# Supplementary material for: The cellulose synthase superfamily in fully sequenced plants and algae
Source: BMC Plant Biol. 2009 Jul 31;9:99. doi: 10.1186/1471-2229-9-99 (PMC3091534; doi:10.1186/1471-2229-9-99)
Supplement: Additional file 2 — Comparative study of CesA, CslA, CslC, CslD and CslF genes. [file 1471-2229-9-99-S2.zip]

Archive with 6 entries (6 files):
- Csl_plants_suppl.pdf
- Fig3_cslF.domain.tre.pdf
- Fig5_cslC.domain.tre.pdf
- Fig4_cslA.domain.tre.pdf
- Fig2_cslD.domain.tre.pdf
- Fig1_cesA.domain.tre.pdf
