# Supplementary material for: The cellulose synthase superfamily in fully sequenced plants and algae
Source: BMC Plant Biol. 2009 Jul 31;9:99. doi: 10.1186/1471-2229-9-99 (PMC3091534; doi:10.1186/1471-2229-9-99)
Supplement: Additional file 4 — The original MSAs, the edited MSAs and the resulting phylogenetic trees. [file 1471-2229-9-99-S4.zip]

Archive with 13 entries (13 files):
- CesA.full.fa.e.pdf
- CesA.full.fa.e.2.pdf
- CesA.full.fa.l.pdf
- CesA.full.fa.l.2.pdf
- CesA.full.fa.msa.e
- CesA.full.fa.msa.l
- CesA.full.fa.msa.e.2
- CesA.full.fa.msa.l.2
- GT2.full.fa.msa.e
- GT2.full.fa.msa.l
- GT2.full.fa.msa.e.2
- GT2.full.fa.msa.l.2
- readme.txt
