# Supplementary material for: The cellulose synthase superfamily in fully sequenced plants and algae
Source: BMC Plant Biol. 2009 Jul 31;9:99. doi: 10.1186/1471-2229-9-99 (PMC3091534; doi:10.1186/1471-2229-9-99)
Supplement: Additional file 4 — The original MSAs, the edited MSAs and the resulting phylogenetic trees. [file 1471-2229-9-99-S4.zip › CesA.full.fa.msa.e]

>AT1G02730.1
-------------------MVKSAASQSPSPVTITVTP-------------------CKG
SGDRSLGLTSPIPRASVITNQNSPLSSRATRRTSISSGNRRSNGDEGRYCSMSVEDLTAE
TTNS-----------------------ECVLSYTVHIPPTPDHQTVFASQESEEDEM---
------------LKGNSNQKSFLSGTIFTGGFKSVTRGHVIDCSMDR-------------
------------------------------------------------------------
----------------ADPEKKSG-QICWLKGCDEKVVH--------GRC-ECGFRICRD
CYFDCITS-GGGNCPGCKEPYRDINDDPET------------------------------
-----EEEDEEDEAKP-LPQMGES----------KLDKRLSVVKSFK--------AQNQA
GDFDHTRWLF--------------------------------------------------
-----------------------------------------------ETKGTYGYGNAVW
PKD-GYG-------------------------IGSGGGGNGYE-------TPPEFGE-R-
--SKRP--LTRKVSVSAAIISP-YRLLIALRLVALGLFLTW-----RVRH---------P
-------------NREAMW-----LW-GMSTTCELWFALSWLLDQLPKLCPVNRLTDLGV
L----------KERF-ESPNLRNPKGR---SDLPGIDVFVSTADP----EKEPPLVTANT
ILSILAVDYPV--EKLACYLSDDGGALLTFEALAQTASFASTWVPFCRKHNIEPRNPEAY
FG-------------Q----KRN-FLKN--KV-RLDFVRERRR---------------VK
------REYDEFKVRINSLPEAIRRRSDAY---NVH--EELRAKKKQMEMMM--------
--G-NN-PQETV-IVPKATW-M----SD-GSHWPGTWSSGETDNSRGDHAGII-Q-----
-----------------------AM---LAPPN----AEP--VY-GAE--ADAE-----N
LIDTTDVDIR-LPMLVYVSREKRPGYDHNKKAGAMNALV---------------------
-------------------------RTSAIMSNGPFILNLDCDHYIYNSMALREGMCFML
-D-R--GG-----DRICYVQFPQRF--EGIDPNDRYANHNTVFFD---------------
-----VSMRALDGLQGPMYVGTGCIFRRTALYGFSPPRA----TEHHGWL----------
--------GRRKVKISLRRPK---------------------------------------
---------------------AMMKKDDEVSLPINGEYNEEENDDGDIES-LLLP-----
KRFGNSNSFVASIPVAE-YQGRL-IQDLQGKGKNSRPAGSL-AVPRE-------------
PLDA---ATVAE--AISVISCFYE--DKTEWGK---------------------------
------------------------------------------------------------
------------------------------------------------------------
------------------------------------------------------------
------------------------------------------------------------
----------------------------------------R-------------------
VGWIYGSVTE-------------DVVTGY-RMHNR---------------GWRSIYCVT-
-----------KR-DAFRGTAPINLTDRLHQVLRWATGSVEIFFS-RNNAIFA---T---
-RRMKFLQRVAYFNVGMYPF-TSLFLIVYC-ILPAISLFSG----------------QFI
VQ-SLDITFLI-YLLSITLTLCMLSLLEI---KWSGITLHEWWRNEQFWVIGGTSAHPAA
VLQGLLK-VIA-GVDISFTLTSKSS-------A-PED-----G-----------DD--E-
FA-DLYV-----VK----WSFLMVPPLTIMMVNMIAIAVGLARTLY-S-----P-FPQ--
-WSKL---VGGVFFSFWVLC---------HLYPFAK------------------------
----------------------------GLM--G---R------RGRV-P----------
------------------------------------------------------------
----------------------------------------------T-------------
------------------------------------------------------IV----
--------------------------------------FV--------------------
------------------------------------------------------------
------------------------------------------------------------
---------------------------------WS-GLLS--------------------
------------------------------------------------------------
------------------------------------------------------------
-------------II--------------------VS--L--------------------
--LWVYINPPS----------------GKQDYMQ----------FQFP------------
-------------------------------------------------------
>AT1G32180.1
-------------------M----------------------------------------
----------------------------MDGESP---------LRHPRISHVSNSGSDFG
SSS------------------------DYN-KYLVQIPPTPDNNPGPASLSIVLLE----
------------IDSNQESVPSVSGDIVSGSSGKDNEPDLTDVRINV-------------
------------------------------------------------------------
------------------------------------------------------------
------------------------------------------------------------
------------------------------------------------------------
------------------------------------------------------------
------------------------------------------------------------
---------------------------------------GEEE-------EDDTLLS-K-
--ISYS--LTRVVKISPIIIAL-YRILIVVRVVSLALFLFW-----RIRN---------P
-------------NNKALW-----LW-LLSVICELWFAFSWLLDQIPKLFPVNHATDIEA
L----------KATF-ETPNPDNPTGK---SDLPGIDVFVSTADA----EKEPPLVTANT
ILSILSVDYPV--EKLSVYISDDGGSLVTFEAIAEAASFAKIWVPFCRKHKIEPRNPESY
FG-------------L----KRD-PYKD--KV-RHDFVRERRY---------------VK
------RAYDEFKVRVNALPHSIRRRSDAF---NSK--EEIKALEKWKHWKVKVEEDQ--
----IKEPRPAL-VAPKATW-M----SD-GTHWPGTWAVSGPHHSRGDHASVI-Q-----
-----------------------VL---LDPPG----DEP--VE-GKG--G-EG-----R
ALDLEGVDIR-LPMLVYVSREKRPGYDHNKKAGAMNALV---------------------
-------------------------RASAIMSNGPFILNLDCDHYVYNSRAFRDGICFMM
-D-H--DG-----DRVSYVQFPQRF--EGIDPSDRYANKNTVFFD---------------
-----INLRALDGIQGPMYVGTGCLFRRTALYGFNPPDVFVVEEEPSGSY----------
------CFPLIKKRSPATVAS---------------------------------------
------------------------------------EPEYYTDEEDRFDI-GLIR-----
KQFGSSSMLVNSVKVAE-FEGRP-LATVHS-SRLGRPPGSL-TGSRK-------------
PLDF---ATVNE--AVNVISCWYE--DKTEWGF---------------------------
------------------------------------------------------------
------------------------------------------------------------
------------------------------------------------------------
------------------------------------------------------------
----------------------------------------N-------------------
VGWIYGSVTE-------------DVVTGF-RMHEK---------------GWRSFYCVT-
-----------EP-DAFRGSAPINLTDRLHQVLRWATGSVEIFFS-RNNAIFA---G---
-PKLKLLQRIAYLNVGIYPF-TSIFILTYC-FLPPLSLFSG----------------HFV
VE-TLTGSFLI-YLLIITLSLCGLAVLEV---KWSGISLEEWWRNEQFWLIGGTSAHLVA
VLQGILK-VIA-GVEISFTLTSKSS-------TGGDD-----E-----------DD--E-
FA-DLYL-----FK----WTALMIPPLTIIILNIVAILFAVCRTVF-S-----A-NPQ--
-WSNL---LGGTFFASWVLL---------HMYPFAK------------------------
----------------------------GLM--G---R------GGKT-P----------
------------------------------------------------------------
----------------------------------------------T-------------
------------------------------------------------------VV----
--------------------------------------YV--------------------
------------------------------------------------------------
------------------------------------------------------------
---------------------------------WS-GLIA--------------------
------------------------------------------------------------
------------------------------------------------------------
-------------IC--------------------LS--L--------------------
--LYITIKNSE--------------------------IDGGS--FMLV------------
-------------------------------------------------------
>AT1G55850.1
------------------------------------------------------------
------------------------------------------------------------
------------------------------------------------------------
------------------------------------------------------------
------------------------------------------------------------
------------------------------------------------------------
------------------------------------------------------------
------------------------------------------------------------
------------------------------------------------------------
------------------------------------------------------------
-------------------------------------------MVNKD-DRIRPVHE-A-
--DGEP--LFETRRRT--GRVIAYRFFSASVFVCICLIWFY-----RIGEI----GDNRT
--------------VLDRL-----IW-FVMFIVEIWFGLYWVVTQSSRWNPVWRFPFSDR
L----------SRRY-G-------------SDLPRLDVFVCTADP----VIEPPLLVVNT
VLSVTALDYPP--EKLAVYLSDDGGSELTFYALTEAAEFAKTWVPFCKKFNVEPTSPAAY
LS-------------S----KAN-CLDS--------AAEE------------------VA
------KLYREMAARIETAARLGRIPEEARVK-Y--------------------------
--------------------------GDGFSQWD-------ADATRRNHGTIL-Q-----
-----------------------VL---VDGRE----GNTI-------------------
---------A-IPTLVYLSREKRPQHHHNFKAGAMNALL---------------------
-------------------------RVSSKITCGKIILNLDCDMYANNSKSTRDALCILL
-DEK--EG-----KEIAFVQFPQCF--DNVTRNDLYGSMMRVGID---------------
-----VEFLGLDGNGGPLYIGTGCFHRRDVICGRKYGE----------------------
------------------------------------------------------------
------------------------------------------------------------
-----------EEEEEE------------------------SERIHE-------------
-NLE-----PEM--IKALASCTYE--ENTQWGK---------------------------
------------------------------------------------------------
------------------------------------------------------------
------------------------------------------------------------
------------------------------------------------------------
----------------------------------------E-------------------
MGVKYGCPVE-------------DVITGL-TIQCR---------------GWKSAYLNP-
-----------EK-QAFLGVAPTNLHQMLVQQRRWSEGDFQIMLS-KYSPVWYGK-----
-GKISLGLILGYCCYCLWAP-SSLPVLIYS-VLTSLCLFKG----------------IPL
FP-KVSSSWFI-PFGYVTVAATAYSLAEF---LWCGGTFRGWWNEQRMWLYRRTSSFLFG
FMDTIKK-LLG-VSESAFVITAKVA-----------------------------EE--E-
AA-ERYKEEVMEFG---VESPMFLVLGTLGMLNLFCFAAAVARLVS-GD-G-----GD--
-LKTM---GMQFVITGVLVV---------INWPLYK------------------------
----------------------------GML--L---RQ----DKGKM-P----------
------------------------------------------------------------
----------------------------------------------M-------------
------------------------------------------------------SV----
--------------------------------------TV--------------------
------------------------------------------------------------
------------------------------------------------------------
---------------------------------KS-VVLA--------------------
------------------------------------------------------------
------------------------------------------------------------
-------------LS--------------------AC--T--------------------
--CLAFL-----------------------------------------------------
-------------------------------------------------------
>AT2G21770.1
-------------------MNT--------------------------------------
------------------------------------------------------------
------------------------------------------------------------
----------------------GGRLIAGS----HNRNEFVLINADD-------------
------------------------------------------------------------
--T---A--RI-----RSAEELSGQ---TCKICRDEIE-LTDNGEPFIACNECAFPTCRP
CYEYERRE-GNQACPQCGTRYKRIKGSPRVEG-D-EE---------------------DD
-DIDDLEHEF---------------YGMDPEH-----VTEAALYYMRLNTGRGT------
--DEVSHLYS------------ASPGSEVPLLTYC-DE--------DSDMYS----DRHA
LIVPPS----TG--LGNRVHHVPFTDSFAS-------IHTRP-MVPQKDLTVYGYGSVAW
KDR-MEVWKKQQIEKLQVVK--------NERV--NDGDGDGFIVDELD-DPGLPMMD-E-
--GRQP--LSRKLPIRSSRINP-YRMLIFCRLAILGLFFHY-----RILH---------P
-------------VNDAFG-----LW-LTSVICEIWFAVSWILDQFPKWYPIERETYLDR
L----------SLRY-EKEGKP--------SELAPVDVFVSTVDP----LKEPPLITANT
VLSILAVDYPV--EKVACYVSDDGAAMLTFEALSYTAEFARKWVPFCKKFSIEPRAPEWY
FS-------------Q----KMD-YLKH--KV-DPAFVMERRA---------------MK
------RDYEEFKVKINALVSVSQ------------------------------------
-------------KVPEDGWTM----QD-GTPWPG--------NNVRDHPGMI-Q-----
-----------------------VF---LGHSG----VCD--MD-G--------------
--------NE-LPRLVYVSREKRPGFDHHKKAGAMNSLI---------------------
-------------------------RVSAVLSNAPYLLNVDCDHYINNSKAIREAMCFMM
-DPQ--SG-----KKICYVQFPQRF--DGIDRHDRYSNRNVVFFD---------------
-----INMKGLDGIQGPIYVGTGCVFRRQALYGFDAPKK----KQPPGRT-C--N-CWPK
WCCLCC--GMRKKK---TGKV------------------------KDN-QRK--KP----
-------KETS--KQIHALE-HIEEG-----LQV----TN-A-ENNSETAQLKLE-----
KKFGQSPVLVASTLLLN------------------------GGVPSN-------------
VNPA---SLLRE--SIQVISCGYE--EKTEWGK---------------------------
------------------------------------------------------------
------------------------------------------------------------
------------------------------------------------------------
------------------------------------------------------------
----------------------------------------E-------------------
IGWIYGSVTE-------------DILTGF-KMHCH---------------GWRSVYCMP-
-----------KR-AAFKGSAPINLSDRLHQVLRWALGSVEIFLS-RHCPIWYGY-G---
-GGLKWLERFSYINSVVYPW-TSLPLLVYC-SLPAICLLTG----------------KFI
VP-EISNYAGI-LFLLMFMSIAVTGILEM---QWGKIGIDDWWRNEQFWVIGGVSSHLFA
LFQGLLK-VLA-GVSTNFTVTSKAA-------D---------------------DG--E-
FS-ELYI-----FK----WTSLLIPPTTLLIINIVGVIVGVSDAIN-N-----G-YDS--
-WGPL---FGRLFFALWVIV---------HLYPFLK------------------------
----------------------------GLL--G---K------QDRV-P----------
------------------------------------------------------------
----------------------------------------------T-------------
------------------------------------------------------II----
--------------------------------------LV--------------------
------------------------------------------------------------
------------------------------------------------------------
---------------------------------WS-ILLA--------------------
------------------------------------------------------------
------------------------------------------------------------
-------------SI--------------------LT--L--------------------
--LWVRVNPFV----------------SKD--GPV--LEIC-GLDCLK------------
-------------------------------------------------------
>AT2G25540.1
------------------------------------------------------------
------------------------------------------------------------
------------------------------------------------------------
-------------------------MVAGS----YRRYEFVRNRDDS-------------
------------------------------------------------------------
--D---D--GL-----KPLKDLNGQ---ICQICGDDVG-LTKTGNVFVACNECGFPLCQS
CYEYERKD-GSQCCPQCKARFRRHNGSPRVEV-D-EK---------------------ED
-DVNDIENEFDYTQGN-NKA--------------------------RLPHRAE--EFSSS
SR--------------------HEESLPVSLLTHG-HP----VSGEIP--TP----DRNA
TLS-------------------PCIDPQLPGIYQLLLLPVRI-LDPSKDLNSYGLVNVDW
KKR-IQGWKLKQ-DKNMIHM--------TGKYHEG--KGGEFEGTGSN-GDELQMVD-D-
--ARLP--MSRVVHFPSARMTP-YRIVIVLRLIILGVFLHY-----RTTH---------P
-------------VKDAYA-----LW-LTSVICEIWFAFSWLLDQFPKWYPINRETFLDR
L----------ALRY-DRDGEP--------SQLAPVDVFVSTVDP----MKEPPLVTANT
VLSILAVDYPV--DKVACYVSDDGSAMLTFEALSETAEFSKKWVPFCKKFNIEPRAPEFY
FS-------------Q----KID-YLKD--KI-QPSFVKERRA---------------MK
------REYEEFKVRINILVAKAQ------------------------------------
-------------KIPEDGWTM----ED-GTSWPG--------NNPRDHPGMI-Q-----
-----------------------VF---LGHSG----GLD--TD-G--------------
--------NE-LPRLIYVSREKRPGFQHHKKAGAMNALI---------------------
-------------------------RVSAVLTNGAYLLNVDCDHYFNNSKAIKEAMCFMM
-DPA--IG-----KKCCYVQFPQRF--DGIDLHDRYANRNTVFFD---------------
-----INLKGLDGIQGPVYVGTGCCFNRQALYGYDPVLT----EEDLEPNIIVKS-CF--
--------GSRKKGK--SRKI------------------------PNYEDNRSIKR----
-------SDSN--VPLFNME-DIDED-----VEG----YE-D-EMSLLVSQKRLE-----
KRFGQSPVFIAATFMEQ------------------------GGLPST-------------
TNPL---TLLKE--AIHVISCGYE--AKTDWGK---------------------------
------------------------------------------------------------
------------------------------------------------------------
------------------------------------------------------------
------------------------------------------------------------
----------------------------------------E-------------------
IGWIYGSVTE-------------DILTGF-KMHAR---------------GWISIYCVP-
-----------SR-PAFKGSAPINLSDRLNQVLRWALGSIEILLS-RHCPIWYGY-N---
-GRLKLLERIAYINTIVYPI-TSIPLLAYC-MLPAFCLITN----------------TFI
IP-EISNLASL-CFMLLFASIYASAILEL---KWSDVALEDWWRNEQFWVIGGTSAHLFA
VFQGLLK-VFA-GIDTNFTVTSKAS-------D---------E-----------DG--D-
FA-ELYV-----FK----WTSLLIPPTTILLVNLVGIVAGVSYAIN-S-----G-YQS--
-WGPL---MGKLLFAFWVVA---------HLYPFLK------------------------
----------------------------GLL--G---R------QNRT-P----------
------------------------------------------------------------
----------------------------------------------T-------------
------------------------------------------------------IV----
--------------------------------------IV--------------------
------------------------------------------------------------
------------------------------------------------------------
---------------------------------WS-ALLA--------------------
------------------------------------------------------------
------------------------------------------------------------
-------------SI--------------------FS--L--------------------
--LWVRINPFV----------------STTGVMSNSFMGE--------------------
-------------------------------------------------------
>AT2G32530.1
-------------------M----------------------------------------
------------------------------------------------------------
------------------------------------------------------------
------------------------------------------------------------
------------------------------------------------------------
------------------------------------------------------------
------------------------------------------------------------
------------------------------------------------------------
------------------------------------------------------------
------------------------------------------------------------
-------------------------------------------------ADSSSSLP-P-
--------LCEKISYKNY---F-LRVVDLTILGFLFSLLLY-----RILL---------M
-------------NQNNSV------W-VVAFLCESFFSFIWLLITSIKWSPASYKSYPER
L----------DERV---------------HDLPSVDMFVTTADP----VREPPILVANT
LLSLLAVNYPA--NKLACYVSDDGCSPLTYFSLKEASKFAKIWVPFCKKYNIKVRAPFRY
FL-------------N----PPA-AT-----E-SSEFSKDWEI---------------TK
------REYEKLSRRVEDATGDSHWLDA-E------------------------------
--------------------------DD-FEDFSN--------TKPNDHSTIV-K-----
-----------------------VV---WENKG----GVG--VE-N--------------
---------E-VPHFVYISREKRPNYLHHYKAGAMNFLV---------------------
-------------------------RVSGLMTNAPYMLNVDCDMYANEADVVRQAMCIFL
QKSM--NS-----NHCAFVQFPQEF--YDS-----NADELTVLQS---------------
-----YLGRGIAGIQGPTYAGSGCFHTRRVMYGLSIDDL----EDDGSLS----------
------------------------------------------------------------
-----------------------------------------SLATRKYLAEENLA-----
REFGNSNEMVTSVVEAL---------------QR-------KPNPQN-------------
-TLA---NSLEA--AQEVGHCHFE--YQTSWGK---------------------------
------------------------------------------------------------
------------------------------------------------------------
------------------------------------------------------------
------------------------------------------------------------
----------------------------------------T-------------------
IGWLYESTAE-------------DANTSI-GIHSR---------------GWTSSYISP-
-----------KP-PAFLGAMPPGGPEAMLQQRRWATGLLEVLFN-KQSPLIGMF-C---
-RKIRFRQSLAYLYIFTWGL-RSIPELIYC-LLPAYCLLHN----------------AAL
FP-KG--VYLG-IVVTLVGMHCLYSLWEF---MSLGFSVQSWFASQSFWRIKTTCSWLFS
IPDIILK-LLG-ISKTVFIVTKKTM-------P-KTMSGS--GSEKSQREVDCPNQ--D-
S--GKFE-----FD----GSLYFLPGTFILLVNLAALAGCSVGLQR-----------H-R
GGGSG---LAEACGCILVVI---------LFLPFLK------------------------
----------------------------GMF--E---K-----GKYGI-P----------
------------------------------------------------------------
----------------------------------------------W-------------
------------------------------------------------------ST----
--------------------------------------LS--------------------
------------------------------------------------------------
------------------------------------------------------------
---------------------------------KA-AFLA--------------------
------------------------------------------------------------
------------------------------------------------------------
-------------VL--------------------FV--V--------------------
--FSVGN-----------------------------------------------------
-------------------------------------------------------
>AT2G32540.1
-------------------M----------------------------------------
------------------------------------------------------------
------------------------------------------------------------
------------------------------------------------------------
------------------------------------------------------------
------------------------------------------------------------
------------------------------------------------------------
------------------------------------------------------------
------------------------------------------------------------
------------------------------------------------------------
-------------------------------------------------AESSSPLP-P-
--------LCERISHKSY---F-LRAVDLTILGLLLSLLLY-----RILH---------V
-------------NQKDTV------W-IVAFLCETCFTFVWLLITNIKWSPADYKTYPER
L----------DERV---------------HELPPVDMFVTTADP----VREPPLIVVNT
VLSLLAVNYPA--NKLACYVSDDGCSPLTYFSLKEASKFAKIWVPFCKKYNVRVRAPFMY
FR-------------N----SPE-AA-----E-GSEFSKDWEM---------------TK
------REYEKLSQKVEDATGSSHWLDA-E------------------------------
--------------------------DD-FEAFLN--------TKSNDHSTIV-K-----
-----------------------VV---WENKG----GVG--DE-K--------------
---------E-VPHVVYISREKRPNHFHHYKAGAMNFLV---------------------
-------------------------RVSGLMTNAPYMLNVDCDMYVNEADVVRQAMCIFL
QKSM--DS-----NHCAFVQYPQDF--YDS-----NVGELTVLQL---------------
-----YLGRGIAGIQGPQYAGSGCFHTRRVMYGLSLDDL----GDDGSLS----------
------------------------------------------------------------
-----------------------------------------SIATRKYLAEESLT-----
REFGNSKEMVKSVVDAL---------------QR-------KPFPQK-------------
-NLK---DSLET--AQEMGHCHYE--YQTSWGK---------------------------
------------------------------------------------------------
------------------------------------------------------------
------------------------------------------------------------
------------------------------------------------------------
----------------------------------------N-------------------
IGWLYDSTTE-------------DVNTSI-GIHSR---------------GWTSSYIFP-
-----------DP-PAFLGCMPQGGPEVMVQQRRWATGLLEILFN-KQSPLIGMF-C---
-RKIRFRQSLAYLYVFSWGL-RSIPELFYC-LLPAYCLLHN----------------SAL
FP-KG--VYLG-IIITLVGIHCLYTLWEF---MNLGFSIQSWYVTQSFGRIKTTCSWLFS
VLDVILK-LLG-ISKTVFIVTKKTM-------P-ETKSGS--GSKKSQREVDCPNQ--D-
S--GKFE-----FD----GSLYFLPGTFIVLVNLAALAGCLVGLQS-----------R-G
GGGSG---LAEACGCILVVI---------LFLPFLK------------------------
----------------------------GMF--E---K-----GKYGI-P----------
------------------------------------------------------------
----------------------------------------------F-------------
------------------------------------------------------ST----
--------------------------------------LS--------------------
------------------------------------------------------------
------------------------------------------------------------
---------------------------------KA-AFLA--------------------
------------------------------------------------------------
------------------------------------------------------------
-------------AL--------------------FV--V--------------------
--LSVGN-----------------------------------------------------
-------------------------------------------------------
>AT2G32610.1
-------------------M----------------------------------------
------------------------------------------------------------
------------------------------------------------------------
------------------------------------------------------------
------------------------------------------------------------
------------------------------------------------------------
------------------------------------------------------------
------------------------------------------------------------
------------------------------------------------------------
------------------------------------------------------------
-------------------------------------------------ADSSFSLP-P-
--------LCERISYTNY---F-LRAVYLTVLGLFFSLLLH-----RIRH---------T
-------------SEYDNV------W-LVAFFCESCFFLVCLLITCLKWSPADTKPFPDR
L----------DERV---------------HDLPSVDMFVPTADP----VREPPIMVVDT
VLSLLAVNYPA--NKLACYVSDDGCSPLTYFSLKEASKFAKIWVPFCKKYNTRVRAPSRY
FL-------------K----PISVAT-----E-DYEFNRDWEK---------------TK
------REYEKLRRKVEDATGDSHMLDV-E------------------------------
--------------------------DD-FEAFSN--------TKPNDHSTLV-K-----
-----------------------VV---WENKG----GVG--DE-K--------------
---------E-IPHIIYISREKRPNYVHNQKCGAMNFLA---------------------
-------------------------RVSGLMTNAPYILNVDCDMYANDADVVRQAMCILL
QESL--NM-----KHCAFVQFRQEF--YDS-----STELIVVLQS---------------
-----HLGRGIAGIQGPIYIGSGCVHTRRVMYGLSPDDF----EVDGSLS----------
------------------------------------------------------------
-----------------------------------------SVATREFLVKDSLA-----
RRFGNSKEMMKSVVDAI---------------QR-------NPNPQN-------------
-ILT---NSIEA--AREVGHCQYE--YQTSWGN---------------------------
------------------------------------------------------------
------------------------------------------------------------
------------------------------------------------------------
------------------------------------------------------------
----------------------------------------T-------------------
IGWLYDSVAE-------------DLNTSI-GIHSR---------------GWTSSYISP-
-----------DT-PAFLGSMPAGVPEALLQQRRWATGWIEILFN-KQSPLRGLF-S---
-KKIRFRQRLAYLCIIT-CL-RSIPELIYC-LLPAYCLLHN----------------STL
FP-KG--LYLG-ITVTLVGIHCLYTLWEF---MSLGYSVQSWLVSQSVWRIVATSSWLFS
IFDITLK-LLG-ISETVFIITKKTV-------A-GTKSAL--GSGPSQGEDVGPNS--D-
L--FKFE-----FD----GSLCFLPGTFIVLVNIAALAVFSVGLQR-S-----S-YSH-E
GGGSG---LAEACGCVLVMM---------LFLPFLM------------------------
----------------------------GLF--K---K-----GKYGT-P----------
------------------------------------------------------------
----------------------------------------------L-------------
------------------------------------------------------ST----
--------------------------------------LS--------------------
------------------------------------------------------------
------------------------------------------------------------
---------------------------------IA-GFLA--------------------
------------------------------------------------------------
------------------------------------------------------------
-------------VL--------------------FV--V--------------------
--FSV-------------------------------------------------------
-------------------------------------------------------
>AT2G32620.1
-------------------M----------------------------------------
------------------------------------------------------------
------------------------------------------------------------
------------------------------------------------------------
------------------------------------------------------------
------------------------------------------------------------
------------------------------------------------------------
------------------------------------------------------------
------------------------------------------------------------
------------------------------------------------------------
-------------------------------------------------ADSSCSLP-P-
--------LYENISYKSY---I-LRAVDLTILGLLFSLLLH-----RILY---------M
-------------SQNGII------W-LVAFLCESCFSFVWLLSTCTKWSPAETKPYPDR
L----------DERV---------------YDLPSVDMFVPTADP----VREPPIMVVNT
VLSLLAVNYPA--NKLACYVSDDGCSPLTYFSLKEASKFAKIWVPFCKKYNLKVRAPFRY
FL-------------N----PFA-AT-----E-GSEFSRDWEM---------------TK
------REYEKLCRKVEDATGDSHLLGT-D------------------------------
--------------------------NE-LEAFSN--------TKPNDHSTII-K-----
-----------------------VV---WENKG----GVG--DE-K--------------
---------E-VPHIVYISREKRPNYLHHYKAGAMNFLA---------------------
-------------------------RVSGLMTNAPYMLNVDCDMYANEADVVRQAMCIFL
QKSQ--NQ-----NHCAFVQFPQEF--YDS-----NTIKLTVIKS---------------
-----YMGRGIAGIQGPINVGSGCFHSRRVMYGLSPDEL----EDNGSLS----------
------------------------------------------------------------
-----------------------------------------SVATRELLAEDSLS-----
SGFGNSKEMVTSVVEAL---------------QR-------KPNPQN-------------
-ILT---NSIEA--AQEVGHCDYE--SQTSWGK---------------------------
------------------------------------------------------------
------------------------------------------------------------
------------------------------------------------------------
------------------------------------------------------------
----------------------------------------T-------------------
IGWLYDSMSE-------------DMNTSI-GIHSR---------------GWTSSYIAP-
-----------DP-PAFLGSMPPGGLEAMIQQRRWATGSIEVLFN-KQSPLLGLF-C---
-RKLRFRQRVAYLCVSI-CV-RSIPELIYC-LLPAYCLLHN----------------SAL
FP-KG--LCLG-ITMLLAGMHCLYTLWEF---MCLGHSIQSWYVSQSFWRIVATSSWLFS
IFDIILK-LLG-LSKNVFLVSKKTM-------PVETMSGS--GIGPSQREDDGPNS----
---GKTE-----FD----GSLYFLPGTFIVLVNLAALVGVFVGLQR-S-----S-YSH-G
GGGSG---LGEACACILVVM---------LFFPFLK------------------------
----------------------------GLF--A---K-----GKYGI-P----------
------------------------------------------------------------
----------------------------------------------L-------------
------------------------------------------------------ST----
--------------------------------------LS--------------------
------------------------------------------------------------
------------------------------------------------------------
---------------------------------KA-GFLA--------------------
------------------------------------------------------------
------------------------------------------------------------
-------------VS--------------------FV--V--------------------
--FSVGN-----------------------------------------------------
-------------------------------------------------------
>AT2G33100.1
-------------------MASS-------------------------------------
-------PPKKTLNSQSSSLSRPPQAVKFGRRTS---------S--GRIVSLSRDDDMD-
-----VSGDYSGQ-------------NDYI-NYTVLMPPTPDNQPAGSSGST--------
------------------------------------------------------------
------------------------------------------------------------
-------------------SESKGDAN---------------------------------
------------------------------------------------------------
---------------------RGGGGGDGPKMGNKLERRLSVMKSN----NKSMLLRSQT
GDFDHNRWLF--------------------------------------------------
-----------------------------------------------ESKGKYGIGNAFW
SEE-DD-------------------------------TYDGGV-------SKSDFLD-K-
--PWKP--LTRKVQIPAKILSP-YRLLIVIRLVIVFFFLWW-----RITN---------P
-------------NEDAMW-----LW-GLSIVCEIWFAFSWILDILPKLNPINRATDLAA
L----------HDKF-EQPSPSNPTGR---SDLPGVDVFVSTADP----EKEPPLVTANT
LLSILAVDYPI--EKLSAYISDDGGAILTFEAMAEAVRFAEYWVPFCRKHDIEPRNPDSY
FS-------------I----KKD-PTKN--KK-RQDFVKDRRW---------------IK
------REYDEFKVRINGLPEQIKKRAEQF---NMR--EELKEKRIAREKNG--------
--G-VL-PPDGV-EVVKATW-M----AD-GTHWPGTWFEPKPDHSKGDHAGIL-Q-----
-----------------------IM---SKVPD----LEP--VM-GGP----NE-----G
ALDFTGIDIR-VPMFAYVSREKRPGFDHNKKAGAMNGMV---------------------
-------------------------RASAILSNGAFILNLDCDHYIYNSKAIKEGMCFMM
-D-R--GG-----DRICYIQFPQRF--EGIDPSDRYANHNTVFFD---------------
-----GNMRALDGLQGPVYVGTGCMFRRYALYGFNPPRA----NEYSGVF----------
--------GQEKAPAMHVRTQ---------------------------------------
-------SQASQT------SQASDLESDTQPLN----------DDPD----LGLP-----
KKFGNSTMFTDTIPVAE-YQGRP-LADHMS-VKNGRPPGAL-LLPRP-------------
PLDA---PTVAE--AIAVISCWYE--DNTEWGD---------------------------
------------------------------------------------------------
------------------------------------------------------------
------------------------------------------------------------
------------------------------------------------------------
----------------------------------------R-------------------
IGWIYGSVTE-------------DVVTGY-RMHNR---------------GWRSVYCIT-
-----------KR-DAFRGTAPINLTDRLHQVLRWATGSVEIFFS-KNNAMFA---T---
-RRLKFLQRVAYLNVGIYPF-TSIFLVVYC-FLPALCLFSG----------------KFI
VQ-SLDIHFLS-YLLCITVTLTLISLLEV---KWSGIGLEEWWRNEQFWLIGGTSAHLAA
VVQGLLK-VIA-GIEISFTLTSKAS-------G--ED-----E-----------DD--I-
FA-DLYI-----VK----WTGLFIMPLTIIIVNLVAIVIGASRTIY-S-----V-IPQ--
-WGKL---MGGIFFSLWVLT---------HMYPFAK------------------------
----------------------------GLM--G---R------RGKV-P----------
------------------------------------------------------------
----------------------------------------------T-------------
------------------------------------------------------IV----
--------------------------------------YV--------------------
------------------------------------------------------------
------------------------------------------------------------
---------------------------------WS-GLVS--------------------
------------------------------------------------------------
------------------------------------------------------------
-------------IT--------------------VS--L--------------------
--LWITISPPD----------------DVSG-S------GGISV----------------
-------------------------------------------------------
>AT3G03050.1
-------------------MASNNHF----------------------------------
MNSRSNLSTNSDAAEAERHQQPVSNSVTFARRTP---------S--GRYVNYSRD-----
----DLDSELGSV--------------DLT-GYSVHIPPTPDNQPM--------------
-----DP-----SISQKVEEQYVSNSLFTGGFNSVTRAHLMEKVIDT-------------
------------------------------------------------------------
---ETSH---------PQMAGAKG-SSCAVPGCDVKVMS-DERGQDLLPC-ECDFKICRD
CFMDAVKT--GGMCPGCKEPYRNTDLADFA------------------------------
--------DNNKQQRPMLPPPAGGS---------KMDRRLSLMKST-----KSGLMRSQT
GDFDHNRWLF--------------------------------------------------
-----------------------------------------------ETSGTYGFGNAFW
TKD-GNFGS-------------------------DKDGNGHGM-------GPQDLMS-R-
--PWRP--LTRKLQIPAAVISP-YRLLILIRIVVLALFLMW-----RIKH---------K
-------------NPDAIW-----LW-GMSVVCELWFALSWLLDQLPKLCPINRATDLNV
L----------KEKF-ETPTPSNPTGK---SDLPGLDMFVSTADP----EKEPPLVTSNT
ILSILAADYPV--EKLACYVSDDGGALLTFEAMAEAASFANMWVPFCRKHNIEPRNPDSY
FS-------------L----KRD-PYKN--KV-KADFVKDRRR---------------VK
------REYDEFKVRINSLPDSIRRRSDAY---HAR--EEIKAMKLQRQN----------
--R-DEEIVEPV-KIPKATW-M----AD-GTHWPGTWINSGPDHSRSDHAGII-Q-----
-----------------------VM---LKPPS----DEP--LH-GVS-----E-----G
FLDLTDVDIR-LPLLVYVSREKRPGYDHNKKAGAMNALV---------------------
-------------------------RASAIMSNGPFILNLDCDHYIYNSQALREGMCFMM
-D-R--GG-----DRLCYVQFPQRF--EGIDPSDRYANHNTVFFD---------------
-----VNMRALDGLMGPVYVGTGCLFRRIALYGFDPPRA----KEHHPGF----------
---CSCCFSRKKKKS---------------------------------------------
-----------------------RVPEENRSLR----MGGDSDDDEEMNL-SLVP-----
KKFGNSTFLIDSIPVAE-FQGRP-LADHPA-VQNGRPPGAL-TIPRE-------------
LLDA---STVAE--AIAVISCWYE--DKTEWGS---------------------------
------------------------------------------------------------
------------------------------------------------------------
------------------------------------------------------------
------------------------------------------------------------
----------------------------------------R-------------------
IGWIYGSVTE-------------DVVTGY-RMHNR---------------GWKSVYCVT-
-----------KR-DAFRGTAPINLTDRLHQVLRWATGSVEIFFS-RNNAFFA---S---
-PRMKILQRIAYLNVGIYPF-TSFFLIVYC-FLPALSLFSG----------------QFI
VQ-TLNVTFLV-YLLIISITLCLLALLEI---KWSGISLEEWWRNEQFWLIGGTSAHLAA
VIQGLLK-VVA-GIEISFTLTSKSG-------G--ED-----V-----------DD--E-
FA-DLYI-----VK----WTSLMIPPITIMMVNLIAIAVGFSRTIY-S-----V-IPQ--
-WSKL---IGGVFFSFWVLA---------HLYPFAK------------------------
----------------------------GLM--G---R------RGRT-P----------
------------------------------------------------------------
----------------------------------------------T-------------
------------------------------------------------------IV----
--------------------------------------YV--------------------
------------------------------------------------------------
------------------------------------------------------------
---------------------------------WS-GLVA--------------------
------------------------------------------------------------
------------------------------------------------------------
-------------IT--------------------IS--L--------------------
--LWVAINPPA----------------GSTQ-I------GGS--FTFP------------
-------------------------------------------------------
>AT4G15290.1
-------------------M----------------------------------------
------------------------------------------------------------
------------------------------------------------------------
------------------------------------------------------------
------------------------------------------------------------
------------------------------------------------------------
------------------------------------------------------------
------------------------------------------------------------
------------------------------------------------------------
------------------------------------------------------------
-------------------------------------------------ADSSSSLH-P-
--------LCERISHKSY---V-LRAVDLTILGLLYSLLLY-----RILH---------I
-------------SENDNV------W-LLAFFCESCFSLVWLIFTCLKWSPAEDIPYINT
L----------NERV---------------HDLPSLDMFVPTADT----VRESPIITVNT
VLSLLAVNYPA--NKLACYVSDDGCSPLTYFSLKEASKFVKIWAPFCKKYNVRVRAPFRY
FL-------------N----PLV-AT-----D-DSVFSKDWKM---------------MK
------REYVKLCRKVEDATGDSHWLDA-D------------------------------
--------------------------DD-FEAFSN--------TKPNDHSTIV-K-----
-----------------------VV---WENKG----GVG--DE-K--------------
---------E-VPHLVYISREKRPNYLHHYKTGAMNFLL---------------------
-------------------------RVSGLMTNAPYTLNVDCDMYANEPDVVRQAMCVFL
QNSK--NS-----NHCAFVQFPQKF--YDS-----YTNELAVLQS---------------
-----ILGRGVAGIQGPFYIGTGCFHTRRVMYGLSSDDL----EDNGNIS----------
------------------------------------------------------------
-----------------------------------------QVATREFLAEDSLV-----
RKYGNSKELVKSVVDAL---------------QR-------KSNPQK-------------
-SLA---NLIEA--AQEVGHCHYE--YQTSWG----------------------------
------------------------------------------------------------
------------------------------------------------------------
------------------------------------------------------------
------------------------------------------------------------
----------------------------------------N-------------------
LGWMYDSVAE-------------DINTSV-GIHLR---------------GWTSSFISP-
-----------DP-PAFIGSTPTLGLEAIVQQRRWATGAIEVLFN-KQSPFMGMF-H---
-GKIKFRQRLAYFWALM-CL-RSIPELIYC-LLPAYCLLHD----------------SAL
FP-KG--PCLC-TIVTLVGMHCLYSLWQF---MSLGFSVQSWYVVQSLWRIIATSSWLFS
IQDIILK-LLG-ISQIGFVIAKKTI-------P-ETKSVY--ESKPSQGEDDVPKL--N-
L--GKFE-----FD----SSGLFIPGTFIMLVNLAALAGYLVRLQR-S-----S-CSH-G
GGGSG---LAEACGCILVVM---------LFLPFLK------------------------
----------------------------GLF--E---H-----GKYSI-P----------
------------------------------------------------------------
----------------------------------------------L-------------
------------------------------------------------------ST----
--------------------------------------LS--------------------
------------------------------------------------------------
------------------------------------------------------------
---------------------------------KA-AFLT--------------------
------------------------------------------------------------
------------------------------------------------------------
-------------VL--------------------FV--F--------------------
--FCVGK-----------------------------------------------------
-------------------------------------------------------
>AT4G15320.1
-------------------M----------------------------------------
------------------------------------------------------------
------------------------------------------------------------
------------------------------------------------------------
------------------------------------------------------------
------------------------------------------------------------
------------------------------------------------------------
------------------------------------------------------------
------------------------------------------------------------
------------------------------------------------------------
-------------------------------------------------ADSSSSLL-P-
--------LCERISHKSY---I-LRIVDLTILVLLFSLLWY-----RILH---------M
-------------CENNTI------W-LVAFLCESCFSFMWLIITCIKWSPAEDKPYPNR
L----------DERV---------------HDLPSVDMFVPTADP----VREPPIIVVNT
VLSLLAVNYPA--NKLACYVSDDGCSPLTYFSLKEASKFVKIWAPFCKKYNVRVRAPFRY
FL-------------N----PLV-AT-----D-DSVFSKDWKMMKIYKVFYYVYFCINMK
------REYVKLCRKVEDATGDSHWLDA-D------------------------------
--------------------------DD-FEAFSN--------TKPNDHSTIV-KVLLKL
FLKTTVRVFVQFSKVMYILKLIIVV---WENKG----GVG--DE-K--------------
---------E-VPHLVYISREKRPNYLHHYKTGAMNFLVNDFYLTHLSFFDILIYLKINV
NDCRAVSFCYYDKNMMSLIYNFKQLRVSGLMTNAPYMLNVDCDMYANEPDVVRQAMCVFL
QNSK--NS-----NHCAFVQFPQNF--YDS-----YTNELVVLQH---------------
-----YMKRGVAGIQGPIYIGSGCFHTRRVMYGLSSDDL----EDDGSLS----------
------------------------------------------------------------
-----------------------------------------SVASREFLSEDSLV-----
RKYGSSKELVKSVVDAL---------------QR-------KSNPQK-------------
-SLA---NLVEA--AQEVGHCHYE--YQTSWG----------------------------
------------------------------------------------------------
------------------------------------------------------------
------------------------------------------------------------
------------------------------------------------------------
----------------------------------------N-------------------
LGWLYDSVAE-------------DTNTSI-GIHLR---------------GWTSSFISP-
-----------DP-PAFLGSTPSVGPEAIVQHRRWATGSIEVLFN-KQSPLIG-F-R---
-RKIKFRQRLAYFWVLM-CI-RSIPELVYC-LLPAYCLLNN----------------SAL
FP-KG--PCLG-IIVTLVGMHCLYTLWQF---MILGFSVK--------------SCWLFS
IQDIILK-LLG-ISKIGFIVAKKNM-------P-ETRSGYESKSKPSQGEDDG-------
---LKLE-----------------------------LAGFLVRLQR-S-----S-YSHGG
GGGSA---LAETCGCAMIVFGENDGSQEGLELPKL-------------------------
-------------------------------------N-----SKRGI------------
------------------------------------------------------------
------------------------------------------------------------
------------------------------------------------------SS----
--------------------------------------IV--------------------
------------------------------------------------------------
------------------------------------------------------------
---------------------------------EK-TFVA--------------------
------------------------------------------------------------
------------------------------------------------------------
-------------CI--------------------LP--F--------------------
--VRNHKVN------------------EKKNHHINIDRPNLL------------------
-------------------------------------------------------
>AT4G18780.1
-------------------MME--------------------------------------
------------------------------------------------------------
------------------------------------------------------------
------------------------------------------------------------
------------------------------------------------------------
---------------------SRSP---ICNTCGEEIG-VKSNGEFFVACHECSFPICKA
CLEYEFKE-GRRICLRCGNPYD------------------------------------EN
-VFDDVETKTSK---------------------------TQSIVPTQTNNTSQDSGI---
------------------------------------------------------------
--------------HARHISTVSTIDSELN---D-------------------EYGNPIW
KNR-VESWKDKK-DKKSKKKKKDP---KATKAEQHEAQIPT--QQHME-DTPPNTES-G-
--ATDV--LSVVIPIPRTKITS-YRIVIIMRLIILALFFNY-----RITH---------P
-------------VDSAYG-----LW-LTSVICEIWFAVSWVLDQFPKWSPINRETYIDR
L----------SARF-EREGEQ--------SQLAAVDFFVSTVDP----LKEPPLITANT
VLSILALDYPV--DKVSCYVSDDGAAMLSFESLVETADFARKWVPFCKKYSIEPRAPEFY
FS-------------L----KID-YLRD--KV-QPSFVKERRA---------------MK
------RDYEEFKIRMNALVAKAQ------------------------------------
-------------KTPEEGWTM----QD-GTSWPG--------NNTRDHPGMI-Q-----
-----------------------VF---LGYSG----ARD--IE-G--------------
--------NE-LPRLVYVSREKRPGYQHHKKAGAENALV---------------------
-------------------------RVSAVLTNAPFILNLDCDHYVNNSKAVREAMCFLM
-DPV--VG-----QDVCFVQFPQRF--DGIDKSDRYANRNIVFFD---------------
-----VNMRGLDGIQGPVYVGTGTVFRRQALYGYSPPSK----PRILPQSSSSS------
----CCC-LTKKKQP--QDPS---------------------------EIYKDAKR----
-------EELD--AAIFNLG-DLDN-------------YD-EYDRSMLISQTSFE-----
KTFGLSTVFIESTLMEN------------------------GGVPDS-------------
VNPS---TLIKE--AIHVISCGYE--EKTEWGK---------------------------
------------------------------------------------------------
------------------------------------------------------------
------------------------------------------------------------
------------------------------------------------------------
----------------------------------------E-------------------
IGWIYGSITE-------------DILTGF-KMHCR---------------GWRSIYCMP-
-----------LR-PAFKGSAPINLSDRLHQVLRWALGSVEIFLS-RHCPLWYGCSG---
-GRLKLLQRLAYINTIVYPF-TSLPLVAYC-TLPAICLLTG----------------KFI
IP-TLSNLASM-LFLGLFISIILTSVLEL---RWSGVSIEDLWRNEQFWVIGGVSAHLFA
VFQGFLK-MLA-GLDTNFTVTSKTA-------D---------------------DL--E-
FG-ELYI-----VK----WTTLLIPPTSLLIINLVGVVAGFSDALN-K-----G-YEA--
-WGPL---FGKVFFAFWVIL---------HLYPFLK------------------------
----------------------------GLM--G---R------QNRT-P----------
------------------------------------------------------------
----------------------------------------------T-------------
------------------------------------------------------IV----
--------------------------------------IL--------------------
------------------------------------------------------------
------------------------------------------------------------
---------------------------------WS-ILLA--------------------
------------------------------------------------------------
------------------------------------------------------------
-------------SV--------------------FS--L--------------------
--VWVRINPFV----------------SKTD-TTSL-SLNCLLIDC--------------
-------------------------------------------------------
>AT4G23990.1
MYQVSLKQFVFLLKIKSTTMEPHRKH----------------------------------
------------------------------------------------------------
------------------------------------------------------------
------------------------------------------------------------
------------------------------------------------------------
------------------------------------------------------------
------------------------------------------------------------
------------------------------------------------------------
------------------------------------------------------------
------------------------------------------------------------
------------------------------------------------------------
--SVGDTTLHTCHPCRRTIP---YRIYAVFHTCGIIALMYH-----HVHSLLTANT----
-------------TLIT----------SLLLLSDIVLAFMWATTTSLRYKPVRRTEYPE-
-----------KYAAEP-------------EDFPKLDVFICTADP----YKEPPMMVVNT
ALSVMAYEYPS--DKISVYVSDDGGSSLTLFALMEAAKFSKHWLPFCKKNNVQDRSPEVY
FS-------------S----K------------LRSRSDEAEN---------------IK
------MMYEDMKSRVEHVVESGKVETAFITC-DQF------------------------
--------------------------RGVFDLWT-------DKFTRHDHPTII-Q-----
-----------------------VL---QNSEN----DMD--DTKK--------------
--------YI-MPNLIYVSREKSKVSSHHFKAGALNTLL---------------------
-------------------------RVSGVMTNSPIILTLDCDMYSNDPATPVRALCYLT
-DPK--IK-----TGLGFVQFPQTF--QGISKNDIYACAYKRLFE---------------
-----INMIGFDGLMGPNHVGTGCFFNRRGFYGAPSNLI---------------------
------------------------------------------------------------
------------------------------------------------------------
--------------------------------------------LPEIDELKPNRIVDKP
INAQ---DVLAL--AHRVAGCIYE--LNTNWGS---------------------------
------------------------------------------------------------
------------------------------------------------------------
------------------------------------------------------------
------------------------------------------------------------
----------------------------------------K-------------------
IGFRYGSLVE-------------DYYTGY-RLHCE---------------GWRSVFCRP-
-----------KR-AAFCGDSPKSLIDVVSQQKRWAIGLLEVAIS-RYSPITYGV-----
-KSMGLVTGVGYCQYACWAF-WSLPLIVYG-FLPQLALLYQ----------------SSV
FP-KSSDPWFW-LYIVLFLGAYGQDLLDF---VLEGGTYGGWWNDQRMWSIRGFSSHLFG
FIEFTLK-TLN-LSTHGFNVTSKAN----------------------------DDE--E-
QS-KRYEKEIFEFG---PSSSMFLPLTTVAIVNLLAFVWGLYGLFA-W------------
-GEGL---VLELMLASFAVV---------NCLPIYE------------------------
----------------------------AMV--L---RI----DDGKL-P----------
------------------------------------------------------------
----------------------------------------------K-------------
------------------------------------------------------RV----
--------------------------------------CF--------------------
------------------------------------------------------------
------------------------------------------------------------
---------------------------------VA-GILT--------------------
------------------------------------------------------------
------------------------------------------------------------
-------------FV--------------------LI--V--------------------
--SGYVFLK---------------------------------------------------
-------------------------------------------------------
>AT4G24000.1
-------------------MEPQRKH----------------------------------
------------------------------------------------------------
------------------------------------------------------------
------------------------------------------------------------
------------------------------------------------------------
------------------------------------------------------------
------------------------------------------------------------
------------------------------------------------------------
------------------------------------------------------------
------------------------------------------------------------
------------------------------------------------------------
-----STALHTCHPCRRTIP---YRIYAVFHTCGIIALMYH-----HVHSIVNANN----
-------------TLIT----------CLLLLSDIVLAFMWATTTSLRLNPIHRTEYPE-
-----------KYAAKP-------------EDFPKLDVFICTADP----YKEPPMMVVNT
ALSVMAYEYPS--HKISVYVSDDGGSSLTLFALMEAAKFSKHWLPFCKNNNVQDRSPEVY
FS-------------S----K------------SHSSSDEAEN---------------LK
------MMYEDMKSRVEHVVESGKVETAFIAC-DQF------------------------
--------------------------SCVFDLWT-------DKFTRHDHPTII-M-----
-----------------------VL---QHNET----EM---------------------
-----------MPNLIYVSREKSKVSPHHFKAGALNTLL---------------------
-------------------------RVSAVMTNSPIILTLDCDMYSNNPTTPLHALCYLS
-DPK--IN-----FDLGFVQFPQKF--QGVNKNDIYASELKRPFD---------------
-----INTVGFDGLMGPVHMGTGCFFNRRAFYGPPTTLI---------------------
------------------------------------------------------------
------------------------------------------------------------
--------------------------------------------LPEIETFGPNRIADKP
IKAQ---DILAL--AHDVAGCNYE--CNTNWGS---------------------------
------------------------------------------------------------
------------------------------------------------------------
------------------------------------------------------------
------------------------------------------------------------
----------------------------------------K-------------------
IGFRYGSLVE-------------DYFTGF-MLHCE---------------GWRSIFCSP-
-----------TK-AAFYGDSPKCLTDVIGQQIRWSVGLLEVAFS-RYNPLTYGI-----
-KPLSLLMSLGYCHYAFWPF-WCIPLVVYG-ILPQVALIHG----------------VSV
FP-KASDPWFW-LYIILFLGGYAQDLSDF---LLEGGTYRKWWNDQRMWMVRGLSSFFFG
FTEFTLK-TLN-LSTQGYNVTSKSN----------------------------DDN--E-
QM-KRYEQEIFDFG---PSSSMFLPITTVAIMNLLAFMRGLYGIFT-W------------
-GEGP---VLELMLASFAVV---------NCLPIYE------------------------
----------------------------AMV--L---RI----DDGKL-P----------
------------------------------------------------------------
----------------------------------------------K-------------
------------------------------------------------------RI----
--------------------------------------CF--------------------
------------------------------------------------------------
------------------------------------------------------------
---------------------------------LA-GLLS--------------------
------------------------------------------------------------
------------------------------------------------------------
-------------FV--------------------LT--G--------------------
--SGYFFLK---------------------------------------------------
-------------------------------------------------------
>AT4G24010.1
-------------------METHRKN----------------------------------
------------------------------------------------------------
------------------------------------------------------------
------------------------------------------------------------
------------------------------------------------------------
------------------------------------------------------------
------------------------------------------------------------
------------------------------------------------------------
------------------------------------------------------------
------------------------------------------------------------
------------------------------------------------------------
--SVVGNILHTCHPCRRTIP---YRIYAIFHTCGIIALMYH-----HVHSLVTANN----
-------------TLIT----------CLLLLSDIVLAFMWATTTSLRLNPVHRTECPE-
-----------KYAAKP-------------EDFPKLDVFICTADP----YKEPPMMVVNT
ALSVMAYEYPS--DKISVYVSDDGGSSLTFFALIEAAKFSKQWLPFCKKNNVQDRSPEVY
FS-------------S----E------------SHSRSDEAEN---------------LK
------MMYEDMKSRVEHVVESGKVETAFITC-DQF------------------------
--------------------------RGVFDLWT-------DKFSRHDHPTII-Q-----
-----------------------VL---QNSET----DMD--NTRK--------------
--------YI-MPNLIYVSREKSKVSPHHFKAGALNTLL---------------------
-------------------------RVSGVMTNSPIILTLDCDMYSNDPATLVRALCYLT
-DPE--IK-----SGLGYVQFPQKF--LGISKNDIYACENKRLFI---------------
-----INMVGFDGLMGPTHVGTGCFFNRRAFYGPPYMLI---------------------
------------------------------------------------------------
------------------------------------------------------------
--------------------------------------------LPEINELKPYRIADKS
IKAQ---DVLSL--AHNVAGCIYE--YNTNWGS---------------------------
------------------------------------------------------------
------------------------------------------------------------
------------------------------------------------------------
------------------------------------------------------------
----------------------------------------K-------------------
IGFRYGSLVE-------------DYYTGF-MLHCE---------------GWRSVFCNP-
-----------KK-AAFYGDSPKCLVDLVGQQIRWAVGLFEMSFS-KYSPITYGI-----
-KSLDLLMGLGYCNSPFKPF-WSIPLTVYG-LLPQLALISG----------------VSV
FP-KASDPWFW-LYIILFFGAYAQDLSDF---LLEGGTYRKWWNDQRMLMIKGLSSFFFG
FIEFILK-TLN-LSTPKFNVTSKAN----------------------------DDD--E-
QR-KRYEQEIFDFG---TSSSMFLPLTTVAIVNLLAFVWGLYGILF-C------------
-GGEL---YLELMLVSFAVV---------NCLPIYG------------------------
----------------------------AMV--L---RK----DDGKL-S----------
------------------------------------------------------------
----------------------------------------------K-------------
------------------------------------------------------RT----
--------------------------------------CF--------------------
------------------------------------------------------------
------------------------------------------------------------
---------------------------------LA-GNLH--------------------
------------------------------------------------------------
------------------------------------------------------------
-------------VG--------------------SY--C--------------------
--VKLLRPQVTSPLRLIHNNNTSGWFKRKKHNMNESV-----------------------
-------------------------------------------------------
>AT4G32410.1
-------------------MEA--------------------------------------
------------------------------------------------------------
------------------------------------------------------------
----------------------SAGLVAGS----YRRNELVRIRHES-------------
------------------------------------------------------------
--D---G--GT-----KPLKNMNGQ---ICQICGDDVG-LAETGDVFVACNECAFPVCRP
CYEYERKD-GTQCCPQCKTRFRRHRGSPRVEG-D-ED---------------------ED
-DVDDIENEFNYAQGA-NKA--------------------------RHQRHGE--EFSSS
SR--------------------HES-QPIPLLTHG-HT----VSGEIR--TP----DTQS
VRTTSG----PLGPSDRNAISSPYIDPRQP-------VPVRI-VDPSKDLNSYGLGNVDW
KER-VEGWKLKQ-EKNMLQM--------TGKYHEG--KGGEIEGTGSN-GEELQMAD-D-
--TRLP--MSRVVPIPSSRLTP-YRVVIILRLIILCFFLQY-----RTTH---------P
-------------VKNAYP-----LW-LTSVICEIWFAFSWLLDQFPKWYPINRETYLDR
L----------AIRY-DRDGEP--------SQLVPVDVFVSTVDP----LKEPPLVTANT
VLSILSVDYPV--DKVACYVSDDGSAMLTFESLSETAEFAKKWVPFCKKFNIEPRAPEFY
FA-------------Q----KID-YLKD--KI-QPSFVKERRA---------------MK
------REYEEFKVRINALVAKAQ------------------------------------
-------------KIPEEGWTM----QD-GTPWPG--------NNTRDHPGMI-Q-----
-----------------------VF---LGHSG----GLD--TD-G--------------
--------NE-LPRLIYVSREKRPGFQHHKKAGAMNALI---------------------
-------------------------RVSAVLTNGAYLLNVDCDHYFNNSKAIKEAMCFMM
-DPA--IG-----KKCCYVQFPQRF--DGIDLHDRYANRNIVFFD---------------
-----INMKGLDGIQGPVYVGTGCCFNRQALYGYDPVLT----EEDLEPNIIVKS-CC--
--------GSRKKGK--SSKK------------------------YNYEKRRGINR----
-------SDSN--APLFNME-DIDEG-----FEG----YD-D-ERSILMSQRSVE-----
KRFGQSPVFIAATFMEQ------------------------GGIPPT-------------
TNPA---TLLKE--AIHVISCGYE--DKTEWGK---------------------------
------------------------------------------------------------
------------------------------------------------------------
------------------------------------------------------------
------------------------------------------------------------
----------------------------------------E-------------------
IGWIYGSVTE-------------DILTGF-KMHAR---------------GWISIYCNP-
-----------PR-PAFKGSAPINLSDRLNQVLRWALGSIEILLS-RHCPIWYGY-H---
-GRLRLLERIAYINTIVYPI-TSIPLIAYC-ILPAFCLITD----------------RFI
IP-EISNYASI-WFILLFISIAVTGILEL---RWSGVSIEDWWRNEQFWVIGGTSAHLFA
VFQGLLK-VLA-GIDTNFTVTSKAT-------D---------E-----------DG--D-
FA-ELYI-----FK----WTALLIPPTTVLLVNLIGIVAGVSYAVN-S-----G-YQS--
-WGPL---FGKLFFALWVIA---------HLYPFLK------------------------
----------------------------GLL--G---R------QNRT-P----------
------------------------------------------------------------
----------------------------------------------T-------------
------------------------------------------------------IV----
--------------------------------------IV--------------------
------------------------------------------------------------
------------------------------------------------------------
---------------------------------WS-VLLA--------------------
------------------------------------------------------------
------------------------------------------------------------
-------------SI--------------------FS--L--------------------
--LWVRINPFV----------------DANP-NANNFNGKG-GVF---------------
-------------------------------------------------------
>AT4G38190.1
-------------------MASTPPQ----------------------------------
------------TSKKVRNNSGSGQTVKFARRTS---------S--GRYVSLSRDNI---
----ELSGELSG---------------DYS-NYTVHIPPTPDNQPM--------------
--------------ATKAEEQYVSNSLFTGGFNSVTRAHLMDKVIDS-------------
------------------------------------------------------------
---DVTH---------PQMAGAKG-SSCAMPACDGNVMK-DERGKDVMPC-ECRFKICRD
CFMDAQKE--TGLCPGCKEQYKIGDLDDDT------------------------------
-------PDYSSGALP-LPAPGKDQRGNNN--------------------NMSMMKRNQN
GEFDHNRWLF--------------------------------------------------
-----------------------------------------------ETQGTYGYGNAYW
PQD-EMYGDDMD--------------------------EGMRG-------GMVETAD-K-
--PWRP--LSRRIPIPAAIISP-YRLLIVIRFVVLCFFLTW-----RIRN---------P
-------------NEDAIW-----LW-LMSIICELWFGFSWILDQIPKLCPINRSTDLEV
L----------RDKF-DMPSPSNPTGR---SDLPGIDLFVSTADP----EKEPPLVTANT
ILSILAVDYPV--EKVSCYLSDDGGALLSFEAMAEAASFADLWVPFCRKHNIEPRNPDSY
FS-------------L----KID-PTKN--KS-RIDFVKDRRK---------------IK
------REYDEFKVRINGLPDSIRRRSDAF---NAR--EEMKALKQMRES----------
--G-GD-PTEPV-KVPKATW-M----AD-GTHWPGTWAASTREHSKGDHAGIL-Q-----
-----------------------VM---LKPPS----SDP--LI-GNS----DD-----K
VIDFSDTDTR-LPMFVYVSREKRPGYDHNKKAGAMNALV---------------------
-------------------------RASAILSNGPFILNLDCDHYIYNCKAVREGMCFMM
-D-R--GG-----EDICYIQFPQRF--EGIDPSDRYANNNTVFFD---------------
-----GNMRALDGVQGPVYVGTGTMFRRFALYGFDPPNP----DKLLE------------
------------------------------------------------------------
-----------------------KKESETEALT-------TSDFDPDLDV-TQLP-----
KRFGNSTLLAESIPIAE-FQGRP-LADHPA-VKYGRPPGAL-RVPRD-------------
PLDA---TTVAE--SVSVISCWYE--DKTEWGD---------------------------
------------------------------------------------------------
------------------------------------------------------------
------------------------------------------------------------
------------------------------------------------------------
----------------------------------------R-------------------
VGWIYGSVTE-------------DVVTGY-RMHNR---------------GWRSVYCIT-
-----------KR-DSFRGSAPINLTDRLHQVLRWATGSVEIFFS-RNNAILA---S---
-KRLKFLQRLAYLNVGIYPF-TSLFLILYC-FLPAFSLFSG----------------QFI
VR-TLSISFLV-YLLMITICLIGLAVLEV---KWSGIGLEEWWRNEQWWLISGTSSHLYA
VVQGVLK-VIA-GIEISFTLTTKSG-------G--DD-----N-----------ED--I-
YA-DLYI-----VK----WSSLMIPPIVIAMVNIIAIVVAFIRTIY-Q-----A-VPQ--
-WSKL---IGGAFFSFWVLA---------HLYPFAK------------------------
----------------------------GLM--G---R------RGKT-P----------
------------------------------------------------------------
----------------------------------------------T-------------
------------------------------------------------------IV----
--------------------------------------FV--------------------
------------------------------------------------------------
------------------------------------------------------------
---------------------------------WA-GLIA--------------------
------------------------------------------------------------
------------------------------------------------------------
-------------IT--------------------IS--L--------------------
--LWTAINPNT----------------GPAA-AAEGVG-GGG--FQFP------------
-------------------------------------------------------
>AT4G39350.1
-------------------MNT--------------------------------------
------------------------------------------------------------
------------------------------------------------------------
----------------------GGRLIAGS----HNRNEFVLINADE-------------
------------------------------------------------------------
--S---A--RI-----RSVQELSGQ---TCQICGDEIE-LTVSSELFVACNECAFPVCRP
CYEYERRE-GNQACPQCKTRYKRIKGSPRVDGDD-EE---------------------EE
-DIDDLEYEFD--------------HGMDPEH-----AAEAAL-SSRLNTGRGG------
-------LDS------------APPGSQIPLLTYC-DE--------DADMYS----DRHA
LIVPPS----TG--YGNRVYPAPFTDSSAP-------PQARS-MVPQKDIAEYGYGSVAW
KDR-MEVWKRRQGEKLQVIK--------HEGG---NNGRGSNDDDELD-DPDMPMMD-E-
--GRQP--LSRKLPIRSSRINP-YRMLILCRLAILGLFFHY-----RILH---------P
-------------VNDAYG-----LW-LTSVICEIWFAVSWILDQFPKWYPIERETYLDR
L----------SLRY-EKEGKP--------SGLAPVDVFVSTVDP----LKEPPLITANT
VLSILAVDYPV--DKVACYVSDDGAAMLTFEALSDTAEFARKWVPFCKKFNIEPRAPEWY
FS-------------Q----KMD-YLKN--KV-HPAFVRERRA---------------MK
------RDYEEFKVKINALVATAQ------------------------------------
-------------KVPEEGWTM----QD-GTPWPG--------NNVRDHPGMI-Q-----
-----------------------VF---LGHSG----VRD--TD-G--------------
--------NE-LPRLVYVSREKRPGFDHHKKAGAMNSLI---------------------
-------------------------RVSAVLSNAPYLLNVDCDHYINNSKAIRESMCFMM
-DPQ--SG-----KKVCYVQFPQRF--DGIDRHDRYSNRNVVFFD---------------
-----INMKGLDGIQGPIYVGTGCVFRRQALYGFDAPKK----KKPPGKT-C--N-CWPK
WCCLCC--GLRKKS---KTKA------------------------KD--KKT--NT----
-------KETS--KQIHALE-NVDEG---VIVPV----SN-V-EKRSEATQLKLE-----
KKFGQSPVFVASAVLQN------------------------GGVPRN-------------
ASPA---CLLRE--AIQVISCGYE--DKTEWGK---------------------------
------------------------------------------------------------
------------------------------------------------------------
------------------------------------------------------------
------------------------------------------------------------
----------------------------------------E-------------------
IGWIYGSVTE-------------DILTGF-KMHCH---------------GWRSVYCMP-
-----------KR-AAFKGSAPINLSDRLHQVLRWALGSVEIFLS-RHCPIWYGY-G---
-GGLKWLERFSYINSVVYPW-TSLPLIVYC-SLPAVCLLTG----------------KFI
VP-EISNYAGI-LFMLMFISIAVTGILEM---QWGGVGIDDWWRNEQFWVIGGASSHLFA
LFQGLLK-VLA-GVNTNFTVTSKAA-------D---------------------DG--A-
FS-ELYI-----FK----WTTLLIPPTTLLIINIIGVIVGVSDAIS-N-----G-YDS--
-WGPL---FGRLFFALWVIV---------HLYPFLK------------------------
----------------------------GML--G---K------QDKM-P----------
------------------------------------------------------------
----------------------------------------------T-------------
------------------------------------------------------II----
--------------------------------------VV--------------------
------------------------------------------------------------
------------------------------------------------------------
---------------------------------WS-ILLA--------------------
------------------------------------------------------------
------------------------------------------------------------
-------------SI--------------------LT--L--------------------
--LWVRVNPFV----------------AKG--GPV--LEIC-GLNCGN------------
-------------------------------------------------------
>AT5G05170.1
-------------------MES--------------------------------------
------------------------------------------------------------
------------------------------------------------------------
---------------------------------------------EG-------------
------------------------------------------------------------
--E---T--AG-----KPMKNIVPQ---TCQICSDNVG-KTVDGDRFVACDICSFPVCRP
CYEYERKD-GNQSCPQCKTRYKRLKGSPAIPG-D-KD---------------------ED
GLADEGTVEFNYP---------------QKEK-----ISERML-GWHLTRGKGE-EMGEP
------QYDK------------EVSHNHLPRLTSR-QD----TSGEFSAASP----ERLS
VSSTI-----A---GGKRL---PYSSDVNQ---S---PNRRI-VDPV------GLGNVAW
KER-VDGWKMKQ-EKNTGPVS--T-QAASE-R----GGVDIDASTDIL-ADEALLND-E-
--ARQP--LSRKVSIPSSRINP-YRMVIMLRLVILCLFLHY-----RITN---------P
-------------VPNAFA-----LW-LVSVICEIWFALSWILDQFPKWFPVNRETYLDR
L----------ALRY-DREGEP--------SQLAAVDIFVSTVDP----LKEPPLVTANT
VLSILAVDYPV--DKVSCYVSDDGAAMLSFESLAETSEFARKWVPFCKKYSIEPRAPEWY
FA-------------A----KID-YLKD--KV-QTSFVKDRRA---------------MK
------REYEEFKIRINALVSKAL------------------------------------
-------------KCPEEGWVM----QD-GTPWPG--------NNTRDHPGMI-Q-----
-----------------------VF---LGQNG----GLD--AE-G--------------
--------NE-LPRLVYVSREKRPGFQHHKKAGAMNALV---------------------
-------------------------RVSAVLTNGPFILNLDCDHYINNSKALREAMCFLM
-DPN--LG-----KQVCYVQFPQRF--DGIDKNDRYANRNTVFFD---------------
-----INLRGLDGIQGPVYVGTGCVFNRTALYGYEPPIK----VKHKKPS-LLSK-LCG-
--------GSRKKNS--K-AK----------------------KESD--KKKSGRH----
-------TDST--VPVFNLD-DIEEG-----VEGAG--FD-D-EKALLMSQMSLE-----
KRFGQSAVFVASTLMEN------------------------GGVPPS-------------
ATPE---NLLKE--AIHVISCGYE--DKSDWGM---------------------------
------------------------------------------------------------
------------------------------------------------------------
------------------------------------------------------------
------------------------------------------------------------
----------------------------------------E-------------------
IGWIYGSVTE-------------DILTGF-KMHAR---------------GWRSIYCMP-
-----------KL-PAFKGSAPINLSDRLNQVLRWALGSVEILFS-RHCPIWYGY-N---
-GRLKFLERFAYVNTTIYPI-TSIPLLMYC-TLPAVCLFTN----------------QFI
IP-QISNIASI-WFLSLFLSIFATGILEM---RWSGVGIDEWWRNEQFWVIGGVSAHLFA
VFQGILK-VLA-GIDTNFTVTSKAS-------D---------E-----------DG--D-
FA-ELYL-----FK----WTTLLIPPTTLLIVNLVGVVAGVSYAIN-S-----G-YQS--
-WGPL---FGKLFFAFWVIV---------HLYPFLK------------------------
----------------------------GLM--G---R------QNRT-P----------
------------------------------------------------------------
----------------------------------------------T-------------
------------------------------------------------------IV----
--------------------------------------VV--------------------
------------------------------------------------------------
------------------------------------------------------------
---------------------------------WS-VLLA--------------------
------------------------------------------------------------
------------------------------------------------------------
-------------SI--------------------FS--L--------------------
--LWVRIDPFT----------------SRVT-GPD--ILEC-GINC--------------
-------------------------------------------------------
>AT5G09870.1
-------------------MNT--------------------------------------
------------------------------------------------------------
------------------------------------------------------------
----------------------GGRLIAGS----HNRNEFVLINADE-------------
------------------------------------------------------------
--S---A--RI-----RSVEELSGQ---TCQICGDEIE-LSVDGESFVACNECAFPVCRP
CYEYERRE-GNQSCPQCKTRYKRIKGSPRVEG-D-EE---------------------DD
-GIDDLDFEFDYSRS-----------GL-----------ESET-FSRRNSEF--------
------DLAS------------APPGSQIPLLTYG-EE--------DVEISS----DSHA
LIVSPS----PG--HIHRVHQPHFPDP--A-------AHPRP-MVPQKDLAVYGYGSVAW
KDR-MEEWKRKQNEKYQVVK--------HDGD--S-------SLGDGD-DADIPMMD-E-
--GRQP--LSRKVPIKSSKINP-YRMLIVLRLVILGLFFHY-----RILH---------P
-------------VNDAYA-----LW-LISVICEIWFAVSWVLDQFPKWYPIERETYLDR
L----------SLRY-EKEGKP--------SELAGVDVFVSTVDP----MKEPPLITANT
VLSILAVDYPV--DRVACYVSDDGAAMLTFEALSETAEFARKWVPFCKKYTIEPRAPEWY
FC-------------H----KMD-YLKN--KV-HPAFVRERRA---------------MK
------RDYEEFKVKINALVATAQ------------------------------------
-------------KVPEEGWTM----QD-GTPWPG--------NNVRDHPGMI-Q-----
-----------------------VF---LGNNG----VRD--VE-N--------------
--------NE-LPRLVYVSREKRPGFDHHKKAGAMNSLI---------------------
-------------------------RVSGVLSNAPYLLNVDCDHYINNSKALREAMCFMM
-DPQ--SG-----KKICYVQFPQRF--DGIDKSDRYSNRNVVFFD---------------
-----INMKGLDGLQGPIYVGTGCVFRRQALYGFDAPKK----KKTKRMT-C--N-CWPK
WCLFCC--GLRK-NR--KSKT------------------------TD--KKK--KN----
-------REAS--KQIHALE-NIEEG-----TKG----TNDA-AKSPEAAQLKLE-----
KKFGQSPVFVASAGMEN------------------------GGLARN-------------
ASPA---SLLRE--AIQVISCGYE--DKTEWGK---------------------------
------------------------------------------------------------
------------------------------------------------------------
------------------------------------------------------------
------------------------------------------------------------
----------------------------------------E-------------------
IGWIYGSVTE-------------DILTGF-KMHSH---------------GWRSVYCTP-
-----------KI-PAFKGSAPINLSDRLHQVLRWALGSVEIFLS-RHCPIWYGY-G---
-GGLKWLERLSYINSVVYPW-TSIPLLVYC-SLPAICLLTG----------------KFI
VP-EISNYASI-LFMALFGSIAVTGILEM---QWGKVGIDDWWRNEQFWVIGGVSAHLFA
LFQGLLK-VLA-GVETNFTVTSKAA-------D---------------------DG--E-
FS-ELYI-----FK----WTSLLIPPTTLLIINVIGVIVGISDAIS-N-----G-YDS--
-WGPL---FGRLFFAFWVIL---------HLYPFLK------------------------
----------------------------GLL--G---K------QDRM-P----------
------------------------------------------------------------
----------------------------------------------T-------------
------------------------------------------------------II----
--------------------------------------LV--------------------
------------------------------------------------------------
------------------------------------------------------------
---------------------------------WS-ILLA--------------------
------------------------------------------------------------
------------------------------------------------------------
-------------SI--------------------LT--L--------------------
--LWVRVNPFV----------------AKG--GPI--LEIC-GLDC-L------------
-------------------------------------------------------
>AT5G16910.1
-------------------MASNKHF----------------------------------
DKSRSNLSNNSDIQEP--GRPPAGHSVKFAQRTS---------S--GRYINYSRD-----
----DLDSELGGQ--------------DFM-SYTVHIPPTPDNQPM--------------
-----DP-----SISQKVEEQYVANSMFTGGFKSNTRAHLMHKVIET-------------
------------------------------------------------------------
---EPNH---------PQMAGSKG-SSCAIPGCDAKVMS-DERGQDLLPC-ECDFKICRD
CFIDAVKT-GGGICPGCKEPYKNTHLTDQV------------------------------
--------DENGQQRP-MLPGGGGS---------KMERRLSMVKST----NKSALMRSQT
GDFDHNRWLF--------------------------------------------------
-----------------------------------------------ETTGTYGYGNAFW
TKD-GDFGSGKDG---------------------DGDGDGMGM-------EAQDLMS-R-
--PWRP--LTRKLKIPAGVISP-YRLLIFIRIVVLALFLTW-----RVKH---------Q
-------------NPDAVW-----LW-GMSVVCELWFALSWLLDQLPKLCPINRATDLQV
L----------KEKF-ETPTASNPTGK---SDLPGFDVFVSTADP----EKEPPLVTANT
ILSILAAEYPV--EKLSCYVSDDGGALLTFEAMAEAASFANIWVPFCRKHAIEPRNPDSY
FS-------------L----KRD-PYKN--KV-KSDFVKDRRR---------------VK
------REFDEFKVRVNSLPDSIRRRSDAY---HAR--EEIKAMKMQRQN----------
--R-DDEPMEPV-KIPKATW-M----AD-GTHWPGTWLTSASDHAKGDHAGII-Q-----
-----------------------VM---LKPPS----DEP--LH-GVS-----E-----G
FLDLTDVDIR-LPLLVYVSREKRPGYDHNKKAGAMNALV---------------------
-------------------------RASAIMSNGPFILNLDCDHYIYNSEALREGMCFMM
-D-R--GG-----DRLCYVQFPQRF--EGIDPSDRYANHNTVFFD---------------
-----VNMRALDGLMGPVYVGTGCLFRRIALYGFNPPRS----KDFSPSC----------
---WSCCFPRSKKK----------------------------------------------
-----------------------NIPEENRALR------MSDYDDEEMNL-SLVP-----
KKFGNSTFLIDSIPVAE-FQGRP-LADHPA-VKNGRPPGAL-TIPRE-------------
LLDA---STVAE--AIAVISCWYE--DKTEWGS---------------------------
------------------------------------------------------------
------------------------------------------------------------
------------------------------------------------------------
------------------------------------------------------------
----------------------------------------R-------------------
IGWIYGSVTE-------------DVVTGY-RMHNR---------------GWKSVYCVT-
-----------KR-DAFRGTAPINLTDRLHQVLRWATGSVEIFFS-RNNALLA---S---
-SKMKILQRIAYLNVGIYPF-TSIFLIVYC-FLPALSLFSG----------------QFI
VQ-TLNVTFLV-YLLIISITLCLLALLEI---KWSGISLEEWWRNEQFWLIGGTSAHLAA
VLQGLLK-VVA-GVEISFTLTSKSG-------G--DD-----I-----------DD--E-
FA-DLYM-----VK----WTSLMIPPITIIMVNLIAIAVGFSRTIY-S-----V-VPQ--
-WSKL---IGGVFFSFWVLA---------HLYPFAK------------------------
----------------------------GLM--G---R------RGRT-P----------
------------------------------------------------------------
----------------------------------------------T-------------
------------------------------------------------------IV----
--------------------------------------YV--------------------
------------------------------------------------------------
------------------------------------------------------------
---------------------------------WS-GLVA--------------------
------------------------------------------------------------
------------------------------------------------------------
-------------IT--------------------IS--L--------------------
--LWVAINPPA----------------GNTE-I------GGN--FSFP------------
-------------------------------------------------------
>AT5G17420.1
-------------------MEA--------------------------------------
------------------------------------------------------------
------------------------------------------------------------
----------------------SAGLVAGS----HNRNELVVIHNHE-------------
------------------------------------------------------------
---------EP-----KPLKNLDGQ---FCEICGDQIG-LTVEGDLFVACNECGFPACRP
CYEYERRE-GTQNCPQCKTRYKRLRGSPRVEG-D-ED---------------------EE
-DIDDIEYEFNIEHEQ-----------DKHKH-----SAEAML-YGKMSYGRGP-EDDEN
-------------------------GRFPPVIAGG-------HSGEFPVGGGYGN-GEHG
--------------LHKRVHPYPSSEAGSE---------------------------GGW
RER-MDDWKLQH-------------------------GNLGPEPDD---DPEMGLID-E-
--ARQP--LSRKVPIASSKINP-YRMVIVARLVILAVFLRY-----RLLN---------P
-------------VHDALG-----LW-LTSVICEIWFAVSWILDQFPKWFPIERETYLDR
L----------SLRY-EREGEP--------NMLAPVDVFVSTVDP----LKEPPLVTSNT
VLSILAMDYPV--EKISCYVSDDGASMLTFESLSETAEFARKWVPFCKKFSIEPRAPEMY
FT-------------L----KVD-YLQD--KV-HPTFVKERRA---------------MK
------REYEEFKVRINAQVAKAS------------------------------------
-------------KVPLEGWIM----QD-GTPWPG--------NNTKDHPGMI-Q-----
-----------------------VF---LGHSG----GFD--VE-G--------------
--------HE-LPRLVYVSREKRPGFQHHKKAGAMNALV---------------------
-------------------------RVAGVLTNAPFMLNLDCDHYVNNSKAVREAMCFLM
-DPQ--IG-----KKVCYVQFPQRF--DGIDTNDRYANRNTVFFD---------------
-----INMKGLDGIQGPVYVGTGCVFKRQALYGYEPPKG----PKRPKMISC--G-CCP-
-CF-----GRRRKNKKFSKN----------------------------------------
---------------------DMNGD--VAALGG----AE-G-DKEHLMSEMNFE-----
KTFGQSSIFVTSTLMEE------------------------GGVPPS-------------
SSPA---VLLKE--AIHVISCGYE--DKTEWGT---------------------------
------------------------------------------------------------
------------------------------------------------------------
------------------------------------------------------------
------------------------------------------------------------
----------------------------------------E-------------------
LGWIYGSITE-------------DILTGF-KMHCR---------------GWRSIYCMP-
-----------KR-PAFKGSAPINLSDRLNQVLRWALGSVEIFFS-RHSPLWYGYKG---
-GKLKWLERFAYANTTIYPF-TSIPLLAYC-ILPAICLLTD----------------KFI
MP-PISTFASL-FFISLFMSIIVTGILEL---RWSGVSIEEWWRNEQFWVIGGISAHLFA
VVQGLLK-ILA-GIDTNFTVTSKAT-------D---------------------DD--D-
FG-ELYA-----FK----WTTLLIPPTTVLIINIVGVVAGISDAIN-N-----G-YQS--
-WGPL---FGKLFFSFWVIV---------HLYPFLK------------------------
----------------------------GLM--G---R------QNRT-P----------
------------------------------------------------------------
----------------------------------------------T-------------
------------------------------------------------------IV----
--------------------------------------VI--------------------
------------------------------------------------------------
------------------------------------------------------------
---------------------------------WS-VLLA--------------------
------------------------------------------------------------
------------------------------------------------------------
-------------SI--------------------FS--L--------------------
--LWVRIDPFV----------------LKTK-GPD--TSKC-GINC--------------
-------------------------------------------------------
>AT5G44030.1
-------------------MEP--------------------------------------
------------------------------------------------------------
------------------------------------------------------------
-------------------------------------NTMASFDDE--------------
------------------------------------------------------------
----------------HRHSSFSAK---ICKVCGDEVK-DDDNGQTFVACHVCVYPVCKP
CYEYERSN-GNKCCPQCNTLYKRHKGSPKIAG-D-EE---------------------NN
-GPDDSDDELNIKYRQ---------DGSSIHQ--------------NFAYGSENGDYNSK
----------------------QQWRPNGRAFSS--------------------------
----------TGSVLGKD-------------------------FEAERD----GYTDAEW
KER-VDKWKARQ-EKRGLVT-----------------KGEQTNEDKED-DEEEYLDA-E-
--ARQP--LWRKVPISSSKISP-YRIVIVLRLVILVFFFRF-----RILT---------P
-------------AKDAYP-----LW-LISVICEIWFALSWILDQFPKWFPINRETYLDR
L----------SMRF-ERDGEK--------NKLAPVDVFVSTVDP----LKEPPIITANT
ILSILAVDYPV--NKVSCYVSDDGASMLLFDTLSETSEFARRWVPFCKKYNVEPRAPEFY
FS-------------E----KID-YLKD--KV-QTTFVKDRRA---------------MK
------REYEEFKVRINALVAKAQ------------------------------------
-------------KKPEEGWVM----QD-GTPWPG--------NNTRDHPGMI-Q-----
-----------------------VY---LGKEG----AFD--ID-G--------------
--------NE-LPRLVYVSREKRPGYAHHKKAGAMNAMV---------------------
-------------------------RVSAVLTNAPFMLNLDCDHYINNSKAIRESMCFLM
-DPQ--LG-----KKLCYVQFPQRF--DGIDLNDRYANRNIVFFD---------------
-----INMRGLDGIQGPVYVGTGCVFNRPALYGYEPPVS----EKRKKMT-C--D-CWPS
WICCCCGGGNRNHKSDSSKKK--------------SGIKSLFSKLKKKTKKKSDDKTMSS
YSRK---RSST--EAIFDLE-DIEEG-----LEG----YD-ELEKSSLMSQKNFE-----
KRFGMSPVFIASTLMEN------------------------GGLPEA-------------
TNTS---SLIKE--AIHVISCGYE--EKTEWGK---------------------------
------------------------------------------------------------
------------------------------------------------------------
------------------------------------------------------------
------------------------------------------------------------
----------------------------------------E-------------------
IGWIYGSVTE-------------DILTGF-RMHCR---------------GWKSVYCMP-
-----------KR-PAFKGSAPINLSDRLHQVLRWALGSVEIFFS-RHCPLWYAW-G---
-GKLKILERLAYINTIVYPF-TSIPLLAYC-TIPAVCLLTG----------------KFI
IP-TINNFASI-WFLALFLSIIATAILEL---RWSGVSINDLWRNEQFWVIGGVSAHLFA
VFQGLLK-VLF-GVDTNFTVTSKGA-------S---------------------DEADE-
FG-DLYL-----FK----WTTLLIPPTTLIILNMVGVVAGVSDAIN-N-----G-YGS--
-WGPL---FGKLFFAFWVIV---------HLYPFLK------------------------
----------------------------GLM--G---R------QNRT-P----------
------------------------------------------------------------
----------------------------------------------T-------------
------------------------------------------------------IV----
--------------------------------------VL--------------------
------------------------------------------------------------
------------------------------------------------------------
---------------------------------WS-ILLA--------------------
------------------------------------------------------------
------------------------------------------------------------
-------------SI--------------------FS--L--------------------
--VWVRIDPFL----------------PKQT-GPL--LKQC-GVDC--------------
-------------------------------------------------------
>AT5G64740.1
-------------------MNT--------------------------------------
------------------------------------------------------------
------------------------------------------------------------
----------------------GGRLIAGS----HNRNEFVLINADE-------------
------------------------------------------------------------
--N---A--RI-----RSVQELSGQ---TCQICRDEIE-LTVDGEPFVACNECAFPVCRP
CYEYERRE-GNQACPQCKTRFKRLKGSPRVEG-D-EE---------------------ED
-DIDDLDNEFEYGNN-----------GIGFDQ-----VSEGMS-ISRRNSGFPQ------
-----SDLDS------------APPGSQIPLLTYG-DE--------DVEISS----DRHA
LIVPPSL---GG--HGNRVHPVSLSDPTVA-------AHPRP-MVPQKDLAVYGYGSVAW
KDR-MEEWKRKQNEKLQVVR--------HEGD---------PDFEDGD-DADFPMMD-E-
--GRQP--LSRKIPIKSSKINP-YRMLIVLRLVILGLFFHY-----RILH---------P
-------------VKDAYA-----LW-LISVICEIWFAVSWVLDQFPKWYPIERETYLDR
L----------SLRY-EKEGKP--------SGLSPVDVFVSTVDP----LKEPPLITANT
VLSILAVDYPV--DKVACYVSDDGAAMLTFEALSETAEFARKWVPFCKKYCIEPRAPEWY
FC-------------H----KMD-YLKN--KV-HPAFVRERRA---------------MK
------RDYEEFKVKINALVATAQ------------------------------------
-------------KVPEDGWTM----QD-GTPWPG--------NSVRDHPGMI-Q-----
-----------------------VF---LGSDG----VRD--VE-N--------------
--------NE-LPRLVYVSREKRPGFDHHKKAGAMNSLI---------------------
-------------------------RVSGVLSNAPYLLNVDCDHYINNSKALREAMCFMM
-DPQ--SG-----KKICYVQFPQRF--DGIDRHDRYSNRNVVFFD---------------
-----INMKGLDGLQGPIYVGTGCVFRRQALYGFDAPKK----KKGPRKT-C--N-CWPK
WCLLCF--GSRK-NR--KAKT------------------------VAADKKK--KN----
-------REAS--KQIHALE-NIEEG---RVTKG----SN-V-EQSTEAMQMKLE-----
KKFGQSPVFVASARMEN------------------------GGMARN-------------
ASPA---CLLKE--AIQVISCGYE--DKTEWGK---------------------------
------------------------------------------------------------
------------------------------------------------------------
------------------------------------------------------------
------------------------------------------------------------
----------------------------------------E-------------------
IGWIYGSVTE-------------DILTGF-KMHSH---------------GWRSVYCTP-
-----------KL-AAFKGSAPINLSDRLHQVLRWALGSVEIFLS-RHCPIWYGY-G---
-GGLKWLERLSYINSVVYPW-TSLPLIVYC-SLPAICLLTG----------------KFI
VP-EISNYASI-LFMALFSSIAITGILEM---QWGKVGIDDWWRNEQFWVIGGVSAHLFA
LFQGLLK-VLA-GVDTNFTVTSKAA-------D---------------------DG--E-
FS-DLYL-----FK----WTSLLIPPMTLLIINVIGVIVGVSDAIS-N-----G-YDS--
-WGPL---FGRLFFALWVII---------HLYPFLK------------------------
----------------------------GLL--G---K------QDRM-P----------
------------------------------------------------------------
----------------------------------------------T-------------
------------------------------------------------------II----
--------------------------------------VV--------------------
------------------------------------------------------------
------------------------------------------------------------
---------------------------------WS-ILLA--------------------
------------------------------------------------------------
------------------------------------------------------------
-------------SI--------------------LT--L--------------------
--LWVRVNPFV----------------AKG--GPI--LEIC-GLDC-L------------
-------------------------------------------------------
>os_13603
------------------------------------------------------------
------------------------------------------------------------
------------------------------------------------------------
------------------------------------------------------------
------------------------------------------------------------
------------------------------------------------------------
------------------------------------------------------------
------------------------------------------------------------
------------------------------------------------------------
------------------------------------------------------------
------------------------------------------MAGSGG-GVVS-GGR-Q-
--RGPP--LFATEKPGRMAMAA-YRVSAATVFAGVLLIWLY-----RATHL----PPGGG
-------------DGVRRW-----AW-LGMLAAELWFGFYWVLTLSVRWCPVYRRTFKDR
L----------AQSY-SE------------DELPSVDIFVCTADP----TAEPPMLVIST
VLSVMAYDYLP--EKLNIYLSDDAGSVLTFYVLCEASEFAKHWIPFCKKYKVEPRSPAAY
FA-------------K----VAS-PPDG-------CGPKEWFT---------------MK
------ELYKDMTDRVNSVVNSGRIPEVPR-C-H--------------------------
--------------------------SRGFSQWN-------ENFTSSDHPSIV-Q-----
-----------------------IL---IDSNK----QKAVDID-G--------------
--------NA-LPTLVYMAREKKPQKQHHFKAGSLNALI---------------------
-------------------------RVSSVISNSPIIMNVDCDMYSNNSESIRDALCFFL
-DEE--QG-----QDIGFVQYPQNF--ENVVHNDIYGHPINVVNE---------------
-----LDHPCLDGWGGMCYYGTGCFHRREALCGRIYSQ----------------------
------------------------------------------------------------
------------------------------------------------------------
-----------EYKEDW-----------------TR---VAGR--TE-------------
-DAN---ELEEM--GRSLVTCTYE--HNTIWGI---------------------------
------------------------------------------------------------
------------------------------------------------------------
------------------------------------------------------------
------------------------------------------------------------
----------------------------------------E-------------------
KGVRYGCPLE-------------DVTTGL-QIQCR---------------GWRSVYYNP-
-----------KR-KGFLGMTPTSLGQILVLYKRWTEGFLQISLS-RYSPFLLGH-----
-GKIKLGLQMGYSVCGFWAV-NSFPTLYYV-TIPSLCFLNG----------------ISL
FP-EKTSPWFI-PFAYVMVAAYSCSLAES---LQCGDSAVEWWNAQRMWLIRRITSYLLA
TIDTFRR-ILG-ISESGFNLTVKVT-----------------------------DL--Q-
AL-ERYKKGMMEFG---SFSAMFVILTTVALLNLACMVLGISRVLL-QE-G--P--GG--
-LETL---FLQAVLCVLIVA---------INSPVYE------------------------
----------------------------ALF--L---RR----DKGSL-P----------
------------------------------------------------------------
----------------------------------------------A-------------
------------------------------------------------------SV----
--------------------------------------AR--------------------
------------------------------------------------------------
------------------------------------------------------------
---------------------------------VS-ICFV--------------------
------------------------------------------------------------
------------------------------------------------------------
-------------LP--------------------LC--I--------------------
--LSICK-----------------------------------------------------
-------------------------------------------------------
>os_13604
------------------------------------------------------------
------------------------------------------------------------
------------------------------------------------------------
------------------------------------------------------------
------------------------------------------------------------
------------------------------------------------------------
------------------------------------------------------------
------------------------------------------------------------
------------------------------------------------------------
------------------------------------------------------------
------------------------------------------------------------
------------------------------------------------------------
------------------------------------------------------------
------------------------------------------------------------
------------------------------------------------------------
------------------------------------------------------------
-----------MTDRVNSVVNSGRIPEVPR-C-H--------------------------
--------------------------SRGFSQWN-------ENFTSSDHPSIV-Q-----
-----------------------IL---IDSNK----QKAVDID-G--------------
--------NA-LPTLVYMAREKKPQKQHHFKAGSLNALI---------------------
-------------------------RVSSVISNSPIIMNVDCDMYSNNSESIRDALCFFL
-DEE--QG-----QDIGFVQYPQNF--ENVVHNDIYGHPINVVNE---------------
-----LDHPCLDGWGGMCYYGTGCFHRREALCGRIYSQ----------------------
------------------------------------------------------------
------------------------------------------------------------
-----------EYKEDW-----------------TR---VAGR--TE-------------
-DAN---ELEEM--GRSLVTCTYE--HNTIWGI---------------------------
------------------------------------------------------------
------------------------------------------------------------
------------------------------------------------------------
------------------------------------------------------------
----------------------------------------E-------------------
KGVRYGCPLE-------------DVTTGL-QIQCR---------------GWRSVYYNP-
-----------KR-KGFLGMTPTSLGQILVLYKRWTEGFLQISLS-RYSPFLLGH-----
-GKIKLGLQMGYSVCGFWAV-NSFPTLYYV-TIPSLCFLNG----------------ISL
FP-EKTSPWFI-PFAYVMVAAYSCSLAES---LQCGDSAVEWWNAQRMWLIRRITSYLLA
TIDTFRR-ILG-ISESGFNLTVKVT-----------------------------DL--Q-
AL-ERYKKGMMEFG---SFSAMFVILTTVALLNLACMVLGISRVLL-QE-G--P--GG--
-LETL---FLQAVLCVLIVA---------INSPVYE------------------------
----------------------------ALF--L---RR----DKGSL-P----------
------------------------------------------------------------
----------------------------------------------A-------------
------------------------------------------------------SV----
--------------------------------------AR--------------------
------------------------------------------------------------
------------------------------------------------------------
---------------------------------VS-ICFV--------------------
------------------------------------------------------------
------------------------------------------------------------
-------------LP--------------------LC--I--------------------
--LSICK-----------------------------------------------------
-------------------------------------------------------
>os_21258
-------------------MDG--------------------------------------
------------------------------------------------------------
------------------------------------------------------------
------------------------------------------------------------
------------------------------------------------------------
----------A-----KSGKQ--CH---VCQICGDGVG-TAADGELFTACDVCGFPVCRP
CYEYERKD-GSQACPQCKTKYKRHKGSPPILG-D-ES---------------------DD
VDADDA-SDVNYPTSG---------NQDHKHK-----IAERML-TWRMNSGRND-DIVHS
------KYDSGEIGHPKYDS-GEIPRIYIPSLTHS-Q-----ISGEIPGASP----D-HM
MSPVGN--------IGRRGHPFPYVNHS---------------PNPSREFSG-SLGNVAW
KER-VDGWKMK--DKGAIPMANGTSIAPSEGR----GVGDIDASTDYN-MEDALLND-E-
--TRQP--LSRKVPISSSRINP-YRMVIVLRLIVLCIFLHY-----RITN---------P
-------------VRNAYP-----LW-LLSVICEIWFALSWILDQFPKWSPINRETYLDR
L----------ALRY-DREGEP--------SQLAPVDIFVSTVDP----MKEPPLVTANT
VLSILAVDYPV--DKVSCYVSDDGAAMLTFDALAETSEFARKWVPFCKKYSIEPRAPEWY
FA-------------Q----KID-YLKD--KV-QASFVKDRRA---------------MK
------REYEEFKVRVNALVAKAQ------------------------------------
-------------KVPEEGWIM----QD-GTPWPG--------NNTRDHPGMI-Q-----
-----------------------VF---LGHSG----GLD--TE-G--------------
--------NE-LPRLVYVSREKRPGFQHHKKAGAMNALV---------------------
-------------------------RVSAVLTNGQYLLNLDCDHYINNSKALREAMCFLM
-DPN--LG-----RRVCYVQFPQRF--DGIDRNDRYANRNTVFFD---------------
-----INLRGLDGLQGPVYVGTGCVFNRTALYGYEPPIK----QKRPG---YFSSLC---
--------GGRKKTK--KSKE----------------------KSTE--KKKSHKH----
-------VDSS--VPVFNLE-DIEEG-----IEGSG--FD-D-EKSLLMSQMSLE-----
KRFGQSSVFVASTLMEY------------------------GGVPQS-------------
ATPE---SLLKE--AIHVISCGYE--DKSDWGT---------------------------
------------------------------------------------------------
------------------------------------------------------------
------------------------------------------------------------
------------------------------------------------------------
----------------------------------------E-------------------
IGWIYGSVTE-------------DILTGF-KMHAR---------------GWRSIYCMP-
-----------KR-PAFKGSAPINLSDRLNQVLRWALGSVEILFS-RHCPIWYGY-G---
-GRLKFLERFAYINTTIYPL-TSIPLLLYC-ILPAICLLTG----------------KFI
IP-EISNFASI-WFISLFLSIFATGILEM---RWSGVGIDEWWRNEQFWVIGGISAHLFA
VFQGLLK-VLA-GIDTSFTVTSKAS-------D---------E-----------EG--D-
FA-ELYM-----FK----WTTLLIPPTTILIINLVGVVAGISYAIN-S-----G-YQS--
-WGPL---FGKLFFAFWVIV---------HLYPFLK------------------------
----------------------------GLM--G---R------QNRT-P----------
------------------------------------------------------------
----------------------------------------------T-------------
------------------------------------------------------IV----
--------------------------------------VV--------------------
------------------------------------------------------------
------------------------------------------------------------
---------------------------------WA-ILLA--------------------
------------------------------------------------------------
------------------------------------------------------------
-------------SI--------------------FS--L--------------------
--LWVRIDPFT----------------TRVT-GPD--TQKC-GINC--------------
-------------------------------------------------------
>os_21595
-------------------MEA--------------------------------------
------------------------------------------------------------
------------------------------------------------------------
----------------------SAGLVAGS----HNRNELVVIRRDG-------------
------------------------------------------------------------
--E---P--GP-----KPVKHTNGQ---VCQICGDDVG-LTPDGEPFVACNECAFPVCRD
CYEYERRE-GTQNCPQCKTRFKRLKGCARVPG-D-EE---------------------EE
-DVDDLENEFNWR------------DKTDSQY-----VAESML-HGHMSYGRGG-DLDGV
PQH-------------------FQPIPNVPLLTNG-EM--------ADDIPP----EQHA
LV-PSFM---GG--GGKRIHPLPYADPNLP-------VQPRS-MDPSKDLAAYGYGSVAW
KER-MESWKQKQ-ERLHQMR--------NDGG-------GKDWDGDGD-DADLPLMD-E-
--ARQP--LSRKIPISSSLVNP-YRMIIIIRLVVLGFFFHY-----RVMH---------P
-------------VPDAFA-----LW-LISVICEIWFAMSWILDQFPKWFPIERETYLDR
L----------TLRF-DKEGQQ--------SQLAPVDFFVSTVDP----MKEPPLVTANT
VLSILAVDYPV--DKVSCYVSDDGAAMLTFEALSETSEFAKKWVPFCKRYSLEPRAPEWY
FQ-------------Q----KID-YLKD--KV-APNFVRERRA---------------MK
------REYEEFKVRINALVAKAQ------------------------------------
-------------KVPEEGWTM----QD-GTPWPG--------NNVRDHPGMI-Q-----
-----------------------VF---LGQSG----GHD--VE-G--------------
--------NE-LPRLVYVSREKRPGYNHHKKAGAMNALV---------------------
-------------------------RVSAVLTNAPYMLNLDCDHYINNSKAIKEAMCFMM
-DPL--VG-----KKVCYVQFPQRF--DGIDRHDRYANRNVVFFD---------------
-----INMKGLDGIQGPIYVGTGCVFRRQALYGYDAPKS----KKPPSRT-C--N-CWPK
WCICCCCFGNRTNKK--KTAK----------------------PKTEKKKRLFFKR----
-------AENQ--SPAYALG-EIDEG-----APG----AE-N-EKAGIVNQQKLE-----
KKFGQSSVFVASTLLEN------------------------GGTLKS-------------
ASPA---SLLKE--AIHVISCGYE--DKTDWGK---------------------------
------------------------------------------------------------
------------------------------------------------------------
------------------------------------------------------------
------------------------------------------------------------
----------------------------------------E-------------------
IGWIYGSVTE-------------DILTGF-KMHCH---------------GWRSIYCIP-
-----------KR-AAFKGSAPLNLSDRLHQVLRWALGSIEIFFS-NHCPLWYGY-G---
-GGLKCLERFSYINSIVYPW-TSIPLLAYC-TLPAICLLTG----------------KFI
TP-ELTNIASL-WFMSLFICIFATGILEM---RWSGVGIDDWWRNEQFWVIGGVSSHLFA
VFQGLLK-VIA-GIDTSFTVTSKGG-------D---------------------DE--E-
FS-ELYT-----FK----WTTLLIPPTTLLLLNFIGVVAGVSNAIN-N-----G-YES--
-WGPL---FGKLFFAFWVIV---------HLYPFLK------------------------
----------------------------GLV--G---R------QNRT-P----------
------------------------------------------------------------
----------------------------------------------T-------------
------------------------------------------------------IV----
--------------------------------------IV--------------------
------------------------------------------------------------
------------------------------------------------------------
---------------------------------WS-ILLA--------------------
------------------------------------------------------------
------------------------------------------------------------
-------------SI--------------------FS--L--------------------
--LWVRIDPFL----------------AKND-GPL--LEEC-GLDC-N------------
-------------------------------------------------------
>os_25268
-------------------MAVVAAAAATGSTTRSGGGGGE-------------------
------------------------------------------------------------
------------------------------------------------------------
------------------------------------------------------------
------------------------------------------------------------
------------------------------------------------------------
------------------------------------------------------------
------------------------------------------------------------
------------------------------------------------------------
------------------------------------------------------------
-------------------------------------------------GTRSGRKK---
---PPPPPLQERVPLGRRAAWA-WRLAGLAVLLLLLALLAL-----RLLR----------
--------------HHGGAGGDGGVW-RVALVCEAWFAALCALNVSAKWSPVRFVTRPEN
LVAEGRTPSTTAAEY---------------GELPAVDMLVTTADP----ALEPPLVTVNT
VLSLLALDYPRAGERLACYVSDDGCSPLTCHALREAAGFAAAWVPFCRRYGVAVRAPFRY
FS-------------SSSSPESGGPA-------DRKFLDDWTF---------------MK
------DEYDKLVRRIKNTDERSLLRHG-G------------------------------
--------------------------GEFFAEFLN--------VERRNHPTIV-K-----
------------------------------------------------------------
--------------------------------------T---------------------
-------------------------RVSAVMTNAPIMLNMDCDMFVNNPQAVLHAMCLLL
-GFD--DE-----ASSGFVQAPQRF--YDALKDDPFGNQMECFFK---------------
-----RFISGVQGVQGAFYAGTGCFHRRKAVYGVPPNFN----GAEREDT----------
------------------------------------------------------------
---------------------------------------------IGSSSYKELH-----
TRFGNSEELNESARNII-------------------W--DLSSKPMV-------------
-DIS---SRIEV--AKAVSACNYD--IGTCWGQ---------------------------
------------------------------------------------------------
------------------------------------------------------------
------------------------------------------------------------
------------------------------------------------------------
----------------------------------------E-------------------
VGWVYGSLTE-------------DILTGQ-RIHAM---------------GWRSVLMVT-
-----------EP-PAFMGSAPIGGPACLTQFKRWATGQSEIIIS-RNNPILATM-F---
-KRLKFRQCLAYLIVLGWPL-RAPFELCYG-LLGPYCILTN----------------QSF
LP-KASEDGFS-VPLALFISYNTYNFMEY---MACGLSARAWWNNHRMQRIISVSAWTLA
FLTVLLK-SLG-LSETVFEVTGKDK-------S-MSDDDD-----------NTDGA----
DP-GRFT-----FD----SLPVFIPVTALAMLNIVAVTVGACRVAF-GTAEGVP------
-CAPG---IGEFMCCGWLVL---------CFFPFVR------------------------
----------------------------GIVW-G---K-----GSYGI-P----------
------------------------------------------------------------
----------------------------------------------W-------------
------------------------------------------------------SV----
--------------------------------------KL--------------------
------------------------------------------------------------
------------------------------------------------------------
---------------------------------KA-SLLV--------------------
------------------------------------------------------------
------------------------------------------------------------
-------------AM--------------------FV--T--------------------
--FCKRN-----------------------------------------------------
-------------------------------------------------------
>os_29053
-------------------MAA--------------------------------------
------------------------------------------------------------
------------------------------------------------------------
----------------------NAGMVAGS----RNRNEFVMIRPDG-------------
------------------------------------------------------------
--D---APPPA-----KPGKSVNGQ---VCQICGDTVG-VSATGDVFVACNECAFPVCRP
CYEYERKE-GNQCCPQCKTRYKRHKGSPRVQG-D-EE---------------------EE
-DVDDLDNEFNYKHGN-GKGP-----------------------EWQIQRQGEDVDLSSS
SR--------------------HE-QHRIPRLTSG-QQ----ISGEIPDASP----DRHS
IRSG----------------TSSYVDPSVP-------VPVRI-VDPSKDLNSYGINSVDW
QER-VASWRNKQ-DKNMMQV--------ANKYPEA--RGGDMEGTGSN-GEDMQMVD-D-
--ARLP--LSRIVPIPSNQLNL-YRIVIILRLIILMFFFQY-----RVTH---------P
-------------VRDAYG-----LW-LVSVICEIWFALSWLLDQFPKWYPINRETYLDR
L----------ALRY-DREGEP--------SQLAPIDVFVSTVDP----LKEPPLITANT
VLSILAVDYPV--DKVSCYVSDDGSAMLTFEALSETAEFARKWVPFCKKHNIEPRAPEFY
FA-------------Q----KID-YLKD--KI-QPSFVKERRA---------------MK
------REYEEFKVRINALVAKAQ------------------------------------
-------------KVPEEGWTM----AD-GTAWPG--------NNPRDHPGMI-Q-----
-----------------------VF---LGHSG----GLD--TD-G--------------
--------NE-LPRLVYVSREKRPGFQHHKKAGAMNALI---------------------
-------------------------RVSAVLTNGAYLLNVDCDHYFNSSKALREAMCFMM
-DPA--LG-----RKTCYVQFPQRF--DGIDLHDRYANRNIVFFD---------------
-----INMKGLDGIQGPVYVGTGCCFNRQALYGYDPVLT----EADLEPNIVVKS-CC--
--------GGRKK----KSKS------------------------YMDSKNRMMKR----
-------TESS--APIFNME-DIEEG-----IEG----YE-D-ERSVLMSQKRLE-----
KRFGQSPIFIASTFMTQ------------------------GGIPPS-------------
TNPA---SLLKE--AIHVISCGYE--DKTEWGK---------------------------
------------------------------------------------------------
------------------------------------------------------------
------------------------------------------------------------
------------------------------------------------------------
----------------------------------------E-------------------
IGWIYGSVTE-------------DILTGF-KMHAR---------------GWISIYCMP-
-----------PR-PCFKGSAPINLSDRLNQVLRWALGSVEILLS-RHCPIWYGY-N---
-GRLKLLERLAYINTIVYPI-TSIPLIAYC-VLPAICLLTN----------------KFI
IP-EISNYAGM-FFILLFASIFATGILEL---RWSGVGIEDWWRNEQFWVIGGTSAHLFA
VFQGLLK-VLA-GIDTNFTVTSKAS-------D---------E-----------DG--D-
FA-ELYV-----FK----WTSLLIPPTTVLVINLVGMVAGISYAIN-S-----G-YQS--
-WGPL---FGKLFFSIWVIL---------HLYPFLK------------------------
----------------------------GLM--G---R------QNRT-P----------
------------------------------------------------------------
----------------------------------------------T-------------
------------------------------------------------------IV----
--------------------------------------IV--------------------
------------------------------------------------------------
------------------------------------------------------------
---------------------------------WS-ILLA--------------------
------------------------------------------------------------
------------------------------------------------------------
-------------SI--------------------FS--L--------------------
--LWVKIDPFI----------------SPTQ-KAVA-LGQC-GVNC--------------
-------------------------------------------------------
>os_33857
-------------------MASSGGG-------------------------GLRHSNSSR
LSRMSYS--GEDGRAQAPGGGGDRPMVTFARRTH---------S--GRYVSYSRD-----
----DLDSELGNS-----GDMSPESGQEFL-NYHVTIPATPDNQPM--------------
-----DP-----AISARVEEQYVSNSLFTGGFNSVTRAHLMDKVIES-------------
------------------------------------------------------------
---EASH---------PQMAGAKG-SSCAINGCDAKVMS-DERGDDILPC-ECDFKICAD
CFADAVKN--GGACPGCKDPYKATELDDVV------------------------------
----------GARPTLSLPPPPGGLPAS------RMERRLSIMRSQ------KAMTRSQT
GDWDHNRWLF--------------------------------------------------
-----------------------------------------------ETKGTYGYGNAIW
PKE-NEVDNGGGGGG-------------------GGGLGGGDG-------QPAEFTS-K-
--PWRP--LTRKLKIPAGVLSP-YRLLILIRMAVLGLFLAW-----RIKH---------K
-------------NEDAMW-----LW-GMSVVCELWFGLSWLLDQLPKLCPVNRATDLAV
L----------KDKF-ETPTPSNPNGR---SDLPGLDIFVSTADP----EKEPPLVTANT
ILSILAADYPV--EKLSCYVSDDGGALLTFEAMAEAASFANMWVPFCRKHDIEPRNPESY
FN-------------L----KRD-PYKN--KV-RSDFVKDRRR---------------VK
------REYDEFKVRINSLPDSIRRRSDAY---HAR--EEIKAMKRQREA----------
--A-LDDVVEAV-KIPKATW-M----AD-GTHWPGTWIQPSAEHARGDHAGII-Q-----
-----------------------VM---LKPPS----DDP--LY-GTS--GEEG-----R
PLDFTEVDIR-LPMLVYVSREKRPGYDHNKKAGAMNALV---------------------
-------------------------RSSAVMSNGPFILNLDCDHYVYNSQAFREGMCFMM
-D-R--GG-----DRIGYVQFPQRF--EGIDPSDRYANHNTVFFD---------------
-----VNMRALDGIMGPVYVGTGCLFRRIALYGFDPPRS----KEHSGCC----------
----SCCFPQRRKVKTST------------------------------------------
-----------------------VASEERQALR------MADFDDEEMNM-SQFP-----
KKFGNSNFLINSIPIAE-FQGRP-LADHPG-VKNGRPPGAL-TVPRD-------------
LLDA---STVAE--AISVISCWYE--DKTEWGQ---------------------------
------------------------------------------------------------
------------------------------------------------------------
------------------------------------------------------------
------------------------------------------------------------
----------------------------------------R-------------------
VGWIYGSVTE-------------DVVTGY-RMHNR---------------GWKSVYCVT-
-----------KR-DAFRGTAPINLTDRLHQVLRWATGSVEIFFS-RNNALLA---S---
-RKMKFLQRIAYLNVGIYPF-TSIFLIVYC-FLPALSLFSG----------------QFI
VR-TLNVTFLT-YLLVITLTMCMLAVLEI---KWSGISLEEWWRNEQFWLIGGTSAHLAA
VLQGLLK-VIA-GIEISFTLTSKSG-------G--DE-----A-----------DD--E-
FA-DLYI-----VK----WTSLMIPPIVIMMVNLIAIAVGFSRTIY-S-----E-IPQ--
-WSKL---LGGVFFSFWVLA---------HLYPFAK------------------------
----------------------------GLM--G---R------RGRT-P----------
------------------------------------------------------------
----------------------------------------------T-------------
------------------------------------------------------IV----
--------------------------------------FV--------------------
------------------------------------------------------------
------------------------------------------------------------
---------------------------------WS-GLLA--------------------
------------------------------------------------------------
------------------------------------------------------------
-------------IT--------------------IS--L--------------------
--LWVAINPPS----------------QNSQ-I------GGS--FTFP------------
-------------------------------------------------------
>os_36158
-------------------MSV--------------------------------------
------------------------------------------------------------
---------------------------DYA-NYTVLMPPTPDNQPSGGAPPAAP------
------------------------------------------------------------
------------------------------------------------------------
----------------SAGGARPGDLPLPPYGSSSSSRLVNRRG----------------
-------GGDDGA-----------------------------------------------
----------------------------------KMDRRLSTARVPAPSSNKSLLVRSQT
GDFDHNRWLF--------------------------------------------------
-----------------------------------------------ETKGTYGIGNAYW
PQD-NVYGDD---------------------------GGGGAV-------KMEDLVE-K-
--PWKP--LSRKVPIPPGILSP-YRLLVLVRFVALFLFLVW-----RVTN---------P
-------------NMDALW-----LW-GISIVCEFWFAFSWLLDQMPKLNPINRAADLAA
L----------KEKF-ESPSPTNPTGR---SDLPGLDVFISTADP----YKEPTLVTANT
LLSILATEYPV--EKLFVYISDDGGALLTFESMAEACAFAKVWVPFCRKHSIEPRNPDSY
FT-------------Q----KGD-PTKG--KK-RPDFVKDRRW---------------IK
------REYDEFKIRVNSLPDLIRRRANAL---NAR--ERKLARDKQAA-----------
----GD-ADALA-SVKAATW-M----AD-GTHWPGTWLDPSPDHAKGDHASIV-Q-----
-----------------------VM---IKNPH----HDV--VY-GEA--G-DH-----P
YLDMTDVDMR-IPMFAYLSREKRAGYDHNKKAGAMNAMV---------------------
-------------------------RASAILSNGPFMLNFDCDHYIYNCQAIREAMCYML
-D-R--GG-----DRICYIQFPQRF--EGIDPSDRYANHNTVFFD---------------
-----GNMRALDGLQGPMYVGTGCLFRRYAIYGFNPPRA----IEYRGTY----------
--------GQTKVPIDPRQGS---------------------------------------
-------EAMPGAGGGRSGGGSVGGDHELQALS---------TAHPD----HEAP-----
QKFGKSKMFIESIAVAE-YQGRP-LQDHPS-VLNGRPPGAL-LMPRP-------------
PLDA---ATVAE--SVSVISCWYE--DNTEWGQ---------------------------
------------------------------------------------------------
------------------------------------------------------------
------------------------------------------------------------
------------------------------------------------------------
----------------------------------------R-------------------
VGWIYGSVTE-------------DVVTGY-RMHNR---------------GWRSVYCIT-
-----------RR-DAFRGTAPINLTDRLHQVLRWATGSVEIFFS-KNNAVLA---S---
-RRLKFLQRMAYLNVGIYPF-TSLFLIMYC-LLPALSLFSG----------------QFI
VA-TLDPTFLS-YLLLITITLMLLCLLEV---KWSGIGLEEWWRNEQFWVIGGTSAHLAA
VLQGLLK-VVA-GIEISFTLTAKAA-------A--ED-----D-----------DD--P-
FA-ELYL-----IK----WTSLFIPPLAVIGINIIALVVGVSRTVY-A-----E-IPQ--
-YSKL---LGGGFFSFWVLA---------HYYPFAK------------------------
----------------------------GLM--G---R------RGRT-P----------
------------------------------------------------------------
----------------------------------------------T-------------
------------------------------------------------------IV----
--------------------------------------YV--------------------
------------------------------------------------------------
------------------------------------------------------------
---------------------------------WA-GLIS--------------------
------------------------------------------------------------
------------------------------------------------------------
-------------IT--------------------VS--L--------------------
--LWITISPPD----------------DSVA-Q------GGIDV----------------
-------------------------------------------------------
>os_37806
-------------------MDG--------------------------------------
------------------------------------------------------------
------------------------------------------------------------
------------------------------------------------------------
------------------------------------------------------------
------------------------------------------------------------
----ESPEIMPVECP---------DPEPASSESGDDHD----------------------
------------------------------------------------------------
------------------------------------------------------------
------------------------------------------------------------
------------------------------------------------------------
--IPEP--LSSRLSVPSGELNL-YRAAVALRLVLLAAFFRY-----RVTR---------P
-------------VADAHA-----LW-VTSVACELWLAASWLIAQLPKLSPANRVTYLDR
L----------ASRY-EKGGEA--------SRLAGVDVFVAAADA----AREPPLATANT
VLSVLAADYPA--GGVACYVHDDGADMLVFESLFEAAGFARRWIPFCRRHGVEPRAPELY
FA-------------R----GVD-YLRD--RA-APSFVKDRRA---------------MK
------REYEEFKVRMNHLAARAR------------------------------------
-------------KVPEEGWIM----SD-GTPWPG--------NNSRDHPAMI-Q-----
-----------------------VL---LGHPG----DRD--VD-G--------------
--------GE-LPRLFYVSREKRPGFRHHGKAGAMNALL---------------------
-------------------------RVSAVLTNGAYVLNLDCDHCVNNSSALREAMCFMM
-DPV--AG-----NRTCFVQFALRD--SG--------GGDSVFFD---------------
-----IEMKCLDGIQGPVYVGSGCCFSRKALYGFEPAAA----ADDGDDMDTAAD--WRR
MCCF----GRGKRMNAMRRSMSA-------------------------------------
-------------VPLLDSEDDSDEQ---------EEEEAAGRRRRLRAYRAALE-----
RHFGQSPAFIASAFEEQ-----------------GRRRGGDGGSPDA-----------TV
APAR---SLLKE--AIHVVSCAFE--ERTRWGK---------------------------
------------------------------------------------------------
------------------------------------------------------------
------------------------------------------------------------
------------------------------------------------------------
----------------------------------------E-------------------
IGWMYGG----------------GVATGF-RMHAR---------------GWSSAYCSP-
-----------AR-PAFRRYARASPADVLAGASRRAVAAMGILLSRRHSPVWA---G---
-RRLGLLQRLGYVARASYPL-ASLPLTVYC-ALPAVCLLTG----------------KST
FPSDVSYYDGV-LLILLLFSVAASVALEL---RWSRVPLRAWWRDEKLWMVTATSASLAA
VFQGILS-ACT-GIDVAFSTETAASPPKRPAAGNDDG-----------------EEEAA-
LA-SEIT-----MR----WTNLLVAPTSVVVANLAGVVAAVAYGVD-H-----GYYQS--
-WGAL---GAKLALAGWVVA---------HLQGFLR------------------------
----------------------------GLL--A---P------RDRAPP----------
------------------------------------------------------------
----------------------------------------------T-------------
------------------------------------------------------IA----
--------------------------------------VL--------------------
------------------------------------------------------------
------------------------------------------------------------
---------------------------------WS-VVFV--------------------
------------------------------------------------------------
------------------------------------------------------------
-------------SV--------------------AS--L--------------------
--LWVHAASFS----------------APTA-APT--TEQPIL-----------------
-------------------------------------------------------
>os_40304
-------------------MDG--------------------------------------
------------------------------------------------------------
------------------------------------------------------------
------------------------------------------------------------
------------------------------------------------------------
------DADAV-----KSGRHGSGQ---ACQICGDGVG-TTAEGDVFAACDVCGFPVCRP
CYEYERKD-GTQACPQCKTKYKRHKGSPAIRG-E-EG---------------------ED
TDADDV-SDYNYPASG---------SADQKQK-----IADRMR-SWRMNAGGGG-DVGRP
------KYDSGEIGLTKYDS-GEIPRGYIPSVTNS-Q-----ISGEIPGASP----DHHM
MSPTGN--------IGKRA-PFPYVNHS---------------PNPSREFSG-SIGNVAW
KER-VDGWKLKQ-DKGAIPMTNGTSIAPSEGR----GVGDIDASTDYN-MEDALLND-E-
--TRQP--LSRKVPLPSSRINP-YRMVIVLRLVVLSIFLHY-----RITN---------P
-------------VRNAYP-----LW-LLSVICEIWFALSWILDQFPKWFPINRETYLDR
L----------ALRY-DREGEP--------SQLAAVDIFVSTVDP----MKEPPLVTANT
VLSILAVDYPV--DKVSCYVSDDGAAMLTFDALAETSEFARKWVPFVKKYNIEPRAPEWY
FS-------------Q----KID-YLKD--KV-HPSFVKDRRA---------------MK
------REYEEFKVRINGLVAKAQ------------------------------------
-------------KVPEEGWIM----QD-GTPWPG--------NNTRDHPGMI-Q-----
-----------------------VF---LGHSG----GLD--TE-G--------------
--------NE-LPRLVYVSREKRPGFQHHKKAGAMNALV---------------------
-------------------------RVSAVLTNGQYMLNLDCDHYINNSKALREAMCFLM
-DPN--LG-----RSVCYVQFPQRF--DGIDRNDRYANRNTVFFD---------------
-----INLRGLDGIQGPVYVGTGCVFNRTALYGYEPPIK----QKKKGS--FLSSLC---
--------GGRKKAS--KSKK----------------------KSSD--KKKSNKH----
-------VDSA--VPVFNLE-DIEEG-----VEGAG--FD-D-EKSLLMSQMSLE-----
KRFGQSAAFVASTLMEY------------------------GGVPQS-------------
ATPE---SLLKE--AIHVISCGYE--DKTEWGT---------------------------
------------------------------------------------------------
------------------------------------------------------------
------------------------------------------------------------
------------------------------------------------------------
----------------------------------------E-------------------
IGWIYGSVTE-------------DILTGF-KMHAR---------------GWRSIYCMP-
-----------KR-PAFKGSAPINLSDRLNQVLRWALGSVEILFS-RHCPIWYGY-G---
-GRLKFLERFAYINTTIYPL-TSIPLLIYC-VLPAICLLTG----------------KFI
IP-EISNFASI-WFISLFISIFATGILEM---RWSGVGIDEWWRNEQFWVIGGISAHLFA
VFQGLLK-VLA-GIDTNFTVTSKAS-------D---------E-----------DG--D-
FA-ELYM-----FK----WTTLLIPPTTILIINLVGVVAGISYAIN-S-----G-YQS--
-WGPL---FGKLFFAFWVIV---------HLYPFLK------------------------
----------------------------GLM--G---R------QNRT-P----------
------------------------------------------------------------
----------------------------------------------T-------------
------------------------------------------------------IV----
--------------------------------------VV--------------------
------------------------------------------------------------
------------------------------------------------------------
---------------------------------WA-ILLA--------------------
------------------------------------------------------------
------------------------------------------------------------
-------------SI--------------------FS--L--------------------
--LWVRIDPFT----------------TRVT-GPD--TQTC-GINC--------------
-------------------------------------------------------
>os_40750
-------------------MEA--------------------------------------
------------------------------------------------------------
------------------------------------------------------------
----------------------SAGLVAGS----HNRNELVVIRRDG-------------
------------------------------------------------------------
--G---G--GG-----GVGGRRAAEAKAACQICGDDVG-EGPDGEPFVACNECAFPVCRN
CYDYERRE-GSQACPQCKTRFKRLKGCPRVAG-D-EE---------------------ED
-GVDDLEGEFGLDG-----------REDDPQY-----IAESML-RANMSYGRGG-DLQP-
----------------------FQPIPNVPLLTNG-QM--------VDDIPP----EQHA
LV-PSYMGGGGG--GGKRIHPLPFADPSVP-------VQPRS-MDPSKDLAAYGYGSVAW
KER-MEGWKQKQ-ERMQQLR--------SEGG-------G---DWDGDGDADLPLMD-E-
--ARQP--LSRKVPISSSRINP-YRMIIIIRLVVLGFFFHY-----RVMH---------P
-------------VNDAFA-----LW-LISVICEIWFAMSWILDQFPKWLPIERETYLDR
L----------SLRF-DKEGQP--------SQLAPVDFFVSTVDP----SKEPPLVTANT
VLSILSVDYPV--EKVSCYVSDDGAAMLTFEALSETSEFAKKWVPFCKKFNIEPRAPEWY
FQ-------------Q----KID-YLKD--KV-AASFVRERRA---------------MK
------RDYEEFKVRINALVAKAQ------------------------------------
-------------KVPEEGWTM----QD-GSPWPG--------NNVRDHPGMI-Q-----
-----------------------VF---LGQSG----GRD--VE-G--------------
--------NE-LPRLVYVSREKRPGYNHHKKAGAMNALV---------------------
-------------------------RVSAVLSNAPYLLNLDCDHYINNSKAIREAMCFMM
-DPL--VG-----KKVCYVQFPQRF--DGIDRHDRYANRNVVFFD---------------
-----INMKGLDGIQGPIYVGTGCVFRRQALYGYDAPKT----KKPPSRT-C--N-CWPK
WCCCCCC-GNRHTKK--KTTK----------------------PKPEKKKRLFFKK----
-------AENQ--SPAYALG-EIEEG-----APG----AE-T-DKAGIVNQQKLE-----
KKFGQSSVFVASTLLEN------------------------GGTLKS-------------
ASPA---SLLKE--AIHVISCGYE--DKTDWGK---------------------------
------------------------------------------------------------
------------------------------------------------------------
------------------------------------------------------------
------------------------------------------------------------
----------------------------------------E-------------------
IGWIYGSITE-------------DILTGF-KMHCH---------------GWRSIYCIP-
-----------KR-PAFKGSAPLNLSDRLHQVLRWALGSVEIFFS-KHCPLWYGY-G---
-GGLKFLERFSYINSIVYPW-TSIPLLAYC-TLPAICLLTG----------------KFI
TP-ELTNVASL-WFMSLFICIFVTGILEM---RWSGVAIDDWWRNEQFWVIGGVSSHLFA
VFQGLLK-VLA-GVDTSFTVTSKAG-------D---------------------DE--E-
FS-ELYT-----FK----WTTLLIPPTTLLLLNFIGVVAGVSNAIN-N-----G-YES--
-WGPL---FGKLFFAFWVIV---------HLYPFLK------------------------
----------------------------GLV--G---R------QNRT-P----------
------------------------------------------------------------
----------------------------------------------T-------------
------------------------------------------------------IV----
--------------------------------------IV--------------------
------------------------------------------------------------
------------------------------------------------------------
---------------------------------WS-ILLA--------------------
------------------------------------------------------------
------------------------------------------------------------
-------------SI--------------------FS--L--------------------
--LWVRIDPFL----------------AKNN-GPL--LEEC-GLDC-N------------
-------------------------------------------------------
>os_41561
-------------------MEA--------------------------------------
------------------------------------------------------------
------------------------------------------------------------
----------------------SAGLVAGS----HNRNELVVIRRDG-------------
------------------------------------------------------------
--D---P--GP-----KPLRQQNGQ---VCQICGDDVG-LNPDGEPFVACNECAFPVCRD
CYEYERRE-GTQNCPQCKTRFKRLRGCARVPG-D-EE---------------------ED
-GVDDLENEFNWR------------DRNDSQY-----VAESML-HAHMSYGRGGVDVNGV
PQP-------------------FQPNPNVPLLTDG-QM--------VDDIPP----EQHA
LV-PSFM---GG--GGKRIHPLPYADPNLP-------VQPRS-MDPSKDLAAYGYGSVAW
KER-MESWKQKQ-ERLHQMR--------NDGG-------GKDWDGDGD-DGDLPLMD-E-
--ARQP--LSRKVPIPSSQINP-YRMVIIIRLVVLGFFFHY-----RVMH---------P
-------------VPDAFA-----LW-LISVICEIWFAMSWILDQFPKWFPIERETYLDR
L----------TLRF-DKEGQT--------SQLAPIDFFVSTVDP----LKEPPLVTANT
VLSILAVDYPV--DKVSCYVSDDGAAMLTFEALSETSEFAKKWVPFCKKYSIEPRAPEWY
FQ-------------Q----KID-YLKD--KV-APYFVRERRA---------------MK
------REYEEFKVRINALVAKAQ------------------------------------
-------------KVPEEGWTM----QD-GTPWPG--------NNVRDHPGMI-Q-----
-----------------------VF---LGQSG----GHD--IE-G--------------
--------NE-LPRLVYVSREKRPGYNHHKKAGAMNALV---------------------
-------------------------RVSAVLTNAPYMLNLDCDHYINNSKAIKEAMCFMM
-DPL--VG-----KKVCYVQFPQRF--DGIDRHDRYANRNVVFFD---------------
-----INMKGLDGIQGPIYVGTGCVFRRQALYGYDAPKT----KKPPSRT-C--N-CWPK
WCICCCCFGDRKSKK--KTTK----------------------PKTEKKKRSFFKR----
-------AENQ--SPAYALG-EIEEG-----APG----AE-N-EKAGIVNQQKLE-----
KKFGQSSVFVASTLLEN------------------------GGTLKS-------------
ASPA---SLLKE--AIHVISCGYE--DKTDWGK---------------------------
------------------------------------------------------------
------------------------------------------------------------
------------------------------------------------------------
------------------------------------------------------------
----------------------------------------E-------------------
IGWIYGSVTE-------------DILTGF-KMHCH---------------GWRSIYCIP-
-----------KL-PAFKGSAPLNLSDRLHQVLRWALGSVEIFFS-NHCPLWYGY-G---
-GGLKCLERFSYINSIVYPF-TSIPLLAYC-TLPAICLLTG----------------KFI
TP-ELTNVASL-WFMSLFICIFATGILEM---RWSGVGIDDWWRNEQFWVIGGVSSHLFA
LFQGLLK-VIA-GIDTSFTVTSKGG-------D---------------------DE--E-
FS-ELYT-----FK----WTTLLIPPTTLLLLNFIGVVAGVSNAIN-N-----G-YES--
-WGPL---FGKLFFAFWVIV---------HLYPFLK------------------------
----------------------------GLV--G---R------QNRT-P----------
------------------------------------------------------------
----------------------------------------------T-------------
------------------------------------------------------IV----
--------------------------------------IV--------------------
------------------------------------------------------------
------------------------------------------------------------
---------------------------------WS-ILLA--------------------
------------------------------------------------------------
------------------------------------------------------------
-------------SI--------------------FS--L--------------------
--LWVRIDPFL----------------AKND-GPL--LEEC-GLDC-N------------
-------------------------------------------------------
>os_41562
------------------------------------------------------------
------------------------------------------------------------
------------------------------------------------------------
------------------------------------------------------------
------------------------------------------------------------
------------------------------------------------------------
------------------------------------------------------------
------------------------------------------------------------
------------------------------------------------------------
------------------------------------------------------------
-------------------------------------------------------MD-E-
--ARQP--LSRKVPIPSSQINP-YRMVIIIRLVVLGFFFHY-----RVMH---------P
-------------VPDAFA-----LW-LISVICEIWFAMSWILDQFPKWFPIERETYLDR
L----------TLRF-DKEGQT--------SQLAPIDFFVSTVDP----LKEPPLVTANT
VLSILAVDYPV--DKVSCYVSDDGAAMLTFEALSETSEFAKKWVPFCKKYSIEPRAPEWY
FQ-------------Q----KID-YLKD--KV-APYFVRERRA---------------MK
------REYEEFKVRINALVAKAQ------------------------------------
-------------KVPEEGWTM----QD-GTPWPG--------NNVRDHPGMI-Q-----
-----------------------VF---LGQSG----GHD--IE-G--------------
--------NE-LPRLVYVSREKRPGYNHHKKAGAMNALV---------------------
-------------------------RVSAVLTNAPYMLNLDCDHYINNSKAIKEAMCFMM
-DPL--VG-----KKVCYVQFPQRF--DGIDRHDRYANRNVVFFD---------------
-----INMKGLDGIQGPIYVGTGCVFRRQALYGYDAPKT----KKPPSRT-C--N-CWPK
WCICCCCFGDRKSKK--KTTK----------------------PKTEKKKRSFFKR----
-------AENQ--SPAYALG-EIEEG-----APG----AE-N-EKAGIVNQQKLE-----
KKFGQSSVFVASTLLEN------------------------GGTLKS-------------
ASPA---SLLKE--AIHVISCGYE--DKTDWGK---------------------------
------------------------------------------------------------
------------------------------------------------------------
------------------------------------------------------------
------------------------------------------------------------
----------------------------------------E-------------------
IGWIYGSVTE-------------DILTGF-KMHCH---------------GWRSIYCIP-
-----------KL-PAFKGSAPLNLSDRLHQVLRWALGSVEIFFS-NHCPLWYGY-G---
-GGLKCLERFSYINSIVYPF-TSIPLLAYC-TLPAICLLTG----------------KFI
TP-ELTNVASL-WFMSLFICIFATGILEM---RWSGVGIDDWWRNEQFWVIGGVSSHLFA
LFQGLLK-VIA-GIDTSFTVTSKGG-------D---------------------DE--E-
FS-ELYT-----FK----WTTLLIPPTTLLLLNFIGVVAGVSNAIN-N-----G-YES--
-WGPL---FGKLFFAFWVIV---------HLYPFLK------------------------
----------------------------GLV--G---R------QNRT-P----------
------------------------------------------------------------
----------------------------------------------T-------------
------------------------------------------------------IV----
--------------------------------------IV--------------------
------------------------------------------------------------
------------------------------------------------------------
---------------------------------WS-ILLA--------------------
------------------------------------------------------------
------------------------------------------------------------
-------------SI--------------------FS--L--------------------
--LWVRIDPFL----------------AKND-GPL--LEEC-GLDC-N------------
-------------------------------------------------------
>os_42915
------------------------------------------------------------
------------------------------------------------------------
------------------------------------------------------------
------------------------------------------------------------
------------------------------------------------------------
------------------------------------------------------------
------------------------------------------------------------
------------------------------------------------------------
------------------------------MALSP-AAAGRTGRNNNNDAGL----ADPL
LP---------------------------------------------AGGGGGGGKDKYW
VPA-DEEEEIC---------------------------------------RGEDGGR-P-
P-APPL--LYRTFKVSGVLLHP-YRLLTLVRLIAVVLFLAW-----RLKH---------R
-------------DSDAMW-----LW-WISIAGDFWFGVTWLLNQASKLNPVKRVPDLSL
L----------RRRF-DD------------GGLPGIDVFINTVDP----VDEPMLYTMNS
ILSILATDYPA--DRHAAYLSDDGASLAHYEGLIETARFAALWVPFCRKHRVEPRAPESY
FA-------------A----KAA-PYAG--PALPEEFFGDRRL---------------VR
------REYEEFKARLDALFTDIPQRSEAS---VGN--ANTK------------------
--------------GAKATL-M----AD-GTPWPGTWTEPAENHKKGQHAGIV-K-----
-----------------------VM---LSHPG----EEP--QL-GMP--ASSG-----H
PLDFSAVDVR-LPILVYIAREKRPGYDHQKKAGAMNAQL---------------------
-------------------------RVSALLSNAPFIFNFDGDHYINNSQAFRAALCFML
-DCR--HG-----DDTAFVQFPQRF--DDVDPTDRYCNHNRVFFD---------------
-----ATLLGLNGVQGPSYVGTGCMFRRVALYGADPPRW----RPEDDDA----------
------------------------------------------------------------
-------------------------------------------------KALGCP-----
GRYGNSMPFINTIPAAA-SQERS-IASPAA----------------------------AS
LDET---AAMAE--VEEVMTCAYE--DGTEWGD---------------------------
------------------------------------------------------------
------------------------------------------------------------
------------------------------------------------------------
------------------------------------------------------------
----------------------------------------G-------------------
VGWVYDIATE-------------DVVTGF-RLHRK---------------GWRSMYCAM-
-----------EP-DAFRGTAPINLTERLYQILRWSGGSLEMFFS-RNCPLLA---G---
-CRLRPMQRVAYANMTAYPV-SALFMVVYD-LLPVIWLSHH---------------GEFH
IQ-KPFSTYVA-YLVAVIAMIEVIGLVEI---KWAGLTLLDWWRNEQFYMIGATGVYLAA
VLHIVLKRLLG-LKGVRFKLTAKQL-------A--GG-----A-----------RE--R-
FA-ELYD-----VH----WSPLLAPTVVVMAVNVTAIGAAAGKAVV-GG---WT-PAQ--
-VAGA---SAGLVFNVWVLV---------LLYPFAL------------------------
----------------------------GIM--G---R------WSKR-P----------
------------------------------------------------------------
----------------------------------------------C-------------
------------------------------------------------------AL----
--------------------------------------FA--------------------
------------------------------------------------------------
------------------------------------------------------------
---------------------------------LL-VAAC--------------------
------------------------------------------------------------
------------------------------------------------------------
-------------AA--------------------VA--A--------------------
--GFVAVHAVLAAGSAAPSWLGWSRGATAILPSSWRLKRGF-------------------
-------------------------------------------------------
>os_42916
------------------------------------------------------------
------------------------------------------------------------
------------------------------------------------------------
------------------------------------------------------------
------------------------------------------------------------
------------------------------------------------------------
------------------------------------------------------------
------------------------------------------------------------
------------------------------MAANG-GGGGAGGCSNGGGGGA----VNGA
AANGGGGGGGGSKGAT-------------------------------TRRAKVSPMDRYW
VPT-DEKEMAA---------------------------------------AVADGGE-D-
G-RRPL--LFRTFTVRGILLHP-YRLLTLVRLVAIVLFFIW-----RIRH---------P
-------------YADGMF-----FW-WISVIGDFWFGVSWLLNQVAKLKPIRRVPDLNL
L----------QQQF-DLPDGN--------SNLPGLDVFINTVDP----INEPMIYTMNA
ILSILAADYPV--DKHACYLSDDGGSIIHYDGLLETAKFAALWVPFCRKHSIEPRAPESY
FA-------------V----KSR-PYAG--SA-PEDFLSDHRY---------------MR
------REYDEFKVRLDALFTVIPKRSDAY---NQA--HAEE------------------
--------------GVKATW-M----AD-GTEWPGTWIDPSENHKKGNHAGIV-Q-----
-----------------------VM---LNHPS----NQP--QL-GLP--ASTD-----S
PVDFSNVDVR-LPMLVYIAREKRPGYDHQKKAGAMNVQL---------------------
-------------------------RVSALLTNAPFIINFDGDHYVNNSKAFRAGICFML
-DRR--EG-----DNTAFVQFPQRF--DDVDPTDRYCNHNRVFFD---------------
-----ATLLGLNGIQGPSYVGTGCMFRRVALYGVDPPRW----RPDDGNI----------
------------------------------------------------------------
---------------------------------------------------VDSS-----
KKFGNLDSFISSIPIAA-NQERS-IISPPA------------------------------
-LEE---SILQE--LSDAMACAYE--DGTDWGK---------------------------
------------------------------------------------------------
------------------------------------------------------------
------------------------------------------------------------
------------------------------------------------------------
----------------------------------------D-------------------
VGWVYNIATE-------------DVVTGF-RLHRT---------------GWRSMYCRM-
-----------EP-DAFRGTAPINLTERLYQILRWSGGSLEMFFS-HNCPLLA---G---
-RRLNFMQRIAYINMTGYPV-TSVFLLFYL-LFPVIWIFRG----------------IFY
IQ-KPFPTYVL-YLVIVIFMSEMIGMVEI---KWAGLTLLDWIRNEQFYIIGATAVYPLA
VLHIVLK-CFG-LKGVSFKLTAKQV-------A--SS-----T-----------SE--K-
FA-ELYD-----VQ----WAPLLFPTIVVIAVNICAIGAAIGKALF-GG---WS-LMQ--
-MGDA---SLGLVFNVWILL---------LIYPFAL------------------------
----------------------------GIM--G---R------WSKR-P----------
------------------------------------------------------------
----------------------------------------------Y-------------
------------------------------------------------------IL----
--------------------------------------FV--------------------
------------------------------------------------------------
------------------------------------------------------------
---------------------------------LI-VISF--------------------
------------------------------------------------------------
------------------------------------------------------------
-------------VI--------------------IA--L--------------------
--ADIAIQAMRSGSVRLHFRRSGGANFPTSWGF---------------------------
-------------------------------------------------------
>os_42921
------------------------------------------------------------
------------------------------------------------------------
------------------------------------------------------------
------------------------------------------------------------
------------------------------------------------------------
------------------------------------------------------------
------------------------------------------------------------
-----------------------------------------------------------M
AATAASTMSAAAAVTRRINA--ALRVDATSGDVAA-G--ADGQNGRRSPVAK--------
-----------------------------------------------RVNDGGGGKDDVW
VAV-DEKDV-----------------------------------------CGARGGDGA-
--ARPP--LFRTYKVKGSILHP-YRFLILLRLIAIVAFFAW-----RVRH---------K
-------------NRDGVW-----LW-TMSMVGDVWFGFSWVLNQLPKLSPIKRVPDLAA
L----------ADRH------S--------GDLPGVDVFVTTVDP----VDEPILYTVNT
ILSILAADYPV--DRYACYLSDDGGTLVHYEAMVEVAKFAELWVPFCRKHCVEPRSPENY
FA-------------M----KTQ-AYKG--GV-PGELMSDHRR---------------VR
------REYEEFKVRIDSLSSTIRQRSDVY---N----AKHA------------------
--------------GENATW-M----AD-GTHWPGTWFEPADNHQRGKHAGIV-Q-----
-----------------------VL---LNHPS----CKP--RL-GLA--ASAE-----N
PVDFSGVDVR-LPMLVYISREKRPGYNHQKKAGAMNVML---------------------
-------------------------RVSALLSNAPFVINFDGDHYVNNSQAFRAPMCFML
-DGRGRGG-----ENTAFVQFPQRF--DDVDPTDRYANHNRVFFD---------------
-----GTMLSLNGLQGPSYLGTGTMFRRVALYGVEPPRW----GAAASQI----------
------------------------------------------------------------
-------------------------------------------------KAMDIA-----
NKFGSSTSFVGTMLDGA-NQERS-ITPLAV------------------------------
-LDE---SVAGD--LAALTACAYE--DGTSWGR---------------------------
------------------------------------------------------------
------------------------------------------------------------
------------------------------------------------------------
------------------------------------------------------------
----------------------------------------D-------------------
VGWVYNIATE-------------DVVTGF-RMHRQ---------------GWRSVYASV-
-----------EP-AAFRGTAPINLTERLYQILRWSGGSLEMFFS-HSNALLA---G---
-RRLHPLQRVAYLNMSTYPI-VTVFIFFYN-LFPVMWLISE----------------QYY
IQ-RPFGEYLL-YLVAVIAMIHVIGMFEV---KWAGITLLDWCRNEQFYMIGSTGVYPTA
VLYMALK-LVT-GKGIYFRLTSKQT-------T--AS-----S-----------GD--K-
FA-DLYT-----VR----WVPLLIPTIVIIVVNVAAVGVAVGKAAA-WG---PL-TEP--
-GWLA---VLGMVFNVWILV---------LLYPFAL------------------------
----------------------------GVM--G---Q------WGKR-P----------
------------------------------------------------------------
----------------------------------------------A-------------
------------------------------------------------------VL----
--------------------------------------FV--------------------
------------------------------------------------------------
------------------------------------------------------------
---------------------------------AM-AMAV--------------------
------------------------------------------------------------
------------------------------------------------------------
-------------AA--------------------VA--A--------------------
--MYVAFGAPYQAELSGGAASLGK-AAASLTGPSG-------------------------
-------------------------------------------------------
>os_42922
------------------------------------------------------------
------------------------------------------------------------
------------------------------------------------------------
------------------------------------------------------------
------------------------------------------------------------
------------------------------------------------------------
------------------------------------------------------------
------------------------------------------------------------
-------MSAAAAVT-------------------------SWTNGCWSPAAT--------
-----------------------------------------------RVND--GGKDDVW
VAV-DEADV-----------------------------------------SGARGSDGG-
--GRPP--LFQTYKVKGSILHP-YRFLILARLIAIVAFFAW-----RIRH---------K
-------------NRDGAW-----LW-TMSMVGDVWFGFSWVLNQLPKQSPIKRVPDIAA
L----------ADRH------S--------GDLPGVDVFVTTVDP----VDEPILYTVNT
ILSILAADYPV--DRYACYLSDDGGTLVHYEAMVEVAKFAELWVPFCRKHCVEPRSPENY
FA-------------M----KTQ-AYKG--GV-PGELMSDHRR---------------VR
------REYEEFKVRIDSLSSTIRQRSDVY---N----AKHA------------------
--------------GENATW-M----AD-GTHWPGTWFEPADNHQRGKHAGIV-Q-----
-----------------------VL---LNHPS----CKP--RL-GLA--ASAE-----N
PVDFSGVDVR-LPMLVYISREKRPGYNHQKKAGAMNVML---------------------
-------------------------RVSALLSNAPFVINFDGDHYVNNSQAFRAPMCFML
-DGRGRGG-----ENTAFVQFPQRF--DDVDPTDRYANHNRVFFD---------------
-----GTMLSLNGLQGPSYLGTGTMFRRVALYGVEPPRW----GAAASQI----------
------------------------------------------------------------
-------------------------------------------------KAMDIA-----
NKFGSSTSFVGTMLDGA-NQERS-ITPLAV------------------------------
-LDE---SVAGD--LAALTACAYE--DGTSWGR---------------------------
------------------------------------------------------------
------------------------------------------------------------
------------------------------------------------------------
------------------------------------------------------------
----------------------------------------D-------------------
VGWVYNIATE-------------DVVTGF-RMHRQ---------------GWRSVYASV-
-----------EP-AAFRGTAPINLTERLYQILRWSGGSLEMFFS-HSNALLA---G---
-RRLHPLQRVAYLNMSTYPI-VTVFIFFYN-LFPVMWLISE----------------QYY
IQ-RPFGEYLL-YLVAVIAMIHVIGMFEV---KWAGITLLDWCRNEQFYMIGSTGVYPTA
VLYMALK-LVT-GKGIYFRLTSKQT-------A--AS-----S-----------GD--K-
FA-DLYT-----VR----WVPLLIPTIVIMVVNVAAVGVAVGKAAA-WG---PL-TEP--
-GWLA---VLGMVFNVWILV---------LLYPFAL------------------------
----------------------------GVM--G---Q------WGKR-P----------
------------------------------------------------------------
----------------------------------------------A-------------
------------------------------------------------------VL----
--------------------------------------FV--------------------
------------------------------------------------------------
------------------------------------------------------------
---------------------------------AM-AMAV--------------------
------------------------------------------------------------
------------------------------------------------------------
-------------AA--------------------VA--A--------------------
--MYVAFGAPYQAELSGVAASLGKVAAASLTGPSG-------------------------
-------------------------------------------------------
>os_42926
------------------------------------------------------------
------------------------------------------------------------
------------------------------------------------------------
------------------------------------------------------------
------------------------------------------------------------
------------------------------------------------------------
------------------------------------------------------------
------------------------------------------------------------
--------MSAAAVTRRINA-GGLRVEVTNGNGAA-GVYVAAAAAPCSPAAK--------
-----------------------------------------------RVND-GGGKDDVW
VAV-DEADV-----------------------------------------SGPSGGD-G-
--VRPT--LFRTYKVKGSILHP-YRFLILVRLIAIVAFFAW-----RVRH---------K
-------------NRDGAW-----LW-TMSMAGDVWFGFSWALNQLPKLNPIKRVADLAA
L----------ADRQQHGTSGG--------GELPGVDVFVTTVDP----VDEPILYTVNS
ILSILAADYPV--DRYACYLSDDGGTLVHYEAMVEVAKFAELWVPFCRKHCVEPRAPESY
FA-------------M----KTQ-AYRG--GV-AGELMSDRRR---------------VR
------REYEEFKVRIDSLFSTIRKRSDAY---NRAKDGKDD------------------
--------------GENATW-M----AD-GTHWPGTWFEPAENHRKGQHAGIV-Q-----
-----------------------VL---LNHPT----SKP--RF-GVA--ASVD-----N
PLDFSGVDVR-LPMLVYISREKRPGYNHQKKAGAMNALL---------------------
-------------------------RVSALLSNAPFIINFDCDHYVNNSQAFRAPMCFML
-DRRG-GG-----DDVAFVQFPQRF--DDVDPTDRYANHNRVFFD---------------
-----GTTLSLNGLQGPSYLGTGTMFRRAALYGLEPPRW----GAAGSQI----------
------------------------------------------------------------
-------------------------------------------------KAMDNA-----
NKFGASSTLVSSMLDGA-NQERS-ITPPVA------------------------------
-IDG---SVARD--LAAVTACGYD--LGTSWGR---------------------------
------------------------------------------------------------
------------------------------------------------------------
------------------------------------------------------------
------------------------------------------------------------
----------------------------------------D-------------------
AGWVYDIATE-------------DVATGF-RMHQQ---------------GWRSVYTSM-
-----------EP-AAFRGTAPINLTERLYQILRWSGGSLEMFFS-HSNALLA---G---
-RRLHPLQRIAYLNMSTYPI-VTVFIFFYN-LFPVMWLISE----------------QYY
IQ-QPFGEYLL-YLVAIIAMIHVIGMFEV---KWSGITVLDWCRNEQFYMIGSTGVYPTA
VLYMALK-LFT-GKGIHFRLTSKQT-------T--AS-----S-----------GD--K-
FA-DLYT-----VR----WVPLLIPTIVVLAVNVGAVGVAVGKAAA-WG---LL-TEQ--
-GRFA---VLGMVFNVWILA---------LLYPFAL------------------------
----------------------------GIM--G---Q------RGKR-P----------
------------------------------------------------------------
----------------------------------------------A-------------
------------------------------------------------------VL----
--------------------------------------FV--------------------
------------------------------------------------------------
------------------------------------------------------------
---------------------------------AT-VMAV--------------------
------------------------------------------------------------
------------------------------------------------------------
-------------AA--------------------VA--I--------------------
--MYAAFGAPYQAGLSGVAASLGK--AASLTGPSG-------------------------
-------------------------------------------------------
>os_42927
------------------------------------------------------------
------------------------------------------------------------
------------------------------------------------------------
------------------------------------------------------------
------------------------------------------------------------
------------------------------------------------------------
------------------------------------------------------------
------------------------------------------------------------
-------------------------------MASP-ASVAGGGEDSNGCSSL----IDPL
LVSRTSSIGGAERKA--------------------------------AGGGGGGAKGKHW
AAA-DKGERRA---------------------------------------AKECGGE-D-
G-RRPL--LFRSYRVKGSLLHP-YRALIFARLIAVLLFFGW-----RIRH---------N
-------------NSDIMW-----FW-TMSVAGDVWFGFSWLLNQLPKFNPVKTIPDLTA
L----------RQYC-DLAD-----GS---YRLPGIDVFVTTADP----IDEPVLYTMNC
VLSILAADYPV--DRSACYLSDDSGALILYEALVETAKFATLWVPFCRKHCIEPRSPESY
FE-------------L----EAP-SYTG--SA-PEEFKNDSRI---------------VH
------LEYDEFKVRLEALPETIRKRSDVY---NSM--KTDQ------------------
-------------GAPNATW-M----AN-GTQWPGTWIEPIENHRKGHHAGIV-K-----
-----------------------VV---LDHPI----RGH--NL-SLK--DSTG-----N
NLNFNATDVR-IPMLVYVSRGKNPNYDHNKKAGALNAQL---------------------
-------------------------RASALLSNAQFIINFDCDHYINNSQAFRAAICFML
-DQR--EG-----DNTAFVQFPQRF--DNVDPKDRYGNHNRVFFD---------------
-----GTMLALNGLQGPSYLGTGCMFRRLALYGIDPPHW----RQDN-------------
------------------------------------------------------------
--------------------------------------------------ITPEA-----
SKFGNSILLLESVLEAL-NQDRF-ATPSP-------------------------------
-VND---IFVNE--LEMVVSASFD--KETDWGK---------------------------
------------------------------------------------------------
------------------------------------------------------------
------------------------------------------------------------
------------------------------------------------------------
----------------------------------------G-------------------
VGYIYDIATE-------------DIVTGF-RIHGQ---------------GWRSMYCTM-
-----------EH-DAFCGTAPINLTERLHQIVRWSGGSLEMFFS-HNNPLIG---G---
-RRLQPLQRVSYLNMTIYPV-TSLFILLYA-ISPVMWLIPD----------------EVY
IQ-RPFTRYVV-YLLVIILMIHMIGWLEI---KWAGITWLDYWRNEQFFMIGSTSAYPTA
VLHMVVN-LLT-KKGIHFRVTSKQT-------T--AD-----T-----------ND--K-
FA-DLYE-----MR----WVPMLIPTMVVLVANIGAIGVAIGKTAV-YM-GVWT-IAQ--
-KRHA---AMGLLFNMWVMF---------LLYPFAL------------------------
----------------------------AIM--G---R------WAKR-S----------
------------------------------------------------------------
----------------------------------------------I-------------
------------------------------------------------------IL----
--------------------------------------VV--------------------
------------------------------------------------------------
------------------------------------------------------------
---------------------------------LL-PIIF--------------------
------------------------------------------------------------
------------------------------------------------------------
-------------VI--------------------VA--L--------------------
--VYVATHILLANIIPF-------------------------------------------
-------------------------------------------------------
>os_45116
------------------------------------------------------------
------------------------------------------------------------
------------------------------------------------------------
------------------------------------------------------------
------------------------------------------------------------
--------------MAPAVAGGGGRRNNEG---VNGN--------AAAPACVCGFPVCAC
AGAAAVAS----------------------------------------------------
------------------------------------------------------------
------------------------------------------------------------
---------------------------------AASSADMDIVAA----GQIGAVNDESW
VAV-DLSDSDDAPAA-----------------------------------GDVQG-A-L-
--DDRP--VFRTEKIKGVLLHP-YRVLIFVRLIAFTLFVIW-----RIEH---------K
-------------NPDAMW-----LW-VTSIAGEFWFGFSWLLDQLPKLNPINRVPDLAV
L----------RRRF-DHADGT--------SSLPGLDIFVTTADP----IKEPILSTANS
ILSILAADYPV--DRNTCYLSDDSGMLLTYEAMAEAAKFATLWVPFCRKHAIEPRGPESY
FE-------------L----KSH-PYMG--RA-QEEFVNDRRR---------------VR
------KEYDDFKARINGLEHDIKQRSDSY---NAA--AGVKD-----------------
-------------GEPRATW-M----AD-GSQWEGTWIEQSENHRKGDHAGIV-L-----
-----------------------VL---LNHPS----HAR--QL-GPP--ASAD-----N
PLDFSGVDVR-LPMLVYVAREKRPGCNHQKKAGAMNALT---------------------
-------------------------RASAVLSNSPFILNLDCDHYINNSQALRAGICFML
-G-R--DS-----DTVAFVQFPQRF--EGVDPTDLYANHNRIFFD---------------
-----GTLRALDGLQGPIYVGTGCLFRRITLYGFEPPRI----NVGGPCF----------
------------------------------------------------------------
--------PRLGGMFAKNRYQKPGFEMTKPGAKPVAPPPAATVAKGKHGFLPMPK-----
KAYGKSDAFADTIPRAS-HPSPYAA---EAAV----------------------------
AADE---AAIAE--AVMVTAAAYE--KKTGWGS---------------------------
------------------------------------------------------------
------------------------------------------------------------
------------------------------------------------------------
------------------------------------------------------------
----------------------------------------D-------------------
IGWVYGTVTE-------------DVVTGY-RMHIK---------------GWRSRYCSI-
-----------YP-HAFIGTAPINLTERLFQVLRWSTGSLEIFFS-RNNPLFG---S---
-TFLHPLQRVAYINITTYPF-TALFLIFYT-TVPALSFVTG----------------HFI
VQ-RPTTMFYV-YLAIVLGTLLILAVLEV---KWAGVTVFEWFRNGQFWMTASCSAYLAA
VLQVVTK-VVF-RRDISFKLTSKLP-------AGDEK-----------------KD--P-
YA-DLYV-----VR----WTWLMITPIIIILVNIIGSAVAFAKVLD-G-----E-WTH--
-WLKV---AGGVFFNFWVLF---------HLYPFAK------------------------
----------------------------GIL--G---K------HGKT-P----------
------------------------------------------------------------
----------------------------------------------V-------------
------------------------------------------------------VV----
--------------------------------------LV--------------------
------------------------------------------------------------
------------------------------------------------------------
---------------------------------WW-AFTF--------------------
------------------------------------------------------------
------------------------------------------------------------
-------------VI--------------------TA--V--------------------
--LYINIPHIHGP-GRHGAASPSHGHHSAHGTKKYD---FTYAWP---------------
-------------------------------------------------------
>os_47080
-------------------MSTGPGK---------------------------------K
AIRNAGGVGGGAGPSAGGPRGPAGQAVKFARRTS---------S--GRYVSLSREDI---
----DMEGELAA---------------DYT-NYTVQIPPTPDNQPMLNGAEPA-------
------------SVAMKAEEQYVSNSLFTGGFNSATRAHLMDKVIES-------------
------------------------------------------------------------
---SVSH---------PQMAGAKG-SRCAMPACDGSAMR-NERGEDVDPC-ECHFKICRD
CYLDAQKD--GCICPGCKEHYKIGEYADDD------------------------------
---------PHDGKLH-LPGPGGGG-------------------------NKSLLARNQN
GEFDHNRWLF--------------------------------------------------
-----------------------------------------------ESSGTYGYGNAFW
PKG-GMYDDDLDDDVDKL----------------GGDGGGGGG-------GGPLPEQ-K-
--PFKP--LTRKIPMPTSVISP-YRIFIVIRMFVLLFYLTW-----RIRN---------P
-------------NMEALW-----LW-GMSIVCELWFAFSWLLDMLPKVNPVNRSTDLAV
L----------KEKF-ETPSPSNPHGR---SDLPGLDVFVSTADP----EKEPVLTTATT
ILSILAVDYPV--EKLACYVSDDGGALLTFEAMAEAASFANVWVPFCKKHDIEPRNPDSY
FS-------------V----KGD-PTKG--KR-RNDFVKDRRR---------------VK
------REFDEFKVRINGLPDSIRRRSDAF---NAR--EDMKMLKHLRET----------
--G-AD-PSEQP-KVKKATW-M----AD-GSHWPGTWAASAPDHAKGNHAGIL-Q-----
-----------------------VM---LKPPS----PDP--LY-GMH--D-DD-----Q
MIDFSDVDIR-LPMLVYMSREKRPGYDHNKKAGAMNALV---------------------
-------------------------RCSAVMSNGPFMLNFDCDHYINNAQAVREAMCFFM
-D-R--GG-----ERIAYIQFPQRF--EGIDPSDRYANNNTVFFD---------------
-----GNMRALDGLQGPMYVGTGCMFRRFAVYGFDPPRT----AEYTGWL----------
--------FTKKKVTTFKDPE---------------------------------------
--------------------------SDTQTLK-------AEDFDAELTS-HLVP-----
RRFGNSSPFMASIPVAE-FQARP-LADHPA-VLHGRPSGAL-TVPRP-------------
PLDP---PTVAE--AVSVISCWYE--DKTEWGD---------------------------
------------------------------------------------------------
------------------------------------------------------------
------------------------------------------------------------
------------------------------------------------------------
----------------------------------------R-------------------
VGWIYGSVTE-------------DVVTGY-RMHNR---------------GWRSVYCIT-
-----------KR-DAFLGTAPINLTDRLHQVLRWATGSVEIFFS-RNNAFLA---S---
-RKLMLLQRISYLNVGIYPF-TSIFLLVYC-FIPALSLFSG----------------FFI
VQ-KLDIAFLC-YLLTMTITLVALGILE--------------------------------
---GLLK-VMA-GIEISFTLTAKAA-------A--DD-----N-----------ED--I-
YA-DLYI-----VK----WSSLLIPPITIGMVNIIAIAFAFARTIY-S-----D-NPR--
-WGKF---IGGGFFSFWVLA---------HLNPFAK------------------------
----------------------------GLM--G---R------RGKT-P----------
------------------------------------------------------------
----------------------------------------------T-------------
------------------------------------------------------IV----
--------------------------------------FV--------------------
------------------------------------------------------------
------------------------------------------------------------
---------------------------------WS-GLLS--------------------
------------------------------------------------------------
------------------------------------------------------------
-------------IT--------------------VS--L--------------------
--LWVAISPPE----------------ANSN-GGAR---GGG--FQFP------------
-------------------------------------------------------
>os_51759
-------------------MEA--------------------------------------
------------------------------------------------------------
------------------------------------------------------------
----------------------SAGLVAGS----HNRNELVLIRGHE-------------
------------------------------------------------------------
---------EP-----KPLRALSGQ---VCEICGDEVG-RTVDGDLFVACNECGFPVCRP
CYEYERRE-GTQNCPQCKTRYKRLKGSPRVPG-D-ED---------------------EE
-DIDDLEHEFNIDDEK-QKQLQQDQDGMQNSH-----ITEAML-HGKMSYGRGP-DDGDG
-----------------------NSTPLPPIITGA-RS--VPVSGEFPISNSH---GHGE
FSSS----------LHKRIHPYPVSEPGSA------------KWDEKKE--------VSW
KER-MDDWKSKQ----------------------GIVAGGAPDPDDY--DADVPLND-E-
--ARQP--LSRKVSIASSKVNP-YRMVIILRLVVLGFFLRY-----RILH---------P
-------------VPDAIP-----LW-LTSIICEIWFAVSWILDQFPKWYPIDRETYLDR
L----------SLRY-EREGEP--------SLLSAVDLFVSTVDP----LKEPPLVTANT
VLSILAVDYPV--DKVSCYVSDDGASMLTFESLSETAEFARKWVPFCKKFSIEPRAPEFY
FS-------------Q----KVD-YLKD--KV-HPNFVQERRA---------------MK
------REYEEFKVRINALVAKAQ------------------------------------
-------------KVPAEGWIM----KD-GTPWPG--------NNTRDHPGMI-Q-----
-----------------------VF---LGHSG----GHD--TE-G--------------
--------NE-LPRLVYVSREKRPGFQHHKKAGAMNALI---------------------
-------------------------RVSAVLTNAPFMLNLDCDHYINNSKAIREAMCFLM
-DPQ--VG-----RKVCYVQFPQRF--DGIDVHDRYANRNTVFFD---------------
-----INMKGLDGIQGPVYVGTGCVFRRQALYGYNPPKG----PKRPKMVTC--D-CCP-
-CF-----GRKKRKH--GKD----------------------------------------
---------------------GLPEA--VAADGG----MD-S-DKEMLMSQMNFE-----
KRFGQSAAFVTSTLMEE------------------------GGVPPS-------------
SSPA---ALLKE--AIHVISCGYE--DKTDWGL---------------------------
------------------------------------------------------------
------------------------------------------------------------
------------------------------------------------------------
------------------------------------------------------------
----------------------------------------E-------------------
LGWIYGSITE-------------DILTGF-KMHCR---------------GWRSVYCMP-
-----------KR-AAFKGSAPINLSDRLNQVLRWALGSVEIFFS-RHSPLLYGYKN---
-GNLKWLERFSYINTTIYPF-TSLPLLAYC-TLPAVCLLTG----------------KFI
MP-PISTFASL-FFIALFISIFATGILEM---RWSGVSIEEWWRNEQFWVIGGVSAHLFA
VVQGLLK-VLA-GIDTNFTVTSKAT-----GDE---------------------DD--E-
FA-ELYA-----FK----WTTLLIPPTTLLILNIIGVVAGVSDAIN-N-----G-SEA--
-WGPL---FGKLFFAFWVIV---------HLYPFLK------------------------
----------------------------GLM--G---R------QNRT-P----------
------------------------------------------------------------
----------------------------------------------T-------------
------------------------------------------------------IV----
--------------------------------------VI--------------------
------------------------------------------------------------
------------------------------------------------------------
---------------------------------WS-VLLA--------------------
------------------------------------------------------------
------------------------------------------------------------
-------------SI--------------------FS--L--------------------
--LWVRIDPFT----------------IKAR-GPD--VRQC-GINC--------------
-------------------------------------------------------
>os_52307
------------------------------------------------------------
------------------------------------------------------------
------------------------------------------------------------
------------------------------------------------------------
------------------------------------------------------------
------------------------------------------------------------
------------------------------------------------------------
------------------------------------------------------------
------------------------------------------------------------
------------------------------------------------------------
----------------------------------------------ME-TTAAATAA-E-
--RRRP--LFTTEELG--GRAV-YRVQAATVAAGILLVLYY-----RATRV----PAAGE
----------------GRA-----AW-LGMAAAELWFAVYWVIAQSVRWRPFRRRTFRDR
L----------AERY-E-------------QNLPGVDIFVCTADP----QSEPPSLVIST
ILSVMAYNYPS--EKISVYLSDDGGSILTFYALWEASIFAKKWLPFCKRYNIEPRSPAAY
FS-------------E----SKV-HHNL-------CIPKEWAL---------------IK
------NLYEEMRERIDTATMSGKIPEEMK-L-K--------------------------
--------------------------HKGFDEWN-------SDFTLKNHQPIV-Q-----
-----------------------IL---IDGKN----RNAIDDD-R--------------
--------NV-LPTMVYVAREKRPQYHHNFKAGALNALI---------------------
-------------------------RVSSVISDSPVILNVDCDMYSNNSDSIRDALCFFL
-DEE--MG-----QKIGFVQYPQIF--NNMTQNDIYGNSFNVSYH---------------
-----VEMCGLDSVGGCLYIGTGCFHRREILCGRIFSK----------------------
------------------------------------------------------------
------------------------------------------------------------
-----------DYKENW-----------------NR---GIKERGKE-------------
-NIN---EIEEK--ATSLVTCTYE--HRTQWGN---------------------------
------------------------------------------------------------
------------------------------------------------------------
------------------------------------------------------------
------------------------------------------------------------
----------------------------------------D-------------------
IGVKYGFPAE-------------DIITGL-AIHCR---------------GWESAFINP-
-----------KR-AAFLGLAPSTLAQNILQHKRWSEGNLTIFLS-KYCSFLFGH-----
-GKIKLQLQMGYCICGLWAA-NSLPTLYYV-VIPSLGLVKG----------------TPL
FP-QIMSPWAT-PFIYVFCVKTLYGLYEA---LLSGDTLKGWWNGQRMWMVKSITSYLYG
FIDTIRK-CVG-MSKMSFEVTAKVS-----------------------------GH--D-
EA-KRYEQEILEFG---SSSPEYVIIATVALLNFVCLVGGLSQIMA-GV-WNMP------
-WNVF---LPQAILCGMIVI---------INMPIYE------------------------
----------------------------AMF--L---RK----DNGRI-P----------
------------------------------------------------------------
----------------------------------------------T-------------
------------------------------------------------------AV----
--------------------------------------TL--------------------
------------------------------------------------------------
------------------------------------------------------------
---------------------------------AS-IGFV--------------------
------------------------------------------------------------
------------------------------------------------------------
-------------ML--------------------AF--L--------------------
--VPIV------------------------------------------------------
-------------------------------------------------------
>os_52308
------------------------------------------------------------
------------------------------------------------------------
------------------------------------------------------------
------------------------------------------------------------
------------------------------------------------------------
------------------------------------------------------------
------------------------------------------------------------
------------------------------------------------------------
------------------------------------------------------------
------------------------------------------------------------
------------------------------------------------------------
------------------------------------------------------------
------------------------------------------------------------
------------------------------------------------------------
----MAYNYPS--EKISVYLSDDGGSILTFYALWEASIFAKKWLPFCKRYNIEPRSPAAY
FS-------------E----SKV-HHNL-------CIPKEWAL---------------IK
------NLYEEMRERIDTATMSGKIPEEMK-L-K--------------------------
--------------------------HKGFDEWN-------SDFTLKNHQPIV-Q-----
-----------------------IL---IDGKN----RNAIDDD-R--------------
--------NV-LPTMVYVAREKRPQYHHNFKAGALNALI---------------------
-------------------------RVSSVISDSPVILNVDCDMYSNNSDSIRDALCFFL
-DEE--MG-----QKIGFVQYPQIF--NNMTQNDIYGNSFNVSYH---------------
-----VEMCGLDSVGGCLYIGTGCFHRREILCGRIFSK----------------------
------------------------------------------------------------
------------------------------------------------------------
-----------DYKENW-----------------NR---GIKERGKE-------------
-NIN---EIEEK--ATSLVTCTYE--HRTQWGN---------------------------
------------------------------------------------------------
------------------------------------------------------------
------------------------------------------------------------
------------------------------------------------------------
----------------------------------------D-------------------
IGVKYGFPAE-------------DIITGL-AIHCR---------------GWESAFINP-
-----------KR-AAFLGLAPSTLAQNILQHKRWSEGNLTIFLS-KYCSFLFGH-----
-GKIKLQLQMGYCICGLWAA-NSLPTLYYV-VIPSLGLVKG----------------TPL
FP-QIMSPWAT-PFIYVFCVKTLYGLYEA---LLSGDTLKGWWNGQRMWMVKSITSYLYG
FIDTIRK-CVG-MSKMSFEVTAKVS-----------------------------GH--D-
EA-KRYEQEILEFG---SSSPEYVIIATVALLNFVCLVGGLSQIMA-GV-WNMP------
-WNVF---LPQAILCGMIVI---------INMPIYE------------------------
----------------------------AMF--L---RK----DNGRI-P----------
------------------------------------------------------------
----------------------------------------------T-------------
------------------------------------------------------AV----
--------------------------------------TL--------------------
------------------------------------------------------------
------------------------------------------------------------
---------------------------------AS-IGFV--------------------
------------------------------------------------------------
------------------------------------------------------------
-------------ML--------------------AF--L--------------------
--VPIV------------------------------------------------------
-------------------------------------------------------
>os_52309
------------------------------------------------------------
------------------------------------------------------------
------------------------------------------------------------
------------------------------------------------------------
------------------------------------------------------------
------------------------------------------------------------
------------------------------------------------------------
------------------------------------------------------------
------------------------------------------------------------
------------------------------------------------------------
----------------------------------------------ME-TTTT-------
--ERRR--LFATEKVG--GRAV-YRLQAATVAAGILLVLYY-----RATRV----PAAGE
----------------GRA-----AW-LGMAAAELWFAVYWVITQSVRWCPVRRRTFKNR
L----------AERY-K-------------ENLPGVDVFVCTADP----HAEPPSLVIST
ILSVMAYNYPS--EKISVYLSDDGGSILTFYALWEASMFAKKWLPFCRRYNIEPRSPAAY
FS-------------E----SEG-HHNL-------CSPKEWSF---------------IK
------NLYEEMRERIDSAVMSGKIPEEIK-L-K--------------------------
--------------------------HKGFDEWN-------SEMTSKNHQPIV-Q-----
-----------------------VL---IDGKS----QNAVDDD-G--------------
--------NV-LPTLVYMAREKSPQYHHNFKAGALNALI---------------------
-------------------------RVSALISDSPVILNVDCDMYSNNSDSIRDALCFFL
-DEE--MS-----HKIGFVQYPQNY--NNMTKNNIYGNSLNVINH---------------
-----VEMRGLDSAGGCLYIGTGCFHRREILCGKKFSK----------------------
------------------------------------------------------------
------------------------------------------------------------
-----------DYKEDW-----------------GR---GIKERGHE-------------
-NID---EIEEK--AKSLATCTYE--LRTQWGN---------------------------
------------------------------------------------------------
------------------------------------------------------------
------------------------------------------------------------
------------------------------------------------------------
----------------------------------------E-------------------
IGVKYGCPVE-------------DVITGL-AIHCR---------------GWESVYMEP-
-----------QR-AAFVGVAPATLAQTILQHKRWSEGNFTIFLS-KHNTFLFGH-----
-GKISLQLQMGYCIYGLWAA-NSLPTIYYV-MIPALGLVKG----------------TPL
FP-EIMSPWAT-PFIYVFCVKTLYSLYEA---LLSGDTLKGWWNGQRMWMVKRITSYLYG
FIDTIRK-LLG-LSKMSFEITAKVS-----------------------------DG--D-
EA-KRYEQEILEFG---SSSPEFVIIATVALLNFVCLVAGLSKIMA-GV-----------
-WNVF---LPQVILCGLIVI---------TNIPIYE------------------------
----------------------------AMF--V---RK----DKGRI-P----------
------------------------------------------------------------
----------------------------------------------L-------------
------------------------------------------------------PV----
--------------------------------------TL--------------------
------------------------------------------------------------
------------------------------------------------------------
---------------------------------AS-IGFV--------------------
------------------------------------------------------------
------------------------------------------------------------
-------------ML--------------------AF--L--------------------
--LPIV------------------------------------------------------
-------------------------------------------------------
>os_52310
------------------------------------------------------------
------------------------------------------------------------
------------------------------------------------------------
------------------------------------------------------------
------------------------------------------------------------
------------------------------------------------------------
------------------------------------------------------------
------------------------------------------------------------
------------------------------------------------------------
------------------------------------------------------------
----------------------------------------------ME-TTTT-------
--ERRR--LFATEKVG--GRAV-YRLQAATVAAGILLVLYY-----RATRV----PAAGE
----------------GRA-----AW-LGMAAAELWFAVYWVITQSVRWCPVRRRTFKNR
L----------AERY-K-------------ENLPGVDVFVCTADP----HAEPPSLVIST
ILSVMAYNYPS--EKISVYLSDDGGSILTFYALWEASMFAKKWLPFCRRYNIEPRSPAAY
FS-------------E----SEG-HHNL-------CSPKEWSF---------------IK
------NLYEEMRERIDSAVMSGKIPEEIK-L-K--------------------------
--------------------------HKGFDEWN-------SEMTSKNHQPIV-Q-----
-----------------------VL---IDGKS----QNAVDDD-G--------------
--------NV-LPTLVYMAREKSPQYHHNFKAGALNALI---------------------
-------------------------RVSALISDSPVILNVDCDMYSNNSDSIRDALCFFL
-DEE--MS-----HKIGFVQYPQNY--NNMTKNNIYGNSLNVINH---------------
-----VEMRGLDSAGGCLYIGTGCFHRREILCGKKFSK----------------------
------------------------------------------------------------
------------------------------------------------------------
-----------DYKEDW-----------------GR---GIKERGHE-------------
-NID---EIEEK--AKSLATCTYE--LRTQWGN---------------------------
------------------------------------------------------------
------------------------------------------------------------
------------------------------------------------------------
------------------------------------------------------------
----------------------------------------E-------------------
IGVKYGCPVE-------------DVITGL-AIHCR---------------GWESVYMEP-
-----------QR-AAFVGVAPATLAQTILQHKRWSEGNFTIFLS-KHNTFLFGH-----
-GKISLQLQMGYCIYGLWAA-NSLPTIYYV-MIPALGLVKG----------------TPL
FP-EIMSPWAT-PFIYVFCVKTLYSLYEA---LLSGDTLKGWWNGQRMWMVKRITSYLYG
FIDTIRK-LLG-LSKMSFEITAKLQ-----------------------------G-----
------------------------------------------------------------
------------------------------------------------------------
------------------------------------------------------------
------------------------------------------------------------
------------------------------------------------------------
------------------------------------------------------------
------------------------------------------------------------
------------------------------------------------------------
------------------------------------------------------------
------------------------------------------------------------
------------------------------------------------------------
------------------------------------------------------------
------------------------------------------------------------
------------------------------------------------------------
-------------------------------------------------------
>os_54948
-------------------ME---------------------------------------
------------------------------------------------------------
------------------------------------------------------------
------------------------------------------------------------
------------------------------------------------------------
------------------------------------------------------------
------------------------------------------------------------
------------------------------------------------------------
------------------------------------------------------------
------------------------------------------------------------
-------------------------------------------------AAARGNKK---
--------LQERVPIRRT---A-WRLADLAILFLLLALLLH-----RVLH----------
--------------DSGAP------WRRAALACEAWFTFMWLLNVNAKWSPVRFDTFPEN
L----------AERI---------------DELPAVDMFVTTADP----VLEPPLVTVNT
VLSLLALDYPAAGEKLACYVSDDGCSPLTCYALREAARFARTWVPFCRRHGVAVRAPFRY
FS-------------S--TPEFGPA--------DGKFLEDWTF---------------MK
------SEYEKLVHRIEDADEPSLLRHG-G------------------------------
--------------------------GE-FAEFLD--------VERGNHPTII-K-----
-----------------------VL---WDNNR----SRT--------------------
-------GDG-FPRLIYVSREKSPNLHHHYKAGAMNALT---------------------
-------------------------RVSALMTNAPFMLNLDCDMFVNNPRVVLHAMCLLL
-GFD--DE-----ISCAFVQTPQKF--YGALKDDPFGNQLEVSLM---------------
-----KVGRGIAGLQGIFYCGTGCFHRRKVIYGMRTGRE---------------------
------------------------------------------------------------
-------------------------------------------GTTGYSSNKELH-----
SKFGSSNNFKESARDVI---------------YGNL-----STEPIV-------------
-DIS---SCVDV--AKEVAACNYE--IGTCWGQ---------------------------
------------------------------------------------------------
------------------------------------------------------------
------------------------------------------------------------
------------------------------------------------------------
----------------------------------------E-------------------
VGWVYGSLTE-------------DVLTGQ-RIHAA---------------GWRSTLMEI-
-----------EP-PAFMGCAPNGGPACLTQLKRWASGFLEILIS-RNNPILTTT-F---
-KSLQFRQCLAYLHSYVWPV-RAPFELCYA-LLGPYCLLSN----------------QSF
LP-KTSEDGFY-IALALFIAYNTYMFMEF---IECGQSARACWNNHRMQRITSASAWLLA
FLTVILK-TLG-FSETVFEVTRKDK---------STSDGD----------SNTDEP----
EP-GRFT-----FD----ESTVFIPVTALAMLSVIAIAVGAWRVVL-VTTEGLP------
-GGPG---ISEFISCGWLVL---------CFMPLLR------------------------
----------------------------GLV--G---S-----GRYGI-P----------
------------------------------------------------------------
----------------------------------------------W-------------
------------------------------------------------------SI----
--------------------------------------KM--------------------
------------------------------------------------------------
------------------------------------------------------------
---------------------------------KA-CLLV--------------------
------------------------------------------------------------
------------------------------------------------------------
-------------AI--------------------FL--L--------------------
--FCKRN-----------------------------------------------------
-------------------------------------------------------
>os_54949
-------------------ME---------------------------------------
------------------------------------------------------------
------------------------------------------------------------
------------------------------------------------------------
------------------------------------------------------------
------------------------------------------------------------
------------------------------------------------------------
------------------------------------------------------------
------------------------------------------------------------
------------------------------------------------------------
-------------------------------------------------AAARGNKK---
--------LQERVPIRRT---A-WRLADLAILFLLLALLLH-----RVLH----------
--------------DSGAP------WRRAALACEAWFTFMWLLNVNAKWSPVRFDTFPEN
L----------AERI---------------DELPAVDMFVTTADP----VLEPPLVTVNT
VLSLLALDYPAAGEKLACYVSDDGCSPLTCYALREAARFARTWVPFCRRHGVAVRAPFRY
FS-------------S--TPEFGPA--------DGKFLEDWTF---------------MK
------SEYEKLVHRIEDADEPSLLRHG-G------------------------------
--------------------------GE-FAEFLD--------VERGNHPTII-K-----
-----------------------VL---WDNNR----SRT--------------------
-------GDG-FPRLIYVSREKSPNLHHHYKAGAMNALT---------------------
-------------------------RVSALMTNAPFMLNLDCDMFVNNPRVVLHAMCLLL
-GFD--DE-----ISCAFVQTPQKF--YGALKDDPFGNQLEVSLM---------------
-----KVGRGIAGLQGIFYCGTGCFHRRKVIYGMRTGRE---------------------
------------------------------------------------------------
-------------------------------------------GTTGYSSNKELH-----
SKFGSSNNFKESARDVI---------------YGNL-----STEPIV-------------
-DIS---SCVDV--AKEVAACNYE--IGTCWGQ---------------------------
------------------------------------------------------------
------------------------------------------------------------
------------------------------------------------------------
------------------------------------------------------------
----------------------------------------E-------------------
VGWVYGSLTE-------------DVLTGQ-RIHAA---------------GWRSTLMEI-
-----------EP-PAFMGCAPNGGPACLTQLKRWASGFLEILIS-RNNPILTTT-F---
-KSLQFRQCLAYLHSYVWPV-RAPFELCYA-LLGPYCLLSN----------------QSF
LP-KKT------------------------------------------------------
------------------------------------------------------------
------------------------------------------------------------
------------------------------------------------------------
------------------------------------------------------------
------------------------------------------------------------
------------------------------------------------------------
------------------------------------------------------------
------------------------------------------------------------
------------------------------------------------------------
------------------------------------------------------------
------------------------------------------------------------
------------------------------------------------------------
------------------------------------------------------------
------------------------------------------------------------
--VSTSH-----------------------------------------------------
-------------------------------------------------------
>os_54950
-------------------ME---------------------------------------
------------------------------------------------------------
------------------------------------------------------------
------------------------------------------------------------
------------------------------------------------------------
------------------------------------------------------------
------------------------------------------------------------
------------------------------------------------------------
------------------------------------------------------------
------------------------------------------------------------
-------------------------------------------------AAARGNKK---
--------LQERVPIRRT---A-WRLADLAILFLLLALLLH-----RVLH----------
--------------DSGAP------WRRAALACEAWFTFMWLLNVNAKWSPVRFDTFPEN
L----------AERI---------------DELPAVDMFVTTADP----VLEPPLVTVNT
VLSLLALDYPAAGEKLACYVSDDGCSPLTCYALREAARFARTWVPFCRRHGVAVRAPFRY
FS-------------S--TPEFGPA--------DGKFLEDWTF---------------MK
------SEYEKLVHRIEDADEPSLLRHG-G------------------------------
--------------------------GE-FAEFLD--------VERGNHPTII-K-----
-----------------------VL---WDNNR----SRT--------------------
-------GDG-FPRLIYVSREKSPNLHHHYKAGAMNALT---------------------
-------------------------RVSALMTNAPFMLNLDCDMFVNNPRVVLHAMCLLL
-GFD--DE-----ISCAFVQTPQKF--YGALKDDPFGNQLEVSLM---------------
-----KVGRGIAGLQGIFYCGTGCFHRRKVIYGMRTGRE---------------------
------------------------------------------------------------
-------------------------------------------GTTGYSSNKELH-----
SKFGSSNNFKESARDVI---------------YGNL-----STEPIV-------------
-DIS---SCVDV--AKEVAACNYE--IGTCWGQ---------------------------
------------------------------------------------------------
------------------------------------------------------------
------------------------------------------------------------
------------------------------------------------------------
----------------------------------------E-------------------
VGWVYGSLTE-------------DVLTGQ-RIHAA---------------GWRSTLMEI-
-----------EP-PAFMGCAPNGGPACLTQLKRWASGFLEILIS-RNNPILTTT-F---
-KSLQFRQCLAYLHSYVWPV-RAPFELCYA-LLGPYCLLSN----------------QSF
LP-K--------------------------------------------------------
------------------------------------------------------------
------------------------------------------------------------
------------------------------------------------------------
------------------------------------------------------------
------------------------------------------------------------
------------------------------------------------------------
------------------------------------------------------------
------------------------------------------------------------
------------------------------------------------------------
------------------------------------------------------------
------------------------------------------------------------
------------------------------------------------------------
------------------------------------------------------------
------------------------------------------------------------
--VLLHH-----------------------------------------------------
-------------------------------------------------------
>os_54964
-------------------MPP--------------------------------------
------------------------------------------------------------
------------------------------------------------------------
------------------------------------------------------------
------------------------------------------------------------
------------------------------------------------------------
------------------------------------------------------------
------------------------------------------------------------
------------------------------------------------------------
---------------------------------------SAGLATESLPAATCPAKKDAY
AAA-ASPES-----------------------------------------ETKLAAG-D-
--ERAP--LVRTTRISTTTIKL-YRLTIFVRIAIFVLFFKW-----RITY---------A
ARAISSTDAGGIGMSKAAT-----FW-TASIAGELWFAFMWVLDQLPKTMPVRRAVDVTA
L----------ND---D-------------TLLPAMDVFVTTADP----DKEPPLATANT
VLSILAAGYPA--GKVTCYVSDDAGAEVTRGAVVEAARFAALWVPFCRKHGVEPRNPEAY
FNGGEGGGGGGKARVV----ARG-SYKG--RA-WPELVRDRRR---------------VR
------REYEEMRLRIDALQAADARRRRC-------------------------------
-------------------------------------------GAADDHAGVV-Q-----
-----------------------VL---IDSAG----SAP--QL-GVADGS--------K
LIDLASVDVR-LPALVYVCREKRRGRAHHRKAGAMNALL---------------------
-------------------------RASAVLSNAPFILNLDCDHYVNNSQALRAGICFMI
-ERR--GGGAEDAGDVAFVQFPQRF--DGVDPGDRYANHNRVFFD---------------
-----CTELGLDGLQGPIYVGTGCLFRRVALYGVDPPRW----RSPGGGV----------
------------------------------------------------------------
---------------------------------------------------AADP-----
AKFGESAPFLASVRAEQ---------------------------SHS-------------
RDDG---DAIAE--ASALVSCAYE--DGTAWGR---------------------------
------------------------------------------------------------
------------------------------------------------------------
------------------------------------------------------------
------------------------------------------------------------
----------------------------------------D-------------------
VGWVYGTVTE-------------DVATGF-CMHRR---------------GWRSAYYAA-
-----------AP-DAFRGTAPINLADRLHQVLRWAAGSLEIFFS-RNNALLAGG-R---
-RRLHPLQRAAYLNTTVYPF-TSLFLMAYC-LFPAIPLIAG----------------GGG
WNAAPTPTYVA-FLAALMVTLAAVAVLET---RWSGIALGEWWRNEQFWMVSATSAYLAA
VAQVALK-VAT-GKEISFKLTSKHL-------A--SS-----ATPVAGK-----DR--Q-
YA-ELYA-----VR----WTALMAPTAAALAVNVASMAAAGGGGRW-W----WWDAPS--
-AAAAAAAALPVAFNVWVVV---------HLYPFAL------------------------
----------------------------GLM--G---R------RSKAVR----------
------------------------------------------------------------
----------------------------------------------P-------------
------------------------------------------------------IL----
--------------------------------------FL--------------------
------------------------------------------------------------
------------------------------------------------------------
---------------------------------FA-VVAY--------------------
------------------------------------------------------------
------------------------------------------------------------
-------------LA--------------------VR--F--------------------
--LCLLLQFHTA------------------------------------------------
-------------------------------------------------------
>os_56190
-------------------MDT--------------------------------------
------------------------------------------------------------
------------------------------------------------------------
-----------------------ASVTGGE------------------------------
------------------------------------------------------------
-------------------HKGKEK---TCRVCGEEVA-AREDGKPFVACAECGFPVCKP
CYEYERSE-GTQCCPQCNTRYKRHKGCPRVEG-D-ED---------------------DG
GDMDDFEEEFQIKSPT---------KQKPPHE------------PVNFDVYSENGEQPA-
----------------------QKWRPGGPALSSF-------------------------
----------TGSVAGKD-------------------------LEQERE----MEGGMEW
KDR-IDKWKTKQ-EKRGKLN-----------------RDDSDDDDDKN-DDEYMLLA-E-
--ARQP--LWRKVPIPSSKINP-YRIVIVLRLVVLCFFLKF-----RITT---------P
-------------AMDAVP-----LW-LASVICELWFALSWILDQLPKWSPVTRETYLDR
L----------ALRY-ERDGEP--------CRLAPIDFFVSTVDP----LKEPPIITANT
VLSILAVDYPV--DRVSCYVSDDGASMLLFDTLSETAEFARRWVPFCKKFTIEPRAPEFY
FS-------------Q----KID-YLKD--KV-QPTFVKERRA---------------MK
------REYEEFKVRINALVAKAQ------------------------------------
-------------KKPEEGWVM----QD-GTPWPG--------NNTRDHPGMI-Q-----
-----------------------VY---LGSQG----ALD--VE-G--------------
--------SE-LPRLVYVSREKRPGYNHHKKAGAMNSLV---------------------
-------------------------RVSAVLTNAPFILNLDCDHYVNNSKAVREAMCFLM
-DKQ--LG-----KKLCYVQFPQRF--DGIDRHDRYANRNTVFFD---------------
-----INMKGLDGIQGPVYVGTGTVFNRQALYGYDPPRP----EKRPKMT-C--D-CWPS
WCCCCCCFGGGKRGKSHKNKKGGGGGEGGGLDEPRRGLLGFYKKRSKKDKLGGGAASLAG
GKKG---YRKH--QRGFELE-EIEEG-----LEG----YD-ELERSSLMSQKSFE-----
KRFGQSPVFIASTLVED------------------------GGLPQGA-----------A
ADPA---ALIKE--AIHVISCGYE--EKTEWGK---------------------------
------------------------------------------------------------
------------------------------------------------------------
------------------------------------------------------------
------------------------------------------------------------
----------------------------------------E-------------------
IGWIYGSVTE-------------DILTGF-KMHCR---------------GWKSVYCTP-
-----------AR-AAFKGSAPINLSDRLHQVLRWALGSVEIFMS-RHCPLWYAY-G---
-GRLKWLERFAYTNTIVYPF-TSIPLLAYC-TIPAVCLLTG----------------KFI
IP-TLNNLASI-WFIALFLSIIATGVLEL---RWSGVSIEDWWRNEQFWVIGGVSAHLFA
VFQGLLK-VLG-GVDTNFTVTSKAA-------A---------------------DETDA-
FG-ELYL-----FK----WTTLLVPPTTLIIINMVGIVAGVSDAVN-N-----G-YGS--
-WGPL---FGKLFFSFWVIL---------HLYPFLK------------------------
----------------------------GLM--G---R------QNRT-P----------
------------------------------------------------------------
----------------------------------------------T-------------
------------------------------------------------------IV----
--------------------------------------VL--------------------
------------------------------------------------------------
------------------------------------------------------------
---------------------------------WS-ILLA--------------------
------------------------------------------------------------
------------------------------------------------------------
-------------SI--------------------FS--L--------------------
--VWVRIDPFI----------------PKPK-GPV--LKPC-GVSC--------------
-------------------------------------------------------
>os_5702
-------------------MME--------------------------------------
------------------------------------------------------------
------------------------------------------------------------
------------------------------------------------------------
------------------------------------------------------------
---------------------SGVP---PCAACGD---------DAHAACRACSYALCKA
CLDEDAAE-GRTTCARCGGEYGAPDPAHGQGAVV------------------------EE
EVEESHEPAAGG-------------------------VRERVTMASQLSD-HQDEGVHAR
------------------------------------------------------------
----------TMSTHARTISSVSGVGSELN---D-------------------ESGKPIW
KNR-VESWKEKK-KEKKA---------SAKKAAAK-AQAPPVEEQIMD-E---KDLT-D-
--AYEP--LSRIIPISKNKLTP-YRAVIIMRLVVLGLFFHY-----RITN---------P
-------------VYSAFG-----LW-MTSVICEIWFGFSWILDQFPKWCPINRETYVDR
L----------IARY--GDGED--------SGLAPVDFFVSTVDP----LKEPPLITANT
VLSILAVDYPV--EKISCYVSDDGSAMLTFESLAETAEFARRWVPFCKKYSIEPRAPEFY
FS-------------Q----KID-YLKD--KI-HPSFVKERRA---------------MK
------RDYEEYKVRINALVAKAQ------------------------------------
-------------KTPEEGWIM----QD-GTPWPG--------NNPRDHPGMI-Q-----
-----------------------VF---LGETG----ARD--FD-G--------------
--------NE-LPRLVYVSREKRPGYQHHKKAGAMNALV---------------------
-------------------------RVSAVLTNAPYILNLDCDHYVNNSKAVREAMCFMM
-DPS--VG-----RDVCYVQFPQRF--DGIDRSDRYANRNVVFFD---------------
-----VNMKGLDGLQGPVYVGTGCCFYRQALYGYGPPSL----PALPKSSVCSW------
-C--CCC-CPKKKAE--KSEK---------------------------EMHRDSRR----
-------EDLE--SAIFNLR-EIDN-------------YD-EYERSMLISQMSFE-----
KSFGLSSVFIESTLMEN------------------------GGVPES-------------
ANPS---TLIKE--AIHVISCGYE--EKTEWGK---------------------------
------------------------------------------------------------
------------------------------------------------------------
------------------------------------------------------------
------------------------------------------------------------
----------------------------------------E-------------------
IGWIYGSVTE-------------DILTGF-KMHCR---------------GWRSIYCMP-
-----------IR-PAFKGSAPINLSDRLHQVLRWALGSVEIFLS-RHCPLWYGYGG---
-GRLKWLQRLSYINTIVYPF-TSLPLIAYC-CLPAICLLTG----------------KFI
IP-TLSNAATI-WFLGLFISIIVTSVLEL---RWSGIGIEDWWRNEQFWVIGGVSAHLFA
VFQGILK-MIA-GLDTNFTVTAKAT-------D---------------------DT--E-
FG-ELYV-----FK----WTTVLIPPTSILVLNLVGVVAGFSDALN-S-----G-YES--
-WGPL---FGKVFFAMWVIM---------HLYPFLK------------------------
----------------------------GLM--G---R------QNRT-P----------
------------------------------------------------------------
----------------------------------------------T-------------
------------------------------------------------------IV----
--------------------------------------VL--------------------
------------------------------------------------------------
------------------------------------------------------------
---------------------------------WS-VLLA--------------------
------------------------------------------------------------
------------------------------------------------------------
-------------SV--------------------FS--L--------------------
--LWVKIDPFI----------------GSSE-TTT--TNSCANFDC--------------
-------------------------------------------------------
>os_57303
-------------------MASKGIL----------------------------------
----------KNGGKPPTAPSSAAPTVVFGRRTD---------S--GRFISYSRD-----
----DLDSEISSV--------------DFQ-DYHVHIPMTPDNQPM--------------
-----DP-------AAGDEQQYVSSSLFTGGFNSVTRAHVMEKQASS-------------
------------------------------------------------------------
-------------------ARATV-SACMVQGCGSKIMR-NGRGADILPC-ECDFKICVD
CFTDAVKG-GGGVCPGCKEPYKHAEWEEVV------------------------------
---SASNHDAINRALS-LPHGHGHGP--------KMERRLSLVKQN----------GGAP
GEFDHNRWLF--------------------------------------------------
-----------------------------------------------ETKGTYGYGNAIW
PED-D----------------------------------GVAG-------HPKELMS-K-
--PWRP--LTRKLRIQAAVISP-YRLLVLIRLVALGLFLMW-----RIKH---------Q
-------------NEDAIW-----LW-GMSIVCELWFALSWVLDQLPKLCPINRATDLSV
L----------KDKF-ETPTPSNPTGK---SDLPGIDIFVSTADP----EKEPVLVTANT
ILSILAADYPV--DKLACYVSDDGGALLTFEAMAEAASFANLWVPFCRKHEIEPRNPDSY
FN-------------L----KRD-PFKN--KV-KGDFVKDRRR---------------VK
------REYDEFKVRVNGLPDAIRRRSDAY---HAR--EEIQAMNLQREKMKA-------
--GGDEQQLEPI-KIPKATW-M----AD-GTHWPGTWLQASPEHARGDHAGII-Q-----
-----------------------VM---LKPPS----PSP--SS-SGG--D-ME-----K
RVDLSGVDTR-LPMLVYVSREKRPGYDHNKKAGAMNALV---------------------
-------------------------RASAIMSNGPFILNLDCDHYVYNSKAFREGMCFMM
-D-R--GG-----DRLCYVQFPQRF--EGIDPSDRYANHNTVFFD---------------
-----VNMRALDGLQGPVYVGTGCLFRRIALYGFDPPRS----KDHTTPW----------
----SCCLPRRRRTRSQPQPQ---------------------------------------
-----------------------EEEEETMALR--------MDMDGAMNM-ASFP-----
KKFGNSSFLIDSIPVAE-FQGRP-LADHPS-VKNGRPPGAL-TIPRE-------------
TLDA---SIVAE--AISVVSCWYE--EKTEWGT---------------------------
------------------------------------------------------------
------------------------------------------------------------
------------------------------------------------------------
------------------------------------------------------------
----------------------------------------R-------------------
VGWIYGSVTE-------------DVVTGY-RMHNR---------------GWKSVYCVT-
-----------HR-DAFRGTAPINLTDRLHQVLRWATGSVEIFFS-RNNALFA---S---
-SKMKVLQRIAYLNVGIYPF-TSVFLIVYC-FLPALSLFSG----------------QFI
VQ-TLNVTFLT-YLLIITITLCLLAMLEI---KWSGIALEEWWRNEQFWLIGGTSAHLAA
VLQGLLK-VIA-GIEISFTLTSKQL-------G--DD-----V-----------DD--E-
FA-ELYA-----VK----WTSLMIPPLTIIMINLVAIAVGFSRTIY-S-----T-IPQ--
-WSKL---LGGVFFSFWVLA---------HLYPFAK------------------------
----------------------------GLM--G---R------RGRT-P----------
------------------------------------------------------------
----------------------------------------------T-------------
------------------------------------------------------IV----
--------------------------------------YV--------------------
------------------------------------------------------------
------------------------------------------------------------
---------------------------------WS-GLVA--------------------
------------------------------------------------------------
------------------------------------------------------------
-------------IT--------------------IS--L--------------------
--LWIAIKPPS----------------AQAN-SQL----GGS--FSFP------------
-------------------------------------------------------
>os_65802
-------------------MSRRLSLPAGAPVTVAVSPVR-----SPGGDAVVRR----G
SGLTSPVPRHSLG------SSTATLQVSPVRRSG---------G--SRYLGASRDGGAD-
--E-------SA---------------EFV-HYTVHIPPTPDRATASVASEAEAAA----
-----EA-----EEVHRPQRSYISGTIFTGGLNCATRGHVLNFSGEG-------------
------------------------------------------------------------
---GATA---------ASRAAASGNMSCKMRGCDMPAFL----NGGRPPC-DCGFMICKE
CYAEC----AAGNCPGCKEAFSAGSDTDESDSVT------------------------DD
DDDEAVSSSEERDQLP-LT---------------SMARKFSVVHSMKVP-GAAANGNGKP
AEFDHARWLF--------------------------------------------------
-----------------------------------------------ETKGTYGYGNALW
PKD-------------------------GHAHSGA--GFVAAD-------EPPNFGA-R-
--CRRP--LTRKTSVSQAILSP-YRLLIAIRLVALGFFLAW-----RIRH---------P
-------------NPEAVW-----LW-AMSVACEVWFAFSWLLDSLPKLCPVHRAADLAV
L----------AERF-ESPTARNPKGR---SDLPGIDVFVTSADP----EKEPPLVTANT
ILSILAADYPV--EKLACYLSDDGGALLSFEALAETASFARTWVPFCRKHGVEPRCPEAY
FG-------------Q----KRD-FLKN--KV-RVDFVRERRK---------------VK
------REYDEFKVRVNSLPEAIRRRSDAY---NAG--EELRARRRQQEEAAAAAAAGNG
ELG-AA-AVETA-AV-KATW-M----SD-GSHWPGTWTCPAADHARGDHAGII-Q-----
-----------------------AM---LAPPT----SEP--VM-GGEAAE-CG-----G
LIDTTGVDVR-LPMLVYVSREKRPGYDHNKKAGAMNALV---------------------
-------------------------RTSAIMSNGPFILNLDCDHYVHNSSALREGMCFML
-D-R--GG-----DRVCFVQFPQRF--EGVDPSDRYANHNLVFFD---------------
-----VSMRAMDGLQGPMYVGTGCVFRRTALYGFSPPRA----TEHHGWL----------
--------GRRKIKLFLTKKK---------------------------------------
-------SMGK-------KTDRA-EDDTEMMLPPIEDD----DGGADIEASAMLP-----
KRFGGSATFVASIPVAE-YQGRL-LQDTPG-CHHGRPAGAL-AVPRE-------------
PLDA---ATVAE--AIGVISCFYE--EKTEWGR---------------------------
------------------------------------------------------------
------------------------------------------------------------
------------------------------------------------------------
------------------------------------------------------------
----------------------------------------R-------------------
IGWIYGSVTE-------------DVVTGY-RMHNR---------------GWRSVYCVT-
----------PRR-DAFRGTAPINLTDRLHQVLRWATGSVEIFFS-RNNALFA---S---
-PRMKLLQRVAYFNAGMYPF-TSVFLLAYC-LLPAVSLFSG----------------KFI
VQ-RLSATFLA-FLLVITLTLCLLALLEI---KWSGITLHEWWRNEQFWVIGGTSAHPAA
VLQGLLK-VIA-GVDISFTLTSKPG-------NGGGD-----GGVGGEGN----DD--EA
FA-ELYE-----VR----WSYLMVPPVTIMMVNAVAIAVAAARTLY-S-----E-FPQ--
-WSKL---LGGAFFSFWVLC---------HLYPFAK------------------------
----------------------------GLL--G---R------RGRV-P----------
------------------------------------------------------------
----------------------------------------------T-------------
------------------------------------------------------IV----
--------------------------------------FV--------------------
------------------------------------------------------------
------------------------------------------------------------
---------------------------------WS-GLIS--------------------
------------------------------------------------------------
------------------------------------------------------------
-------------MI--------------------IS--L--------------------
--LWVYINPPA----------------GARE-RI---G-GGG--FSFP------------
-------------------------------------------------------
>pp_1195
-------------------MES--------------------------------------
------------------------------------------------------------
------------------------------------------------------------
----------------------SPGLLAGS----HNRNELVVIRQEG-------------
------------------------------------------------------------
------D--GP-----KPLSYVDSR---ICQICGDDVG-LNMRREIFVACDECGFPVCRP
CYEYERKD-GTQACPQCRTRYKRHKGSPRVKG-D-DE---------------------EE
-DSDDLDNEFNHDGDL---------GKRDEQQ-----VVDEML-HSQMAYGRDM-DVTL-
----------------------SAMQPTYPLLTDR-HRHTVSVTSDSDAMSP----DRQA
IFPVT---------GRRLTHATSYSDIGTP---------VRA-LDSAKDAGSDGYGNVVW
KER-VESWKSRQ--GMQMTM--------REGGQLQASGEGGYDGSGLD-CSDLPIMD-E-
--SRQP--LSRKVPFPSSKINP-YRMIIVIRLVVICLFFRY-----RILN---------P
-------------VNEAYG-----LW-LVSVICEIWFGISWILDQFPKWLPINRETYLDR
L----------SLRF-EKEGEP--------SQLAPVDIYVSTVDP----MKEPPLVTANT
VLSILAVDYPV--DKVSCYISDDGASMLTFEVLSETSEFARKWVPFCKKFNIEPRAPEVY
FA-------------L----KID-YLKD--KV-QPTFVKERRA---------------MK
------REYEEFKVRVNALVAKAQ------------------------------------
-------------KMPDEGWTM----QD-GTPWPG--------NNTRDHPGMI-Q-----
-----------------------VF---LGHSG----GHD--TE-G--------------
--------NE-LPRLVYVSREKRPGFNHHKKAGAMNALV---------------------
-------------------------RVSAVLTNAPFFLNLDCDHYINNSKALREAMCFLM
-DPI--VG-----KRVCYVQFPQRF--DGIDRNDRYANHNTVFFD---------------
-----INLKGLDGVQGPVYVGTGCCFKRRAIYGYDPPPK----DPKASSG-RSQS-VFPS
WLC-----GPLKKGL--QNAR-----------------------AGKGGKKRPPLR----
-------TESS--IPILDVE-DIE--------EG----MD-E-EKASLMSSQNLE-----
MRFGQSPIFVASTVLES------------------------GGVPLS-------------
TSPG---SLLKE--AIHVISCGYE--DKTDWGK---------------------------
------------------------------------------------------------
------------------------------------------------------------
------------------------------------------------------------
------------------------------------------------------------
----------------------------------------E-------------------
IGWIYGSVTE-------------DILTGF-KMHCR---------------GWRSIYCMP-
-----------AR-AAFKGSAPINLSDRLQQVLRWALGSVEISLS-RHCPLWYGY-GGGK
HGELKCLERLAYINTTIYPL-TSLPLLAYC-VLPAVCLLTG----------------KFI
IP-TITNLDSL-WFISLFISIFATGILEM---RWSGVGIDEWWRNEQFWVIGGVSAHLFA
LFQGLLK-VLA-GIDTNFTVTSKQA-------E---------------------DE--D-
FA-ELYM-----IK----WTALLIPPTTLLVINMIGVVAGISDAIN-N-----G-YQS--
-WGPL---FGKLFFAFWVIV---------HLYPFLK------------------------
----------------------------GLM--G---R------QNRT-P----------
------------------------------------------------------------
----------------------------------------------T-------------
------------------------------------------------------IV----
--------------------------------------IV--------------------
------------------------------------------------------------
------------------------------------------------------------
---------------------------------WS-ILLA--------------------
------------------------------------------------------------
------------------------------------------------------------
-------------SI--------------------FS--L--------------------
--LWVRIDPFL----------------AKVT-GPD--ITEC-GINC--------------
-------------------------------------------------------
>pp_2722
-------------------MEA--------------------------------------
------------------------------------------------------------
------------------------------------------------------------
----------------------NAGLVAGS----HNRNELVVIPAEGIH-----------
------------------------------------------------------------
---------GP-----RPENQMNEL---VCQICGDAVG-LNQDNELFVACNECAFPVCRT
CYEYERKE-GNGVCPHCKTRYKRLKGSLRVPGDD-DE---------------------ED
-DLDDLENEFQM-------------DKQDQQP-----SPDAML-HGRMSYGSMY-EQEMA
THRM------------------MHQQPRFPLITDG-QV--------GDSEED----ENHA
LVVPSN--------GNKRVHPINYMDPNLP-------VQARP-MDPTKDLAAYGYGSVAW
KDK-VENWKQRQ-EKMQMMM--------SEGG------VLHPSDMDLN-DPDLPIMD-E-
--SRQP--LSRKIPLASSKINP-YRMVIVIRLVVLAFFLRY-----RILH---------P
-------------VEGAFG-----LW-ITSVVCEIWFAVSWILDQFPKWLPIQRETYLDR
L----------SLRY-EKPGEP--------SQLAHVDVYVSTVDP----LKEPPIVTANT
ILSILAVDYPV--DKVSCYLSDDGAAMLTFEALSETSEFARKWVPFCKKFLIEPRAPEMY
FA-------------Q----KID-YLKD--KV-QATFVKERRA---------------MK
------REYEEFKVRVNALVAKAM------------------------------------
-------------KVPEDGWTM----QD-GTPWPG--------NNRSDHPGMI-Q-----
-----------------------VF---LGHSG----GLD--TD-G--------------
--------NE-LPRLVYVSREKRPGFNHHKKAGAMNALV---------------------
-------------------------RVSAVLTNAPYMLNLDCDHYINNSKAIREAMCFMM
-DPT--VG-----PKVCYVQFPQRF--DGIDRNDRYANHNTVFFD---------------
-----INMKGLDGIQGPVYVGTGCVFRRQALYGYEPPSN----KKKGGQG-CCTG-LCPS
FCC-----SGRRKKG--KKSK----------------------KPWKYSKKKAPSG----
-------ADSS--IPIFRLE-DVEEG-----MDGGMPDHDQE-KSSSILSTKDIE-----
KRFGQSPVFIASTMSDN------------------------GGVRHS-------------
ASAG---SLLKE--AIHVISCGYE--DKTEWGK---------------------------
------------------------------------------------------------
------------------------------------------------------------
------------------------------------------------------------
------------------------------------------------------------
----------------------------------------E-------------------
IGWIYGSVTE-------------DILTGF-RMHCR---------------GWRSIYCMP-
-----------HR-AAFKGSAPINLSDRLNQVLRWALGSVEISLS-RHCPLWFGY-----
-GRLKCLERLAYINTTIYPL-TSLPLVAYC-TLPAVCLLTG----------------NFI
IP-TISNLDSL-WFISLFMSIFITGILEM---RWSGVGIDEWWRNEQFWVIGGVSAHLFA
LFQGLLK-VFA-GIDTNFTVTSKTG-------E---------------------DE--D-
FG-ELYA-----LK----WTSLLIPPTTLLIFNMVGVVAGISDAIN-N-----G-YSA--
-WGPL---FGKLFFAFWVIV---------HLYPFLK------------------------
----------------------------GLM--G---R------QNRT-P----------
------------------------------------------------------------
----------------------------------------------T-------------
------------------------------------------------------IV----
--------------------------------------IV--------------------
------------------------------------------------------------
------------------------------------------------------------
---------------------------------WS-ILLA--------------------
------------------------------------------------------------
------------------------------------------------------------
-------------SI--------------------FS--L--------------------
--LWVRIDPFL----------------PKVT-GPN--LVRC-GLTCL-------------
-------------------------------------------------------
>pp_28559
-------------------MS---------------------------------------
GNKSFRNYSIPRGGSPRLERSTSPASTGHARRTS---------S--GRYAGYSRDESEL-
------GGEVTS---------------EF--AYSVQIPATPDFH------------VRPM
-----SP-----AIAGKAEQQFVSSTIFTGGFETVTRGHVMDKMMEI-------------
------------------------------------------------------------
---EGNH---------PQLACAPG-TICGVVGCDGKSLR-DERGEELFPC-ECKFRICRD
CYLDALAT-PSARCPGCKEDYKTPDESPRA------------------------------
-----------GNFQR-LPT-LSERAA-------RMERRLSLLRNAKPG-SQSLMQNNAY
SDFDHSRWLY--------------------------------------------------
-----------------------------------------------ETKGTYGYGNAVW
PKD-NGYSGGG-----------------------GGTDTGMGT-------GPPNFVD-K-
--SKKP--LSRKAPISPGILSP-YRLLVVIRMVVLGLFLTW-----RVRH---------N
-------------NPDAMW-----LW-GMSIVCEIWFAFSWILDQLPKLSPINRMTDLKV
L----------KEKF-ESPSPANPDGR---SDLPGVDVFVSSADP----EKEPPLTTGNT
ILSILAADYPL--EKLSCYLSDDGGSLLSFEALAEAASFSRIWVPFCRKHDIEPRNPETY
FL-------------L----KGD-PTKG--KS-RPDFVKDRRR---------------VK
------REYDEFKVRINGLPDAIRRRSDAY---NAH--EELRAKRDQFEI----------
--G-LD-PYEPL-NVPKATW-M----AD-GTHWPGTWTQAGKEHGRGDHAGII-Q-----
-----------------------VM---LAPPT----YEP--LM-GSP--ESEE-----N
IIDTSDVDIR-LPMLVYVSREKRPKYDHNKKAGAMNALV---------------------
-------------------------RSSAIMSNGPFILNLDCDHYIYNSLALREAMCFFM
-D-R--GG-----DRLCYIQFPQRF--EGVDPNDRYANHNTVFFD---------------
-----VNMRALDGLQGPVYVGTGCVFRRTALYGFDPPRY----KEHPGLW----------
--ETICCGGKKKRKRVAP------------------------------------------
---------------------RREVEVDSALHG----AITVAEEEEELEA-MMLP-----
KRFGDSASFVASIPIAQ-FQGRP-LADP-G-VKNGRPAGAL-TVARE-------------
PLDA---STIAE--AINVISCYFE--DKTEWGG---------------------------
------------------------------------------------------------
------------------------------------------------------------
------------------------------------------------------------
------------------------------------------------------------
----------------------------------------R-------------------
VGWIYGSVTE-------------DVVTGY-RMHNR---------------GWRSIYCVT-
-----------KR-DAFRGTAPINLTDRLHQVLRWATGSVEIFFS-RNNALFG---S---
-PRLKLLQRVAYLNVGIYPF-TSIFLLCYC-FLPALSLFSG----------------QFI
VY-QLNITFLV-YLLTITITLCMLALLEV---KWSGITLEEWWRNEQFWVIGGTSAHLAA
VFQGFLK-VIA-GVDISFTLTSKAT-------G--DE-----G-----------DD--E-
FA-DLYV-----VK----WSALMIPPITIMITNVVAIAVGTSRQIY-S-----T-IPE--
-WSKL---IGGVFFSLWVLS---------HLYPFAK------------------------
----------------------------GLM--G---R------KGKT-P----------
------------------------------------------------------------
----------------------------------------------T-------------
------------------------------------------------------II----
--------------------------------------YV--------------------
------------------------------------------------------------
------------------------------------------------------------
---------------------------------WS-GLLS--------------------
------------------------------------------------------------
------------------------------------------------------------
-------------VI--------------------IS--L--------------------
--MWVYINPPS----------------GTSV-T------GGG--LSFP------------
-------------------------------------------------------
>pp_4876
-------------------MEA--------------------------------------
------------------------------------------------------------
------------------------------------------------------------
----------------------NAGLVAGS----HNRNELVIIRQDG-------------
------------------------------------------------------------
------D--GP-----KPLNNVNSH---ICQICGDDVG-ITTEGELFVACNECGFPVCRP
CYEYERHE-GNQSCPQCRTRYERHKGSPRVDG-D-ED---------------------ED
-DTDDLENEFNYRDV----------HKQDKQQ-----ATDDVL-HSHMSYGLEN-DQTM-
----------------------SSMRSQFSLRTVS-GM------SESNSTSL----EHHA
IVLPPSS-------GGKRIHPIPYLEGGTP---------ARP-MDPTKDLAQYGYGSVAW
KER-VESWKLRQ-GKLQMTM--------TEGGQLQAGGKGGPEEDDLN-GPDLPIMD-E-
--ARQP--LSRKVPFPSSRINP-YRMIIVIRLVVIAFFFRY-----RLLN---------P
-------------VPGAYG-----LW-LTSVICEIWFGVSWILDQFPKWLPINRETYLDR
L----------SLRY-EKEGEP--------SQLAHADIFVSTVDP----AKEPPLVTANT
MLSILAVDYPV--DKVSCYVSDDGAAMLTFEALSETSEFARKWVPFCKKFNIEPRAPEAY
FA-------------L----KID-YLKD--RV-QPTFVKERRA---------------MK
------REYEEFKVRVNALVAKAQ------------------------------------
-------------KVPEEGWTM----QD-GTPWPG--------NNTRDHPGMI-Q-----
-----------------------VF---LGHSG----GRD--TN-G--------------
--------NE-LPRLVYVSREKRPGFDHHKKAGAMNALV---------------------
-------------------------RVSAVLTNAPFFLNLDCDHYINNSKALREAMCFLM
-DPT--VG-----KRVCYVQFPQRF--DGIDRNDRYANHNTVFFD---------------
-----INLKGLDGIQGPVYVGTGCVFKRQALYGYDPPPK----DKISKRS-HISG-ICPT
WCC-----GPRMPRP--KKPK-----------------------SKSSGKLKCSAR----
-------LDSA--VPIFSLE-DMGER-----IEG----ME-D-EKSSLMSLQNFE-----
KRFGQSPVFVASTLLED------------------------GGVPHT-------------
ANPG---SLLKE--AIHVISCGYE--DKTEWGK---------------------------
------------------------------------------------------------
------------------------------------------------------------
------------------------------------------------------------
------------------------------------------------------------
----------------------------------------E-------------------
IGWIYGSVTE-------------DILTGF-KMHCR---------------GWRSIYCMP-
-----------PR-PAFKGSAPINLSDRLNQVLRWALGSVEICLS-RHCPIWYGY-GGGK
SGGLKCLERLAYINTTVYPL-TSLPLLAYC-VLPAVCLLTG----------------KFI
IP-SISNLASL-WFISLFISIFATGILEM---RWSGVGIDEWWRNEQFWVIGGVSAHLFA
VFQGLLK-VFA-GIDTNFTVTSKSS-------E---------------------DE--D-
FG-ELYA-----FK----WTSLLIPPTTLLIINLVGVVAGISDAIN-N-----G-YQT--
-WGPL---FGKIFFAFWVIV---------HLYPFLK------------------------
----------------------------GLM--G---R------QNRT-P----------
------------------------------------------------------------
----------------------------------------------T-------------
------------------------------------------------------IV----
--------------------------------------IV--------------------
------------------------------------------------------------
------------------------------------------------------------
---------------------------------WS-ILLA--------------------
------------------------------------------------------------
------------------------------------------------------------
-------------SI--------------------FS--L--------------------
--LWVRIDPFL----------------TKVT-GPD--LQQC-GINC--------------
-------------------------------------------------------
>pp_5113
-------------------MKA--------------------------------------
------------------------------------------------------------
------------------------------------------------------------
----------------------NAGLLAGS----HNRNELVIIRQEG-------------
------------------------------------------------------------
------D--GP-----KPLSYVNSH---ICQICGDDVG-LTVEGEMFVACNECGFPVCRP
CYEYERKD-GTQACPQCRTRYRRHKGSPRVKG-D-DE---------------------EE
-DTDDLDNEFNHAVNL---------DNHDKQQ-----VVDEML-HSQMAYGRDT-EVML-
----------------------SATQPRYPLLTDG-HRHMVSVTSESNATSP----DHQA
IFHVA---------GGKGSHTVSYSDIGSP---------ARS-LDPAKDLGSYGYGSIAW
KER-VESWKLRQ--GMQMTT--------TAGGQLQANGKGGDDGSHQD-CSDLPIMD-E-
--SRQP--LSRKVPFPSSKINP-YRMIIVIRLVVICLFFRY-----RILN---------P
-------------VNEAYG-----LW-LVSVICEIWFGISWILDQFPKWLPINRETYLDR
L----------SLRF-EKEGEP--------SQLAPVDIYVSTVDP----MKEPPLVTANT
VLSILAVDYPV--DKVSCYISDDGASMLTFEVLSETSEFARKWVPFCKKFNIEPRAPEVY
FA-------------L----KID-YLKD--KV-QPTFVKERRA---------------MK
------REYEEFKVRVNALVAKAQ------------------------------------
-------------KMPDEGWTM----QD-GTPWPG--------NNTRDHPGMI-Q-----
-----------------------VF---LGHSG----GHD--TE-G--------------
--------NE-LPRLVYVSREKRPGFNHHKKAGAMNALV---------------------
-------------------------RVSAVLTNAPFFLNLDCDHYINNSKALREAMCFLM
-DPI--VG-----KRVCYVQFPQRF--DGIDRNDRYANHNTVFFD---------------
-----INLKGLDGVQGPVYVGTGCCFKRRAIYGYDPPPK----DPKASSG-RSQS-VFPS
WLC-----GPLKKGL--QNAR-----------------------AGKGGKKRQPSR----
-------SDSS--IPIFSLE-DIEEE-----IEG----MD-E-EKSSLMSSKNFE-----
KRFGQSPVFVASTLMEN------------------------GGVPHS-------------
ANPG---SLLKE--AIHVISCGYE--DKTDWGK---------------------------
------------------------------------------------------------
------------------------------------------------------------
------------------------------------------------------------
------------------------------------------------------------
----------------------------------------E-------------------
IGWIYGSVTE-------------DILTGF-KMHCR---------------GWRSIYCMP-
-----------AR-AAFKGSAPINLSDRLQQVLRWALGSVEISLS-RHCPLWYGY-GGGK
NGGLKCLERLAYINTTIYPL-TSLPLLAYC-VLPAVCLLTG----------------KFI
IP-TISNLASL-WFISLFISIFATGILEM---RWSGVGIDEWWRNEQFWVIGGVSAHLFA
LFQGLLK-VFA-GIDTNFTVTSKQA-------E---------------------DE--D-
FA-ELYM-----IK----WTALLIPPTTLLVINMIGVVAGISDAIN-N-----G-YQS--
-WGPL---FGKLFFAFWVIV---------HLYPFLK------------------------
----------------------------GLM--G---R------QNRT-P----------
------------------------------------------------------------
----------------------------------------------T-------------
------------------------------------------------------IV----
--------------------------------------IV--------------------
------------------------------------------------------------
------------------------------------------------------------
---------------------------------WS-ILLA--------------------
------------------------------------------------------------
------------------------------------------------------------
-------------SI--------------------FS--L--------------------
--LWVRIDPFL----------------AKVK-GPD--LSQC-GINCR-------------
-------------------------------------------------------
>pp_5273
-------------------MRA--------------------------------------
------------------------------------------------------------
------------------------------------------------------------
------------------------------------------------------------
------------------------------------------------------------
------------------------------------------------------------
------------------------------------------------------------
------------------------------------------------------------
------------------------------------------------------------
------------------------------------------------------------
------------------------------------------------------------
------------------------------------------------------------
------------------------------------------------------------
------------------------------------------------------------
------------------------------------------W-----------------
------------------------------------------------------------
------------------------------------------------------------
------------------GW----------------------------------Q-----
-----------------------VF---LGHSG----GHD--TD-G--------------
--------NE-LPRLVYVSREKRPGFNHHKKAGAMNALV---------------------
-------------------------RVSAVLTNAPFFLNLDCDHYINNSKALREAMCFLM
-DPI--VG-----KRVCYVQFPQRF--DGIDRNDRYANHNTVFFD---------------
-----INLKGLDGVQGPVYVGTGCCFKRQAIYGYDPPPK----DAKASGG-RSQG-VCPS
WLC-----GPRKKGV--GKAK-----------------------VAKGGKKKPPSR----
-------SDSS--IPIFSLE-DIEEG-----IEG----ID-E-EKSSLMSLKNFE-----
KRFGQSPVFVASTLLEN------------------------GGVPHS-------------
ANPG---SLLKE--AIHVISCGYE--DKTDWGK---------------------------
------------------------------------------------------------
------------------------------------------------------------
------------------------------------------------------------
------------------------------------------------------------
----------------------------------------E-------------------
IGWIYGSVTE-------------DILTGF-KMHCR---------------GWRSIYCMP-
-----------TR-PAFKGSAPINLSDRLNQVLRWALGSVEISLS-RHCPLWYGY-GGGK
NGGLKCLERLAYINTTIYPL-TSLPLLAYC-VLPAVCLLTG----------------KFI
IP-TISNLASL-WFISLFISIFATGILEM---RWSGVGIDEWWRNEQFWVIGGVSAHLFA
LFQGLLK-VFA-GIDTNFTVTSKQA-------E---------------------DE--D-
FA-ELYM-----IK----WTALLIPPTTLIVINMIGVVAGISDAIN-N-----G-YQS--
-WGPL---FGKLFFAFWVIV---------HLYPFLK------------------------
----------------------------GLM--G---R------QNRT-P----------
------------------------------------------------------------
----------------------------------------------T-------------
------------------------------------------------------IV----
--------------------------------------IV--------------------
------------------------------------------------------------
------------------------------------------------------------
---------------------------------WS-ILLA--------------------
------------------------------------------------------------
------------------------------------------------------------
-------------SI--------------------FS--L--------------------
--LWVRIDPFL----------------AKVK-GPD--LSQC-GINC--------------
-------------------------------------------------------
>pp_5275
-------------------MRA--------------------------------------
------------------------------------------------------------
------------------------------------------------------------
------------------------------------------------------------
------------------------------------------------------------
------------------------------------------------------------
------------------------------------------------------------
------------------------------------------------------------
------------------------------------------------------------
------------------------------------------------------------
------------------------------------------------------------
------------------------------------------------------------
------------------------------------------------------------
------------------------------------------------------------
------------------------------------------W-----------------
------------------------------------------------------------
------------------------------------------------------------
------------------GW----------------------------------Q-----
-----------------------VF---LGHSG----GHD--TD-G--------------
--------NE-LPRLVYVSREKRPGFNHHKKAGAMNALV---------------------
-------------------------RVSAVLTNAPFFLNLDCDHYINNSKALREAMCFLM
-DPI--VG-----KRVCYVQFPQRF--DGIDRNDRYANHNTVFFD---------------
-----INLKGLDGVQGPVYVGTGCCFKRQAIYGYDPPPK----DAKASGG-RSQG-VCPS
WLC-----GPRKKGV--GKAK-----------------------VAKGGKKKPPSR----
-------SDSS--IPIFSLE-DIEEG-----IEG----ID-E-EKSSLMSLKNFE-----
KRFGQSPVFVASTLLEN------------------------GGVPHS-------------
ANPG---SLLKE--AIHVISCGYE--DKTDWGK---------------------------
------------------------------------------------------------
------------------------------------------------------------
------------------------------------------------------------
------------------------------------------------------------
----------------------------------------E-------------------
IGWIYGSVTE-------------DILTGF-KMHCR---------------GWRSIYCMP-
-----------TR-PAFKGSAPINLSDRLNQVLRWALGSVEISLS-RHCPLWYGY-GGGK
NGGLKCLERLAYINTTIYPL-TSLPLLAYC-VLPAVCLLTG----------------KFI
IP-TISNLASL-WFISLFISIFATGILEM---RWSGVGIDEWWRNEQFWVIGGVSAHLFA
LFQGLLK-VFA-GIDTNFTVTSKQA-------E---------------------DE--D-
FA-ELYM-----IK----WTALLIPPTTLIVINMIGVVAGISDAIN-N-----G-YQS--
-WGPL---FGKLFFAFWVIV---------HLYPFLK------------------------
----------------------------GLM--G---R------QNRT-P----------
------------------------------------------------------------
----------------------------------------------T-------------
------------------------------------------------------IV----
--------------------------------------IV--------------------
------------------------------------------------------------
------------------------------------------------------------
---------------------------------WS-ILLA--------------------
------------------------------------------------------------
------------------------------------------------------------
-------------SI--------------------FS--L--------------------
--LWVRIDPFL----------------AKVK-GPD--LSQC-GINC--------------
-------------------------------------------------------
>pp_5741
-------------------MAGGQSV----------------------------------
--------------------NGGSTTHRSSRGAA---------G--GRYNNLYRDESDM-
--SGVTDSETGS---------------DY--LYTVQIPATPDNQVMNTSRDSVRGI----
-----DP-----VIAGKSEQQFVSSTIFTGGFKNQARGHTMDKMMEN-------------
------------------------------------------------------------
---EGNH---------PQLAGVRG-PTCACKGCDGKAMR-DERGEDMTPC-DCHFKICRD
CYIDALNS--SGKCPGCKQEYTVADDPFSR------------------------------
-------DGSETDMRA-LPPPSDDSS--------RLERRLSLLKT-KPS---MIVGNGSP
ADFDHARWLY--------------------------------------------------
-----------------------------------------------QTKGTYGYGNAVW
PGE-DGYDGG------------------------GGNNPPNLG-------ALPEFND-K-
--VRRP--LTRKISISTGILSP-YRLIVFIRMVVLALFLMW-----RINH---------P
-------------NPDAIW-----LW-GMSVVCEIWFAFSWILDQMPKLCPINRLTDLTV
L----------KERF-DMPSPDNPSGR---SDLPGVDIFVSTADP----EKEPPLTTANT
ILSILAAEYPL--EKLACYLSDDGGALLSFEALAEAASFARIWIPFCRKHKIEPRNPETY
FL-------------L----KGD-PTKN--KV-RSDFVKDRRK---------------VK
------REYDEFKVRVNGLPDSIRRRSDAY---NAH--EEIRAKRQQMES----------
--A-VD-PSEPL-NIPKATW-M----AD-GTHWPGTWNQSGKEHGRGDHAGII-Q-----
-----------------------VM---LAPPT----AEP--LM-GSS--D-EE-----N
IIDTTDVDIR-LPMLVYMSREKRRGYDHNKKAGAMNALV---------------------
-------------------------RTSAVMSNGPFILNLDCDHYIFNSLAIREAMCFFM
-D-K--GG-----DRIAYVQFPQRF--EGVDPNDRYANHNTVFFD---------------
-----VNMRALDGLQGPVYVGTGCVFRRIALYGFDPPRL----PKQ--------------
------------------------------------------------------------
--------------------------VTGLTEH------TTSDSDDDIQA-TMLP-----
KRYGSSAVFAASIPVAE-FQGRP-LADK-G-VFNGRPSGAL-TIPRE-------------
PLDA---GTVAE--AINVVSCFYE--DKTEWGG---------------------------
------------------------------------------------------------
------------------------------------------------------------
------------------------------------------------------------
------------------------------------------------------------
----------------------------------------R-------------------
VGWIYGSVTE-------------DVVTGF-RMHNR---------------GWRSIYCVT-
-----------KR-DAFRGTAPINLTDRLHQVLRWATGSVEIFFS-RNNAFLA---S---
-SRLKFLQRVAYLNVGIYPF-TSIFLLVYC-FLPALSLFTG----------------QFI
VQ-NLNLSFLI-YLLTITVTLCALAVLEV---KWSGISLEEWWRNEQFWVIGGTSAHLAA
VFQGLLK-VMA-GVDISFTLTSKSA-------G--ED-----E-----------DD--I-
YA-DLYI-----VK----WSSLFIPPITIGITNMVAIAVGFSRTVY-A-----T-SPE--
-WSKL---LGGVFFALWVLM---------HLYPFFK------------------------
----------------------------GLM--G---K------GGKT-P----------
------------------------------------------------------------
----------------------------------------------T-------------
------------------------------------------------------IV----
--------------------------------------FV--------------------
------------------------------------------------------------
------------------------------------------------------------
---------------------------------WA-GLLS--------------------
------------------------------------------------------------
------------------------------------------------------------
-------------VI--------------------IS--L--------------------
--LWVYISPSN----------------ADAA-G------TGG--FTFP------------
-------------------------------------------------------
>pp_5742
------------------------------------------------------------
-----------MGRAPNGSSTNIPVEVHHGRGTP---------S--GRFMNLSRDESEL-
--GGVTDSEMGS---------------DY--LYTVQIPATPDHQLMSANPSSRSV-----
-----DS-----AIAGKAEQQFVSSTIFTGGFKSVTRGHVMEKMMES-------------
------------------------------------------------------------
---EGNH---------PQLAGARG-PICAVEGCDGKAMR-DERGDDMMPC-DCQFRICRD
CYIDALNG--KGVCPGCKDEYRVPDEPLKH------------------------------
------TDSRRDDLRA-LPPPNSDDVTSG-----RMDRRLSLTKQ-KPG----LLTGNNT
TDFDHARWLY--------------------------------------------------
-----------------------------------------------QTKGTYGYGNALW
PKE-DAYGSNDGGGG-------------------DGNPTGNVG-------AVPEFND-K-
--SRRP--LSRKVNISAGILSP-YRLLVAIRMVVLGMFLAW-----RIRN---------P
-------------NVDAVW-----LW-GMSVVCEIWFAFSWILDQLPKLCPINRMTDLTV
L----------KDKF-ETPRPENPTGR---SDLPGVDVFVSTADP----EKEPPLTTGNT
ILSILASEYPL--EKLAIYLSDDGGALLSFEALAEAASFARIWIPFCRKHKIEPRNPETY
FL-------------L----RGD-PTKG--KT-RSDFVKDRRR---------------VK
------REYDEFKVRVNGLPEAIRRRSDAY---NAH--EEIRAKRSQIES----------
--G-GD-PSDPL-MVPKATW-M----AD-GTHWPGTWTQSGKEHGRGDHAGII-Q-----
-----------------------VM---LAPPT----HEP--LM-GSA--D-EE-----N
VIDTTDVDIR-LPMLVYVSREKRPGYDHNKKAGAMNALV---------------------
-------------------------RTSAVMSNGPFILNLDCDHYIFNSLAIREAMCFFM
-D-K--GG-----DRLAYVQFPQRF--EGVDPNDRYANHNTVFFD---------------
-----VNMRALDGLQGPVYVGTGCVFRRIALYGFDPPR----------------------
------------------------------------------------------------
---------------NQIMHTKRVNEVTGMTEH-------TSDEDDDLEA-SMLP-----
KRYGQSVVFASSIAVAE-FQGRP-LADK-G-VLNSRPVGAL-TVPRE-------------
PLDA---STVAE--AINVISCFYE--DKTEWGG---------------------------
------------------------------------------------------------
------------------------------------------------------------
------------------------------------------------------------
------------------------------------------------------------
----------------------------------------R-------------------
VGWIYGSVTE-------------DVVTGF-RMHNR---------------GWRSIYCVT-
-----------KR-DAFRGTAPINLTDRLHQVLRWATGSVEIFFS-RNNAFFA---S---
-PRMKFLQRVAYLNVGIYPF-TSIFLLVYC-FLPALSLFTG----------------QFI
VQ-TLNLSFLI-YLLTITVTLCVLAILEV---RWSGITLEEWWRNEQFWVIGGTSAHVAA
VIQGLLK-VMA-GVEISFTLTSKSA-------G--ED-----E-----------DD--I-
YA-DLYV-----VK----WTSLMIPPITIGLTNIIAIAVGVSRTIY-S-----E-IPE--
-WSKL---IGGVFFSLWVLF---------HLYPFAK------------------------
----------------------------GLM--G---K------GGKT-P----------
------------------------------------------------------------
----------------------------------------------T-------------
------------------------------------------------------II----
--------------------------------------YV--------------------
------------------------------------------------------------
------------------------------------------------------------
---------------------------------WA-GLLS--------------------
------------------------------------------------------------
------------------------------------------------------------
-------------VI--------------------IS--L--------------------
--LWLYISPNA----------------NRAA-QV-----GGGGIFQFP------------
-------------------------------------------------------
>pp_8706
-------------------MEA--------------------------------------
------------------------------------------------------------
------------------------------------------------------------
----------------------NAGLIAGS----HNRNELVVLRPDH-------------
------------------------------------------------------------
------E--GP-----KPLSQVNSQ---FCQICGDDVG-VTVDGELFVACFECGFPVCRP
CFEYERKE-GNQSCPQCKSRYNRQKGSPRVPG-D-EE---------------------ED
-DTDDLENEFALEM-----------GQLDEQN-----VTDAML-HGHMSYGGNY-DHNLP
N---------------------LHQTPQFPLLTDG-KM---------GDLDD----DSHA
IVLPPPMN------GGKRVHPLPYIESNLP-------VQARP-MDPTKDLAAYGYGSVAW
KDR-VESWKMRQ-EKMM-----------TEGSHHHKGG----DMDGDN-GPDLPIMD-E-
--ARQP--LSRKVPISSARINP-YRMLIVIRLVVLAFFFRY-----RILN---------P
-------------VEGAYG-----MW-LTSVICEIWFAISWILDQFPKWLPINRETYLDR
L----------SLRY-EKEGEP--------SQLEHVDIFVSTVDP----MKEPPLVTANT
ILSILAVDYPV--DKVSCYLSDDGAAMLTFECISETSEFARKWVPFCKKFSIEPRAPEMY
FA-------------Q----KID-YLKD--KV-QPTFVKERRA---------------MK
------REYEEFKVRVNALVAKAQ------------------------------------
-------------KVPEEGWTM----QD-GTPWPG--------NNSRDHPGMI-Q-----
-----------------------VF---LGHSG----GHD--TD-G--------------
--------NE-LPRLVYVSREKRPGFNHHKKAGAMNALV---------------------
-------------------------RVSAVLTNAPYFLNLDCDHYINNSKALREAMCFFM
-DPS--VG-----KKVCYVQFPQRF--DGIDRNDRYANHNTVFFD---------------
-----INLKGLDGIQGPVYVGTGTVFNRKALYGYEPVLK----EKESKGT-GCGA-ACST
LCC-----GKRKKDK--KKNK----------------------KSKFSRKKTAPTR----
-------SDSN--IPIFSLE-EIEEG-------------D-E-EKSSLVNTINYE-----
KRFGQSPVFVASTLLEH------------------------GGVHHS-------------
ASPG---SLLKE--AIHVISCGYE--DKTDWGK---------------------------
------------------------------------------------------------
------------------------------------------------------------
------------------------------------------------------------
------------------------------------------------------------
----------------------------------------E-------------------
IGWIYGSVTE-------------DILTGF-KMHCR---------------GWRSIYCMP-
-----------TR-PAFKGSAPINLSDRLNQVLRWALGSVEISLS-RHCPLWYGY-G---
-GRLKCLERLAYINTTIYPL-TSLPLVAYC-VLPAVCLLTG----------------NFI
IP-TISNLDSL-YFISLFLSIFVTGILEM---RWSGVGIDEWWRNEQFWVIGGVSAHLFA
LFQGLLK-VFA-GVDTNFTVTSKQA-------D---------------------DE--D-
FG-ELYM-----LK----WTSLLIPPTTILILNLVGVVAGISDAIN-N-----G-YQS--
-WGPL---FGKLFFAFWVIV---------HLYPFLK------------------------
----------------------------GLM--G---R------QNRT-P----------
------------------------------------------------------------
----------------------------------------------T-------------
------------------------------------------------------IV----
--------------------------------------IV--------------------
------------------------------------------------------------
------------------------------------------------------------
---------------------------------WS-ILLA--------------------
------------------------------------------------------------
------------------------------------------------------------
-------------SI--------------------FS--L--------------------
--LWVRINPFL----------------SRSN-GPN--LVEC-GLSC--------------
-------------------------------------------------------
>pp_9021
-------------------MEA--------------------------------------
------------------------------------------------------------
------------------------------------------------------------
----------------------NAGLVAGS----HNRNELVVIPAEGIH-----------
------------------------------------------------------------
---------GP-----RPENQVNEL---VCQICGDAVG-VNQDNELFVACNECAFPVCRT
CYEYERKE-GNGVCPHCKTRYKRLKGSARVPG-D-DE---------------------ED
-DLDDLENEFEM-------------DKKDQQP-----SPDAML-HGRMNYGRMY-EHEMA
THHM------------------MHQQPRFPLITDG-QV--------GDSEDD----ENHA
LVVPSN--------SNKRVQPINYMDSNLP-------VQARP-MDPSKDLAAYGYGSVAW
KDK-VDSWKQRQ-EKMQMMM--------SEGG------VLHPSDVDPN-GPDLPIMD-E-
--SRQP--LSRKIPIASSRINP-YRMVIVIRLVVLAFFLRY-----RILH---------P
-------------VEGAFG-----LW-ITSVVCEIWFAVSWILDQFPKWLPIQRETYLDR
L----------SLRY-EKPGEP--------SQLVNVDVYVSTVDP----LKEPPIVTANT
ILSILAVDYPV--DKVSCYLSDDGAAMLTFEALSETSEFARKWVPFCKKFTIEPRAPEMY
FA-------------Q----KID-YLRD--KV-QPTFVKERRA---------------MK
------REYEEFKVRVNALVAKAL------------------------------------
-------------KVPEDGWTM----QD-GTPWPG--------NNKSDHPGMI-Q-----
-----------------------VF---LGHSG----GLD--TD-G--------------
--------NE-LPRLVYVSREKRPGFNHHKKAGAMNALV---------------------
-------------------------RVSAVLTNAPYMLNLDCDHYINNSKAIREAMCFMM
-DPN--VG-----PKVCYVQFPQRF--DGIDRNDRYANHNTVFFD---------------
-----INMKGLDGIQGPVYVGTGCVFRRQALYGFDPPKN----KKKGKGG-CLDS-LCPS
FCC-----GGRKKKS--KKSK----------------------KPWKYSKKKAPSG----
-------ADSS--IPIFRLE-DAEEG-----MDGGMLDHDYE-KSSPIMSTKDIE-----
KRFGQSPVFIASTMSDS------------------------EGVRHS-------------
ASAG---SLLKE--AIHVISCGYE--DKTEWGK---------------------------
------------------------------------------------------------
------------------------------------------------------------
------------------------------------------------------------
------------------------------------------------------------
----------------------------------------E-------------------
IGWIYGSVTE-------------DILTGF-RMHCR---------------GWRSIYCMP-
-----------HR-PAFKGSAPINLSDRLNQVLRWALGSVEISLS-RHCPLWYGY-----
-GRLKCLERLAYINTTIYPL-TSLPLVAYC-TLPAVCLLTG----------------KFI
IP-TISNLDSL-WFISLFMSIFITGILEM---RWSGVGIDEWWRNEQFWVIGGVSAHLFA
LFQGLLK-VFA-GIDTNFTVTSKTG-------E---------------------DE--D-
FG-ELYT-----LK----WTSLLIPPTTLLLFNMVGVVAGISDAIN-N-----G-YSA--
-WGPL---FGKLFFAFWVIV---------HLYPFLK------------------------
----------------------------GLM--G---R------QNRT-P----------
------------------------------------------------------------
----------------------------------------------T-------------
------------------------------------------------------IV----
--------------------------------------IV--------------------
------------------------------------------------------------
------------------------------------------------------------
---------------------------------WS-ILLA--------------------
------------------------------------------------------------
------------------------------------------------------------
-------------SI--------------------FS--L--------------------
--LWVRIDPFL----------------PKST-GPN--LVRC-GLTCL-------------
-------------------------------------------------------
>pp_9090
-------------------MTSPGSS------------------------------LSIP
GARSFRNYSIPRGSSPKLERSSSPASSGHTRRTS---------S--GRYLSLSRDESEM-
------GGEVSS---------------EF--AYTVQIPATPDFQSMSGSMSGTTPSVRPM
-----DP-----AMAGKAEQQFVSSTIFTGGFNSVTRGHVMEKMMEL-------------
------------------------------------------------------------
---EAHH---------PQLACARG-MSCSVHGCDGKSLR-DERGEEMLPC-ECGFRICRD
CYLDALAS-PSPKCPGCKDDYKTCDESSRP------------------------------
-----------TIFRS-LTTSLSMNPT-------RMERRLSLLKTNNPG--GLLMHQNSN
GDFDTSRWLY--------------------------------------------------
-----------------------------------------------ETKGTYGYGNAVW
PKD-NGYSKNG--------------------------NSGMGA-------APATFVD-K-
--SKKP--LTRKISISPGILSP-YRLLVLIRMVVLGLFLTW-----RVKH---------N
-------------NPDAMW-----LW-GMSIVCEIWFAFSWILDQLPKLCPINRMTDLQV
L----------KEKF-ELSSPENPDGR---SDLPGVDVFVSSADP----EKEPPLTTGNT
ILSILAADYPL--EKLSCYLSDDGGSLLSFEALAEAASFSRIWVPFCRKHNIEPRNPETY
FL-------------L----KGD-PTKN--KL-RPDFVKDRRR---------------VK
------REYDEFKVRINGLPDAIRRRSDAY---NAH--EELRAKRVQIES----------
--G-GD-PSEPL-KVLKATW-M----AD-GTHWPGTWSHSGAEHGRGDHAGII-Q-----
-----------------------VM---LAPPT----YEP--LL-GSA--D-EE-----N
IIDTTDVDIR-LPMLVYVSREKRPGYDHNKKAGAMNALV---------------------
-------------------------RTSAIMSNGPFILNLDCDHYIYNSLALREAMCFFM
-D-R--GG-----DRLCYVQFPQRF--EGVDPNDRYANHNTVFFD---------------
-----VNMRALDGLQGPVYVGTGCVFRRIALYGFDPPRY----KTRPGCW----------
--ETLSCFKKKKHAL---------------------------------------------
---------------------KREVEVQTLNG-------ISDDEDDAIET-LMLP-----
KRYGDSATFAASIPIAQ-FQGRP-LQDH-G-VQNGRPAGAL-TLPRE-------------
PLDA---TTVAE--AINVISCFYE--DKTEWGG---------------------------
------------------------------------------------------------
------------------------------------------------------------
------------------------------------------------------------
------------------------------------------------------------
----------------------------------------R-------------------
VGWIYGSVTE-------------DVVTGF-RMHNR---------------GWRSIYCVT-
-----------KR-DAFRGTAPINLTDRLHQVLRWATGSVEIFFS-RNNALLA---S---
-PRLKFLQRIAYLNVGIYPF-TSIFLVVYC-FLPALSLFSG----------------QFI
VY-QLNITFLV-YLLTITVTLCLLAILEV---KWSGITLEEWWRNEQFWVIGGTSAHLAA
VFQGFLK-VIA-GVDISFTLTSKSG-------G--DE-----E-----------GD--E-
FA-DLYV-----VK----WSALMIPPITIMITNAVAIAVGTSRQIY-S-----T-IPE--
-WSKL---IGGVFFSLWVLS---------HLYPFAK------------------------
----------------------------GLM--G---R------RGRT-P----------
------------------------------------------------------------
----------------------------------------------T-------------
------------------------------------------------------IV----
--------------------------------------YV--------------------
------------------------------------------------------------
------------------------------------------------------------
---------------------------------WS-GLLS--------------------
------------------------------------------------------------
------------------------------------------------------------
-------------VI--------------------IS--L--------------------
--MWVYISPPQ----------------GSAA-AG-----GGG--FTFP------------
-------------------------------------------------------
>pp_9410
------------------------------------------------------------
--------------------------MHHGRRTS---------S--GRFMNLSRDESEL-
--GAVTDSEMGS---------------DF--LYTVQIPATPDHQLMTANPSSRSV-----
-----DS-----AISGKAEQQFVSSTIFTGGFKSVTRGHVMEKMMES-------------
------------------------------------------------------------
---EGSH---------PQLGGARG-PICAMEGCDGKSMR-DERGDELFPC-ECNFRICRD
CYVDALNG--KGLCPGCKEEYKIPDEPPTH------------------------------
------TDVRRDDLRA-LPPPNHDDVTSG-----RMDRRLSLTKQ-KPG----LLMGNNT
TDFDHARWLY--------------------------------------------------
-----------------------------------------------QTKGTYGYGNAVW
PKD-DGYGGNDGGGG-------------------KGNPTNNVG-------VVPEFND-K-
--SRRP--LSRKVHISAGILSP-YRLLVAIRMVVLGMFLAW-----RVRH---------Q
-------------NQDAVW-----LW-GMSVVCEIWFAFSWILDQLPKLCPINRMTDLSV
L----------KDKF-ETPRPENPTGR---SDLPGVDVFVSTADP----EKEPPLTTGNT
ILSILASEYPL--EKLAIYLSDDGGALLSFEALAEAASFARIWIPFCRKHKIEPRNPETY
FL-------------L----KGD-PTKG--KT-RPDFVKDRRR---------------VK
------REYDEFKVRVNGLPEAIRRRSDAY---NSH--EEIRAKRSQIET----------
--G-AD-PSEPL-NVPKATW-M----AD-GTHWPGTWTQSGKEHGRGDHAGII-Q-----
-----------------------VM---LAPPT----HEP--LM-GSA--D-EE-----N
LIDTTDVDIR-LPMLVYVSREKRPGYDHNKKAGAMNALV---------------------
-------------------------RTSAVMSNGPFILNLDCDHYIFNSLAIREAMCFFM
-D-K--GG-----DRLAYVQFPQRF--EGVDPNDRYANHNTVFFD---------------
-----VNMRALDGLQGPVYVGTGCVFRRIALYGFDPPRS----REHGGCF----------
--------DFFCCCCAGSKNK---------------------------------------
---------------NQIMHTKRVNEVTGLTEH-------TSDEDDDLEA-SMLP-----
KRYGASVVFASSIAVAE-FQGRP-LADK-G-VLNSRPVGAL-TVPRE-------------
PLDA---STVAE--AINVISCFYE--DKTEWGG---------------------------
------------------------------------------------------------
------------------------------------------------------------
------------------------------------------------------------
------------------------------------------------------------
----------------------------------------R-------------------
VGWIYGSVTE-------------DVVTGF-RMHNR---------------GWRSIYCVT-
-----------KR-DAFRGTAPINLTDRLHQVLRWATGSVEIFFS-RNNAFFA---S---
-PRMKFLQRIAYLNVGIYPF-TSIFLLVYC-FLPALSLFTG----------------QFI
VQ-TLNLSFLV-YLLIITVTLCMLAILEV---KWSGITLEEWWRNEQFWVIGGTSAHVAA
VIQGLLK-VMA-GVEISFTLTSKSA-------G--ED-----E-----------DD--I-
YA-DLYV-----VK----WTSLMIPPITIGLTNIIAIAVGVSRTIY-S-----E-IPE--
-WSKL---IGGVFFSLWVLF---------HLYPFAK------------------------
----------------------------GLM--G---K------GGKT-P----------
------------------------------------------------------------
----------------------------------------------T-------------
------------------------------------------------------II----
--------------------------------------YV--------------------
------------------------------------------------------------
------------------------------------------------------------
---------------------------------WA-GLLS--------------------
------------------------------------------------------------
------------------------------------------------------------
-------------VI--------------------IS--L--------------------
--LWLYISPSA----------------NRTA-QA-----GDGGGFQFP------------
-------------------------------------------------------
>pp_9415
------------------------------------------------------------
------------------------------------------------------------
---------MGS---------------DY--LYTVQIPATPDNQVMGSSRDNIRGM----
-----DP-----VIAGKSEQQFVSSTIFTGGFKNQTRGHTLDKMMEG-------------
------------------------------------------------------------
---EGNH---------LQLAGARG-PTCACDGCDGKAMR-DERGEDMTPC-DCHFKICRD
CYIDALNG--SGKCPGCKLEYTVADDPFSQ------------------------------
-------NGSETDMRA-LPPPGDDSS--------RLERRLSLLKT-KPG---MIVSNGSS
TDFDHARWLY--------------------------------------------------
-----------------------------------------------QTKGTYGYGNAVW
PGD-QGHDGG------------------------GGNNPPNMG-------ALPEFND-K-
--VRRP--LTRKVSISTAILSP-YRLIVLIRMVVLALFLMW-----RVNH---------P
-------------NNDAIW-----LW-GMSVVCEIWFAFSWILDQLPKLCPINRLTDLSV
L----------KERF-DTPSPENPSGR---SDLPGIDIFVSTADP----EKEPPLTTANT
ILSILASEYPL--EKLACYLSDDGGALLSFEALAEAASFARIWIPFCRKHNIEPRNPETY
FV-------------L----KGD-PTKN--KV-RSDFVKDRRK---------------VK
------REYDEFKVRVNGLPDSIRRRSDAY---NAH--EEIRAKRQQMES----------
--G-SD-PSEPL-NIPKATW-M----AD-GTHWPGTWSQSGREHGRGDHAGII-Q-----
-----------------------VM---LAPPT----AEP--LM-GSS--D-EE-----N
IIDTTDVDIR-LPMLVYMSREKRPGYDHNKKAGAMNALV---------------------
-------------------------RTSAVMSNGPFILNLDCDHYIFNSLALREAMCFFM
-D-K--GG-----DRLAYVQFPQRF--EGVDPNDRYANHNTVFFD---------------
-----VNMRALDGLQGPVYVGTGCVFRRIALYGFDPPRF----RERSCCY----------
--------SLCCGCCEPKKPK---------------------------------------
--------------MKKTRSQKRASEVTGLTEN------ITSDDDDDIEA-TMLP-----
KRYGASAVFAASIPVAE-FQGRP-LADK-G-VLNSRPAGAL-TVPRE-------------
PLDA---ETVAE--AINVVSCFYE--DKTEWGG---------------------------
------------------------------------------------------------
------------------------------------------------------------
------------------------------------------------------------
------------------------------------------------------------
----------------------------------------R-------------------
VGWIYGSVTE-------------DVVTGF-RMHNR---------------GWRSIYCVT-
-----------KR-DAFRGTAPINLTDRLHQVLRWATGSVEIFFS-RNNALLA---S---
-SRLKFLQRIAYLNVGIYPF-TSIFLLVYC-FLPALSLYTG----------------QFI
VQ-NLNLSFLI-YLLTITITLFALAVLEV---KWSGISLEEWWRNEQFWVIGGTSAHLAA
VFQGLLK-VMA-GVDISFTLTSKSA-------G--ED-----E-----------DD--I-
YA-DLYI-----VK----WSSLFIPPITIGLTNMVAIAVGISRTIY-A-----T-NPE--
-WSKL---LGGVFFSLWVLL---------HLYPFFK------------------------
----------------------------GLM--G---K------GGKT-P----------
------------------------------------------------------------
----------------------------------------------T-------------
------------------------------------------------------IV----
--------------------------------------FV--------------------
------------------------------------------------------------
------------------------------------------------------------
---------------------------------WA-GLLS--------------------
------------------------------------------------------------
------------------------------------------------------------
-------------VI--------------------IS--L--------------------
--LWVYISPSN----------------DSTA-A------SGG--FTFP------------
-------------------------------------------------------
>pp_9514
-------------------MASPRSA--------------------------ATGGLGFR
NAGQSRGVQMTGRTNSDNQNAGGG-NHHHARRTS---------S--GRFNNLSRDMSEM-
--GGATDSELGS---------------DY--LYTVQIPATPDHPMSG-------------
-----DR-----AVPGKGE-----------------------------------------
------------------------------------------------------------
-----------------QLGGARG-PTCAVINCDGKAMR-DERGEDMTPC-DCNFKICRD
CYIDALNG--SGKCPGCKDDYTASDEPFSQ------------------------------
-------GGSQNDMRV-LPPNGDDSS--------RLDRRLSLLKT-KPG---MLMSNGSS
ADFDHARWLY--------------------------------------------------
-----------------------------------------------QTKGTYGYGNAVW
PGD-DGYDGG------------------------GGQGPPNLG-------VLPEFND-K-
--VRRP--LTRKVSISTGILSP-YRLIVAIRMVVLALFLMW-----RVQH---------P
-------------NPDALW-----LW-GMSVVCEIWFAFSWILDQLPKLCPINRLTDLSV
L----------KEKF-DMPSPENPSGR---SDLPGVDIFVSTADP----EKEPPLTTANT
ILSILASEYPL--EKLACYLSDDGGALLSFEALAEAASFARVWIPFCRKHKIEPRNPETY
FL-------------L----KGD-PTKN--KV-RSDFVKDRRK---------------VK
------REYDEFKVRVNGLPDAIRRRSDAY---NAH--EEIRAKRHQMES----------
--G-GD-PSEPL-NIPKATW-M----AD-GTHWPGTWTQSGKEHGRGDHAGII-Q-----
-----------------------VM---LAPPT----AEP--LM-GSS--D-EE-----N
IIDTTDVDIR-LPMLVYMSREKRPGYDHNKKAGAMNALV---------------------
-------------------------RTSAVMSNGPFILNLDCDHYIFNALAIREAMCFFM
-D-K--GG-----DRLAYVQFPQRF--EGVDPNDRYANHNTVFFD---------------
-----VNMRALDGLQGPVYVGTGCVFRRIALYGFDPPRM----RDHGCCF----------
------------------------------------------------------------
--------------------------QLWLTEH------TTSDDDDDIEA-TMLP-----
KRYGSSAVFAASIPVAE-FQGRP-LADK-G-VKNGRPAGAL-TIPRE-------------
PLDA---STVAE--AINVVSCFYE--DKTEWGG---------------------------
------------------------------------------------------------
------------------------------------------------------------
------------------------------------------------------------
------------------------------------------------------------
----------------------------------------R-------------------
VGWIYGSVTE-------------DVVTGF-RMHNR---------------GWRSIYCVT-
-----------KR-DAFRGTAPINLTDRLHQVLRWATGSVEIFFS-RNNALLA---S---
-SRLKFLQRIAYLNVGIYPF-TSIFLLVYC-FLPALSLYTG----------------QFI
VQ-NLNLAFLI-YLLTITISLCSLAVLEV---KWSGISLEEWWRNEQFWVIGGTSAHLAA
VFQGILK-VMA-GVEISFTLTSKSA-------G--DD-----E-----------DD--I-
YA-DLYI-----VK----WTSLFIPPITIGITNIVAIAVGVSRTIY-S-----P-NPE--
-WSKL---LGGVFFSLWVLM---------HLYPFFK------------------------
----------------------------GLM--G---K------GGKT-P----------
------------------------------------------------------------
----------------------------------------------T-------------
------------------------------------------------------II----
--------------------------------------YV--------------------
------------------------------------------------------------
------------------------------------------------------------
---------------------------------WA-GLLS--------------------
------------------------------------------------------------
------------------------------------------------------------
-------------VI--------------------IS--L--------------------
--LWVYISPQN----------------GSAA-AA-----GGG--FTFP------------
-------------------------------------------------------
>pp_9663
-------------------MASPRSA--------------------------ATGGLGFR
NAGQSRGAQMGGRSNPDSHSSNSGPSLHHARRTS---------S--GRFNNLSRDMSEM-
--GGVTDSELGS---------------DY--LYTVQIPATPDHPMAG-------------
-----DR-----VIPGKAQQQFVSSTIFTGGFSNQTRGHTMEKMMED-------------
------------------------------------------------------------
---QGNH---------PQLGAVRG-PTCSVINCDGKAMR-DERGEDMTPC-DCHFKICRD
CYIDALNG--SGKCPGCKDDYTVSDEPFSQ------------------------------
-------NTSENDMRA-LPPPSDDSS--------RLERRLSLLKT-KPG----MMSNGSS
ADFDHARWLY--------------------------------------------------
-----------------------------------------------QTKGTYGYGNAVW
PGE-DGYDGG------------------------GGQGPPNLG-------TLPEFND-K-
--VRRP--LTRKVSISTGILSP-YRLIVAIRMVVLALFLMW-----RVQH---------P
-------------NPDALW-----LW-GMSVVCEIWFAFSWILDQLPKLCPINRLTDLSV
L----------KEKF-DMPSPDNPSGR---SDLPGVDIFVSTADP----EKEPPLTTANT
ILSILASEYPL--EKLACYLSDDGGALLSFEALAEAASFARVWIPFCRKHKIEPRNPETY
FL-------------L----KGD-PTKN--KV-RSDFVKDRRK---------------VK
------REYDEFKVRVNGLPDSIRRRSDAY---NAH--EEIRAKRHQMES----------
--G-GD-PSEPL-NIPKATW-M----AD-GTHWPGTWTHSGKEHGRGDHAGII-Q-----
-----------------------VM---LAPPT----AEP--LM-GSS--D-EE-----N
IIDTTDVDIR-LPMLVYMSREKRPGYDHNKKAGAMNALV---------------------
-------------------------RTSAVMSNGPFILNLDCDHYIFNSLAIREAMCFFM
-D-K--GG-----DRLAYVQFPQRF--EGVDPNDRYANHNTVFFD---------------
-----VNMRALDGLQGPVYVGTGCVFRRIALYGFDPPRI----RDHGCCF----------
------------------------------------------------------------
--------------------------QIWLTDH------TTSDDDDEIEA-SMLP-----
KRYGSSAVFAASIPVAE-FQGRP-LADK-G-VHNGRPAGAL-TIPRE-------------
PLDA---STVAE--AINVVSCFYE--DKTEWGG---------------------------
------------------------------------------------------------
------------------------------------------------------------
------------------------------------------------------------
------------------------------------------------------------
----------------------------------------R-------------------
VGWIYGSVTE-------------DVVTGF-RMHNR---------------GWRSIYCVT-
-----------KR-DAFRGTAPINLTDRLHQVLRWATGSVEIFFS-RNNALLA---S---
-SRLKFLQRIAYLNVGIYPF-TSIFLLVYC-FLPALSLYTG----------------QFI
VQ-NLNLAFLI-YLLTITISLCSLAVLEV---KWSGISLEEWWRNEQFWVIGGTSAHLAA
VFQGILK-VMA-GVEISFTLTSKSA-------G--DD-----E-----------DD--I-
YA-DLYI-----VK----WTSLFIPPITIGITNIVAIAVGVSRTIY-S-----T-NPE--
-WSKL---LGGVFFSLWVLM---------HLYPFFK------------------------
----------------------------GLM--G---K------GGKT-P----------
------------------------------------------------------------
----------------------------------------------T-------------
------------------------------------------------------II----
--------------------------------------YV--------------------
------------------------------------------------------------
------------------------------------------------------------
---------------------------------WA-GLLS--------------------
------------------------------------------------------------
------------------------------------------------------------
-------------VI--------------------IS--L--------------------
--LWVYISPQD----------------GGAA-VG-----GGG--FTFP------------
-------------------------------------------------------
>pt_120
-------------------MRIWTCLVN--------------------------------
----------------------------FQGRMT---------T----------------
-------------------------------SITLLSCPPPLITSLHGHPQKIN------
------------------------------------------------------------
------------------------------------------------------------
------------------------------------------------------------
------------------------------------------------------------
----------------------------------PMGLRAVLVPRHRTLPGGSLLSRSQT
GDFDHNRWLF--------------------------------------------------
-----------------------------------------------ETKGTYGVGNAYW
SDQ-DKY------------------------------GQDSEL-------SKSDFLD-K-
--PWKP--LSRKIRVPAAILSP-YRILVVIRLVLLCFFLGW-----RVQN---------P
-------------NRDAMW-----LW-GLSIVCEIWFAFSWLLDIFPKYNPINRSTDLAA
L----------RDKF-EQPSPANPHGR---SDLPGVDIFVSTADP----EKEPPLVTANT
ILSILAADYPV--EKLSCYISDDGGAILTFEAMAEAVKFAEVWVPFCRKHDIDLRNPDSY
FN-------------Q----KTD-HTKN--KK-RPDFVKDRRW---------------MK
------REYDEFKVRINGLPEAIRRRSKSF---NSK--ELKKAKSLAREKNG--------
--G-VL-PSEGVGDVPKATW-M----AD-GTQWPGTWLDQTADHKKGDHAGIL-Q-----
-----------------------VM---TKVPE----NEK--VM-GQP----DE-----K
KLDFTGVDIR-IPMFAYVSREKRPGFDHNKKAGAMNALV---------------------
-------------------------RASAILSNGPFILNLDCDHYFYNCQAIREGMCFMM
-D-R--GG-----DRICYIQFPQRF--EGIDPSDRYANHNTVFFD---------------
-----GSMRALDGLQGPVYVGTGCMFRRYALYGFLPPRA----NEYLGMF----------
--------GSTKRRAPGQ------------------------------------------
----------------------LEDESEAQPLT----------SHPD----LDLP-----
KKFGNSAMFNESIAVAE-FQGRP-LADHKS-VKNGRPPGAL-LLPRP-------------
PLDA---PTVAE--AIAVISCWCE--DKTDWGD---------------------------
------------------------------------------------------------
------------------------------------------------------------
------------------------------------------------------------
------------------------------------------------------------
----------------------------------------K-------------------
IGWIYGSVTE-------------DVVTGY-RMHNR---------------GWRSVYCVT-
-----------KR-DAFRGTAPINLTDRLHQVLRWATGSVEIFFS-KNNALFG---S---
-RRLKFLQRIAYLNVGIYPF-TSFFLVTYC-FLPALSLFTG----------------TFI
VQ-SLDISFLI-YLLTITVTLTLISLLEI---RWSGIGLEEWWRNEQFWAIGGTSAHLIA
VIQGLLK-VVA-GVEISFTLTSKSA-------G--ED-----E-----------DD--I-
YA-DLYI-----VK----WTGLFFMPLTIIVVNLVAIVIGCSRTLY-S-----E-IPE--
-WGKL---MGGLFFSFWVLS---------HMYPFVK------------------------
----------------------------GLL--G---R------RGRV-P----------
------------------------------------------------------------
----------------------------------------------T-------------
------------------------------------------------------IV----
--------------------------------------YV--------------------
------------------------------------------------------------
------------------------------------------------------------
---------------------------------WS-GLIS--------------------
------------------------------------------------------------
------------------------------------------------------------
-------------IT--------------------VS--L--------------------
--LWISITSEN----------------RGKLEV---------------------------
-------------------------------------------------------
>pt_16590
-------------------MATSSK-----------------------------------
-------PKGKTLSSQASSAARPQQAVKFARRTS---------S--GRIDSFSQDDDMD-
-----LSGEYSGQ-------------SDYI-NYTVVMPPTPDNQPAHPS-----------
------------------------------------------------------------
------------------------------------------------------------
-------------------SENKSDGTKSRLGSEAQHRSRQVGARE--------------
------------------------------------------------------------
---------------------DGYGSHGGSNGGVKMERGMSIMKSN----NKSMLLRSQT
GDFDHNRWLF--------------------------------------------------
-----------------------------------------------ETKGTYGVGNAYW
SEG-DNY------------------------------GQDTEL-------SMSDFLD-K-
--PWKP--LTRKIKVPAAILSP-YRILIVIRLIVLFFFLKW-----RVQN---------P
-------------NPDATW-----LW-GMSIVCEIWFAISWILDIFPKFNPINRSTDLAA
L----------RDKF-EKPSPANPHGR---SDLPGVDIFVSTADP----EKEPPLVTSNT
ILSILAADYPV--EKLSCYISDDGGAILTFEAMAEAVRYAEVWVPFCRKHDIELRNPDSY
FS-------------L----KTD-PTKN--KK-RPDFVKDRRW---------------MK
------REYDEFKVRINGLPEAIRRRSKSL---NSK--EMKKAKSLAGEKNG--------
--G-SL-PPEGV-DVPKATW-M----AD-GTPWPGTWLNPTDDHKKGDHAGIL-Q-----
-----------------------VM---SKVPA----NDP--VM-GHP----DE-----K
KLDFTGVDVR-IPMFAYVSREKRPGFDHNKKAGAMNALV---------------------
-------------------------RASAILSNGPFILNLDCDHYFYNCQAIREGMCFMM
-D-R--GG-----DRICYIQFPQRF--EGIDPSDRYANHNTVFFD---------------
-----GSMRALDGLQGPVYVGTGCMFRRHALYGFLPPRA----NEYLGMF----------
--------GSTKKRAPGFKVQ---------------------------------------
----------------------LEDESETQSLT----------SHPD----LNLP-----
RKFGNSAMFNESIAVAE-YQGRP-LADHKS-VKNGRPPGAL-LLPRP-------------
PLDA---PTVAE--AIAVISCWYE--DKTEWGD---------------------------
------------------------------------------------------------
------------------------------------------------------------
------------------------------------------------------------
------------------------------------------------------------
----------------------------------------K-------------------
IGWIYGSVTE-------------DVVTGY-RMHNR---------------GWRSVYCVT-
-----------KR-DAFRGTAPINLTDRLHQVLRWATGSVEIFFS-KNNAFLG---S---
-RRLKFLQRIAYLNVGIYPF-TSFFLVTYC-FLPALSLFTG----------------TFI
VQ-SLDIAFLC-YLLTITVSLTLISLLEI---KWSGIGLEELWRNEQFWLIGGTSAHLAA
VLQGLLK-VTA-GIEISFTLTSKSA-------G--ED-----E-----------DD--V-
FA-DLYE-----VK----WTSLFLVPLTILVVNIVAIVIGCSRTLY-S-----E-IPE--
-WGKL---MGGLFFSFWVLS---------HMYPFVK------------------------
----------------------------GLL--G---R------RGRV-P----------
------------------------------------------------------------
----------------------------------------------T-------------
------------------------------------------------------IV----
--------------------------------------YV--------------------
------------------------------------------------------------
------------------------------------------------------------
---------------------------------WS-GLVA--------------------
------------------------------------------------------------
------------------------------------------------------------
-------------IT--------------------VS--L--------------------
--LWISISSEN----------------RGNLQV---------------------------
-------------------------------------------------------
>pt_16664
------------------------------------------------------------
------------------------------------------------------------
------------------------------------------------------------
------------------------------------------------------------
------------------------------------------------------------
------------------------------------------------------------
------------------------------------------------------------
------------------------------------------------------------
------------------------------------------------------------
------------------------------------------------------------
---------------------------------------------MEG-RPKESGTK-KA
STGGGPPPLHTVKPMGITIF---NRLFATVYALAILALFYH-----HTKKLLCSP-----
-------------TLVSFS-----IN-LALSLSDFVLTFMWISTQTFRMCPVYRKQFPEN
V----------EKVVKR-------------SDFPALDVFICTADP----YKEPPIGVVNT
ALSVMAYDYPT--EKISVYVSDDGGSALTLFSFMEAAKFSTHWLPFCKKNNILVRSPEAY
FE-------------S----S-------------HPCTSETEK---------------IE
------VMYRSMKAKVEHALEKGEVDDRFITGLDQQ------------------------
--------------------------HEIFNKWT-------DNFTRQDHPPVI-Q-----
-----------------------VL---LDASK----DKD--IA-G--------------
--------NL-MPNLIYVSRGKCKALPHHFKAGALNALL---------------------
-------------------------RVSSNMTNAPTILTLDCDFCSNDPQTLLRAMCYLC
-DPA--IR-----STLAYVQFPQIY--RGINKNDIYCGEYKRLFV---------------
-----INTMGMDGVEGPNYVGTGCFFRRRAFFGSPSSLI---------------------
------------------------------------------------------------
------------------------------------------------------------
--------------------------------------------SPEIPELSPDHVVDKP
IQSQ---SVLAL--AHQVADCNYE--NQTDWGS---------------------------
------------------------------------------------------------
------------------------------------------------------------
------------------------------------------------------------
------------------------------------------------------------
----------------------------------------K-------------------
IGFRYGSLVE-------------DYYTGF-RLQCE---------------GWKGIFCNP-
-----------ER-PAFFGDVPINLADALNQQKRWSIGLLEVGFS-KHSPATFGV-----
-RSKGILMGLGYAQLAFWAI-WSIPITTYA-FLPQLALLNR----------------VSI
FP-KVSEPWFF-LYAFLFLGAYGQDCLDF---VLAGGSVQRWWNDQRFWHIRGVTCYLFG
SIEFFLK-FLG-ISASGFTVTSKAV-----------------------------DA--E-
QS-KRYEQGIFEFG---VHSPMFVSLTLAAIINLISFSQGLVEVFG-G--------NN--
-LEGL---FVQMFISGFAVV---------NSWPIYE------------------------
----------------------------AIA--L---RN----DTGKM-P----------
------------------------------------------------------------
----------------------------------------------I-------------
------------------------------------------------------KT----
--------------------------------------TI--------------------
------------------------------------------------------------
------------------------------------------------------------
---------------------------------MA-TLLA--------------------
------------------------------------------------------------
------------------------------------------------------------
-------------GA--------------------LY--M--------------------
--AASFIFK---------------------------------------------------
-------------------------------------------------------
>pt_16665
------------------------------------------------------------
------------------------------------------------------------
------------------------------------------------------------
------------------------------------------------------------
------------------------------------------------------------
------------------------------------------------------------
------------------------------------------------------------
------------------------------------------------------------
------------------------------------------------------------
------------------------------------------------------------
---------------------------------------------MGA-RQQGGSAI-QA
TSTGGHPSLHTVKPLGRTLF---NRVFATIYALSILALLFY-----HAKTLFYST-----
-------------TLVSFS-----VT-LALLISDLVLAFFWVSTQTFRMFPVYRKQFPEN
L----------KKIMER-------------SDFPALDVFICTADP----YKEPPISVVNT
ALSVMAYDYPT--EKISVYVSDDGGSALTLFAFMEASKFATHWLPFCKKNNILERSPEAY
FE-------------L----N-------------HTCTSEAVN---------------IK
------IIYESMKVKVERVLERGKVEDENITS-GQE------------------------
--------------------------REAFNKWA-------DSFTRQDHPAVI-Q-----
-----------------------VL---LDASK----DKD--IA-G--------------
--------YS-MPNLIYVSREKNKASPHHFKAGALNALL---------------------
-------------------------RVSGCMTNAPIILTLDCDSCSNDPETPLRAMCYLS
-DPE--TR-----PQLAYVQFPQIF--RGINKSDIYNAEFKRLYQ---------------
-----INVMGFDGLSGPNYLGTGCFFQRRAFYGSPSSLA---------------------
------------------------------------------------------------
------------------------------------------------------------
--------------------------------------------SPEIPELAPDYIVDKP
IQSQ---SVLAK--AHQ-------------------------------------------
------------------------------------------------------------
------------------------------------------------------------
------------------------------------------------------------
------------------------------------------------------------
------------------------------------------------------------
------------------------------------------------------------
------------------------------------------------------------
------------------------------------------------------------
----VSEPWFF-LYAFLFLGAYGQDFLDF---ILAGGSIQRWWSDQRFWIIRGISSYVFG
SVEFFLK-FLG-ISAFGFNVTSKVV-----------------------------DH--E-
QS-KRYGQGIFEFG---VHSPMFVTLTAAAIINLISFSQGLVEVFR-G--------NN--
-LEGL---FVQMFISGFAVV---------NSWPIYE------------------------
----------------------------AIA--W---RK----DKGKM-P----------
------------------------------------------------------------
----------------------------------------------I-------------
------------------------------------------------------KT----
--------------------------------------SI--------------------
------------------------------------------------------------
------------------------------------------------------------
---------------------------------IA-TLLA--------------------
------------------------------------------------------------
------------------------------------------------------------
-------------DL--------------------TT--V--------------------
--ITS-------------------------------------------------------
-------------------------------------------------------
>pt_18122
-------------------MEA--------------------------------------
------------------------------------------------------------
------------------------------------------------------------
----------------------NAGMVAGS----YRRNELVRIRHDS-------------
------------------------------------------------------------
--D---S--AP-----KPLKNLNGQ---TCQICGDNVG-VTENGDIFVACNECAFPVCRP
CYEYERKD-GTQSCPQCKTRYRRHKGSPRVDG-D-ED---------------------ED
-DVDDLENEFNYAQGI-GKA--------------------------RRQWQGEDIELSSS
SR--------------------HES-QPIPLLTNG-QP----VSGEIPCATP----DNQS
VRTTSG----PLGPAERNVNSSPYIDPRQP-------VHVRI-VDPSKDLNSYGLGNVDW
KER-VEGWKLKQ-DKNIMQM--------TNRYPE---GKGDIEGTGSN-GDELQMAD-D-
--ARQP--LSRVVPISSSHLTP-YRVVIILRLIILGFFLQY-----RVTH---------P
-------------VKDAYG-----LW-LTSVICEIWFALSWLLDQFPKWMPINRETYLDR
L----------ALRY-DRDGEP--------SQLAPIDIFVSTVDP----LKEPPIVTANT
VLSILAVDYPV--DKVSCYVSDDGSAMLTFEALSETAEFARKWVPFCKKHNIEPRAPEFY
FA-------------Q----KID-YLKD--KI-QPSFVKERRA---------------MK
------REYEEFKVRINALVAKAQ------------------------------------
-------------KMPEEGWTM----QD-GTPWPG--------NNPRDHPGMI-Q-----
-----------------------VF---LGHSG----GLD--TD-G--------------
--------NE-LPRLVYVSREKRPGFQHHKKAGAMNALI---------------------
-------------------------RVSAVLTNGAYLLNVDCDHYFNNSKALKEAMCFMM
-DPA--YG-----KKTCYIQFPQRF--DGIDLHDRYANRNIVFFD---------------
-----INLKGLDGIQGPVYVGTGCCFNRQALYGYDPVLT----EEDLEPNIIVKS-CC--
--------GSRKKGR--GGNK------------------------KYIDKKRAMKR----
-------TEST--VPIFNME-DIEEG-----VEG----YD-D-ERSLLMSQKSLE-----
KRFGQSPVFIAATFQEQ------------------------GGIPPT-------------
TNPA---TLLKE--AIHVISCGYE--DKTEWGK---------------------------
------------------------------------------------------------
------------------------------------------------------------
------------------------------------------------------------
------------------------------------------------------------
----------------------------------------E-------------------
IGWIYGSVTE-------------DILTGF-KMHAR---------------GWISIYCMP-
-----------PR-PAFKGSAPINLSDRLNQVLRWALGSIEILLS-RHCPIWYGY-N---
-GRLKLLERLAYINTIVYPL-TSLPLLAYC-VLPAVCL----------------------
----ISNYASM-WFILLFISIFATGILEL---RWSGVGIEDWWRNEQFWVIGGTSAHLFA
VFQGLLK-VLA-GIDTNFTVTSKAS-------D---------E-----------DG--D-
FA-ELYV-----FK----WTSLLIPPTTVILLNMVGIVAGVSYAIN-S-----G-YQS--
-WGPL---FGKLFFAIWVIA---------HLYPFLK------------------------
----------------------------GLL--G---R------QNRT-P----------
------------------------------------------------------------
----------------------------------------------T-------------
------------------------------------------------------IV----
--------------------------------------IV--------------------
------------------------------------------------------------
------------------------------------------------------------
---------------------------------WS-ILLA--------------------
------------------------------------------------------------
------------------------------------------------------------
-------------SI--------------------FS--L--------------------
--LWVRIDPFT----------------SDST-KAAA-NGQC-GINC--------------
-------------------------------------------------------
>pt_18246
------------------------------------------------------------
------------------------------------------------------------
------------------------------------------------------------
------------------------------------------------------------
------------------------------------------------------------
------------------------------------------------------------
------------------------------------------------------------
------------------------------------------------------------
------------------------------------------------------------
------------------------------------------------------------
------------------------------------------------------------
------------------------------------MIWVY-----RVRYL----PVEGV
---------------LERW-----AW-IGMFFAELWFSFYWFITHLVRWNPIFRYTFKDR
L----------SQRY-E-------------KDLPRVDIFVCTADP----EMEPPIMVINT
VLSMMAYDYPP--EKLSVYLSDDGVSELTFYAMLEASRFSKYWLPFCKKFNVEPRSPEAY
FQ-------------I----E---PLD------DPVKTKEWLF---------------IK
------KLYGDMKNRIEVTSKQGQVPEKIR-K-E--------------------------
--------------------------HKGFSEWD-------FVSSRHDHQTIV-Q-----
-----------------------IL---IDGRD----PLAMDNE-G--------------
--------QR-LPTLVYLSREKRPQYPHNFKAGAMNALI---------------------
-------------------------RVSSRISNGPIIMNVDCDMHSNNSSSLRDALCFFM
-DEE--KG-----HEIGYVQYPQSM--MNVKKNDLYGNSLNVIFK---------------
-----MEFPGIDANGGPMYIGTGCFHRR--------------------------------
------------------------------------------------------------
------------------------------------------------------------
--------------VDW-----------------KR---VADIQIEG-------------
-NAR---DLEEE--CKVLASCAYE--ENTQWGI---------------------------
------------------------------------------------------------
------------------------------------------------------------
------------------------------------------------------------
------------------------------------------------------------
----------------------------------------E-------------------
VGLKYGYLLE-------------DGMTGF-SIRCR---------------GWRSVYFNP-
-----------ER-KGFLGLAPTTLLQTLVQQERWSEGELQILLS-RHGPFFDGY-----
-KNIPLKLLLSYCIYFLWAA-NCFPTLYYV-VVPSLCLLRG----------------ISL
FP-KASSPWIQ-AFAYAFFADRAYGLVEF---LWCDGTFQGWWNDQRIWMFKRTTSYLVG
FCDTILK-MLG-FTNHAFVVTAKVA-----------------------------SE--D-
AS-KRYEQEIMEFG---VPSPMFNILATLALLNIFSFIGGIKMVIS-DV-ENKV------
-LDLF---TSQIVLSGLIVW---------INLPVYE------------------------
----------------------------GLF--F---RK----DSGRI-P----------
------------------------------------------------------------
----------------------------------------------N-------------
------------------------------------------------------SV----
--------------------------------------TY--------------------
------------------------------------------------------------
------------------------------------------------------------
---------------------------------KS-LIVS--------------------
------------------------------------------------------------
------------------------------------------------------------
-------------LL--------------------AC--S--------------------
--VALH------------------------------------------------------
-------------------------------------------------------
>pt_19554
------------------------------------------------------------
------------------------------------------------------------
------------------------------------------------------------
------------------------------------------------------------
------------------------------------------------------------
------------------------------------------------------------
------------------------------------------------------------
------------------------------------------------------------
------------------------------------------------------------
------------------------------------------------------------
------------------------------------------------------MRS-E-
--KYLP--LFETKRAR--GLVL-FRSFAVTLFVGICLILFY-----RVSNI----PRDGE
---------------EGRW-----VW-IGLLGAELWFGFYWVLTQALRWNQVYRLTFKDR
L----------SLRY-E-------------KDLPRVDVFVCTADP----VIEPPIMVMNT
VLSVMAYDYPP--EKLAIYLSDDAGSDLTFYALLEASRFAKQWLPYCKKFNVQPRSPAAY
FV-------------S----ESP-TGDG----GGQSQTMDFMA---------------IK
------NLYQEMADRIETATMLGRIPEEAR-L-E--------------------------
--------------------------HEGFSQWD-------SYSSKRDHDTIL-K-----
-----------------------AR---TFDTN----PCSTDTD-G--------------
--------SA-LPTLVYLAREKRPQHFHNFKAGAMNALI---------------------
-------------------------RVSSKISNGQIVLSLDCDMYSNDPLTVRDALCFFM
-DEE--KS-----HDIAFVQFPQWF--ANVTKNDLYSSSLRVITN---------------
-----VEFHGTDGYGGPLYVGTGCFHRRDTLCGREFSQ----------------------
------------------------------------------------------------
------------------------------------------------------------
-----------DSKIEW-----------------KK---HNDHRRQQ-------------
-SVH---ELVEE--TKTLASCTYE--QNTKWGN---------------------------
------------------------------------------------------------
------------------------------------------------------------
------------------------------------------------------------
------------------------------------------------------------
----------------------------------------E-------------------
TGLKYGCPVE-------------DVITGL-SIQCK---------------GWKSAYFNP-
-----------ER-KAFLGLAPTTLPQVLVQHKRWSEGDFQILLS-KYSPAWYAH-----
-GRIRLGLQLGYCCYCFWAS-NCFATLYYS-IVPSLFLLKG----------------ISL
FP-QVSSPWFL-PFAYVIFAKYIYSLVEF---LWADGTVLGWWNDQRIWLYKRTSSYLFA
TIDTILK-TLG-FGETAFVITDKVA-----------------------------DE--D-
VS-QRYEKEMMEFG---ATSPMFEILSTLAMLNLFCLAGTVKKVIM-ND-SIDRL-----
-HETM---PLQILLCGVLVL---------VNLPLYQ------------------------
----------------------------GLL--L---RK----DKGRM-P----------
------------------------------------------------------------
----------------------------------------------C-------------
------------------------------------------------------SV----
--------------------------------------AV--------------------
------------------------------------------------------------
------------------------------------------------------------
---------------------------------KS-SLAA--------------------
------------------------------------------------------------
------------------------------------------------------------
-------------LL--------------------VC--T--------------------
--TFSFL-----------------------------------------------------
-------------------------------------------------------
>pt_19650
------------------------------------------------------------
------------------------------------------------------------
------------------------------------------------------------
------------------------------------------------------------
------------------------------------------------------------
------------------------------------------------------------
------------------------------------------------------------
------------------------------------------------------------
------------------------------------------------------------
------------------------------------------------------------
------------------------------------------------------------
-------------------------------MVSLGLFLGW-----RINH---------P
-------------NDDAIW-----MY-NMSIICETWFAFTWLLDQLPKLFPVNRSANLEV
L----------K--------------K---SDLPGIDVFVSTADP----EKEPPLVTANT
ILSILAADYPV--QKLSCYISDDGGALLTFEAMARAAKFEKMWVPFCRKHDICPRNPESY
FN-------------M----KRE-TCKT--KL-RQDFVREHRH---------------MK
------REYDEFKIQINALPYIIQRRSDVC---NSE--EESSCIRHYKES----------
-------EMESLALSEKVTW-MVVDEAI-LSPWPGTSVVSAPEHSRGDHASII-Q-----
-----------------------VL---LEPPA----VKL--EQ-GTA-TD-FD-----N
LFDFSEVDSR-LPMLVYVSREKRLGYDHNKKAGAMNALL---------------------
-------------------------RASAIITNG--------------------------
------------------------F--EGIDLSDRYANHNTVFFD---------------
-----INLTALDGLQGAVYVGTGCLFRRIALYGFDPPLV----AGEKTTE----------
--------D---------------------------------------------------
----------------------------------------TDSTEETSNH-DILP-----
KIFGHSGSFVDSIPESE-FPIQL-LDDLRD-VKDRQANGCISSIPGQ-------------
PADA---TRISE--AIDAISCWYE--DKTEWGQ---------------------------
------------------------------------------------------------
------------------------------------------------------------
------------------------------------------------------------
------------------------------------------------------------
----------------------------------------Q-------------------
IGWIYGSVTE-------------DVVTGY-KMHNR---------------VWRSVYYVS-
-----------ERGDAFRGTAPINLTDRLHQVLRWATGSVEIFFS-RNNALLA---G---
-PRMNFLQRVAYINVGLYPF-TSIFLIASC-FLPAFSLLSG----------------HFI
VK-TINMEFLL-YLLVIAITHNMLAWLEI---KWAGIKLQDWWRNEQFWLIGGTSSHIVA
VLQGLLK-----------------------------------------------D-----
------------------------------------------------------------
-------------------------------YIWCQ------------------------
----------------------------STM--GSIVR------RG--------------
------------------------------------------------------------
------------------------------------------------------------
------------------------------------------------------------
------------------------------------------------------------
------------------------------------------------------------
------------------------------------------------------------
------------------------------------------------------------
------------------------------------------------------------
------------------------------------------------------------
------------------------------------V--L--------------------
--QFLGLSSP----------------------------------LSFC------------
-------------------------------------------------------
>pt_19944
-------------------MET--------------------------------------
------------------------------------------------------------
------------------------------------------------------------
----------------------KGRLIAGS----HNRNEFVLINADE-------------
------------------------------------------------------------
--I---A--RV-----TSVKELSGQ---ICKICGDEIE-VTVDGEPFVACNECAFPVCRP
CYEYERRE-GNQACPQCRTRYKRIKGSPRVDG-D-EE---------------------EE
-DTDDLENEFDIGVN----------DRRDPRH-----VAEALL-SARLNTGRGS-QAHVS
GFATPSEFDS------------ASVAPEIPLLTYG-EE--------DVGISS----DKHA
LIVPPF--------HGKRIHPMPFSDSSIP-------LPPRP-MDPKKDLAVYGYGTVAW
KER-MEEWKKKQSDKLQVVK--------HQGG--K--GGENNGGDELD-DPDLPMMD-E-
--GRQP--LSRKLPISSSKISP-YRLIIILRLVILGLFFHY-----RILH---------P
-------------VNDAYG-----LW-LTSVICEIWFAVSWILDQFPKWYPIERETYLDR
L----------SLRY-EKEGKP--------SELASVDVFVSTVDP----MKEPPLITANT
VLSILAVDYPV--DKVACYVSDDGAAMLTFEAISETSEFARKWVPFCKRFSIEPRAPEWY
FA-------------Q----KVD-YLKD--RV-DPAFIRERRA---------------MK
------REYEEFKVRINGLVATAQ------------------------------------
-------------KVPEDGWTM----QD-GTPWPG--------NNVRDHPGMI-Q-----
-----------------------VF---LGHNG----VHD--VE-G--------------
--------NE-LPRLVYVSREKRPGFDHHKKAGAMNSLV---------------------
-------------------------RVSAIITNAPYMLNVDCDHYINNSKALREAMCFMM
-DPT--SG-----KKICYVQFPQRF--DGIDRHDRYSNRNVVFFD---------------
-----INMKGLDGIQGPIYVGTGCVFRRQALYGYDAPIK----KKPPGRT-C--N-CLPK
WCCCCC--RSKKKNK----KS------------------------KSN-EKK--KS----
-------KDAS--KQIHALE-NIEEG-----IEG----ID-N-EKSALMPQIKFE-----
KKFGQSSVFIASTLMED------------------------GGVPKG-------------
ASSA---SLLKE--AIHVISCGYE--DKTEWGK---------------------------
------------------------------------------------------------
------------------------------------------------------------
------------------------------------------------------------
------------------------------------------------------------
----------------------------------------E-------------------
IGWIYGSVTE-------------DILTGF-KMHCH---------------GWRSVYCMP-
-----------KR-PAFKGSAPINLSDRLHQVLRWALGSVEILLS-RHCPIWYGY-G---
-CGLKWLERFSYINSVVYPL-TSIPLIAYC-TLPAVCLLTG----------------KFI
VP-EISNYASI-IFMALFISIAATGILEM---QWGGVGIHDWWRNEQFWVIGGASAHLFA
LFQGLLK-VLA-GVNTNFTVTSKAA-------D---------------------DG--E-
FS-DLYL-----FK----WTSLLIPPMTLLIINIIGVVVGISDAIN-N-----G-YET--
-WGPL---FGKLFFALWVIV---------HLYPFLK------------------------
----------------------------GWL--G---K------QDRL-P----------
------------------------------------------------------------
----------------------------------------------T-------------
------------------------------------------------------II----
--------------------------------------VV--------------------
------------------------------------------------------------
------------------------------------------------------------
---------------------------------WS-ILLA--------------------
------------------------------------------------------------
------------------------------------------------------------
-------------SV--------------------LT--L--------------------
--LWVRINPFV----------------SKG--GIV--LEVC-GLDC-N------------
-------------------------------------------------------
>pt_20372
-------------------MVKRAGSPCSSPVTITVSS------------------GCKG
GGSRSMGLTSPVPRTSISNNPNSPLSNNRNRTSS---------G--GRYCSTSRDDATEE
NNS------------------------EFV-SYTVHIPPTPDHQIFSASQSSLAEDI---
------------KNASKPDRSFISGTIFTGGFNSVTRGHVIDCSVEN-------------
------------------------------------------------------------
-----------------NESLKSG-LVCGMKGCDEKAIK--------GKC-ECGFKLCRD
CYLDCVGSNGGGHVSGAREPYKDVDDEGED-------------------------DDDDD
YAYDEAKSEADDQALP-LP---------------KLDKRLSLVKSFK--------AQNHP
PDFDHTRWLF--------------------------------------------------
-----------------------------------------------ETKGTYGYGNAVW
PKD-GYG---------------------------VGSGGNGFE-------QPPEFGE-R-
--SRRP--LTRKVKVSAAILSP-YRLLIVIRLVALGLFLAW-----RIRH---------P
-------------NREAMW-----LW-GMSITCEVWFALSWILDQLPKLCPVHRVTDLSV
L----------KERF-ESPNLRNPKGR---SDLPGTDVFVSTADP----EKEPPLVTANT
ILSILAVDYPV--EKVACYLSDDGGSLLTFEALAETANFARIWVPFCRKHNLEPRNPEAY
FG-------------Q----KRD-FLKN--KV-RLDFVRERRR---------------VK
------REYDEFKVRINSLPESIRRRSDAY---NAH--EELRARKKQMEM----------
--G-GN-PSETV-KVPKATW-M----SD-GSHWPGTWASGEADHSRGDHAGII-Q-----
-----------------------AM---LAPPN----AEP--VF-GVE--ADGE-----S
LIDTTEIDIR-LPMLVYVSREKRPGYDHNKKAGAMNALV---------------------
-------------------------RTSAIMSNGPFILNLDCDHYISNSLALREGMCFML
-D-R--GG-----DRICYVQFPQRF--DGIDPSDRYANHNTIFFD---------------
-----VSMRALDGLQGPMYVGTGCIFRRTALYGFSPPRT----TEHHGWF----------
--------GRRKIKLFLRKPK---------------------------------------
---------------------AAKKQEDEIALPINGD-H-GDIDDVDIESLLLLP-----
IRFGNSTSLAASIPVAE-YQGRL-LQDLQGKGNHGRPAGSL-AVPRE-------------
PLDA---ATVAE--AISVISCFYE--DKTEWGK---------------------------
------------------------------------------------------------
------------------------------------------------------------
------------------------------------------------------------
------------------------------------------------------------
----------------------------------------R-------------------
VGWIYGSVTE-------------DVVTGY-RMHNR---------------GWRSVYCVT-
-----------KR-DAFRGTAPINLTDRLHQVLRWATGSVEIFFS-RNNALFA---T---
-RRMKFLQRVAYFNCGMYPF-TSMFLIVYC-VLPAISLFSG----------------QFI
VQ-SLSVTFLV-LLLVITITLCLLAILEI---KWSGITLNDWWRNEQFWLIGGTSAHPAA
VLQGLLK-VIA-GVDISFTLTSKSA-------T-PED-----G-----------DD--G-
FA-DLYV-----VK----WSFLMVPPITIMILNLIAIAVGVARTMY-S-----P-FPQ--
-WSTL---LGGVFFSFWVLS---------HLYPFAK------------------------
----------------------------GLM--G---R------RGRV-P----------
------------------------------------------------------------
----------------------------------------------T-------------
------------------------------------------------------IV----
--------------------------------------YV--------------------
------------------------------------------------------------
------------------------------------------------------------
---------------------------------WS-GLLS--------------------
------------------------------------------------------------
------------------------------------------------------------
-------------II--------------------IS--L--------------------
--LWVYISPPN-----------------VVSLLA-------------T------------
-------------------------------------------------------
>pt_21026
-------------------MAAADPY----------------------------------
----------------------------HLRRAP---------T--IHHYSNSRE-----
----DLDSEIGSV--------------EFV-TYTVHIPPTPNNQAVEIPA----------
------------ENEKKMERSFTSNSMFTGGHNCATRAHLKEKTIES-------------
------------------------------------------------------------
---QTSH---------PRGAGANG-SFCAVPGCDAQVIA-DKRGVDLVPC-ECEYKICWD
CCKDVLAT-GDGICPGCKEPYRSHDVPE--------------------------------
----------------------------------LHSRRLSFGKSSK------ALAKSHS
GELDYSQYLF--------------------------------------------------
-----------------------------------------------DSMTNYGYGNALC
PTD-GV----------------------------KGNDEGTSG-------VPKSLVE-K-
--QWKP--LTRELKISTKVIAP-YRLLIPVRMIVLALFLRW-----RVSN---------P
-------------NEDARW-----LW-GMSIVCEIWFAFSWLLDQLPKLCPINRVTDLDV
L----------KEKF-ETPSPSNPTGK---SDLPGIDIFVSTADP----EKEPPLVTANT
ILSILAADYPV--EKLSCYVSDDGGALLTFEAMAEAASFASLWVPFCRKHEIEPRNPESY
FN-------------M----RRD-PYKN--KI-RPDFVRDRRR---------------AK
------REYDEFKVRINGLSDSIRRRSDAY---NTQ--EELKAMKRWKEK----------
--V-DDEPMDRL-KIPKATW-M----AD-GTHWPGTWTVPAPEHTRGDHASIL-Q-----
-----------------------VM---LQPPS----DEP--LK-GIA--G-DS-----K
SMNLSEVDIR-LPVLVYVSREKRPGYDHNKKAGAMNALV---------------------
-------------------------RASAVMSNGPFILNLDCDHYIYNSQALRDGICFMM
-D-R--GG-----EGICYVQFPQRF--EGIDPSDRYANHNTVFFD---------------
-----VNMRALDGIQGPVYVGTGCLFRRTAFYDFDPPRY----EDHGSCF----------
-------FGRHKKAAVAS------------------------------------------
------------------------APEISQSHG------MEDAENQEINA-PLIP-----
RKFGNSSLFLDSVRVAA-FQGLP-LADNSH-VKYGRPPGAL-TGPR--------------
PLHL---ATIAE--AVNVISCWYE--DKTEWGQ---------------------------
------------------------------------------------------------
------------------------------------------------------------
------------------------------------------------------------
------------------------------------------------------------
----------------------------------------S-------------------
VGWIYGSVTE-------------DVVTGY-RMHGR---------------GWRSVYCVT-
-----------ER-DAFRGTAPINLTDRLHQVLRWATGSVEIFFS-RNNALLG---G---
-PRLKLLQRIAYLNVGIYPF-TSIFLVVYC-FIPAFSLFTN----------------QFI
VA-SLTVTFLV-YLFIISVTLCILAVLEI---NWSGIELEEWWRNEQFWLIGGTSAHLAA
VLQGLLK-VIA-GIEISFTLTSKSA-------G--DD-----A-----------DD--E-
FS-DLYL-----FK----WTSLMILPCTIIMTNFIAIAVGVSRTIY-S-----E-APQ--
-WSKL---LGGVFFSFWVLA---------HFYPFVK------------------------
----------------------------GLM--G---R------RGKT-P----------
------------------------------------------------------------
----------------------------------------------T-------------
------------------------------------------------------II----
--------------------------------------YV--------------------
------------------------------------------------------------
------------------------------------------------------------
---------------------------------WS-ALLS--------------------
------------------------------------------------------------
------------------------------------------------------------
-------------IC--------------------IS--L--------------------
--LWVAIDPPS----------------GNNQ-I------GGL--FQLP------------
-------------------------------------------------------
>pt_21170
------------------------------------------------------------
------------------------------------------------------------
------------------------------------------------------------
------------------------------------------------------------
------------------------------------------------------------
------------------------------------------------------------
------------------------------------------------------------
------------------------------------------------------------
------------------------------------------------------------
------------------------------------------------------------
---------------------------------------------MEG-RLKGQAT----
--TNVAPPLHTVKPLRRTIF---NRVFAAIYALAILTLLYY-----HAKTLIYST-----
-------------NLVSFS-----TT-LALLFSDLVLAFMWVNTQTFRMCPVYRKQFPEN
V----------EKVLKR-------------SDFPAFDVFVCTADP----YKEPPIGVVNT
ALSVMAYDYPT--EKISVYISDDGGSALTLFAFMEAAKFATHWLPFCKKNNILERNPEAL
FE-------------S----N-------------HPCTSESEK---------------IK
------MMYESMKVKVGHVLERGTVGDQYITS-DHE------------------------
--------------------------REAFNKWS-------NKFTRQDHPAVI-Q-----
-----------------------VL---LDASK----DKD--IA-G--------------
--------YS-MPNLIYVSREKNKASPHHFKAGALNALL---------------------
-------------------------RVSGCMTNAPIILTLDCDSCSNDPETPLRAMCYLS
-DPE--TR-----PQLAYVQFPQIF--RGINKSDIYNAEFKRLYQ---------------
-----INVMGFDGLSGPNYLGTGCFFQRRAFYGSPSSLA---------------------
------------------------------------------------------------
------------------------------------------------------------
--------------------------------------------SPEIPELAPDYIVDKP
IQSQ---SVLAK--AHQVATCNYE--SRSNWGS---------------------------
------------------------------------------------------------
------------------------------------------------------------
------------------------------------------------------------
------------------------------------------------------------
----------------------------------------K-------------------
IGFRYGSLSE-------------DYHTGF-RMQCE---------------GWKSIFCDP-
-----------DR-PAFLGDVPITLNDALNQQKRWSIGLLEVGFS-KYSPATFGV-----
-KAIGLLMGLAYAQSAFWAI-WSIPITTYA-FLPQLALLNK----------------VYI
FP-KVSEPWFF-LYAFLFLGAYGQDFLDF---ILAGGSIQRWWSDQRFWIIRGISSYVFG
SVEFFLK-FLG-ISAFGFNVTSKAV-----------------------------DA--E-
QS-KRYEQGIFEFG---VHSPMFVSLTLAAIINLISFSQGLVEVFR-G--------NN--
-LEGL---FVQMFISGFAVV---------NSWPIYE------------------------
----------------------------AIA--L---RN----DNGKM-P----------
------------------------------------------------------------
----------------------------------------------V-------------
------------------------------------------------------KT----
--------------------------------------TI--------------------
------------------------------------------------------------
------------------------------------------------------------
---------------------------------MA-TLLA--------------------
------------------------------------------------------------
------------------------------------------------------------
-------------GA--------------------FY--A--------------------
--ASSFICR---------------------------------------------------
-------------------------------------------------------
>pt_21666
-------------------MME--------------------------------------
------------------------------------------------------------
------------------------------------------------------------
------------------------------------------------------------
------------------------------------------------------------
---------------------SGAP---ICHTCGEQVG-HDANGELFVACHECNYPMCKS
CFEFEIKE-GRKVCLRCGSPYDEFETFIVVHIPENPFHLLVTHLFIYYSYANLCLLSPEN
-LLDDVEKKGSG---------------------------NQSTMASHLND-SQDVGI---
------------------------------------------------------------
--------------HARHISSVSTVDSEMN---D-------------------EYGNPIW
KNR-VESWKDKK-NKKKK---------SSPKTETEPAQVPP--EQQME-D---KPSA-A-
--ASEP--LSIVYPIPRNKLTP-YRAVIIMRLVILGLFFHY-----RITN---------P
-------------VDSAFG-----LW-LTSVICEIWFAFSWVLDQFPKWNPVNRETYIER
L----------SARY-EREGEP--------SQLAGVDFFVSTVDP----LKEPPLITANT
VLSILAVDYPV--DKVSCYVSDDGAAMLSFESLVETAEFARKWVPFCKKYTIEPRAPEFY
FS-------------L----KID-YLKD--KV-QPSFVKERRA---------------MK
------RDYEEYKVRVNALVAKAQ------------------------------------
-------------KTPEEGWTM----QD-GTPWPG--------NNTRDHPGMI-Q-----
-----------------------VF---LGNTG----ARD--IE-G--------------
--------NE-LPRLVYVSREKRPGYQHHKKAGAENALV---------------------
-------------------------RVSAVLTNAPYILNLDCDHYVNNSKAVREAMCILM
-DPQ--VG-----RDVCYVQFPQRF--DGIDKSDRYANRNVVFFD---------------
-----VNMKGLDGIQGPVYVGTGCVFNRQALYGYGPPSM----PSLRKRKDSSS------
-CFSCCC-PSKKKPA--QDPA---------------------------EVYRDAKR----
-------EDLN--AAIFNLT-EIDN-------------YD-EHERSMLISQLSFE-----
KTFGLSSVFIESTLMEN------------------------GGVPES-------------
ANSP---TLIKE--AIHVIGCGYE--EKTEWGK---------------------------
------------------------------------------------------------
------------------------------------------------------------
------------------------------------------------------------
------------------------------------------------------------
----------------------------------------E-------------------
IGWIYGSVTE-------------DILSGF-KMHCR---------------GWRSIYCMP-
-----------VR-PAFKGSAPINLSDRLHQVLRWALGSVEIFFS-RHCPLWYGFGG---
-GRLKWLQRLAYINTIVYPF-TSLPLIAYC-TIPAVCLLTG----------------KFI
IP-TLSNLASM-LFLGLFISIIGTAVLEL---RWSGVSIEDLWRNEQFWVIGGVSAHLFA
VFQGFLK-MLA-GIDTNFTVTAKAA-------E---------------------DT--E-
FG-ELYM-----VK----WTTLLIPPTTLLIINIVGVVAGFSDALN-K-----G-YEA--
-WGPL---FGKVFFAFWVIL---------HLYPFLK------------------------
----------------------------GLM--G---R------QNRT-P----------
------------------------------------------------------------
----------------------------------------------T-------------
------------------------------------------------------IV----
--------------------------------------VL--------------------
------------------------------------------------------------
------------------------------------------------------------
---------------------------------WS-VLLA--------------------
------------------------------------------------------------
------------------------------------------------------------
-------------SV--------------------FS--L--------------------
--VWVKINPFV----------------NKVD-NTLV-AETCISIDC--------------
-------------------------------------------------------
>pt_23348
------------------------------------------------------------
------------------------------------------------------------
------------------------------------------------------------
------------------------------------------------------------
------------------------------------------------------------
------------------------------------------------------------
------------------------------------------------------------
------------------------------------------------------------
------------------------------------------------------------
------------------------------------------------------------
------------------------------------------------------MGK-N-
--EYLP--LFETRASR--GRLL-FKLYVLTIFVAICMILVY-----RVSYL----PVEGA
---------------VEIW-----SW-IGMFFAELWFSFYWFITQLVRWNPIYRYTFKDR
L----------SQRY-E-------------KDLPGVDIFVCTADP----EIEPPTMVINT
VLSMMAYDYPP--EKLSVYLSDDGGSDLTFYAMLEASRFSKHWLPFCKNFKIQPRSPEAY
FR-------------T----ALE-PLD------DPNKAEEWLF---------------VK
------KLYIDMKYQIEATTKLGKVPEEIR-K-E--------------------------
--------------------------HKGFHEWN-------FISSRRDHQTIL-Q-----
-----------------------IL---IDGTD----PQAMDNE-G--------------
--------QP-LPTLVYLAREKRPQYPHNFKAGAMNALI---------------------
-------------------------RVSSRISNSPIILNVDCDMYSNNSYSVRDALCFFM
-DEE--KG-----REIGYIQYPQAF--ENITKNDIYCNSLNIEME---------------
-----VDFPGLDGNGGPLYIGTGCFHRREALCGRRYSN----------------------
------------------------------------------------------------
------------------------------------------------------------
-----------ENKVDW-----------------KE---VNYRKVKE-------------
-SAG---VLEEV--CRNLASCTYE--ANTEWGK---------------------------
------------------------------------------------------------
------------------------------------------------------------
------------------------------------------------------------
------------------------------------------------------------
----------------------------------------E-------------------
MGLKYGCPVE-------------DVITGL-SVQCK---------------GWRSMYFIP-
-----------ER-KGFLGLAPTTLLQTLVQHKRWSEGDFQILIT-RHSPFLFGH-----
-NRIPLKLQLSYCIYLLWAT-SWFAVLYYL-VVPPLCLLRG----------------ISL
FP-KLSSPWIQ-SFAYAIFANRAYGLVEF---VWSGGTIQGWWNGQRIWVFKRTTSHLFG
FFDAIRK-LLG-FSTSTFVITAKVA-----------------------------EE--D-
VS-ERYEKEKMEFG---VSSPMFNILATLALLNMFSFVGGIKMLIM-DV-ESKV------
-LDLL---ALQIILCGLLVL---------INLPIYQ------------------------
----------------------------GLF--F---RK----DSGRM-P----------
------------------------------------------------------------
----------------------------------------------Y-------------
------------------------------------------------------SV----
--------------------------------------TY--------------------
------------------------------------------------------------
------------------------------------------------------------
---------------------------------TS-IIVS--------------------
------------------------------------------------------------
------------------------------------------------------------
-------------LL--------------------AC--S--------------------
--IALY------------------------------------------------------
-------------------------------------------------------
>pt_23544
-------------------MDL--------------------------------------
------------------------------------------------------------
------------------------------------------------------------
---------------------------------------------EG-------------
------------------------------------------------------------
--D----------AT-GPKK---IQ---VCQICSDDID-KTVDGEPFVACHVCSFPVCRP
CYEYERKD-GNQSCPQCKTKYKRHKGSPPIQG-E-------------------------D
ANSDEVENKSNHHTSG---------VQDEKQK-----I-ERMM-AWDSSSGRKE-HLATT
------NYDR------------DVSLNHIPYLAGR-RS----VSGDLSAASP----ERYS
LASPE-----SG-----------------I---R---ATMR---DPTRDSGSLGFGNVAW
RER-IDGWKMKP-EKNTAPMS--VSNAPSEGR----GGGDFDASTDVL-MDDSLLND-E-
--ARQP--LSRKVSIPSSRINP-YRMVIVLRLVVLCIFLHY-----RLTN---------P
-------------VRDAYA-----LW-LISVICEIWFAISWILDQFPKWLPVNRETYLDR
L----------SLRY-EKEGEP--------SQLAAVDIFVSTVDP----LKEPPLVTANT
VLSILAVDYPV--DKVSCYVSDDGAAMLTFEAISETSEFARKWVPFCKKYDIEPRAPEWY
FA-------------Q----KID-YLKD--KV-HPAFVKERRA---------------MK
------REYEEFKVRVNGFVSKAQ------------------------------------
-------------KVPDEGWVM----QD-GTPWPG--------NNTRDHPGMI-Q-----
-----------------------VF---LGHSG----GLD--TE-G--------------
--------NE-LPRLVYVSREKRPGFQHHKKAGAMNALV---------------------
-------------------------RVSAVLTNGPFLLNLDCDHYINNSRALREAMCFLM
-DPN--LG-----RTVCYVQFPQRF--DGIDRNDRYANRNTVFFD---------------
-----INLRGLDGIQGPVYVGTGCVFNRTALYGYEPPLK----PKHKKPG-FLSS-CFG-
--------GSRKKSS--GSGR----------------------KES---KKKSSKH----
-------VDPA--LPVFNLE-DIEEG-----VEGTG--FD-D-EKSLLMSQMTLE-----
KRFGQSTVFVASTLMEN------------------------GGVPGS-------------
ATPE---SLLKE--AIHVISCGYE--DKTDWGS---------------------------
------------------------------------------------------------
------------------------------------------------------------
------------------------------------------------------------
------------------------------------------------------------
----------------------------------------E-------------------
IGWIYGSVTE-------------DILTGF-KMHAR---------------GWRSIYCMP-
-----------KR-PAFKGSAPINLSDRLNQVLRWALGSVEILLS-RHCPIWYGY-S---
-GRLKWLERFAYINTTIYPI-TAIPLLAYC-TLPAVCLLTG----------------KFI
IP-QISNIASI-WFISLFLSIFATGILEM---RWSGVGIDEWWRNEQFWVIGGVSAHLFA
VFQGLLK-VLA-GIDTNFTVTSKAS-------D---------E-----------DG--D-
FT-ELYM-----FK----WTTLLIPPTTLLIINLVGVVAGVSYAIN-S-----G-YQS--
-WGPL---FGKLFFAFWVII---------HLYPFLK------------------------
----------------------------GLM--G---R------QNRT-P----------
------------------------------------------------------------
----------------------------------------------T-------------
------------------------------------------------------II----
--------------------------------------VV--------------------
------------------------------------------------------------
------------------------------------------------------------
---------------------------------WS-VLLA--------------------
------------------------------------------------------------
------------------------------------------------------------
-------------SI--------------------FS--L--------------------
--LWVRVDPFT----------------TRVT-GPD--VEQC-GINC--------------
-------------------------------------------------------
>pt_26696
-------------------MME--------------------------------------
------------------------------------------------------------
------------------------------------------------------------
------------------------------------------------------------
------------------------------------------------------------
---------------------SGAP---LCHSCGDQVG-HDANGDLFVACHECNYHMCKS
CFEYEIKE-GRKVCLRCGSPYD------------------------------------EN
-LLDDVEKKGSG---------------------------NQSTMASHLNN-SQDVGI---
------------------------------------------------------------
--------------HARHISSVSTVDSEMN---D-------------------EYGNPIW
KNR-VESWKDKK-NKKKK---------SNTKPETEPAQVPP--EQQME-E---KPSA-E-
--ASEP--LSIVYPIPRNKLTP-YRAVIIMRLIILGLFFHY-----RITN---------P
-------------VDSAFG-----LW-LTSVICEIWFAFSWVLDQFPKWNPVNREAFIDR
L----------SARY-EREGEP--------SQLAAVDFFVSTVDP----LKEPPLITANT
VLSILAVDYPV--DKVSCYVSDDGAAMLTFESLVETAEFARKWVPFCKKFSIEPRAPEFY
FS-------------Q----KID-YLKD--KV-QPSFVKERRA---------------MK
------RDYEEYKVRVNALVAKAQ------------------------------------
-------------KTPDEGWTM----QD-GTPWPG--------NNTRDHPGMI-Q-----
-----------------------VF---LGNTG----ARD--IE-G--------------
--------NE-LPRLVYVSREKRPGYQHHKKAGAENALV---------------------
-------------------------RVSAVLTNAPYILNLDCDHYVNNSKAVREAMCILM
-DPQ--VG-----RDVCYVQFPQRF--DGIDRSDRYANRNIVFFD---------------
-----VNMKGLDGIQGPMYVGTGCVFNRQALYGYGPPSM----PRLRKGKESSS------
-CFSCCC-PTKKKPA--QDPA---------------------------EVYKDAKR----
-------EDLN--AAIFNLT-EIDN-------------YD-EYERSMLISQLSFE-----
KTFGLSSVFIESTLMEN------------------------GGVPES-------------
ANSS---TLIKE--AIHVIGCGFE--EKTEWGK---------------------------
------------------------------------------------------------
------------------------------------------------------------
------------------------------------------------------------
------------------------------------------------------------
----------------------------------------E-------------------
IGWIYGSVTE-------------DILSGF-KMHCR---------------GWRSIYCMP-
-----------VR-PAFKGSAPINLSDRLHQVLRWALGSVEIFFS-RHCPLWYGYGG---
-GRLKWLQRLAYINTIVYPF-TSLPLIAYC-TIPAVCLLTG----------------KFI
IP-TLSNLASM-LFLGLFISIIVTAVLEL---RWSGVSIEDLWRNEQFWVIGGVSAHLFA
VFQGFLK-LLA-GIDTNFTVTAKAA-------D---------------------DT--E-
FG-ELYM-----VK----WTTLLIPPTTLLIINIVGVVAGFSDALN-K-----G-YEA--
-WGPL---FGKVFFALWVIL---------HLYPFLK------------------------
----------------------------GLM--G---R------QNRT-P----------
------------------------------------------------------------
----------------------------------------------T-------------
------------------------------------------------------IV----
--------------------------------------VL--------------------
------------------------------------------------------------
------------------------------------------------------------
---------------------------------WS-VLLA--------------------
------------------------------------------------------------
------------------------------------------------------------
-------------SV--------------------FS--L--------------------
--VWVKINPFV----------------NKVD-NTLA-GETCISIDC--------------
-------------------------------------------------------
>pt_28931
-------------------M----------------------------------------
------------------------------------------------------------
------------------------------------------------------------
------------------------------------------------------------
------------------------------------------------------------
------------------------------------------------------------
------------------------------------------------------------
------------------------------------------------------------
------------------------------------------------------------
------------------------------------------------------------
-------------------------------------------------ANAISPPN---
--------LFQKVVLKYP---I-HRAFDITIFFLLVSLLVY-----RLLY---------L
-------------SNHGFA------W-VLALLCESCFTFIWVVTVSCKWNPVEYKTYPER
L----------SQKA---------------QDLPPVDMFVTSADP----VLEPSILTVNT
VISLLAVDYPA--DKLACYVSDDGCSPITYYSLVEASKFAKIWVPFCKKYNIQTRAPFRY
FS-------------S----ELILTGS---CN-SLEFQQEYNK---------------MK
------DEYEELASKIKDAVEKSMEWDQ-I------------------------------
--------------------------GD-FAIFSN--------IERKNHPTII-K-----
-----------------------VI---RENEA----GLS--D-----------------
---------A-LPHLIYISREKRPKHPNRYKAGAMNVLT---------------------
-------------------------RVSGLITNAPFMLNVDCDMFVNNPQIFLHAMCLLL
-GSK--NE-----RESGFVQCPQYF--YDGLKDDPFGNQFVVGHK---------------
-----FMGNGVAGIQGPFYGGTGCFHRRKVIYGSCPDDI----GNQAKRL----------
------------------------------------------------------------
------------------------------------------TPVHGGLSYKEQL-----
RIFGDSKEFIRSAAHAL---------------QGKEN----IS--PK-------------
-NLP---NLVEA--AHQVAGCGYE--YGTSWGT---------------------------
------------------------------------------------------------
------------------------------------------------------------
------------------------------------------------------------
------------------------------------------------------------
----------------------------------------E-------------------
VGWQYGSATE-------------DVLTGL-MIHAR---------------GWRSLLCTP-
-----------DP-RAFLGCAPRGGPISMTQQKRWATGFLEILIS-RRSPIIATV-T---
-AKLQFRQCLAYLSLLTWGL-RSIPELCSA-VLPAYCTITD----------------SSF
LP-EVHEPAIY-IYMALFLSYVIYTLIEY---LETGLSIRAWWNNQRMARINAMNAWLFG
FISVILK-VLR-ISDTVFEVTQKDQ-------S-SSN-----------------DG--D-
-E-GRFT-----FD----ASLLFVPGTTVLLLQLTALIMGFRGMQL-SVN----------
-DGSG---LGERLCSIMVVI---------CFWPFLK------------------------
----------------------------GLF--A---K-----GKYGI-P----------
------------------------------------------------------------
----------------------------------------------L-------------
------------------------------------------------------ST----
--------------------------------------IF--------------------
------------------------------------------------------------
------------------------------------------------------------
---------------------------------KS-AFLA--------------------
------------------------------------------------------------
------------------------------------------------------------
-------------LC--------------------FV--L--------------------
--LAKRA-----------------------------------------------------
-------------------------------------------------------
>pt_29417
-------------------MASRSFK----------------------------------
-GTRSNLSISSDAAES--HKPPLPQTVTFGRRTS---------S--GRYISYSRD-----
----DLDSELGSS--------------DFM-NYTVHLPPTPDNQPM--------------
-----DP-----SISQRVEEQYVSNSLFTGGFNSVTRAHLMDKVIES-------------
------------------------------------------------------------
---EASH---------PQMAGAKG-SSCAIPGCDAKVMS-DERGVDILPC-ECDFKICRD
CFIDAVKI-GGGICPGCKEPYKNTELDEVV------------------------------
--------VDSGRPLP-LPPPGTVS---------KMERRLSLMKST-----KSALMRSQT
GDFDHNRWLF--------------------------------------------------
-----------------------------------------------ETRGTYGYGNAIW
PSD-GGF---------------------------GNGNDEEVG-------GPKELMN-K-
--PWRP--LTRKLKIPAAIISP-YRLLIFVRIVILALFLHW-----RIRH---------P
-------------NNDAIW-----LW-GMSVVCEIWFAFSWLLDQLPKLCPINRATDLNV
L----------KDKF-ETPSPSNPTGK---SDLPGVDVFVSTADP----EKEPPLVTANT
ILSILAADYPV--EKLSCYVSDDGGALLTFEAMAEAASFANVWVPFCRKHDIEPRNPESY
FS-------------L----KRD-PYKN--KV-KQDFVKDRRR---------------VK
------REYDEFKVRINSLPDSIRRRSDAY---HAR--EEIKAMKLQKQH----------
--K-DDGPVESV-KIPKATW-M----AD-GTHWPGTWLNPSPEHSRGDHAGII-Q-----
-----------------------VM---LKPPS----DEP--LL-GTS--D-ET-----K
IMDFTDVDIR-LPLLVYVSREKRPGYDHNKKAGAMNALV---------------------
-------------------------RASAIMSNGPFILNLDCDHYIYNSQAMREGMCFMM
-D-R--GG-----DRLCYVQFPQRF--EGIDPSDRYANHNTVFFD---------------
-----VNMRALDGLMGPVYVGTGCLFRRIALYGFDPPRA----KEDHPDC----------
---CSCCFARRKKHSSAA------------------------------------------
-----------------------NTPEENRALR------MGDYDDEEMNL-SLLP-----
KKFGNSTFLIDSIPVTE-FQGRP-LADHPA-VKNGRPPGAL-TIPRE-------------
LLDA---STVAE--AISVISCWYE--DKTEWGN---------------------------
------------------------------------------------------------
------------------------------------------------------------
------------------------------------------------------------
------------------------------------------------------------
----------------------------------------R-------------------
VGWIYGSVTE-------------DVVTGY-RMHNR---------------GWKSVYCVT-
-----------KR-DAFRGTAPINLTDRLHQVLRWATGSVEIFFS-RNNALLA---S---
-RRMKFLQRIAYLNVGIYPF-TSIFLIVYC-FLPALSLFSG----------------QFI
VQ-TLNVTFLA-YLLIITLTLCLLAVLEI---KWSGIDLEEWWRNEQFWLIGGTSAHLAA
VLQGLLK-VIA-GIEISFTLTSKSG-------G--DD-----V-----------DD--E-
FA-DLYV-----VK----WTSLMIPPITIMMVNLIAIAVGFSRTIY-S-----V-IPQ--
-WSRL---LGGVFFSFWVLA---------HLYPFAK------------------------
----------------------------GLM--G---R------RGRT-P----------
------------------------------------------------------------
----------------------------------------------T-------------
------------------------------------------------------IV----
--------------------------------------IV--------------------
------------------------------------------------------------
------------------------------------------------------------
---------------------------------WS-GLIA--------------------
------------------------------------------------------------
------------------------------------------------------------
-------------IT--------------------IS--L--------------------
--LWVAINPPS----------------GTTQ-I------GGS--FQFP------------
-------------------------------------------------------
>pt_30735
-------------------MNL--------------------------------------
------------------------------------------------------------
------------------------------------------------------------
---------------------------------------------LL-------------
------------------------------------------------------------
--T---L--GVLLVV-QPKK---IQ---VCQICSDDIG-KTIDGEPFVACHVCAFPVCRP
CYEYERKD-GNQSCPQCKTKYKRHKGSPPIQG-E-EM---------------------GD
ADSEDVGNKSNHHISG---------VQDEKQK-----I-ERML-GWDSSSGRKE-HLATT
------NYDK------------DGSLNHIPYLAGR-RS----VSGDLSAASP----ERYS
MASPE-----SG-----------------I---R---ANIRV-VDPTRDSGSLGFGNVAW
RER-IDGWKMKP-EKNTAPMS--VSNAPSEGR----GGGDFDASTDVL-MDDSLLND-E-
--ARQP--LSRKVSIPSSRINP-YRMVIVLRLVVLCIFLHY-----RLTN---------P
-------------VRNAYA-----LW-LISVICEIWFAISWILDQFPKWLPVNRETYLDR
L----------SLRY-EKEGEP--------SQLAAVDIFVSTVDP----LKEPPLVTANT
VLSILAVDYPV--DKVSCYVSDDGAAMLTFETMSETSEFARKWVPFCKRYDIEPRAPEWY
FS-------------Q----KID-YLKD--KV-HPSFVKERRA---------------MK
------REYEEFKVRVNGLVAKAQ------------------------------------
-------------KVPDEGWVM----QD-GTPWPG--------NNIRDHPGMI-Q-----
-----------------------VF---LGHSG----GLD--TE-G--------------
--------NE-LPRLVYVSREKRPGFQHHKKAGAMNALV---------------------
-------------------------RVSAVLTNGPFLLNLDCDHYINNSKALREAMCFLM
-DPN--LG-----RTVCYVQFPQRF--DGIDRNDRYANRNTVFFD---------------
-----INLRGLDGIQGPVYVGTGCVFNRTALYGYEPPLK----PKHKKPG-FLSS-CFG-
--------GSRKKSS--RSGR----------------------KDS---KKKSSKL----
-------VDPT--LPVFNLE-DIEEG-----VEGTG--FD-D-EKSLLMSQMTLE-----
KRFGQSTVFVASTLMEN------------------------GGVPES-------------
ATPE---SLLKE--AIHVISCGYE--DKSDWGS---------------------------
------------------------------------------------------------
------------------------------------------------------------
------------------------------------------------------------
------------------------------------------------------------
----------------------------------------E-------------------
IGWIYGSVTE-------------DILTGF-KMHAR---------------GWRSIYCMP-
-----------KR-PAFKGSAPINLSDRLNQVLRWALGSVEILLS-RHCPIWYGY-S---
-GRLKWLERFAYINTTIYPI-TSIPLLAYC-TLPAVCLLTG----------------KFI
IP-QISNIASI-WFISLFLSIFATGILEM---RWSGVGIDEWWRNEQFWVIGGVSAHLFA
VFQGLLK-VLA-GIDTNFTVTSKAS-------D---------E-----------DG--D-
FT-ELYM-----FK----WTTLLIPPTTLLIINLVGVVAGVSYAIN-S-----G-YQS--
-WGPL---FGKLFFAFWVII---------HLYPFLK------------------------
----------------------------GLM--G---R------QNRT-P----------
------------------------------------------------------------
----------------------------------------------T-------------
------------------------------------------------------IV----
--------------------------------------VV--------------------
------------------------------------------------------------
------------------------------------------------------------
---------------------------------WS-VLLA--------------------
------------------------------------------------------------
------------------------------------------------------------
-------------SI--------------------FS--L--------------------
--LWVRVDPFT----------------TKVT-GPD--VTQC-GINC--------------
-------------------------------------------------------
>pt_3118
-------------------MNT--------------------------------------
------------------------------------------------------------
------------------------------------------------------------
----------------------GGRLIAGS----HNRNEFVLINADE-------------
------------------------------------------------------------
--N---A--RI-----KSVKELSGQ---VCQICGDEIE-ITVDGEPFVACNECAFPVCRP
CYEYERRE-GNQACPQCKTRYKRLKGSPRVEG-D-EE---------------------ED
-DTDDLEHEFDYGNL----------DGLSPEQ-----VAEAML-SSRINTGRAS-HSNTY
GIPTQGELDS------------SPLSSKIPLLTYG-EE--------DAEISS----DRHA
LIVPPH----MS--HGNRVHPTSFSDPSIP-------SQPRP-MVPKKDIAVYGYGSVAW
KDR-MEDWKKRQNDKLQVVK--------HEGG--Y--DGGNFEGDELD-DPDLPMMD-E-
--GRQP--LSRKLPIPSSKINP-YRMIIILRLVILGIFFHY-----RILH---------P
-------------VNDAYG-----LW-LTSVICEIWFGVSWILDQFPKWYPIERETYLDR
L----------SLRY-EKEGKP--------SELASVDIFVSTVDP----MKEPPLITANT
VLSILAVDYPV--DKVACYVSDDGAAMLTFEALSETSEFARKWVPFCKKFNIEPRAPEWY
FS-------------Q----KID-YLKN--KV-HPAFVRERRA---------------MK
------REYEEFKVRINGLVSTAQ------------------------------------
-------------KVPEDGWTM----QD-GTPWPG--------NNVRDHPGMI-Q-----
-----------------------VF---LGQSG----VRD--VE-G--------------
--------CE-LPRLVYVSREKRPGFEHHKKAGAMNALV---------------------
-------------------------RVSAVLSNAPYLLNVDCDHYINNSRALREAMCFMM
-DPT--SG-----KKVCYVQFPQRF--DGIDRHDRYSNRNVVFFD---------------
-----INMKGLDGLQGPIYVGTGCVFRKQALYGYDAPVK----KKPPGKT-C--N-CLPK
WCYLWC--GSRK-NK--KSKP------------------------KKE-KKK-SKN----
-------REAS--KQIHALE-NI-EG-----TEE----ST-S-EKSSETSQMKLE-----
KKFGQSPVFAVSTLLEN------------------------GGVPRD-------------
ASPA---SLLRE--AIQVISCGYE--DKTEWGK---------------------------
------------------------------------------------------------
------------------------------------------------------------
------------------------------------------------------------
------------------------------------------------------------
----------------------------------------E-------------------
VGWIYGSVTE-------------DILTGF-KMHCH---------------GWRSVYCIP-
-----------KR-PAFKGSAPINLSDRLHQVLRWALGSVEIFFS-RHCPIWYGY-G---
-GGLKWLERFSYINSVVYPW-TSIPLLVYC-TLPAICLLTG----------------KFI
VP-EISNYASI-VFIALFISIAATGILEM---QWGGVGIDDWWRNEQFWVIGGVSSHLFA
LFQGLLK-VLA-GVSTNFTVTSKGA-------D---------------------DG--E-
FS-ELYI-----FK----WTSLLIPPTTLLIMNIVGVVVGVSDAIN-N-----G-YDS--
-WGPL---FGRLFFALWVIL---------HLYPFLK------------------------
----------------------------GLL--G---K------QDRM-P----------
------------------------------------------------------------
----------------------------------------------T-------------
------------------------------------------------------II----
--------------------------------------LV--------------------
------------------------------------------------------------
------------------------------------------------------------
---------------------------------WS-ILLA--------------------
------------------------------------------------------------
------------------------------------------------------------
-------------SI--------------------LT--L--------------------
--LWVRVNPFV----------------SRD--GPV--LELC-GLNC-D------------
-------------------------------------------------------
>pt_31947
-------------------MEA--------------------------------------
------------------------------------------------------------
------------------------------------------------------------
----------------------SAGLVAGS----HNRNELVVIHGHE-------------
------------------------------------------------------------
---------EH-----KPLKNLDGQ---VCEICGDEIG-VTVDGDLFVACNECGFPVCRP
CYEYERRE-GTQNCPQCKTRYKRLKGSPRVEG-D-DE---------------------ED
-DVDDIEHEFIIEDEQ-----------DKNKH-----LTEAML-HGKMTYGRGH-DDEEN
-------------------------SQFPPVITGI-RS--RPVSGEFSIGSH----GEQM
LSSS----------LHKRVHPYPVSEPGSA------------RWDEKKE--------GGW
KER-MDEWKMQQ-------------------------GNLGPEQDD---DAEAAMLE-D-
--ARQP--LSRKVPIASSKINP-YRMVIVARLIILAVFLRY-----RILH---------P
-------------VHDAIG-----LW-LTSIVCEIWFAISWILDQFPKWLPIDRETYLDR
L----------SLRY-EKEGEP--------NMLAPVDIFVSTVDP----MKEPPLVTGNT
LLSILAMDYPV--EKISCYLSDDGASMCTFEAMSETAEFARKWVPFCKKFNIEPRAPEFY
FT-------------L----KVD-YLKD--KV-QPTFVKERRA---------------MK
------REYEEFKVRINAIVAKAQ------------------------------------
-------------KVPTEGWIM----QD-GTPWPG--------NNTRDHPGMI-Q-----
-----------------------VF---LGHSG----GHD--VE-G--------------
--------NE-LPRLVYVSREKRPGFSHHKKAGAMNALI---------------------
-------------------------RVSAVLTNAPFMLNLDCDHYVNNSKAVREAMCFLM
-DPQ--IG-----KKVCYVQFPQRF--DGIDTHDRYANRNTVFFD---------------
-----INMKGLDGIQGPVYVGTGCVFKRQALYGYDPPKD----PKRPKMETC--D-CCP-
-CF-----GRRKKKN--AKNG---------------------------------------
---------------------AVGEG---MD--------N-N-DKELLMSHMNFE-----
KKFGQSAIFVTSTLMEE------------------------GGVPPS-------------
SSPA---ALLKE--AIHVISCGYE--DKTEWGL---------------------------
------------------------------------------------------------
------------------------------------------------------------
------------------------------------------------------------
------------------------------------------------------------
----------------------------------------E-------------------
LGWIYGSITE-------------DILTGF-KMHCR---------------GWRSIYCMP-
-----------KR-AAFKGSAPINLSDRLNQVLRWALGSVEIFFS-RHSPMLYGYKE---
-GKLKWLERFAYVNTTIYPF-TSLALVAYC-CLPAICLLTD----------------KFI
MP-EISTFASL-FFIGLFLSIFSTGILEL---RWSGVSIEEWWRNEQFWVIGGVSAHLFA
VVQGLLK-VLA-GIDTNFTVTSKAT-------D---------------------DD--D-
FG-ELYA-----FK----WTTLLIPPTTILIINLVGVVAGVSDAIN-N-----G-YQS--
-WGPL---FGKLFFAFWVIV---------HLYPFLK------------------------
----------------------------GLM--G---R------QNRT-P----------
------------------------------------------------------------
----------------------------------------------T-------------
------------------------------------------------------IV----
--------------------------------------VI--------------------
------------------------------------------------------------
------------------------------------------------------------
---------------------------------WS-VLLA--------------------
------------------------------------------------------------
------------------------------------------------------------
-------------SI--------------------FS--L--------------------
--LWVRIDPFV----------------MKTR-GPD--TKQC-GLNC--------------
-------------------------------------------------------
>pt_34236
-------------------MEA--------------------------------------
------------------------------------------------------------
------------------------------------------------------------
----------------------NAGMVAGS----YRRNELVRIRHDS-------------
------------------------------------------------------------
--D---S--AP-----KPLKNLNGQ---TCQICGDNVG-VTENGDIFVACNECAFPVCRP
CYEYERKD-GTQSCPQCKTRYRRHKGSPRVDG-D-ED---------------------ED
-DVDDLENEFNYAQGI-GKA--------------------------RRQWQGEDIELSSS
SR--------------------HES-QPIPLLTNG-QP----VSGEIPCATP----DNQS
VRTTSG----PLGPAERNVNSSPYIDPRQP-------VHVRI-VDPSKDLNSYGLGNVDW
KER-VEGWKLKQ-DKNIMQM--------TNRYPE---GKGDIEGTGSN-GDELQMAD-D-
--ARQP--LSRVVPISSSHLTP-YRVVIILRLIILGFFLQY-----RVTH---------P
-------------VKDAYG-----LW-LTSVICEIWFALSWLLDQFPKWMPINRETYLDR
L----------ALRY-DRDGEP--------SQLAPIDIFVSTVDP----LKEPPIVTANT
VLSILAVDYPV--DKVSCYVSDDGSAMLTFEALSETAEFARKWVPFCKKHNIEPRAPEFY
FA-------------Q----KID-YLKD--KI-QPSFVKERRA---------------MK
------REYEEFKVRINALVAKAQ------------------------------------
-------------KMPEEGWTM----QD-GTPWPG--------NNPRDHPGMI-Q-----
-----------------------VF---LGHSG----GLD--TD-G--------------
--------NE-LPRLVYVSREKRPGFQHHKKAGAMNALI---------------------
-------------------------RVSAVLTNGAYLLNVDCDHYFNNSKALKEAMCFMM
-DPA--YG-----KKTCYIQFPQRF--DGIDLHDRYANRNIVFFD---------------
-----INLKGLDGIQGPVYVGTGCCFNRQALYGYDPVLT----EEDLEPNIIVKS-CC--
--------GSRKKGR--GGNK------------------------KYIDKKRAMKR----
-------TEST--VPIFNME-DIEEG-----VEG----YD-D-ERSLLMSQKSLE-----
KRFGQSPVFIAATFQEQ------------------------GGIPPT-------------
TNPA---TLLKE--AIHVISCGYE--DKTEWGK---------------------------
------------------------------------------------------------
------------------------------------------------------------
------------------------------------------------------------
------------------------------------------------------------
----------------------------------------E-------------------
IGWIYGSVTE-------------DILTGF-KMHAR---------------GWISIYCMP-
-----------PR-PAFKGSAPINLSDRLNQVLRWALGSIEILLS-RHCPIWYGY-N---
-GRLKLLERLAYINTIVYPL-TSLPLLAYC-VLPAVCL----------------------
----ISNYASM-WFILLFISIFATGILEL---RWSGVGIEDWWRNEQFWVIGGTSAHLFA
VFQGLLK-VLA-GIDTNFTVTSKAS-------D---------E-----------DG--D-
FA-ELYV-----FK----WTSLLIPPTTVILLNMVGIVAGVSYAIN-S-----G-YQS--
-WGPL---FGKLFFAIWVIA---------HLYPFLK------------------------
----------------------------GLL--G---R------QNRT-P----------
------------------------------------------------------------
----------------------------------------------T-------------
------------------------------------------------------IV----
--------------------------------------IV--------------------
------------------------------------------------------------
------------------------------------------------------------
---------------------------------WS-ILLA--------------------
------------------------------------------------------------
------------------------------------------------------------
-------------SI--------------------FS--L--------------------
--LWVRIDPFT----------------SDST-KAAA-NGQC-GINC--------------
-------------------------------------------------------
>pt_38939
-------------------MAADPY-----------------------------------
----------------------------QLRRAP---------T--IHHYSNSRE-----
----DLDSEIGSV--------------EFA-TYTVQIPPTPDNQPMETPV----------
------------ENEKKLERSCTSNSMFTGGHNCATRAHLKEKMTEF-------------
------------------------------------------------------------
---QTSH---------PQIASAKG-SYCAMSGCDAQVIT-----DDLAPC-ECEYKICRD
CYKDALAT-GDGICPGCKEPYRSHDVP---------------------------------
----------------------------------ELNRRSSF-----------AESKSQS
DEFDYTQFLF--------------------------------------------------
-----------------------------------------------ESKTNYGYGNAVW
PTD-GV----------------------------NDNDEGSSG-------VPKTFVE-K-
--QWKM--LTREVKISTAVIAP-YRILILVRMIVLGFFLYW-----RVSN---------P
-------------NEEAMW-----LW-GMSLVCEIWFAFSWLLDQLPKLCPVNRVADLDV
L----------KEKF-ETPSPGNPTGK---SDLPGIDIFVSTADP----EKEPPLVTANT
ILSILAADYPV--EKLSCYVSDDGGSLLTFEAMAEAASFANLWVPFCRKHEIEPRNPESY
FN-------------L----KRD-PYKT--KV-LPDFVRDRRR---------------VK
------REYDEFKVRINGLSDSIRRRSDAY---NSQ--EELKAMKRWKEK----------
--G-DDEPVDRL-KIPKATW-M----AD-GTHWPGTWTVPAPENTRGDHASII-Q-----
-----------------------VM---LQPPI----EEP--LK-GTA--G-DS-----N
SMNLSEVDIR-LPVLVYISREKRPGYDHNKKAGAMNALV---------------------
-------------------------RASAVTSNGPFILNLDCDHYIYNSQALREGMCFMM
-D-Q--GG-----EGICYVQFPQRF--EGIDPSDRYANHNSVFFD---------------
-----VNMRALDGIQGPVYVGTGCLFRRTALYNFDPPRY----EDHGSCC----------
----SCFFGRHKKAAIAS------------------------------------------
------------------------APENGHSHE------AEDTDNQETNL-ALIP-----
RKFGNSSLFLDSVQVAA-FQGLP-LADNSY-IKYGRPPGAL-TLPRE-------------
PLHL---ATIAE--AVNVISCWYE--DKTEWGQ---------------------------
------------------------------------------------------------
------------------------------------------------------------
------------------------------------------------------------
------------------------------------------------------------
----------------------------------------S-------------------
VGWIYGSVTE-------------DVVTGY-RMHER---------------GWRSVYCVT-
-----------KR-DAFRGTAPINLTDRLHQVLRWATGSVEIFFS-RNNALLG---G---
-HRLKLLQRIAYLNVGIYPF-TSLFLIVYC-FLPALALLSN----------------QFI
VA-SLTVTFLV-YLLIISLTLCILAVLEI---KWAGITLEEWWRNEQFWLIGGTSAHLVA
VLQGLLK-VIA-GIEISFTLTSKSG-------G--DD-----V-----------DD--E-
FS-DLYV-----FK----WTSLMIPPCTIIMVNLIAIGVGVSRTIY-S-----D-APQ--
-WSNL---LGGVFFSFWVLA---------HLYPFAK------------------------
----------------------------GLM--G---R------RGKT-P----------
------------------------------------------------------------
----------------------------------------------T-------------
------------------------------------------------------II----
--------------------------------------YV--------------------
------------------------------------------------------------
------------------------------------------------------------
---------------------------------WS-GLLS--------------------
------------------------------------------------------------
------------------------------------------------------------
-------------IC--------------------IS--L--------------------
--LWVAIDPPS----------------GNTQ-I------GGL--FQLP------------
-------------------------------------------------------
>pt_3978
-------------------MASLSSQ------------------------------PSKK
AIRSP------------GNRGSNSQTVKFARRTS---------S--GRYVSLSRDDI---
----DISGELSGL--------------DYM-NYTVQIPLTPDNQPMDT------------
------------SVAVKTEEQYVSNSLFTGGFNNVTRAHLMDKVIES-------------
------------------------------------------------------------
---EVSH---------PQMAGSKG-SSCAMPACDGMIMK-DERGNDIIPC-ECRLKICRD
CYMDAQKE--TGLCPGCKEQYKVGDYDDEI------------------------------
-------PNFSSGALP-LPPPGKGGDHN----------------------NMTVMKRNQN
GDFDHNRWLF--------------------------------------------------
-----------------------------------------------ETQGTYGYGNAFW
PQD-DMYGDDGE--------------------------EEFPG-------GVLENMD-K-
--PWKP--LSREQPISQAVISP-YRLLILIRMVVLAFFLHW-----RIVN---------P
-------------NDDARW-----LW-GMSVVCEVWFAFSWILDIIPKLHPMNRSTDLEV
L----------RDKF-DMPSPSNPSGR---SDLPGVDLFVSTADP----DKEPPLVTANT
ILSILSVDYPV--EKVACYISDDGGALLTFEAMAEAASFADLWVPFCRKHNIEPRNPETY
FN-------------L----KVD-PTKN--KS-RPDFVKDRRK---------------MK
------REYDEFKVRINGLPDSIRRRSDAF---NAR--EEMKMLKHIRES----------
--G-GD-PLEPI-KVPKATW-M----AD-GTHWPGTWASPAAEHSKGDHAGIL-Q-----
-----------------------VM---LKPPS----PDP--LM-GGT----DD-----K
MIDFTDVDIR-LPMFVYVSREKRPGYDHNKKAGAMNALV---------------------
-------------------------RASAVLSNGPFILNLDCDHYIYNCKAIREGMCFMM
-D-R--GG-----ENICYIQFPQRF--EGIDPNDRYANRNTVFFD---------------
-----GNMRALDGVQGPVYVGTGCMFRRFALYGFDPPNT----NKTEQ------------
------------------------------------------------------------
-----------------------KKDSETLPLA-------TSEFDPDLDF-NLLP-----
KRFGNSTLLAESIPIAE-FQGRP-LADHPA-VKYGRPPGAL-RVPRE-------------
PLDA---TTVAE--AVSVISCWYE--DKTEWGD---------------------------
------------------------------------------------------------
------------------------------------------------------------
------------------------------------------------------------
------------------------------------------------------------
----------------------------------------R-------------------
VGWIYGSVTE-------------DVVTGY-RMHNR---------------GWRSVYCIT-
-----------KR-DAFRGSAPINLTDRLHQVLRWATGSVEIFFS-RNNAFLA---S---
-RRLKLLQRFAYLNVGIYPF-TSIFLIVYC-FLPALSLFSG----------------YFI
VQ-TLDVAFLI-YLLLITICLVVLAILEV---KWSGIELEEWWRNEQFWLISGTSAHFAA
VMQGLLK-VIA-GIEISFTLTSKSA-------G--DE-----V-----------DD--I-
YA-DLYL-----VK----WTSLMIMPIVIAMTNIIAMAFAFIRTIY-S-----T-VPQ--
-WSKF---VGGAFFSFWVLA---------HLYPFAK------------------------
----------------------------GLM--G---R------RGKT-P----------
------------------------------------------------------------
----------------------------------------------T-------------
------------------------------------------------------IV----
--------------------------------------FV--------------------
------------------------------------------------------------
------------------------------------------------------------
---------------------------------WS-GLIA--------------------
------------------------------------------------------------
------------------------------------------------------------
-------------II--------------------IS--L--------------------
--LWIAISPQK----------------PNAT-ADGV---GGG--FQFP------------
-------------------------------------------------------
>pt_42034
-------------------MASLSSQ------------------------------PSKK
GIRSPAGNTANNNSSQQGNRGSTGQTVKFARRTS---------S--GRYVSLSREDL---
----DISGELSG---------------DYT-NYTVQIPSTPDNQPMDT------------
------------SVAVKAEEQYVSNSLFTGGFNSVTRAHLMDKVIDS-------------
------------------------------------------------------------
---EVSH---------PQMAGAKG-SSCAMHACDGKVMK-DERGHDVIPC-ECRFKICRD
CYMDAQKD--TGLCPGCKEPYKVGDYEDEI------------------------------
-------PNFSSGALP-LPPPSKGGDHN----------------------NMTMTKRNQN
GDFDHNRWLF--------------------------------------------------
-----------------------------------------------ETQGTYGYGNAFW
PQD-DMYGDDGD--------------------------EGFPG-------GMLENMD-K-
--PWKP--LSREQPISNAIISP-YRLLIVVRLVVLGFFLHW-----RIMH---------P
-------------NEDARW-----LW-GMSVVCEVWFAFSWILDIIPKLSPINRFTDLEV
L----------RDKF-DMPSPSNPTGR---SDLPGIDLFVSTADP----DKEPPLVTANT
ILSILSVDYPV--EKVACYISDDGGALLTFEAMAEAASFADLWVPFCRKHNIEPRNPETY
FS-------------L----KID-PTKN--KS-RIDFVKDRRK---------------MK
------REYDEFKVRINGLPDSIRRRSDAF---NAR--EEMKMLKHMRESA---------
--G-GD-PLEPI-KVPKATW-M----AD-GTHWPGTWAFPAAEHSKGDHAGIL-Q-----
-----------------------VM---LKPPS----PDP--LM-GGA----DD-----K
MIDFTDVDIR-LPMFVYVSREKRPGYDHNKKAGAMNALV---------------------
-------------------------RASAILSNGPFILNLDCDHYFYNCKAIREGMCFMM
-D-R--GG-----ENICYIQFPQRF--EGIDPSDRYANRNTVFFD---------------
-----GNMRALDGVQGPVYVGTGCMFRRFALYGFDPPNT----SKTEE------------
------------------------------------------------------------
-----------------------KKEAETLPLR-------ATDFDPDLDF-NLLP-----
KRFGNSTMLSESIPIAE-FQGRP-LADHPA-VKYGRPPGAL-RVSRE-------------
PLDA---ATVAE--AVSVISCWYE--DKTEWGD---------------------------
------------------------------------------------------------
------------------------------------------------------------
------------------------------------------------------------
------------------------------------------------------------
----------------------------------------R-------------------
VGWIYGSVTE-------------DVVTGY-RMHNR---------------GWRSVYCIT-
-----------KR-DAFRGSAPINLTDRLHQVLRWATGSVEIFFS-RNNAFLA---T---
-RRLKILQRLAYLNVGIYPF-TSIFLIVYC-FLPALSLFSG----------------FFI
VQ-TLDIAFLI-YLLLITICLVLLAILEV---KWSGIELEEWWRNEQFWLISGTSAHFAA
VMQGLLK-VIA-GIEISFTLTSKSA-------G--DD-----V-----------DD--I-
YA-DLYL-----VK----WTSLMIPPIVIAMTNMIAMAFAFIRTIY-S-----T-VPQ--
-WSKF---VGGAFFSFWVLA---------HLYPFAK------------------------
----------------------------GLM--G---R------RRKT-P----------
------------------------------------------------------------
----------------------------------------------T-------------
------------------------------------------------------IV----
--------------------------------------FV--------------------
------------------------------------------------------------
------------------------------------------------------------
---------------------------------WS-GLIA--------------------
------------------------------------------------------------
------------------------------------------------------------
-------------IT--------------------IS--L--------------------
--LWIAISPPK----------------TTGT-ADGA---GGG--FQFP------------
-------------------------------------------------------
>pt_4687
------------------------------------------------------------
------------------------------------------------------------
------------------------------------------------------------
------------------------------------------------------------
------------------------------------------------------------
------------------------------------------------------------
------------------------------------------------------------
------------------------------------------------------------
------------------------------------------------------------
------------------------------------------------------------
------------------------------------------------------------
-MKSLP--LHACTPSI-SSAII-NRSYSLLHFTALVALFYY-----RLSSFLSS------
-------------KPKASL-----PY-LLVFASEMLLSIIWLFDQAYTWRPVSRTTFPER
L----------PE---D-------------EELPGIDVFICTADH----KKEPPLEVMNT
VLSAMALDYPP--DKLSVYLSDDGGSSLTLQGMREAWLFARSWLPFCRRFGIKIRCPKVY
FS-------------S----LED-NYSG--PLHSLEYEEEKEK---------------IK
------GKYELFKERVNKAGEIIGSEEA--------------------------------
-------------------------------------------TNSKDHPPVI-E-----
-----------------------VI---NDEPK----NVAAIRQ----------------
--------AK-MPLLVYVSREKRPSHSHHFKAGALNVLL---------------------
-------------------------RVSGIMTNSPYILVLDCDMYCNDPTSARQAMCFHL
-DPK--IS-----PSLAFIQFPQKF--HNINKNDIYDGQLRKLFV---------------
-----IRWPGIDGLQGPILSGTGFYMKREALYGNLSEK----------------------
------------------------------------------------------------
------------------------------------------------------------
------------------------------------------------------------
------------------------------------------------------------
------------------------------------------------------------
------------------------------------------------------------
------------------------------------------------------------
------------------------------------------------------------
------------------------------------------------------------
--------VE-------------DYFTGF-ILHCK---------------GKTSVFCNP-
-----------SK-PAFLGSSTTNLNDLLVQGTRWNSGLFEVTLS-KFCPFIYGL-----
-SRMPLLQTMCYGYLALQPL-YFLPLWCLA-TLPQLCLLNG----------------IPI
YP-QVSSSWFM-VFSFIFLASLLKHLEEI---LSTGASIQTLLNEQRVWMMKSVTAYTFG
SLDAIMK-CFG-MREASFLPTNKVA-----------------------------DD--E-
QV-ALYQMGKLNFQ---ASTMILTPIITLIILNIVSFIGGVARMFI-A--------GS--
-WNET---FGQVLFNPQSTF---------LSLMVFQ------------------------
----------------------------SHA--L---LY----NAQGN-P----------
------------------------------------------------------------
----------------------------------------------K-------------
------------------------------------------------------RI----
--------------------------------------VI--------------------
------------------------------------------------------------
------------------------------------------------------------
---------------------------------SS-RMFS--------------------
------------------------------------------------------------
------------------------------------------------------------
-------------MG--------------------CQ--V--------------------
--LRLCMGMSSRSGTDIEEQEDHEDIEGDSVVQNVKFRRICGWSFNDEEFELDPVFPTDP
KYYSVLKQVRFGGESIIPENKSNCKLVKKMERNSEGMWELKLVS-----------
>pt_51398
-------------------M----------------------------------------
------------------------------------------------------------
------------------------------------------------------------
------------------------------------------------------------
------------------------------------------------------------
------------------------------------------------------------
------------------------------------------------------------
------------------------------------------------------------
------------------------------------------------------------
------------------------------------------------------------
-------------------------------------------------AKAISSPN---
--------LYDKVALKYP---I-HRAFDITILVLLISLLVY-----RLLY---------I
-------------SNHGFA------W-LLALLCETCFTFTWVLTVSSKWNPVEYKTYPER
L----------SQKI---------------QELPPVDIFVTTADP----VLEPPILTVNT
VISLLAVDYPA--DKLACYVSDDGCSPTTYYSLVEASKFAKLWAPFCKKHNIQVRAPFRY
FS-------------S----EVPL------NN-SSEFQQEYNK---------------MK
------DEYEELASKINDADKKSIERNL-S------------------------------
--------------------------GD-FAAFSN--------IEGKNHPAII-K-----
-----------------------VV---WENKA----GIS--D-----------------
---------E-LPHLIYISREKRPKHPHHYKAGAMNVLT---------------------
-------------------------RVSGMMTNAPFMLNLDCDMFVNNPKIVCHAMCLLL
-GSR--NE-----MESGFVQFPQYF--YDGLKDDPYGNQFEVWHK---------------
-----YIGNGIVGIQGPFYGGTGCFHRRKVIYGSCPPVA---------------------
------------------------------------------------------------
-------------------------------------------------TSFLLL-----
KIFGNSKEFVRSAAHAL---------------QGKAN----MS--PK-------------
-ILP---NLIEA--AHEVAGCGYE--YGTSWGK---------------------------
------------------------------------------------------------
------------------------------------------------------------
------------------------------------------------------------
------------------------------------------------------------
----------------------------------------E-------------------
VGWQYGSATE-------------DILTGL-KIHAR---------------GWRSVLCTP-
-----------DP-RAFLGCAPRVGPISMTQQKRWATGLLEILMS-ERNPIIATL-T---
-ARLQFRQCLAYLWILIWGL-RSIPEICYA-VLPAYCIITN----------------SSF
LP-KAHEPAMY-IHVALFLSYVIYGLLEY---LETGLSIRAWWNNQRMARVNATNAWLFG
VISVFLK-ILR-ISGTVFEVTQKDQ-------S-SNN-----------------GG--D-
-E-GRFT-----FD----ASPIFVPGTTILLLQLTAFVMGFGGMQLPSVN----------
-DASG---LGEILCSVLVVM---------CFWPFVK------------------------
----------------------------GLF--G---K-----GKYGI-P----------
------------------------------------------------------------
----------------------------------------------L-------------
------------------------------------------------------ST----
--------------------------------------IC--------------------
------------------------------------------------------------
------------------------------------------------------------
---------------------------------KS-SLLS--------------------
------------------------------------------------------------
------------------------------------------------------------
-------------LS--------------------FV--Y--------------------
--LVTSTSMGQL------------------------------------------------
-------------------------------------------------------
>pt_52464
-------------------MES--------------------------------------
------------------------------------------------------------
------------------------------------------------------------
---------------------------------------------EG-------------
------------------------------------------------------------
--E---T--GA-----KPMKSTGGQ---VCQICGDNVG-KTADGEPFVACDVCAFPVCRP
CYEYERKD-GNQSCPQCKTRYKRLNGSPAILG-D-RE---------------------ED
GDADDGASDFNYSSE----------NQNQKQR-----IAERML-SWQMTYGRGE-DSGAP
------NYDK------------EVSHNHIPLLTNG-HE----VSGELSAASP----EHVS
MASPG-----AGAGGGKRI---PYASDVHQ---S---SNVRV-VDPVREFGSPGLGNVAW
KER-VDGWKMKQ-DKTVVPMS--TGHAPSE-R----GAGDIDAATDVL-VDDSLLND-E-
--ARQP--LSRKVSIPSSRINP-YRMVIVLRLVILCIFLHY-----RITN---------P
-------------VRNAYA-----LW-LISVICEIWFAISWILDQFPKWLPVNRETYLDR
L----------ALRY-DNEGEP--------SQLAAVDIFVSTVDP----LKEPPLVTANT
VLSILAVDYPI--DKVSCYVSDDGAAMLTFEALSETSEFARKWVPFCKKYSIEPRAPEWY
FA-------------Q----KID-YLKD--KV-QPSFVKDRRA---------------MK
------REYEEFKIRINGLVAKAQ------------------------------------
-------------KVPEEGWIM----QD-GTPWPG--------NNTRDHPGMI-Q-----
-----------------------VF---LGQSG----GLD--SD-G--------------
--------NE-LPRLVYVSREKRPGFQHHKKAGAMNSLV---------------------
-------------------------RVSAVLTNGPFLLNLDCDHYINNSKALREAMCFMM
-DPN--LG-----KHVCYVQFPQRF--DGIDRNDRYANRNTVFFD---------------
-----INLRGLDGIQGPVYVGTGCVFNRTALYGYEPPLK----PKHKKPG-MLSS-LCG-
--------GSRKKGS--KSSK----------------------KGSD--KKKSGKH----
-------VDPT--VPIFSLD-DIEEG-----VEGAG--FD-D-EKSLLMSQMSLE-----
KRFGQSAVFVASTLMEN------------------------GGVPQS-------------
ATPE---TLLKE--AIHVISCGYE--DKTDWGS---------------------------
------------------------------------------------------------
------------------------------------------------------------
------------------------------------------------------------
------------------------------------------------------------
----------------------------------------E-------------------
IGWIYGSVTE-------------DILTGF-KMHAR---------------GWRSIYCMP-
-----------KR-PAFKGSAPINLSDRLNQVLRWALGSVEILLS-RHCPIWYGY-G---
-GRLKWLERFAYVNTTIYPI-TAIPLLLYC-TLPAICLLTD----------------KFI
IP-QISNIASI-WFISLFLSIFATGILEM---RWSGVGIDEWWRNEQFWVIGGVSAHLFA
VFQGLLK-VLA-GIDTNFTVTSKAS-------D---------E-----------DG--G-
FA-ELYL-----FK----WTTLLIPPTTLLIVNLVGVVAGISHAIN-S-----G-YQS--
-WGPL---FGKLFFAFWVIV---------HLYPFLK------------------------
----------------------------GLM--G---R------QNRT-P----------
------------------------------------------------------------
----------------------------------------------T-------------
------------------------------------------------------IV----
--------------------------------------VV--------------------
------------------------------------------------------------
------------------------------------------------------------
---------------------------------WS-ILLA--------------------
------------------------------------------------------------
------------------------------------------------------------
-------------SI--------------------FS--L--------------------
--LWVRVDPFT----------------TRVT-GPD--VEQC-GINC--------------
-------------------------------------------------------
>pt_52579
-------------------MAG--------------------------------------
------------------------------------------------------------
------------------------------------------------------------
-------------------------LVTGSSQTLHAKDELRP------------------
------------------------------------------------------------
----------------PTRQSATSK---KCRVCGDEIG-VKEDGEVFVACHVCGFPVCRP
CYEYERSE-GNQSCPQCNTRYKRHKGCPRVPG-DNDD---------------------ED
ANFDDFEDEFQIKHHD---------HDESNQK--------------NVFSHTEIEHYNE-
----------------------QEMQPIRPAFSS--------------------------
----------AGSVAGKD-------------------------LEGEKE----GYSNAEW
QER-VEKWKVRQ-EKRGLVS-------------------KDDGGNDQG-EEDEYLMA-E-
--ARQP--LWRKIPIPSSRINP-YRIVIVLRLIILCFFFRF-----RILT---------P
-------------AYDAYA-----LW-LISVICEVWFGLSWILDQFPKWNPIERETYLDR
L----------SMRF-EREGEP--------NRLGPVDVFVSTVDP----LKEPPIITANT
VLSILSVDYPV--DKVSCYVSDDGASMLLFDSLAETAEFARRWVPFCKKHNIEPRAPEFY
FT-------------Q----KID-YLKD--KV-HPNFVKERRA---------------MK
------REYEEFKVRINALVSKAQ------------------------------------
-------------KKPEEGWVM----QD-GTPWPG--------NITRDHPGMI-Q-----
-----------------------VY---LGSEG----ALD--VE-G--------------
--------KE-LPRLVYVSREKRPGYNHHKKAGAMNALI---------------------
-------------------------RVSAVLTNAPFMLNLDCDHYINNSKAVREAMCFLM
-DPQ--LG-----KKLCYVQFPQRF--DGIDRHDRYANRNVVFFD---------------
-----INMKGLDGVQGPVYVGTGCVFNRQSLYGYDPPVS----ENRPKMT-C--D-CWPS
WCCCCCG-GSRKKSK--KKGQ-----------------RSLLGGLYPMKKKMMGKKYT--
-------RKAS--APVFDLE-EIEEG-----LEG----YE-ELEKSSLMSQKSFE-----
KRFGQSPVFIASTLMEN------------------------GGLPEG-------------
TNSQ---SHIKE--AIHVISCGYE--EKTEWGK---------------------------
------------------------------------------------------------
------------------------------------------------------------
------------------------------------------------------------
------------------------------------------------------------
----------------------------------------E-------------------
VGWIYGSVTE-------------DILTGF-KMHCR---------------GWRSVYCSP-
-----------QR-PAFKGSAPINLSDRLHQVLRWALGSIEIFLS-HHCPLWYGY-G---
-GKLKLLERLAYINTIVYPF-TSIPLLAYC-TIPAVCLLTG----------------KFI
IP-TLNNLASI-WFLALFISIIATSVLEL---RWSGVSIQDLWRNEQFWVIGGVSAHLFA
VFQGLLK-VLG-GVDTNFTVTSKSA-------D---------------------DA--E-
FG-ELYL-----FK----WTTLLIPPTTLIILNMVGVVAGVSDAIN-N-----G-YGS--
-WGPL---FGKLFFAFWVIV---------HLYPFLK------------------------
----------------------------GLM--G---R------QNRT-P----------
------------------------------------------------------------
----------------------------------------------T-------------
------------------------------------------------------IV----
--------------------------------------VL--------------------
------------------------------------------------------------
------------------------------------------------------------
---------------------------------WS-ILLA--------------------
------------------------------------------------------------
------------------------------------------------------------
-------------SI--------------------FS--L--------------------
--IWVRIDPFL----------------PKQT-GPI--LKQC-GVEC--------------
-------------------------------------------------------
>pt_53289
-------------------MNT--------------------------------------
------------------------------------------------------------
------------------------------------------------------------
----------------------GGRLIAGS----HNRNEFVLINADE-------------
------------------------------------------------------------
--N---A--RI-----KSVQELSGQ---VCHICGDEIE-ITVDGEPFVACNECAFPVCRP
CYEYERRE-GNQACPQCKTRYKRLKGSPRVEG-D-EE---------------------ED
-DIDDLEHEFDYGNF----------DGLSPEQ-----VAEAML-SSRMNTGRAS-HSNIS
GIPTHGELDS------------SPLNSKIPLLTYG-EE--------DTEISS----DRHA
LIVPPS--------HGNRFHPISFPDPSIP------LAQPRP-MVPKKDIAVYGYGSVAW
KDR-MEDWKKRQNDKLQVVK--------HEGG--H--DNGNFEGDELD-DPDLPMMD-E-
--GRQP--LSRKLPIPSSKINP-YRMIIILRLVVVGLFFHY-----RILH---------P
-------------VNDAYG-----LW-LTSVICEIWFAVSWILDQFPKWYPIERETYLDR
L----------SLRY-EKEGKP--------SELASVDVFVSTVDP----MKEPPLITANT
VLSILAVDYPV--DKVACYVSDDGAAMLTFEALSETSEFARKWVPFCKKFNIEPRAPEWY
FS-------------Q----KMD-YLKN--KV-HPAFVRERRA---------------MK
------REYEEFKVKINGLVATAQ------------------------------------
-------------KVPEDGWTM----QD-GTPWPG--------NNVRDHPGMI-Q-----
-----------------------VF---LGQSG----VRD--VE-G--------------
--------NE-LPRLVYVSREKRPGFEHHKKAGAMNALM---------------------
-------------------------RVTAVLSNAPYLLNVDCDHYINNSRALREAMCFLM
-DPT--SG-----KKVCYVQFPQRF--DGIDRHDRYSNRNVVFFD---------------
-----INMKGLDGLQGPIYVGTGCVFRRQALYGYDAPVK----KRPPGKT-C--N-CWPK
WCCLFC--GSRK-NK--KSKQ------------------------KKE-KKK-SKN----
-------REAS--KQIHALE-NIEEG-----IEE----ST-S-EKSSETSQMKLE-----
KKFGQSPVFVASTLLEN------------------------GGVPRD-------------
ASPA---SLLRE--AIQVISCGYE--DKTEWGK---------------------------
------------------------------------------------------------
------------------------------------------------------------
------------------------------------------------------------
------------------------------------------------------------
----------------------------------------E-------------------
VGWIYGSVTE-------------DILTGF-KMHCH---------------GWRSVYCIP-
-----------KR-PAFKGSAPINLSDRLHQVLRWALGSVEIFFS-RHCPIWYGY-G---
-GGLKWLERFSYINSVVYPW-TSIPLLVYC-TLPAICLLTG----------------KFI
VP-EISNYASI-VFMALFISIAATGILEM---QWGGVGIDDWWRNEQFWVIGGASAHLFA
LFQGLLK-VLA-GVSTNFTVTSKAA-------D---------------------DG--E-
FS-ELYL-----FK----WTSLLIPPTTLLIMNIVGVVVGVSDAIN-N-----G-YDS--
-WGPL---FGRLFFALWVII---------HLYPFLK------------------------
----------------------------GLL--G---K------QDRM-P----------
------------------------------------------------------------
----------------------------------------------T-------------
------------------------------------------------------II----
--------------------------------------LV--------------------
------------------------------------------------------------
------------------------------------------------------------
---------------------------------WS-ILLA--------------------
------------------------------------------------------------
------------------------------------------------------------
-------------SI--------------------LT--L--------------------
--LWVRINPFV----------------SKG--GPV--LELC-GLNC-D------------
-------------------------------------------------------
>pt_53607
-------------------MES--------------------------------------
------------------------------------------------------------
------------------------------------------------------------
---------------------------------------------EG-------------
------------------------------------------------------------
--E---T--GV-----KPMTSIVGQ---VCQICSDSVG-KTVDGEPFVACDVCAFPVCRP
CYEYERKD-GNQSCPQCKTRYRRHKGSPAILG-D-RE---------------------ED
GDADDGAIDFNYSSE----------NQNQKQK-----IAERML-SWQMTFGRGE-DLGAP
------NYDK------------EVSHNHIPLITNG-HE----VSGELSAASP----EHIS
MASP-------GAAGGKHI---PYASDVHQ---S---SNGRV-VDPVREFGSPGLGNVAW
KER-VDGWKMKQ-DKNVVPMS--TGHAPSE-R----GVGDIDAATDVL-VDDSLLND-E-
--ARQP--LSRKVSIPSSRINP-YRMVIVLRLIILCIFLHY-----RITN---------P
-------------VPNAYA-----LW-LISVICEIWFAISWILDQFPKWLPVNRETYLDR
L----------ALRY-EHEGEP--------SQLAAVDIFVSTVDP----LKEPPLVTANT
VLSILAVDYPI--DKVSCYVSDDGAAMLTFEALSETSEFARKWVPFCKKYNIEPRAPEFY
FS-------------Q----KID-YLKD--KV-QPSFVKDRRA---------------MK
------REYEEFKIRVNGLVSKAQ------------------------------------
-------------KVPEEGWIM----QD-GTPWPG--------NNTRDHPGMI-Q-----
-----------------------VF---LGQSG----GLD--TD-G--------------
--------NE-LPRLVYVSREKRPGFQHHKKAGAMNSLV---------------------
-------------------------RVSAVLTNGPFLLNLDCDHYINNSKALREAMCFMM
-DPN--LG-----KHVCYVQFPQRF--DGIDKNDRYANRNTVFFD---------------
-----INLRGLDGIQGPVYVGTGCVFNRTALYGYEPPLK----PKHKKPG-FLSS-LCG-
--------GSRKKSS--KSSK----------------------KGSD--KKKSGKH----
-------ADPT--VPVFSLE-DIEEG-----VEGAG--FD-D-EKSLLMSQTSLE-----
KRFGQSAVFVASTLMEN------------------------GGVPQS-------------
ATPE---TLLKE--AIHVISCGYE--DKTDWGS---------------------------
------------------------------------------------------------
------------------------------------------------------------
------------------------------------------------------------
------------------------------------------------------------
----------------------------------------E-------------------
IGWIYGSVTE-------------DILTGF-KMHAR---------------GWRSIYCMP-
-----------KR-PAFKGSAPINLSDRLNQVLRWALGSVEILLS-RHCPIWYGY-G---
-GRLKWLERFAYVNTTIYPI-TAIPLLFYC-TLPAICLLTD----------------KFI
IP-QISNIASI-WFISLFLSIFATGILEM---RWSGVGIDEWWRNEQFWVIGGVSAHLFA
VFQGLLK-VLA-GIDTNFTVTSKSS-------D---------E-----------DG--D-
FT-ELYM-----FK----WTTLLIPPTTLLIVNLVGVVAGISHAIN-S-----G-YQS--
-WGPL---FGKLFFAFWVIV---------HLYPFLK------------------------
----------------------------GLM--G---R------QNRT-P----------
------------------------------------------------------------
----------------------------------------------T-------------
------------------------------------------------------IV----
--------------------------------------VV--------------------
------------------------------------------------------------
------------------------------------------------------------
---------------------------------WS-ILLA--------------------
------------------------------------------------------------
------------------------------------------------------------
-------------SI--------------------FS--L--------------------
--LWVRVDPFT----------------TRVT-GPD--VEQC-GINC--------------
-------------------------------------------------------
>pt_53706
------------------------------------------------------------
------------------------------------------------------------
------------------------------------------------------------
------------------------------------------------------------
------------------------------------------------------------
------------------------------------------------------------
------------------------------------------------------------
------------------------------------------------------------
------------------------------------------------------------
------------------------------------------------------------
-------------MCVRVEALCSPETSHSTEGHSQFKQDGLKVEKPAE-EDCRATAE-KL
MEISPP--LHLCHVSK-TSIFI-NRLHGLLHSIAIAFLIYY-----RASFLFQEPQTK--
-------------ATVPML-----LW-LLVFVAELLLSFIWLIGQAYHWHPVSRTVFPER
L----------PE---D-------------DKLPAIDVFICTVDP----DKEPTLDVMNT
VLSAMALDYPA--EKLNLYLSDDGGAAVTLHGMKEAWRFAKSWLPFCKKYGIKTRCPKAY
FS-------------A----TSK-DDDS--FGSSNEFMADRQI---------------IQ
------EKYEDFKERVMRFREDFVLEET--------------------------------
----------------------------------------KSDITGRDHPALI-E-----
-----------------------VI---QDNSN----EEAPKDE-A--------------
--------NE-MPLLVYVSREKRPSHPHHFKAGALNVLL---------------------
-------------------------RVSGVISNSPHILVLDCDMYCNDPTSARQAMCFFF
-DPN--IS-----SSLAFVQFPQRF--HNISKHDIYDSQLRSTFG-------VRLVFIDF
TLLNQILWQGLDGLKGPVLSGTGFYIKRNSLYGDSMQKGLVLSNPNHAAS----------
------------------------------------------------------------
--------------------------------------SQHALDDPKSCNLLELR-----
DTFGLSNEFVNSIRQNY----------------------------------KANPMSYG-
SVSS---MLLQE--TRILASCDYP--RHTKWGE---------------------------
------------------------------------------------------------
------------------------------------------------------------
------------------------------------------------------------
------------------------------------------------------------
----------------------------------------E-------------------
ACFLYHSVAE-------------DFFTGF-ILHCK---------------GWLSVYLNP-
-----------SR-PQFLGTSITSLNDLLIQGTRWSSGLVEVGLS-RFCPLIYGT-----
-LRMSFLESLCYAEISLFPLFYCLPLWCFA-TIPQLCLLNG----------------IPL
YP-KVSSSFFI-VFSFIFLSAVSKHLYEV---LKSGGSINTLVYEQRLWMMKSVSTHTYG
SLDAVMK-RIG-VREASFLPTNKAA-----------------------------DE--E-
KF-KLYQMGKFDFK---TSSMLLVPMVTVIILNMASFVLGVIRIII-A--------GN--
-WDSM---VVQVFLSSYILV---------MNSAIIE------------------------
----------------------------GMT--I---RK----DKGCI-P----------
------------------------------------------------------------
----------------------------------------------L-------------
------------------------------------------------------SV----
--------------------------------------IV--------------------
------------------------------------------------------------
------------------------------------------------------------
---------------------------------LS-TVFM--------------------
------------------------------------------------------------
------------------------------------------------------------
-------------EH--------------------LL--S--------------------
--ICHILDILDLSHPDIACNVPLKIRQIKTKGKTGLPGLLETMKTTVMLLLSDWATLSKG
PVSNFPSVSLAATDLIMGHVRSCLPEESGLLAMISWPPERASWAAIHSLQNRSLE
>pt_54097
-------------------MVKRASSPCSSPVTITVSS------------------GGKG
GGSRSMGLTSPVPRASISNNPNSPLSNSRNRTPS---------G--GRYCSMSRDDTTEE
INS------------------------EFV-SYTVHIPPTPDHQSFSASQTSLAEDI---
------------TNAAKPERSFISGTIFTGGFNSVTRGHVVDCSMEN-------------
------------------------------------------------------------
-----------------NESLKSG-LVCGMKGCDEKAIR--------GKC-ECGFKICRD
CYLDCVGSNGGGHCPGCKEPYKDADDEAED---------------------------DDD
YDYDEAKSEADDQALP-LP---------------KLDKRLSLVKSFK--------AQSHP
PDFDHTRWLF--------------------------------------------------
-----------------------------------------------ETKGTYGYGNAVW
PKD-GYG---------------------------AGSGANGFE-------PPPDFGE-R-
--SRRP--LTRKVGVSAAILSP-YRLLIMIRLAALGLFLTW-----RIRH---------P
-------------NREAMW-----LW-GMSITCELWFGVSWILDQLPKLCPVNRVTDLSV
L----------KQRF-ESPSLRNPKGR---SDLPGIDVFVSTADP----EKEPPLVTANT
ILSILAVDYPV--EKLACYLSDDGGSLLTFEALAETASFARIWVPFCRKHNIEPRNPEAY
FG-------------Q----KRD-FLKN--KV-RLDFVRERRR---------------VK
------REYDEFKVRINSLTESIRRRSDAY---NAH--EELRARKNQMEM----------
--G-GN-PSEIV-KVPKATW-M----SD-GSHWPGTWTSGEADHSKGDHAGVI-Q-----
-----------------------AM---LAPPN----AEP--VF-GVE--ADGE-----N
LLDTTEIDIR-LPMLVYVSREKRPDYDHNKKAGAMNALV---------------------
-------------------------RTSAIMSNGPFILNLDCDHYIYNSLALREGMCFML
-D-R--GG-----DRICYVQFPQRF--EGIDPSDRYANHNTVFFD---------------
-----VSMRALDGLQGPMYVGTGCIFRRTALYGFSPPRT----TEHYGWF----------
--------GRKKIKLFLRKPK---------------------------------------
---------------------AAKKQEDEMALPINGDQN-SDDDDADIES-LLLP-----
KRFGNSTSLAASIPVAE-YQGRL-LQDLQETGKQGRPAGSL-AVPRE-------------
PLDA---ATVAE--AISVISCFYE--DKTEWGK---------------------------
------------------------------------------------------------
------------------------------------------------------------
------------------------------------------------------------
------------------------------------------------------------
----------------------------------------R-------------------
VGWIYGSVTE-------------DVVTGY-RMHNR---------------GWRSIYCVT-
-----------KR-DAFRGTAPINLTDRLHQVLRWATGSVEIFFS-RNNALFA---T---
-RRMKFLQRVAYFNCGMYPF-TSMFLIVYC-VLPAISLFSG----------------QFI
VQ-SLSVTFLV-LLLAITITLCLLAILEI---KWSGITLHDWWRNEQFWLIGGTSAHPAA
VLQGLLK-VIA-GVDISFTLTSKSA-------T-PED-----A-----------DD--E-
FA-DLYV-----VK----WSFLMVPPITIMMLNLIAIAVGVARTLY-S-----P-FPQ--
-WSRL---VGGVFFSFWVLS---------HLYPFAK------------------------
----------------------------GLM--G---R------RGRV-P----------
------------------------------------------------------------
----------------------------------------------T-------------
------------------------------------------------------IV----
--------------------------------------YV--------------------
------------------------------------------------------------
------------------------------------------------------------
---------------------------------WS-GLLS--------------------
------------------------------------------------------------
------------------------------------------------------------
-------------II--------------------IS--L--------------------
--LWVYISPPG-----------------TQDYMK----------FQIP------------
-------------------------------------------------------
>pt_54317
-------------------MEA--------------------------------------
------------------------------------------------------------
------------------------------------------------------------
----------------------NAGMVAGS----YRRNELVRIRHDS-------------
------------------------------------------------------------
--D---S--GP-----KPLKNLNGQ---TCQICGDNVG-VTENGDIFVACNECAFPVCRP
CYEYERKD-GTQSCPQCKTRYRRHKGSPRVDG-D-ED---------------------ED
-GVDDLENEFNYAQGI-GNA--------------------------KHQWQGDDIELSSS
SR--------------------HES-QPIPLLTNG-QP----VSGEIPCATP----DNQS
VRTTSG----PLGPAERNVHSSPYIDPRQP-------VHVRI-VDPSKDLNSYGLGNVDW
KER-VEGWKLKQ-DKNMMQM--------TNRYSE---GKGDMEGTGSN-GDELQMAD-D-
--ARQP--MSRVVPISSSYLTP-YRVVIILRLIILGFFLQY-----RVTH---------P
-------------VKDAYG-----LW-LTSVICEIWFALSWLLDQFPKWMPINRETYLDR
L----------ALRY-DREGEP--------SQLAPIDIFVSTVDP----MKEPPLVTANT
VLSILAVDYPV--DKVSCYVSDDGSAMLTFEALSETAEFARKWVPFCKKHSIEPRAPEFY
FA-------------Q----KID-YLKD--KI-QPSFVKERRA---------------MK
------REYEEFKVRINALVAKAQ------------------------------------
-------------KMPEEGWTM----QD-GTPWPG--------NNPRDHPGMI-Q-----
-----------------------VF---LGHSG----GLD--TD-G--------------
--------NE-LPRLVYVSREKRPGFQHHKKAGAMNALI---------------------
-------------------------RVSAVLTNGAYLLNVDCDHYFNNSKALKEAMCFMM
-DPA--YG-----KKTCYVQFPQRF--DGIDLHDRYANRNIVFFD---------------
-----INLKGLDGIQGPVYVGTGCCFNRQALYGYDPVLT----EEDLEPNIIVKS-CC--
--------GSRKKGR--GGHK------------------------KYIDKKRAMKR----
-------TEST--VPIFNME-DIEEG-----VEG----YD-D-ERSLLMSQKSLE-----
KRFGQSPVFIAATFQEQ------------------------GGIPPS-------------
TNPA---TLLKE--AIHVISCGYE--DKTEWGK---------------------------
------------------------------------------------------------
------------------------------------------------------------
------------------------------------------------------------
------------------------------------------------------------
----------------------------------------E-------------------
IGWIYGSVTE-------------DILTGF-KMHAR---------------GWISIYCMP-
-----------PR-PAFKGSAPINLSDRLNQVLRWALGSIEILLS-RHCPIWYGY-S---
-GRLKLLERLAYINTIVYPL-TSLPLLAYC-ILPAICLVTG----------------KFI
IP-EISNYAGM-WFILLFISIFATGILEL---RWSGVGIEDWWRNEQFWVIGGTSAHLFA
VFQGLLK-VLA-GIDTNFTVTSKAS-------D---------E-----------DG--D-
FA-ELYV-----FK----WTSLLIPPTTVILLNMMGIVAGVSFAIN-S-----G-YQS--
-WGPL---FGKLFFAIWVIA---------HLYPFLK------------------------
----------------------------GLL--G---R------QNRT-P----------
------------------------------------------------------------
----------------------------------------------T-------------
------------------------------------------------------IV----
--------------------------------------IV--------------------
------------------------------------------------------------
------------------------------------------------------------
---------------------------------WS-ILLA--------------------
------------------------------------------------------------
------------------------------------------------------------
-------------SI--------------------FS--L--------------------
--LWVRIDPFT----------------SGTT-QTAS-NGQC-GVNC--------------
-------------------------------------------------------
>pt_54613
-------------------MASKSFK----------------------------------
-ATRSNLSTSSDAAES--HKPPLPPSVTFGRRTS---------S--GRYISYSRD-----
----DLDSELGSS--------------DFM-NYTVHIPPTPDNQPM--------------
-----DP-----SISQKVEEQYVSNSLFTGGFNSVTRAHLMDKVIES-------------
------------------------------------------------------------
---EASH---------PQMAGAKG-SSCAIPGCDAKVMS-DERGVDILPC-ECDFKICRD
CYIDAVKS-GGGICPGCKEPYKNTELDEVA------------------------------
--------VDSGRPLP-LPPPGTMS---------KMERRLSLMKST-----KSVLMRSQT
GDFDHNRWLF--------------------------------------------------
-----------------------------------------------ETRGTYGYGNAIW
PND-GGF---------------------------GNGNDEEVG-------EPKELMS-K-
--PWRP--LTRKLKIPAAVISP-YRLLILIRIVILALFLEW-----RVRH---------P
-------------NNDAIW-----LW-GMSVVCEIWFAFSWLLDQLPKLCPINRATDLNV
L----------KDKF-ETPSLSNPTGK---SDLPGIDVFVSTADP----EKEPPLVTANT
ILSILAADYPV--EKLSCYVSDDGGALLTFEAMAEAASFANVWVPFCRKHGVEPRNPESY
FN-------------L----KRD-PYKN--KV-KPDFVKDRRR---------------VK
------REYDEFKVRINSLPDSIRRRSDAY---HAR--EEIKAMKLQKQH----------
--K-DDEPVESV-KIAKATW-M----AD-GTHWPGTWLNSAPEHSRGDHAGII-Q-----
-----------------------VM---LKPPS----DEP--LL-GTA--D-DT-----K
IMDFTDVDIR-LPLLVYVSREKRPGYDHNKKAGAMNALV---------------------
-------------------------RASAIMSNGPFILNLDCDHYIYNSQAMREGMCFMM
-D-R--GG-----DRLCYVQFPQRF--EGIDPSDRYANHNTVFFD---------------
-----VNMRALDGLMGPVYVGTGCLFRRIALYGFDPPRA----KENHPGC----------
---CSCCFSRRKKHSSIA------------------------------------------
-----------------------NTPEENRALR------MGDSDDEEMNL-SLLP-----
KKFGNSTFLIDSIPVAE-YQGRP-LADHPA-VKNGRPPGAL-TIPRE-------------
LLDA---STVAE--AISVISCWYE--DKTEWGN---------------------------
------------------------------------------------------------
------------------------------------------------------------
------------------------------------------------------------
------------------------------------------------------------
----------------------------------------R-------------------
VGWIYGSVTE-------------DVVTGY-RMHNR---------------GWKSVYCVT-
-----------KR-DAFRGTAPINLTDRLHQVLRWATGSVEIFFS-RNNALLA---S---
-PRMKFLQRIAYLNVGIYPF-TSIFLIVYC-FLPALSLFSG----------------QFI
VQ-TLNVTFLA-YLLIITLTLCLLAVLEI---KWSGIELEEWWRNEQFWLIGGTSAHLAA
VLQGLLK-VVA-GIEISFTLTSKSA-------G--DD-----V-----------DD--E-
FA-DLYV-----VK----WTSLMIPPITIMMVNLIAIAVGFSRTIY-S-----V-IPQ--
-WSRL---LGGVFFSFWVLA---------HLYPFAK------------------------
----------------------------GLM--G---R------RGRT-P----------
------------------------------------------------------------
----------------------------------------------T-------------
------------------------------------------------------IV----
--------------------------------------FV--------------------
------------------------------------------------------------
------------------------------------------------------------
---------------------------------WS-GLIA--------------------
------------------------------------------------------------
------------------------------------------------------------
-------------IT--------------------IS--L--------------------
--LWVAINPPS----------------GTNQ-I------GGS--FQFP------------
-------------------------------------------------------
>pt_54887
------------------------------------------------------------
------------------------------------------------------------
------------------------------------------------------------
------------------------------------------------------------
------------------------------------------------------------
------------------------------------------------------------
------------------------------------------------------------
------------------------------------------------------------
------------------------------------------------------------
------------------------------------------------------------
------------------------------------------------------------
------------------------------------------------------------
------------------------------------------------------------
------------------------------------------------------------
------------------------------------------------------------
------------------------------------------------------------
------MMYESMKVKVGHVLERGTVGDQYITS-DHE------------------------
--------------------------REAFNKWS-------NKFTRQDHPAVI-Q-----
-----------------------VL---LDASK----DKD--ID-G--------------
--------CL-MPNLIYISRGKSKASPHHFKAGALNALL---------------------
-------------------------RVSGSMTNAPMVLSLDCDFRSNDPQTPLRVLCYLC
-DPA--IP-----TDFAYVQFPQLF--QGINKSDIYNAEYKRLFQ---------------
-----INMLGFDGLSGPNHVGTGGFFRRRSFFGSPSSLI---------------------
------------------------------------------------------------
------------------------------------------------------------
--------------------------------------------LPEIPELAPDYVVDKP
IQSQ---SILSL--AHRVANCNYE--NQTDWGS---------------------------
------------------------------------------------------------
------------------------------------------------------------
------------------------------------------------------------
------------------------------------------------------------
----------------------------------------K-------------------
IGFRYGSLVE-------------DYYTGF-RMHCE---------------GWKSAFCNP-
-----------DR-PAFFGDVPNSLIGALDQQKRWSVGLLEVGFS-KYSPATYGV-----
-RTMGPSMGLAYAQVAFWPL-WSIPITAYA-FLPQLALLNK----------------VYI
FP-KVSEPWFF-LYAFLFLGAYGQDCLDF---ILAGGTIQRWWSDQRFWIIRGITSYFFG
SIEFFLK-FLG-ISAFGFTVTSKAV-----------------------------DA--E-
QS-KRYEQGIFEFG---VHSPMFVSLTLAAIINLISFSQGLVEVFR-G--------NN--
-LEGL---FVQMFISGFAVV---------NSWPIYE------------------------
----------------------------AIA--L---RN----DNGKM-P----------
------------------------------------------------------------
----------------------------------------------V-------------
------------------------------------------------------KT----
--------------------------------------TI--------------------
------------------------------------------------------------
------------------------------------------------------------
---------------------------------MA-TLLA--------------------
------------------------------------------------------------
------------------------------------------------------------
-------------GA--------------------FY--A--------------------
--ASSFICR---------------------------------------------------
-------------------------------------------------------
>pt_55679
-------------------MET--------------------------------------
------------------------------------------------------------
------------------------------------------------------------
----------------------KGRLIAGS----HNRNEFVLINADE-------------
------------------------------------------------------------
--I---A--RV-----TSVKELSGQ---ICKICGDEIE-ITVDGEPFVACNECAFPVCRP
CYEYERRE-GNQACPQCRTRYKRIKGSPRVDG-D-EE---------------------EE
-DTDDLENEFDIGIN----------DRRDPHQ-----VAEALL-AARLNTGRGS-QSNVS
GFATPSEFDS------------ASVVPEIPLLTYG-EE--------DVGISS----DKHA
LIIPPF--------RGKRIHPMPFPDSSMS-------LPPRP-MDPNKDLAVYGYGTVAW
KER-MEEWRKKQSDKLQVVK--------HQGG--K--GGENNGGDELD-DPDLPMMD-E-
--GRQP--LSRKLPISSSKISP-YRLIIILRLVILSLFFHY-----RILH---------P
-------------VNDAYG-----LW-LTSVICEIWFAISWILDQFPKWFPIERETYLDR
L----------SLRY-EKEGKP--------SELASVDVFVSTVDP----MKEPPLITANT
VLSILAVDYPV--EKVACYVSDDGAAMLTFEAISETSEFARKWVPFCKRFSIEPRAPEWY
FA-------------K----KVD-YLKD--KV-DPAFIRERRA---------------MK
------REYEEFKVRINGLVAMAQ------------------------------------
-------------KVPEDGWTM----QD-GSPWPG--------NNVRDHPGMI-Q-----
-----------------------VF---LGHNG----VHD--VE-G--------------
--------NE-LPRLVYVSREKRPGFDHHKKAGAMNALV---------------------
-------------------------RVSAIISNAPYMLNVDCDHYINNSKALREAMCFMM
-DPT--SG-----KKICYVQFPQRF--DGIDRHDRYSNRNVVFFD---------------
-----INMKGLDGIQGPIYVGTGCVFRRQALYGYDAPVK----KKPPGRT-C--N-CLPR
WCCYCC--RSKKKNK--KSKS------------------------KSN-EKK--KS----
-------KEAS--KQIHALE-NIEEG-----IEG----ID-N-EKSALMPQIKFE-----
KKFGQSSVFIAATLMED------------------------GGVPKG-------------
ASSA---SLLKE--AIHVISCGYE--DKTEWGK---------------------------
------------------------------------------------------------
------------------------------------------------------------
------------------------------------------------------------
------------------------------------------------------------
----------------------------------------E-------------------
IGWIYGSVTE-------------DILTGF-KMHCH---------------GWRSVYCTP-
-----------KI-PAFKGSAPINLSDRLHQVLRWALGSVEILLS-RHCPIWYGY-G---
-CGLKWLERFSYINSVVYPL-TSIPLIAYC-TLPAVCLLTG----------------KFI
VP-EISNYASI-IFMALFISIAATGILEM---QWGGVGIHDWWRNEQFWVIGGASSHLFA
LFQGLLK-VLA-GVNTNFTVTSKAA-------D---------------------DG--E-
FS-ELYL-----FK----WTSLLIPPMTLLIINIIGVVVGISDAIN-N-----G-YET--
-WGPL---FGKLFFALWVIV---------HLYPFLK------------------------
----------------------------GLI--G---K------QDRL-P----------
------------------------------------------------------------
----------------------------------------------T-------------
------------------------------------------------------II----
--------------------------------------VV--------------------
------------------------------------------------------------
------------------------------------------------------------
---------------------------------WS-ILLA--------------------
------------------------------------------------------------
------------------------------------------------------------
-------------SV--------------------LT--L--------------------
--LWVRINPFL----------------SKG--GIV--LEIC-GLNC-D------------
-------------------------------------------------------
>pt_55880
-------------------MEA--------------------------------------
------------------------------------------------------------
------------------------------------------------------------
----------------------SAGLVAGS----HNRNELVVIHGHE-------------
------------------------------------------------------------
---------EH-----KPLKNLDGQ---VCEICGDEIG-LTVDGDLFVACNECGFPACRP
CYEYERRE-GTQNCPQCKTRYKRLKGSPRVEG-D-DD---------------------ED
-DLDDIEHEFIIEDEQ-----------DKNKY-----LTEAML-HGKMTYGRGH-DDEEN
-------------------------SHFPPVITGV-RS--RPVSGEFPIGSH----GEQM
LSSS----------LHKRVHPYPVSEP---------------------E--------GGW
KER-MDDWKMQQ-------------------------GNLGPEQED---DAEAAMLD-E-
--ARQP--LSRKVPIASSKINP-YRMVIVARLIILAFFLRY-----RILH---------P
-------------VHDAIG-----LW-LTSIVCEIWFAISWILDQFPKWLPIDRETYLDR
L----------SLRY-EREGEP--------NMLAPADIFVSTVDP----MKEPPLVTGNT
ILSILAMDYPV--EKISCYLSDDGASMCTFEAMSETAEFARKWVPFCKKYSIEPRAPEFY
FA-------------L----KID-YLKD--KV-QPTFVKERRA---------------MK
------REYEEFKVRINAIVAKAQ------------------------------------
-------------KVPPEGWIM----QD-GTPWPG--------NNTRDHPGMI-Q-----
-----------------------VF---LGHSG----GHD--TE-G--------------
--------NE-LPRLVYVSREKRPGFSHHKKAGAMNALI---------------------
-------------------------RVSAVLTNAPFMLNLDCDHYINNSKAVREAMCFLM
-DPQ--IG-----KRVCYVQFPQRF--DGIDRHDRYANRNTVFFD---------------
-----INMKGLDGIQGPVYVGTGCVFKRQALYGYDPPKE----PKRPKMVTC--D-CCP-
-CF-----GRRKKKN--AKNG---------------------------------------
---------------------AVGEG---TSLQG----MD-N-EKELLMSQMNFE-----
KRFGQSAIFVTSTLMEE------------------------GGVPPS-------------
SSPA---ALLKE--AIHVISCGYE--DKTEWGL---------------------------
------------------------------------------------------------
------------------------------------------------------------
------------------------------------------------------------
------------------------------------------------------------
----------------------------------------E-------------------
LGWIYGSITE-------------DILTGF-KMHCR---------------GWRSIYCMP-
-----------KL-AAFKGSAPINLSDRLNQVLRWALGSVEIFFS-RHSPMLYGYKE---
-GKLKWLERFAYVNTTIYPF-TSLALVAYC-CLPAICLLTD----------------KFI
MP-EISTFASL-FFIGLFLSIFSTGILEL---RWSGVSIEEWWRNEQFWVIGGVSAHLFA
VVQGLLK-VLA-GIDTNFTVTSKAT-------D---------------------DD--D-
FG-ELYA-----FK----WTTLLIPPTTILIINLVGVVAGVSDAIN-N-----G-YQS--
-WGPL---FGKLFFAFWVIV---------HLYPFLK------------------------
----------------------------GLM--G---R------QNRT-P----------
------------------------------------------------------------
----------------------------------------------T-------------
------------------------------------------------------IV----
--------------------------------------VI--------------------
------------------------------------------------------------
------------------------------------------------------------
---------------------------------WS-VLLA--------------------
------------------------------------------------------------
------------------------------------------------------------
-------------SI--------------------FS--L--------------------
--LWVRIDPFV----------------MKTK-GPD--TKQC-GINC--------------
-------------------------------------------------------
>pt_766
-------------------MEV--------------------------------------
------------------------------------------------------------
------------------------------------------------------------
----------------------SAGLVAGS----HNRNELVVIRRDG-------------
------------------------------------------------------------
--E---S--AP-----RSLERVSRQ---ICQICGDDVG-LTVDGELFVACNECAFPICRT
CYEYERRE-GNQVCPQCKTRFKRLKGCARVHG-D-EE---------------------ED
-GIDDLENEFNFDGRN-S-------NRHDMQHHGGLGGPESMRHY----------DPDLP
HDL-------------------HHPLPQVPLLTNG-QM--------VDDIPP----EQHA
LV-PSYMAPIGG--SGKRIHPLPFSDSAVP-------VQPRS-MDPSKDLAAYGYGSIAW
KER-MESWKQKQ-DNLQMMK--------SENG-----------DYDGD-DPDLPLMD-E-
--ARQP--LSRKTPLPSSQINP-YRMIIIVRLVVVGFFFHY-----RVTH---------P
-------------VNDAFA-----LW-LISVICEIWFAVSWILDQFPKWLPIDRETYLDR
L----------SLRY-EKEGQA--------SQLCPVDIYVSTVDP----LKEPPLVTANT
VLSILAVDYPV--DKVSCYVSDDGAAMLTFEALSETSEFAKKWVPFCKKFSIEPRAPEFY
FA-------------Q----KID-YLKD--KV-QASFVKERRA---------------MK
------REYEEFKVRINALVSKAH------------------------------------
-------------KVPEDGWTM----QD-GTPWPG--------NNVRDHPGMI-Q-----
-----------------------VF---LGQSG----GHD--TD-G--------------
--------NE-LPRLVYVSREKRPGFNHHKKAGAMNALV---------------------
-------------------------RVSAVLTNAPYLLNLDCDHYINNSKALREAMCFMV
-DPL--LG-----KRVCYVQFPQRF--DGIDRSDRYANRNTVFFD---------------
-----INMRGLDGIQGPIYVGTGCVFRRHALYGYDAPKT----KKPPTRT-C--N-CLPK
WCCGCFC-SGRKKKK--KTNK----------------------PKSELKKRN--------
-------SKTF--EPVGALE-GIEEG-----IEG----IE-S-ESVDVTSEQKLE-----
KKFGQSSVFVASTLLED------------------------GGTLKS-------------
ASPA---SLLKE--AIHVISCGYE--DKTEWGK---------------------------
------------------------------------------------------------
------------------------------------------------------------
------------------------------------------------------------
------------------------------------------------------------
----------------------------------------E-------------------
VGWIYGSVTE-------------DILTGF-KMHCH---------------GWRSIYCIP-
-----------SR-PAFKGSAPINLSDRLHQVLRWALGSVEIFLS-RHCPLWYGY-G---
-GGLKWLERLSYINATVYPL-TSIPLLAYC-TLPAVCLLTG----------------KFI
TP-ELSNAASL-WFLSLFICIFATSILEM---RWSGVGIDEWWRNEQFWVIGGVSAHLFA
VFQGLLK-VLA-GVDTNFTVTSKGG-------D---------------------DD--E-
FS-ELYA-----FK----WTTLLIPPTTLLIINLVGVVAGVSNAIN-N-----G-YES--
-WGPL---FGKLFFAFWVIV---------HLYPFLK------------------------
----------------------------GLL--G---R------QNRT-P----------
------------------------------------------------------------
----------------------------------------------T-------------
------------------------------------------------------II----
--------------------------------------IV--------------------
------------------------------------------------------------
------------------------------------------------------------
---------------------------------WS-ILLA--------------------
------------------------------------------------------------
------------------------------------------------------------
-------------SI--------------------FS--L--------------------
--LWVRIDPFL----------------AKSN-GPL--LEEC-GLDC-N------------
-------------------------------------------------------
>pt_8968
-------------------MEV--------------------------------------
------------------------------------------------------------
------------------------------------------------------------
----------------------SAGLVAGS----HNRNELVVIRRDG-------------
------------------------------------------------------------
--E---F--AP-----RSLERVSRQ---ICHICGDDVG-LTVDGELFVACNECAFPICRT
CYEYERKE-GNQVCPQCKTRFKRLKGCARVHG-D-DE---------------------ED
-GTDDLENEFNFDGRN-S-------NRHDMQHH---GGPESMLHY----------DPDLP
HDL-------------------HHPLPRVPLLTNG-QM--------VDDIPP----EQHA
LV-PSYMAPVGG--DGKRIHPLPFSDSSLP-------AQPRS-LDPSKDLAAYGYGSIAW
KER-MESWKQKQ-DKLQIMK--------RENG-----------DYDDD-DPDLPLMD-E-
--ARQP--LSRKMPIPSSQINP-YRMIIIIRLVVLGFFFHY-----RVTH---------P
-------------VNDAFA-----LW-LISVICEIWFAVSWILDQFPKWLPIDRETYLDR
L----------SLRY-EKEGQP--------SQLSPVDIYVSTVDP----LKEPPLVTANT
VLSILAVDYPV--DKISCYVSDDGAAMLTFEALSETSEFAKKWVPFCKKFSIEPRAPEFY
FA-------------Q----KID-YLKD--KV-DASFVKERRA---------------MK
------REYEEFKVRVNALVAKAH------------------------------------
-------------KVPEDGWTM----QD-GTPWPG--------NNVRDHPGMI-Q-----
-----------------------VF---LGQSG----GHD--TD-G--------------
--------NE-LPRLVYVSREKRPGFNHHKKAGAMNALV---------------------
-------------------------RVSAVLSNARYLLNLDCDHYINNSKALRESMCFMM
-DPL--LG-----KRVCYVQFPQRF--DGIDRNDRYANRNTVFFD---------------
-----INMKGLDGIQGPIYVGTGCVFRRHALYGYDAPKT----KKPPTRT-C--N-CLPK
WCCGCFC-SGRKKKK--KTNK----------------------PKSELKKRN--------
-------SRTF--APVGTLE-GIEEG-----IEG----IE-T-ENVAVTSEKKLE-----
NKFGQSSVFVASTLLED------------------------GGTLKS-------------
ASPA---SLLKE--AIHVISCGYE--DKTEWGK---------------------------
------------------------------------------------------------
------------------------------------------------------------
------------------------------------------------------------
------------------------------------------------------------
----------------------------------------E-------------------
VGWIYGSVTE-------------DILTGF-KMHCH---------------GWRSIYCIP-
-----------AR-PAFKGSAPINLSDRLHQVLRWALGSVEIFLS-RHCPLWYGY-G---
-GGLKWLERLSYINATVYPL-TSIPLLAYC-TLPAVCLLTG----------------KFI
TP-ELSNAASL-WFLSLFICIFATSILEM---RWSGVGIDEWWRNEQFWVIGGVSAHLFA
VFQGLLK-VLA-GVDTNFTVTSKGG-------D---------------------DD--E-
FS-ELYA-----FK----WTTLLIPPTTLLIINLVGVVAGVSNAIN-N-----G-YES--
-WGPL---FGKLFFAFWVIV---------HLYPFLK------------------------
----------------------------GLL--G---R------QNRT-P----------
------------------------------------------------------------
----------------------------------------------T-------------
------------------------------------------------------II----
--------------------------------------IV--------------------
------------------------------------------------------------
------------------------------------------------------------
---------------------------------WS-ILLA--------------------
------------------------------------------------------------
------------------------------------------------------------
-------------SI--------------------FS--L--------------------
--LWVRIDPFL----------------AKSN-GPL--LEEC-GLDC-N------------
-------------------------------------------------------
>sb_10620
-------------------M----------------------------------------
------------------------------------------------------------
------------------------------------------------------------
------------------------------------------------------------
------------------------------------------------------------
------------------------------------------------------------
------------------------------------------------------------
------------------------------------------------------------
------------------------------------------------------------
------------------------------------------------------------
-------------------------------------------------ASAKTKLR---
--------LQERVPLPRT---A-WKLADLAVLFLLLALLAR-----RASSLVAA------
-------------GGAGAAPACTWCW-VAALICEAWFTVVWLLNMNAKWNPVRFDTHPER
L----------AERT---------------DELPAVDMFVTTADP----KLEPPLVTVNT
VLSLLALDYPA--GKLSCYVSDDGCSAVTCYALREAAEFAKLWVPFCKKHGVKVRAPFVY
FS------------------ERGGAAADDDDD-VVEFLRAWTS---------------MK
------NEYEELVRRIENAEEYSLVRRA-D------------------------------
--------------------------GE-FAEFVG--------ADRRNHPTII-K-----
-----------------------VL-WDSSNQD----AAG--------------------
--------DG-IPSLVYVSREKSPTQNHHFKAGAMNVLT---------------------
-------------------------RVSGVVTNAPIMLNVDCDMFANNPQVALHAMCLLL
-GFD--DD-----VHSGFVQAPQKF--YGALKDDPFGNQLQVIFE---------------
-----KVVSGVAGIQGIYYCGTGCFHRRKVMYGVPPDNA----AATTTSM----------
------------------------------------------------------------
---------------------------------------------KGDKNFGTVERISAP
QLFGRSNELIESARSII---------------SGDMFRIRTPTVVVP-------------
-DLT---SRIEA--AKQVSACSYE--TGTSWGQ---------------------------
------------------------------------------------------------
------------------------------------------------------------
------------------------------------------------------------
------------------------------------------------------------
----------------------------------------E-------------------
VGWVYGSMTE-------------DVLTGQ-RIHAA---------------GWRSAILNP-
-----------DP-PAFLGGAPTGGPASLTQYKRWATGLLEILLS-RHNPILLSA-F---
-KRLDFRQCVAYLVIDVWPV-RAPFEVCYA-LLGPYCIIAN----------------HSF
LP-KASEPGFL-ILLVLFLGYNVYNLGEY---KDCRLSVRAWWNNHRMQRIVSSSAWLLA
FLTVVLK-TLG-LSETVFEVTRKEQ-------K-SSSDGG----------ADADDA----
DP-GRFT-----FD----SSPVFVPPTALTMLSIVAVAVGAWRLVA-GAGEEGVS-----
-GGSG---VGELVCCGWLVL---------CFWPFVR------------------------
----------------------------GLVG-G---R-----GSYSI-P----------
------------------------------------------------------------
----------------------------------------------W-------------
------------------------------------------------------SV----
--------------------------------------RL--------------------
------------------------------------------------------------
------------------------------------------------------------
---------------------------------KA-ALLV--------------------
------------------------------------------------------------
------------------------------------------------------------
-------------AA--------------------FV--H--------------------
--LSTRK-----------------------------------------------------
-------------------------------------------------------
>sb_11711
-------------------MAA--------------------------------------
------------------------------------------------------------
------------------------------------------------------------
----------------------NKGMVAGS----HNRNEFVMIRHDG-------------
------------------------------------------------------------
--D---APAPA-----KPAKSASGQ---VCQICGDTVG-VSATGDVFVACNECAFPVCRP
CYEYERKE-GNQCCPQCKTRYKRQKGCPRVHG-D-EE---------------------EE
-DVDDLDNEFN----N-GKGP-----------------------EWQLQ--GDDADLSSS
AR--------------------HEPHHRIPRLTTG-QQ----MSGEIPDASP----DRHS
IRSP----------------TSSYVDPSVP-------VPVRI-VDPSKDLNSYGLNSVDW
KER-VESWRVKQ-DKNMMQV--------TNKYPEARGGGGDMEGTGSN-GEDMQMVD-D-
--ARLP--LSRIVPIPSNQLNL-YRIVIILRLIILCFFFQY-----RVSH---------P
-------------VNNAYG-----LW-LVSVICEVWFALSWLLDQFPKWYPINRETYLDR
L----------ALRY-DREGEP--------SQLAPIDVFVSTVDP----LKEPPLITANT
VLSILAVDYPV--DKVSCYVSDDGSAMLTFESLSETAEFARKWVPFCKKHNIEPRAPEFY
FA-------------Q----KID-YLKD--KI-QPSFVKERRA---------------MK
------REYEEFKVRINALVAKAQ------------------------------------
-------------KVPEEGWTM----AD-GTAWPG--------NNPRDHPGMI-Q-----
-----------------------VF---LGHSG----GLD--TD-G--------------
--------NE-LPRLVYVSREKRPGFQHHKKAGAMNALI---------------------
-------------------------RVSAVLTNGAYLLNVDCDHYFNSSKALREAMCFMM
-DPA--LG-----RKTCYVQFPQRF--DGIDMHDRYANRNIVFFD---------------
-----INMKGLDGIQGPVYVGTGCCFNRQALYGYDPVLT----EADLEPNIVVKS-CC--
--------GRRKK----KNKS------------------------YMDSQSRIMKR----
-------TESS--APIFNME-DIEEG-----IEG----YE-D-ERSVLMSQRKLE-----
KRFGQSPIFIASTFMTQ------------------------GGIPPS-------------
TNPA---SLLKE--AIHVISCGYE--DKTEWGK---------------------------
------------------------------------------------------------
------------------------------------------------------------
------------------------------------------------------------
------------------------------------------------------------
----------------------------------------E-------------------
IGWIYGSVTE-------------DILTGF-KMHAR---------------GWQSIYCMP-
-----------PR-PCFKGSAPINLSDRLNQVLRWALGSVEILLS-RHCPIWYGY-N---
-GRLKLLERLAYINTIVYPI-TSIPLIAYC-VLPAICLLTN----------------KFI
IP-EISNYAGM-FFILLFASIFATGILEL---RWSGVGIEDWWRNEQFWVIGGTSAHLFA
VFQGLLK-VLA-GIDTNFTVTSKAS-------D---------E-----------DG--D-
FA-ELYV-----FK----WTSLLIPPTTVLVINLVGMVAGISYAIN-S-----G-YQS--
-WGPL---FGKLFFSIWVIL---------HLYPFLK------------------------
----------------------------GLM--G---R------QNRT-P----------
------------------------------------------------------------
----------------------------------------------T-------------
------------------------------------------------------IV----
--------------------------------------IV--------------------
------------------------------------------------------------
------------------------------------------------------------
---------------------------------WS-ILLA--------------------
------------------------------------------------------------
------------------------------------------------------------
-------------SI--------------------FS--L--------------------
--LWVKIDPFI----------------SPTQ-KAAA-LGQC-GVNC--------------
-------------------------------------------------------
>sb_11901
------------------------------------------------------------
------------------------------------------------------------
------------------------------------MPPTPDNQPYSGGGGAPSSA----
------------------------------------------------------------
------------------------------------------------------------
----------------SAGGTRPDDLPLPPYGPSASSKLVNRRG----------------
-----VAGADDGVGPGSG------------------------------------------
----------------------------------KMDRRLSTARVPAPS--KSLLVRSQT
GDFDHNRWLF--------------------------------------------------
-----------------------------------------------ETKGTYGIGNAYW
PQDSNAYGVDE-----------------------DGGVGSAPV-------KMEDLVD-K-
--PWKP--LSRKVAIPPGILSP-YRLLVLVRFISLFLFLIW-----RVTN---------P
-------------NLDALW-----LW-GISIVCEFWFAFSWLLDQMPKLNPINRAVDLSA
L----------REKF-ESVTPSNPTGR---SDLPGLDVFISTADP----YKEPPLTTANS
LLSILGTEYPV--EKLFVYISDDGGALLTFEAMAEACEFAKVWVPFCRKHSIEPRNPDAY
FN-------------Q----KGD-PTKG--KK-RPDFVKDRRW---------------IK
------REYDEFKVRINGLADLIRRRANAM---NAR--ERKIARDKAAAAS---------
----SDAPVADA-PTVKATW-M----AD-GTHWPGTWLDSAPDHAKGDHASIV-Q-----
-----------------------VM---IKNPH----YDV--VH-GDA--G-SH-----P
YLDFTGVDVR-IPMFVYLSREKRPGYDHNKKAGAMNAMV---------------------
-------------------------RASAILSNGPFMLNFDCDHYIYNCMAIREAMCYML
-D-R--GG-----DRICYIQFPQRF--EGIDPSDRYANHNTVFFD---------------
-----GNMRALDGLQGPMYVGTGCLFRRYAVYAFNPPRT----NEYRGIY----------
--------GQVKVPIDPH------------------------------------------
------------------GHSAPGAAEELRPLS----------EHPD----HEAP-----
QRFGKSKMFIETIAVAE-YQGRP-LQDHPS-VQNGRPPGAL-LMPRP-------------
PLDA---ATVAE--SVSVISCWYE--DGTEWGL---------------------------
------------------------------------------------------------
------------------------------------------------------------
------------------------------------------------------------
------------------------------------------------------------
----------------------------------------R-------------------
VGWIYGSVTE-------------DVVTGY-RMHNR---------------GWRSVYCIT-
-----------RR-DAFRGTAPINLTDRLHQVLRWATGSVEIFFS-KNNALLA---S---
-QRLKFLQRLSYLNVGIYPF-TSLFLIMYC-LLPALSLFSG----------------QFI
VA-TLDPTFLC-YLLLITITLMLLCLLEV---KWSGIGLEEWWRNEQFWVIGGTSAHLAA
VLQGLLK-VIA-GIEISFTLTAKAA-------A--ED-----D-----------DD--P-
FA-ELYL-----VK----WTSLFIPPLAVIGINIIALVVGVSRTVY-A-----E-IPQ--
-YSKL---LGGGFFSFWVLA---------HYYPFAK------------------------
----------------------------GLM--G---R------RGRT-P----------
------------------------------------------------------------
----------------------------------------------T-------------
------------------------------------------------------LV----
--------------------------------------YV--------------------
------------------------------------------------------------
------------------------------------------------------------
---------------------------------WA-GLIS--------------------
------------------------------------------------------------
------------------------------------------------------------
-------------IT--------------------VS--L--------------------
--LWITISPPD----------------DRIT-Q------GGIEV----------------
-------------------------------------------------------
>sb_12091
-------------------MDE--------------------------------------
------------------------------------------------------------
------------------------------------------------------------
------------------------------------------------------------
------------------------------------------------------------
------------------------------------------------------------
----DSPEIVPVNSPALDPPDPDQEPEPSESG-EGDR-----------------------
------------------------------------------------------------
------------------------------------------------------------
------------------------------------------------------------
--------------------------------------------------------D-G-
--PPEPEALSDKLPLPAAELNL-YRAAVALRLVLLAAFFRY-----RVTH---------P
-------------VLDAPW-----LW-LAALVCELWLVVVWLVAQLPKLSPTSRETHLDR
L----------AARY-DDGEPS--------RRLGSVDVLLTAAGAGAGTSSEPPLATANT
VLSVLAADYPA--GRLACYVSDDGADLLLFEVLFEAAGFARRWVPFCRRHAVEPRAPELY
FA-------------R----GVD-YLRD--RA-APSFVKERRA---------------MK
------RAYEELKVRMNYLAANAR------------------------------------
-------------KVPEDGWVM----PD-GTPWPG--------NNTRDHPAMI-Q-----
-----------------------VL---LGHPG----DQD--AA-G--------------
--------DE-LPRLFYVSREKKPGFQHHTKAGALNALL---------------------
-------------------------RVSALLTNGSYVLNLDQDHCVSNSGVLREAMCFLM
-DPD--AG-----NRTCFVQFPLRIGVEDDGGERRHATRDSVFFD---------------
-----IDMKCLDGIQGPVYVGSGCCFNRKALYGFDPAFS----EDDDEEEEEEAPVHWSR
WWWF----GKVKKRALRR------------------------------------------
-------TMST--VPLLDSE-DTDEL-----TEAGTSMEASRRRRRLRSYRAALE-----
RHFGHSPAFIASAFATQ-------------------ERGGGGSDAAT-----------AD
ADAS---SVLRE--AIHVVSCAYE--ERTRWGK---------------------------
------------------------------------------------------------
------------------------------------------------------------
------------------------------------------------------------
------------------------------------------------------------
----------------------------------------D-------------------
VGWMYGSDDDGGG----------GVVTGF-TMHAR---------------GWASAYCAP-
-----------AR-TAFRSFARASPSEVLAGASQRAVAAMGVLLS-RHCPVWSAA-G---
-GRLRLMQRLGYVSCVAYPL-ASLPLTVYC-ALPAACLLTG----------------KSI
FPDDVGYYDAV-LLILLLSSVVATVALEL---RWSGVTLRAWWRDQKLWVVTGTSACLAA
VFQGILR-SCA-GVDVGFSSTSTETATRRRSSS---------S-----------DD--D-
NR-KSAV-----LR----GSNLLIPPASLLVGNLAGVVVAVSYGVD-H-----G-YPS--
-WGPV---LVKLALAWWVVA---------HLQGFFR------------------------
----------------------------GLL--A---R------RDRRAP----------
------------------------------------------------------------
----------------------------------------------T-------------
------------------------------------------------------IA----
--------------------------------------VL--------------------
------------------------------------------------------------
------------------------------------------------------------
---------------------------------WS-VLFV--------------------
------------------------------------------------------------
------------------------------------------------------------
-------------SV--------------------LS--L--------------------
--LWVNVDSYS----------------APPA-QSA--SQRPPIL----------------
-------------------------------------------------------
>sb_12937
-------------------MEA--------------------------------------
------------------------------------------------------------
------------------------------------------------------------
----------------------SAGLVAGS----HNRNELVVIRRES-------------
------------------------------------------------------------
--GGAVG--GG-----VGAARRAEA---PCQICGDEVG-VGFDGEPFVACNECAFPVCRA
CYEYERRE-GSQACPQCRTRYKRLKGCPRVAG-D-EE---------------------ED
-GVDDLEGEFGLQGGGPGG------HEDDPQY-----VAESML-RAQMSYGRGG-DAAHP
NGF-------------------GHVVPNVPLLTNG-QM--------VDDIPP----EQHA
LV-PSYMGGGGG--GGKRIHPLPFADPNLP-------VQPRS-MDPSKDLAAYGYGSVAW
KER-MEGWKQKQ-ERLQHVR--------SEGG-------G---DWDGD-DADLPLMD-E-
--ARQP--LSRKVPISSSRINP-YRMIIVIRLVVLGFFFHY-----RVMH---------P
-------------AKDAFA-----LW-LISVICEIWFAMSWILDQFPKWLPIERETYLDR
L----------SLRF-DKEGQP--------SQLAPIDFFVSTVDP----SKEPPLVTANT
VLSILSVDYPV--EKVSCYVSDDGAAMLTFEALSETSEFAKKWVPFCKKFNLEPRAPEWY
FQ-------------Q----KID-YLKD--KV-AASFVRERRA---------------MK
------REYEEFKVRINALVAKAQ------------------------------------
-------------KVPEEGWTM----QD-GSPWPG--------NNVRDHPGMI-Q-----
-----------------------VF---LGQSG----GRD--VE-G--------------
--------NE-LPRLVYVSREKRPGYNHHKKAGAMNALV---------------------
-------------------------RVSAVLSNAPYLLNLDCDHYINNSKAIKEAMCFMM
-DPL--VG-----KKVCYVQFPQRF--DGIDRHDRYANRNVVFFD---------------
-----INMKGLDGIQGPIYVGTGCVFRRQALYGYDAPKT----KKPPSRT-C--N-CWPK
WCLSCCC-SRNKNKK--KTTK----------------------PKTEKKKRLFFKK----
-------AENP--SPAYALG-EIEEG-----APG----AD-V-EKAGIVNQQKLE-----
KKFGQSSVFVASTLLEN------------------------GGTLRS-------------
ASPA---SLLKE--AIHVISCGYE--DKTDWGK---------------------------
------------------------------------------------------------
------------------------------------------------------------
------------------------------------------------------------
------------------------------------------------------------
----------------------------------------E-------------------
IGWIYGSITE-------------DILTGF-KMHCH---------------GWRSIYCIP-
-----------KR-PAFKGSAPLNLSDRLHQVLRWALGSVEIFFS-KHCPLWYGY-G---
-GGLKFLERFSYINSIVYPW-TSIPLLAYC-TLPAICLLTG----------------KFI
TP-ELTNVASI-WFMALFICIAVTGILEM---RWSGVAIDDWWRNEQFWVIGGVSAHLFA
VFQGLLK-VLA-GIDTSFTVTSKAG-------D---------------------DE--E-
FS-ELYT-----FK----WTTLLIPPTTLLLLNFIGVVAGISNAIN-N-----G-YES--
-WGPL---FGKLFFAFWVII---------HLYPFLK------------------------
----------------------------GLV--G---R------QNRT-P----------
------------------------------------------------------------
----------------------------------------------T-------------
------------------------------------------------------IV----
--------------------------------------IV--------------------
------------------------------------------------------------
------------------------------------------------------------
---------------------------------WS-ILLA--------------------
------------------------------------------------------------
------------------------------------------------------------
-------------SI--------------------FS--L--------------------
--LWVRIDPFL----------------AKSD-GPL--LEEC-GLDC-N------------
-------------------------------------------------------
>sb_12952
-------------------MEA--------------------------------------
------------------------------------------------------------
------------------------------------------------------------
----------------------SAGLVAGS----HNRNELVVIRRDG-------------
------------------------------------------------------------
--D---P--GP-----KPLREQNGQ---VCQICGDDVG-LAPGGEPFVACNECAFPVCRD
CYEYERRE-GTQNCPQCKTRYKRLKGCQRVTG-D-EE---------------------ED
-GVDDIDNEFNW-------------NGHDSQS-----VAESML-YGHMSYGRGG-DANGV
PQP-------------------FQLNPNVPLLTNG-QM--------VDDIPP----EQHA
LV-PSFM---GG--GGKRIHPLPYADPSLP-------VQPRS-MDPSKDLAAYGYGSVAW
KER-MESWKQRQ-ERMHQTR--------NDGG-----------GDDGD-DADLPLMD-E-
--ARQP--LSRKIPIPSSQINP-YRMIIIIRLVVLGFFFHY-----RVMH---------P
-------------VNDAFA-----LW-LISVICEIWFAMSWILDQFPKWFPIERETYLDR
L----------SLRF-DKEGQP--------SQLAPIDFFVSTVDP----LKEPPLVTANT
VLSILAVDYPV--DKVSCYVSDDGAAMLTFEALSETSEFAKKWVPFCKRYNIEPRAPEWY
FQ-------------Q----KID-YLKD--KV-AASFVRERRA---------------MK
------REYEEFKVRINALVAKAQ------------------------------------
-------------KVPEEGWTM----QD-GTPWPG--------NNVRDHPGMI-Q-----
-----------------------VF---LGQSG----GLD--CE-G--------------
--------NE-LPRLVYVSREKRPGYDHHKKAGAMNALV---------------------
-------------------------RVSAVLTNAPYLLNLDCDHYINNSKAIKEAMCFMM
-DPL--LG-----KKVCYVQFPQRF--DGIDRHDRYANRNVVFFD---------------
-----INMKGLDGIQGPIYVGTGCVFRRQALYGYDAPKT----KKPPSRT-C--N-CWPK
WCFCCCCFGNRKHKK--KTTK----------------------PKTEKKKLLFFKK----
-------EENQ--SPAYALG-EIDEA-----APG----AE-N-EKAGIVNQQKLE-----
KKFGQSSVFVTSTLLEN------------------------GGTLKS-------------
ASPA---SLLKE--AIHVISCGYE--DKTDWGK---------------------------
------------------------------------------------------------
------------------------------------------------------------
------------------------------------------------------------
------------------------------------------------------------
----------------------------------------E-------------------
IGWIYGSVTE-------------DILTGF-KMHCH---------------GWRSIYCIP-
-----------KR-VAFKGSAPLNLSDRLHQVLRWALGSIEIFFS-NHCPLWYGY-G---
-GGLKFLERFSYINSIVYPW-TSIPLLAYC-TLPAICLLTG----------------KFI
TP-ELNNVASL-WFMSLFICIFATSILEM---RWSGVGIDDWWRNEQFWVIGGVSSHLFA
VFQGLLK-VIA-GVDTSFTVTSKGG-------D---------------------DE--E-
FS-ELYT-----FK----WTTLLIPPTTLLLLNFIGVVAGVSNAIN-N-----G-YES--
-WGPL---FGKLFFAFWVIV---------HLYPFLK------------------------
----------------------------GLV--G---R------QNRT-P----------
------------------------------------------------------------
----------------------------------------------T-------------
------------------------------------------------------IV----
--------------------------------------IV--------------------
------------------------------------------------------------
------------------------------------------------------------
---------------------------------WS-ILLA--------------------
------------------------------------------------------------
------------------------------------------------------------
-------------SI--------------------FS--L--------------------
--LWVRIDPFL----------------AKDD-GPL--LEEC-GLDC-N------------
-------------------------------------------------------
>sb_14834
-------------------MDA--------------------------------------
------------------------------------------------------------
------------------------------------------------------------
--------------------GGLGFLVAGS------RREFVVLNVDD-------------
------------------------------------------------------------
--F---S--KV-----KPPDGCPDY---ICQICGDDIDILQEENEYFVACNDCAFPVCRT
CYEYERQE-GTQVCPRCKTRYKRHKGSPRVHG-D-EE---------------------EE
-GSDDIESEFASSIA----------GRSNIVHPYRVSVAESSINSWDIDS----------
----------------------------VSITNSG-TS--VHFYEEHVGTPT----NHHA
LVVHPN----TG--EIMRYNPCKFPFQMVL---IYFSLQTRP-INPNRDLALYGYGSVAW
KNR-VE-WKRKQQHKMQKVS---------------SDGEGSDLNDFDS-DRDIPRCA-E-
--SKQQ--LSRKLPIPSSKINP-YRIVISLRLAILALFFHY-----RILN---------P
-------------VPDAHW-----LW-LTSVICEIWFAFSWILDQFPKWHPIQRETYLDR
L----------SLRY-EKEGKP--------PELAPIDVFVSTVDP----MKEPPLITANT
VLSILAVDYPV--DKVCCYVSDDGAAMLTFEALTETCLFARKWVPFCKKHKIEPRAPEWY
FA-------------Q----KID-YLRE--KV-HPEFVRERRA---------------MK
------REYEEFKIRINGVVANSR------------------------------------
-------------KVPEGGWSL----PE-GAPWHG--------NNVRDHAGMV-Q-----
-----------------------VI---TGHDC----VMD--DA-G--------------
--------NK-LPWLVYVSREKRPGYDHHKKAGALNALL---------------------
-------------------------RTSAILSNAPFVLNVDCDHYINNSKALREAMCFLM
-DPV--LG-----EKICYVQFPQRF--DGIDQHDRYSNHNVVFFD---------------
-----INMKGLDGIQGPIYVGTGCVFRRHALYGYDAPTA----TKPPSKT-C--N-CWPK
SCCLCC--GSKRKCS--KAKK-------------------------KQEHQKKVKC----
-------KDAS--KQVHALE-VVGE-------------FG-R-ETAPPVAQEKFE-----
KRFGQSDSFLASTLQDS------------------------GEGCR--------------
FDML---KSLDD--CIHVLSCGYE--NKTQWGK---------------------------
------------------------------------------------------------
------------------------------------------------------------
------------------------------------------------------------
------------------------------------------------------------
----------------------------------------E-------------------
VGWIYGSVTE-------------DILTGF-KMHCH---------------GWRSVYCMP-
-----------KR-PAFKGSAPINLTDRLHQVLRWALGSVEIFLS-KHCPIWYGY-R---
-CGLKPLERLSYINSVIYPW-TSIPLLIYC-ALPAFCLLSG----------------KFM
VP-EMNIYSSI-LFIALFVSIAATSILEM---QWGGVRIDDWWRNEQFWVIGGVSSHLFA
LCQGLLK-VLG-GVNTKFRVTLKGG-------D---------------------TD--E-
FS-ELYE-----FK----WTWLLVPPMTLLLLNVVGVLAGVSKAIT-D-----G-YEA--
-WGPL---IGKLFFSFWVIL---------HLHPFLK------------------------
----------------------------GVI--G---K------QSRV-P----------
------------------------------------------------------------
----------------------------------------------T-------------
------------------------------------------------------IV----
--------------------------------------VV--------------------
------------------------------------------------------------
------------------------------------------------------------
---------------------------------LS-VLLA--------------------
------------------------------------------------------------
------------------------------------------------------------
-------------SI--------------------LS--L--------------------
--LWVRVSPFA----------------TKFD-GPV--LEVC-GLEC-E------------
-------------------------------------------------------
>sb_24908
-------------------MASKGIL----------------------------------
KNSGSSRMPPSQSAGKPPTAPTSAPTVVFGRRTD---------S--GRFISYSRD-----
----DLDSEISSV--------------DFQ-DYHVHIPMTPDNQPM--------------
-----DDDDGGGGGTARAEERYVSGSLFTGGFNSVTRAHVMDNKTDD-------------
------------------------------------------------------------
---DAAA---------AGGRRGKGPSACMVEGCDARAMR-DARGDDVLPC-ECDFRICVD
CFTDAVKA-GGGACPGCKEPYKNTEWEDLA------------------------------
----AGGAAETTRALS-LPRGPAGANGHH-----KMDRRLSLVKQT---------NVNQS
GEFDHNRWLF--------------------------------------------------
-----------------------------------------------ETKGTYGYGNAIW
PQD-GTEDDT------------------------DGGAPAGPG-------HPKELLT-K-
--PWRP--LTRKLRIPAAVISP-YRLLVLIRLVALAFFLMW-----RIKH---------Q
-------------NEDAIW-----LW-GMSIVCELWFAFSWVLDQLPKLCPINRATDLSV
L----------KEKF-EMPTPNNPTGK---SDLPGIDIFVSTADP----EKEPVLVTANT
ILSILAADYPV--EKLACYLSDDGGALLTFEAMAEAASFANLWVPFCRKHDIEPRNPDSY
FN-------------L----KRD-PFKN--KV-KPDFVKDRRR---------------IK
------REYDEFKVRVNGLPDAIRRRSDAY---HAR--EEIQAMNLQREKLK--------
--GGGDEPFEPV-KIPKATW-M----AD-GTHWPGTWLQPSQDHARGDHAGII-Q-----
-----------------------VM---LKPPS----DMP--MY-GNI--N-EK-----T
PLDFAGVDTR-LPMLVYVSREKRPGYDHNKKAGAMNALV---------------------
-------------------------RASAIMSNGPFILNLDCDHYIYNSKALREGMCFMM
-D-R--GG-----DRLCYVQFPQRF--EGIDPSDRYANHNTVFFD---------------
-----VNMRALDGLQGPVYVGTGCLFRRIALYGFDPPRS----KDHSPGF----------
---CSCCLPRRRKASASN------------------------------------------
-----------------------ANPEETMALR------MGDFDGDSMNL-ATFP-----
KKFGNSSFLIDSIPVAE-FQGRP-LADHPS-VKNGRPPGAL-TIPRE-------------
MLDA---SIVAE--AISVISCWYE--EKTEWGI---------------------------
------------------------------------------------------------
------------------------------------------------------------
------------------------------------------------------------
------------------------------------------------------------
----------------------------------------R-------------------
VGWIYGSVTE-------------DVVTGY-RMHNR---------------GWKSVYCVT-
-----------QR-DAFRGTAPINLTDRLHQVLRWATGSVEIFFS-RNNALFA---S---
-SKMKVLQRIAYLNVGIYPF-TSIFLIVYC-FLPALSLFSG----------------QFI
VQ-TLNVTFLT-YLLIITITLCLLAMLEI---KWSGIALEEWWRNEQFWLIGGTSAHLAA
VLQGLLK-VIA-GIEISFTLTSKQV-------G--DD-----V-----------ED--E-
FA-ELYI-----VK----WTSLMIPPLTIIMINLVAIAVGFSRTIY-S-----T-IPQ--
-WSKL---LGGVFFSFWVLA---------HLYPFAK------------------------
----------------------------GLM--G---R------RGRT-P----------
------------------------------------------------------------
----------------------------------------------T-------------
------------------------------------------------------IV----
--------------------------------------YV--------------------
------------------------------------------------------------
------------------------------------------------------------
---------------------------------WS-GLVS--------------------
------------------------------------------------------------
------------------------------------------------------------
-------------IT--------------------IS--L--------------------
--LWIAIKPPS----------------QAAN-SQF----GGS--FSFP------------
-------------------------------------------------------
>sb_26433
------------------------------------------------------------
------------------------------------------------------------
------------------------------------------------------------
------------------------------------------------------------
------------------------------------------------------------
------------------------------------------------------------
------------------------------------------------------------
------------------------------------------------------------
-------------------------------MSSSPVPGAGGAASEHAAGGG--GFREPL
LAN-GCDDGGFHDGALAAVVVANYAHGGGSRGK--------------EKDAVKKAKDGYW
VDV-HHRPAVA---------------------------------------DVESGGG-G-
--DRPL--LFSNKKVMAALLYP-YRVLILVRLVAVILFIAW-----RIKH---------N
-------------NSD-----------------------------LPKFSPIKRTPDLAA
L----------RRHYDDLPDG----GG---SILPGIDVFVTTADP----VSEPVLYTMNC
VLSILATDYPV--DRLTCYLTDDSGALVLYEALVEAASFAALWVPFCRKHSVEPRAPESY
LQ-------------L----EGM-VYNG--RS-PGEFMNDYRH---------------VQ
------REYEELKARLEMLPSTIKERSDVY--NNSM--KAKE------------------
----------------------------------------------GDHAGIV-K-----
-----------------------IV---QSHPS----CAC--EA-PPP--AEGG-----N
PLNFDGVDTR-VPMVVYVSREKSPGREHNKKAGNLNAQL---------------------
-------------------------RVSALLSNAPFTINFDCDHYINNSQALRAAMCFML
-DAR--EG-----DRTGFVQFPQRF--QNVDPTDRYGNHNRVFFD---------------
-----GAMYALNGLQGPTYLGTGCMFRRLALYGVDPPPR----RSRSSDE----------
------------------------------------------------------------
-----------------------------------------EHGHGGGVTVDTDT-----
SKFGNSVLFLDSVLAAL-KQERRIIAPPE-------------------------------
LDEA---AFLAE--KTTAVSSSYD--QGTDWGS---------------------------
------------------------------------------------------------
------------------------------------------------------------
------------------------------------------------------------
------------------------------------------------------------
----------------------------------------S-------------------
VGYIYNIATE-------------DIVTGY-RIHGQ---------------GWRSMYCSM-
-----------ER-EAFQGTAPINLTERLYQIVRWSGGSMEVFFS-PYNPLLS---G---
-RRLHLLQRAAYLNFTIYPV-TSVFVLLYA-FCPVMWLIPA----------------EII
IQ-RPFTSYVL-YLVVVVGLIHTIGVFEI---KWAGIAWNDWWRNEQFFMIASMSAYPTA
VLHMVVK-PIT-GKGIHFRVTSKQT-------T--TM-----TTAADDDDDGGGDD--R-
YA-DIY------MR----WVPMLIPPAVVLFSNVMAIGVALGKAVV-DN-GVWS-AMQ--
-KRHA---ALGILFNVWIMA---------LLYPFGL------------------------
----------------------------AVI--G---R------WSKK-P----------
------------------------------------------------------------
----------------------------------------------G-------------
------------------------------------------------------IL----
--------------------------------------FV--------------------
------------------------------------------------------------
------------------------------------------------------------
---------------------------------LL-PLAF--------------------
------------------------------------------------------------
------------------------------------------------------------
-------------VV--------------------IA--A--------------------
--VYL-------------------------------------------------------
-------------------------------------------------------
>sb_26762
------------------------------------------------------------
------------------------------------------------------------
------------------------------------------------------------
------------------------------------------------------------
------------------------------------------------------------
------------------------------------------------------------
------------------------------------------------------------
------------------------------------------------------------
-------MMAAAAVTRRVNAIASLDVEATNGVVAGEESRRSSSAADDSPVAK--------
-----------------------------------------------QIDDAAAKDNDVW
VAI-QEGDM--------------------------------------------PAGN-S-
--SQPV--LFRTMKVKGSILHP-YRFVILLRLIAIIAFFIW-----RIRN---------R
-------------NRDGVW-----IW-AMSMAGDVWFGLSWVLNQLPKLNPIKRVPDLAA
I----------RDQH-ESTKSN--------SNLPGIDVFLTTVDP----VDEPILYTVNS
VLSILATDYPV--EKYACYLSDDGGTLVHYEAMLQVASFAKLWAPFCRKHGVEPRAPESY
FG-------------V----KRRQPYTG--SM-PEEFTSDHRR---------------VR
------REYEEFKVRIDSLFSTIYQRSEAY---NRKHAKDED------------------
-------------GVMKATW-M----AD-GTQWPGTWIEQAENHRKGQHAGIV-K-----
-----------------------VI---LNHPS----HKP--QL-GSP--ASTD-----S
PFNFSNVDTR-LPMLVYLSREKRHGYNHQKKAGAMNAML---------------------
-------------------------RASAVLSNAPFLINFDCDHYINNSQAFRASMCFML
-DPR--DG-----ENTAFVQFPQRF--DGVDPTDRYANHNRVFFD---------------
-----GTMLSLNGLQGPSYLGTGTMFRRAALYGMEPPRW----RAADDDG----------
------------------------------------------------------------
-------------------------------------------------NGNGNG-----
KEYGRSTLFINSMLDGAPNQDRRSITPVFV------------------------------
-DGEESTTVSSELLLASLMTCAYE--DGTSWGR---------------------------
------------------------------------------------------------
------------------------------------------------------------
------------------------------------------------------------
------------------------------------------------------------
----------------------------------------D-------------------
AGWVYNIATE-------------DVVTGF-RMHRQ---------------GWRSVYCSV-
-----------EP-AAFRGTAPINLTERLLQLLRWSGGSLEMFFS-HSNALLAAG-A---
-ARMHPLQRVAYLNMSTYPL-VTVFILAYN-LFPLMWLVSE----------------QYY
IQ-RPFGAYIL-YLAAIIAMIHVIGMFEV---RWAGLTLLDWCRNEQFYMIGATGVYPTA
VLYMALK-LFT-GKGIHFRLTSKQT-------A--AE---ACS-----------GD--K-
FA-DLYV-----VR----WVPLLVPTVAVLAVNVAAVGVAVGKAAT-WG---LL-TEQ--
-AQHA---VLGMVFNVWILV---------LLYPFAL------------------------
----------------------------GIM--G---H------WGKK-P----------
------------------------------------------------------------
----------------------------------------------A-------------
------------------------------------------------------IL----
--------------------------------------FV--------------------
------------------------------------------------------------
------------------------------------------------------------
[truncated: 289,425 more chars]
