# Supplementary material for: The cellulose synthase superfamily in fully sequenced plants and algae
Source: BMC Plant Biol. 2009 Jul 31;9:99. doi: 10.1186/1471-2229-9-99 (PMC3091534; doi:10.1186/1471-2229-9-99)
Supplement: Additional file 4 — The original MSAs, the edited MSAs and the resulting phylogenetic trees. [file 1471-2229-9-99-S4.zip › CesA.full.fa.msa.l]

>AT1G02730.1
MVKSAASQSPSPVTITV---------TP-CKGSGDR----SLGLTSPIPRASVI-----T
NQNSPLSSRATRRTSISSGNRRSNGDEGRYCSMSVE----DL-------TAETTNS----
----------ECVLSYTVHIPPTPDHQTVFASQESEED---------EM--LKGNSNQKS
FLSGTIFTGGFKSVTRGHVIDCSM------------------------------------
--------DRADP-----------------------------------------------
------------------------------------------EKKSG-QICWLKGCDEKV
VH--GR------C-ECGFRICRDCYFDCITS-GGGNCPGCKEPYRDINDDPETEEEDE--
----------------------EDE-AKP-LPQMGES----------KLDKRLSVVK---
------SFKAQNQ-------AGDFDHT---------------------------------
------------------------------------------------------------
------RWLFETKGTYGYGNAVWPKD--------GYG-IGSGGGGNGYE-----------
-------------TPPEFGER-S----KRP--LTRKVSVSAAIISP-YRLLIALRLVALG
LFLTWRVRH--------P-------------NREAMW-----LW-GMSTTCELWFALSWL
LDQLPKLCPVNRLTDLGVLKE--RF-ESPN-LRNPKGR---SDLPGIDVFVSTADP----
EKEPPLVTANTILSILAVDYPVE--KLACYLSDDGGALLTFEALAQTASFASTWVPFCRK
HNIEPRNPEAYFG-------------Q----K-RN-FLKN--KV-RLDFVRERRR-----
----------VK------REYDEFKVRINSLPEAIRRRSDAY---NVH-EELRAKKKQME
MMM----------G-NN-PQETV-IVPKATW-M----SD-GSHWPGTWSSGETDNSRGDH
AGII-Q----------------------------AM---LAPPN----AE--PVYGAE-A
D-AE-----NLIDTTDVDIR-LPMLVYVSREKRPGYDHNKKAGAMNALV-----------
-----------------------------------RTSAIMSNGPFILNLDCDHYIYNSM
ALREGMCFML-D-R--GG-----DRICYVQFPQRF--EGIDPNDRYANHNTVFFD-----
---------------VSMRALDGLQGPMYVGTGCIFRRTALYGFSPPRA----TEHHGWL
GRRK-V------------KISLRRPKAMMKK-----------------------------
---------DD--------EVSLPINGEYNEEEND-------------------DGD-IE
S-LLLP-----KRFGN-SNSFVASIPVAE--YQGRLIQDLQGKGKNSRPAGSL-AVPRE-
------------PLDA---ATVAE--AISVISCFYE--DKTEWGK-R-------------
------VGWIYGSVTE-------------DVVTGY-RMHNR---------------GWRS
IYCVT------------KR-DAFRGTAPINLTDRLHQVLRWATGSVEIFFSR-NNAIFA-
--T----RRMKFLQRVAYFNVGMYPF-TSLFLIVYC-ILPAISLFSG-------------
---QFIVQ-SL-------------------------------------------------
------------------------------------------------------------
------------------------------------------------------------
------------------------------------------------------------
------------------------------------------------------------
-----------------DITFLI-YLLSITLTLCMLSLLEIKWSGITLHEWWRNEQFWVI
GGTSAHPAAVLQGLLK-VIA-GVDISFTLTSKSS---A-PE-----------D-----G-
------DD--E-FADLYV-----VK----WSFLMVPPLTIMMVNMIAIAVGLARTLYS--
--PFPQ-------WSKL---VGGVFFSFWVLC---------HLYPFAK------------
----------------------------------------GLM--GR------RGRV-P-
------------------------------------------------------------
-------------------------------------------------------T----
------------------------------------------------------------
---IV------------------------------------------FV-----------
------------------------------------------------------------
------------------------------------------------------------
------------------------------------------WS-GLLS-----------
------------------------------------------------------------
------------------------------------------------------------
----------------------II--------------------VSL-------------
---------LWVYINPPS----------------GKQD-YM-------Q--FQFP-----
------------------------------------------------------------
--
>AT1G32180.1
MMDGE-------------------------------------------------------
------------------SPLRHPR--ISHVSNS---------------GSDFGSS----
---------SDYN-KYLVQIPPTPDNNP--------------------------------
---------GPASLS---IVLLEI------------------------------------
--------DS--------------------------------------------------
------------------------------------------------NQESVPSVSGDI
VS-GSSGKDNEPD-LTDVRI----------------------------------------
------------------------------------------------------------
------------------------------------------------------------
------------------------------------------------------------
-------------------------------------------NVGEEE-----------
-------------EDDTLLSK-I----SYS--LTRVVKISPIIIAL-YRILIVVRVVSLA
LFLFWRIRN--------P-------------NNKALW-----LW-LLSVICELWFAFSWL
LDQIPKLFPVNHATDIEALKA--TF-ETPN-PDNPTGK---SDLPGIDVFVSTADA----
EKEPPLVTANTILSILSVDYPVE--KLSVYISDDGGSLVTFEAIAEAASFAKIWVPFCRK
HKIEPRNPESYFG-------------L----K-RD-PYKD--KV-RHDFVRERRY-----
----------VK------RAYDEFKVRVNALPHSIRRRSDAF---NSK-EEIKALEKWKH
WKVKVEEDQ------IKEPRPAL-VAPKATW-M----SD-GTHWPGTWAVSGPHHSRGDH
ASVI-Q----------------------------VL---LDPPG----DE--PVEGKG--
G-EG-----RALDLEGVDIR-LPMLVYVSREKRPGYDHNKKAGAMNALV-----------
-----------------------------------RASAIMSNGPFILNLDCDHYVYNSR
AFRDGICFMM-D-H--DG-----DRVSYVQFPQRF--EGIDPSDRYANKNTVFFD-----
---------------INLRALDGIQGPMYVGTGCLFRRTALYGFNPPDVFVVEEEPSG--
-SYC-F------------PLIKK-------------------------------------
-----------RSPAT-VASEPEY-------YTDE-------------------EDR-FD
I-GLIR-----KQFGS-SSMLVNSVKVAE--FEGRPLATVHS-SRLGRPPGSL-TGSRK-
------------PLDF---ATVNE--AVNVISCWYE--DKTEWGF-N-------------
------VGWIYGSVTE-------------DVVTGF-RMHEK---------------GWRS
FYCVT------------EP-DAFRGSAPINLTDRLHQVLRWATGSVEIFFSR-NNAIFA-
--G----PKLKLLQRIAYLNVGIYPF-TSIFILTYC-FLPPLSLFSG-------------
---HFVVE-TL-------------------------------------------------
------------------------------------------------------------
------------------------------------------------------------
------------------------------------------------------------
------------------------------------------------------------
-----------------TGSFLI-YLLIITLSLCGLAVLEVKWSGISLEEWWRNEQFWLI
GGTSAHLVAVLQGILK-VIA-GVEISFTLTSKSS---TGGD-----------D-----E-
------DD--E-FADLYL-----FK----WTALMIPPLTIIILNIVAILFAVCRTVFS--
--ANPQ-------WSNL---LGGTFFASWVLL---------HMYPFAK------------
----------------------------------------GLM--GR------GGKT-P-
------------------------------------------------------------
-------------------------------------------------------T----
------------------------------------------------------------
---VV------------------------------------------YV-----------
------------------------------------------------------------
------------------------------------------------------------
------------------------------------------WS-GLIA-----------
------------------------------------------------------------
------------------------------------------------------------
----------------------IC--------------------LSL-------------
---------LYITIKNSE--------------------------IDGGS--FMLV-----
------------------------------------------------------------
--
>AT1G55850.1
------------------------------------------------------------
------------------------------------------------------------
------------------------------------------------------------
------------------------------------------------------------
------------------------------------------------------------
------------------------------------------------------------
------------------------------------------------------------
------------------------------------------------------------
------------------------------------------------------------
------------------------------------------------------------
------------------------------------------------------------
------------MVNKDDRIRPVHEADGEP--LFETRRRT--GRVIAYRFFSASVFVCIC
LIWFYRIGEIGD---NRT--------------VLDRL-----IW-FVMFIVEIWFGLYWV
VTQSSRWNPVWRFPFSDRLSR--RY-G--------------SDLPRLDVFVCTADP----
VIEPPLLVVNTVLSVTALDYPPE--KLAVYLSDDGGSELTFYALTEAAEFAKTWVPFCKK
FNVEPTSPAAYLS-------------S----K-AN-CLDS--------AAEE--------
----------VA------KLYREMAARIETAARLGRIPEEARVKY---------------
-------------------------------------GDGFSQWD-------ADATRRNH
GTIL-Q----------------------------VL---VDGRE----GNTI--------
-------------------A-IPTLVYLSREKRPQHHHNFKAGAMNALL-----------
-----------------------------------RVSSKITCGKIILNLDCDMYANNSK
STRDALCILL-DEK--EG-----KEIAFVQFPQCF--DNVTRNDLYGSMMRVGID-----
---------------VEFLGLDGNGGPLYIGTGCFHRRDVICGRKYGEE-----------
------------------------------------------------------------
------------------------------------------------------------
-----------EEEEE-SE-------RIH-------------------------------
------------ENLE-----PEM--IKALASCTYE--ENTQWGK-E-------------
------MGVKYGCPVE-------------DVITGL-TIQCR---------------GWKS
AYLNP------------EK-QAFLGVAPTNLHQMLVQQRRWSEGDFQIMLSK-YSPVWYG
K------GKISLGLILGYCCYCLWAP-SSLPVLIYS-VLTSLCLFKG-------------
---IPLFP-KV-------------------------------------------------
------------------------------------------------------------
------------------------------------------------------------
------------------------------------------------------------
------------------------------------------------------------
-----------------SSSWFI-PFGYVTVAATAYSLAEFLWCGGTFRGWWNEQRMWLY
RRTSSFLFGFMDTIKK-LLG-VSESAFVITAKVA--------------------------
------EE--E-AAERYKEEVMEFG---VESPMFLVLGTLGMLNLFCFAAAVARLVSGDG
GD-----------LKTM---GMQFVITGVLVV---------INWPLYK------------
----------------------------------------GML--LRQ----DKGKM-P-
------------------------------------------------------------
-------------------------------------------------------M----
------------------------------------------------------------
---SV------------------------------------------TV-----------
------------------------------------------------------------
------------------------------------------------------------
------------------------------------------KS-VVLA-----------
------------------------------------------------------------
------------------------------------------------------------
----------------------LS--------------------ACT-------------
---------CLAFL----------------------------------------------
------------------------------------------------------------
--
>AT2G21770.1
MN----------------------------------------------------------
------------------------------------------------------------
----------------------------------------------------------TG
--GRLIAGS----HNRNEFVLINA------------------------------------
--------DDT---A--RI-----------------------------------------
---------------------------------------RSAEELSGQ---TCKICRDEI
E-LTDNGEPFIACNECAFPTCRPCYEYERRE-GNQACPQCGTRYKRIKGSPRVEG-D-EE
------D--------------D-DIDDLE-HEF---------YGMD----------PEHV
-----TEAALYYMRLNTGRGT--------DEVSHLYS-----------ASPGSEVPLLTY
CDE--------DSDMYS--DRHALIVPPS----TG--LGNRVHHVPFTDSFAS-------
IHTRP-MVPQKDLTVYGYGSVAWKDRMEVWKKQQIEKLQVVK-----NERVNDGD-----
-GDGFIVDELD-DPGLPMMDE-G----RQP--LSRKLPIRSSRINP-YRMLIFCRLAILG
LFFHYRILH--------P-------------VNDAFG-----LW-LTSVICEIWFAVSWI
LDQFPKWYPIERETYLDRLSL--RY-EKEG-KP--------SELAPVDVFVSTVDP----
LKEPPLITANTVLSILAVDYPVE--KVACYVSDDGAAMLTFEALSYTAEFARKWVPFCKK
FSIEPRAPEWYFS-------------Q----K-MD-YLKH--KV-DPAFVMERRA-----
----------MK------RDYEEFKVKINALVSVSQ------------------------
------------------------KVPEDGWTM----QD-GTPWPG--------NNVRDH
PGMI-Q----------------------------VF---LGHSG----VC--DMDG----
------------------NE-LPRLVYVSREKRPGFDHHKKAGAMNSLI-----------
-----------------------------------RVSAVLSNAPYLLNVDCDHYINNSK
AIREAMCFMM-DPQ--SG-----KKICYVQFPQRF--DGIDRHDRYSNRNVVFFD-----
---------------INMKGLDGIQGPIYVGTGCVFRRQALYGFDAPKK----KQPPGRT
-C---NCWPKWCCLCC--GMRKK----KTGK----------------------------V
KDNQRK----KPKE----TS--KQIHALE-HIEEG--LQ-----V----TN-A-ENNSET
AQLKLE-----KKFGQ-SPVLVASTLLLN------------------------GGVPSN-
------------VNPA---SLLRE--SIQVISCGYE--EKTEWGK-E-------------
------IGWIYGSVTE-------------DILTGF-KMHCH---------------GWRS
VYCMP------------KR-AAFKGSAPINLSDRLHQVLRWALGSVEIFLSR-HCPIWYG
Y-G----GGLKWLERFSYINSVVYPW-TSLPLLVYC-SLPAICLLTG-------------
---KFIVP-EI-------------------------------------------------
------------------------------------------------------------
------------------------------------------------------------
------------------------------------------------------------
------------------------------------------------------------
-----------------SNYAGI-LFLLMFMSIAVTGILEMQWGKIGIDDWWRNEQFWVI
GGVSSHLFALFQGLLK-VLA-GVSTNFTVTSKAA---D----------------------
------DG--E-FSELYI-----FK----WTSLLIPPTTLLIINIVGVIVGVSDAINN--
--GYDS-------WGPL---FGRLFFALWVIV---------HLYPFLK------------
----------------------------------------GLL--GK------QDRV-P-
------------------------------------------------------------
-------------------------------------------------------T----
------------------------------------------------------------
---II------------------------------------------LV-----------
------------------------------------------------------------
------------------------------------------------------------
------------------------------------------WS-ILLA-----------
------------------------------------------------------------
------------------------------------------------------------
----------------------SI--------------------LTL-------------
---------LWVRVNPFV----------------SKD--GPV--LEIC-GLDCLK-----
------------------------------------------------------------
--
>AT2G25540.1
M-----------------------------------------------------------
------------------------------------------------------------
------------------------------------------------------------
-----VAGS----YRRYEFVRNRD------------------------------------
--------DSD---D--GL-----------------------------------------
---------------------------------------KPLKDLNGQ---ICQICGDDV
G-LTKTGNVFVACNECGFPLCQSCYEYERKD-GSQCCPQCKARFRRHNGSPRVEV-D-EK
------E--------------D-DVNDIE-NEFDYTQGNNKARL-------------PHR
-----AE------EFSSSSR----------------------------HEESLPVSLLTH
GHP----VSGEIP--TP--DRNATLS-------------------PCIDPQLPGIYQLLL
LPVRI-LDPSKDLNSYGLVNVDWKKRIQGWKLKQ-DKNMIHM--------TGKYHE---G
KGGEFEGTGSN-GDELQMVDD-A----RLP--MSRVVHFPSARMTP-YRIVIVLRLIILG
VFLHYRTTH--------P-------------VKDAYA-----LW-LTSVICEIWFAFSWL
LDQFPKWYPINRETFLDRLAL--RY-DRDG-EP--------SQLAPVDVFVSTVDP----
MKEPPLVTANTVLSILAVDYPVD--KVACYVSDDGSAMLTFEALSETAEFSKKWVPFCKK
FNIEPRAPEFYFS-------------Q----K-ID-YLKD--KI-QPSFVKERRA-----
----------MK------REYEEFKVRINILVAKAQ------------------------
------------------------KIPEDGWTM----ED-GTSWPG--------NNPRDH
PGMI-Q----------------------------VF---LGHSG----GL--DTDG----
------------------NE-LPRLIYVSREKRPGFQHHKKAGAMNALI-----------
-----------------------------------RVSAVLTNGAYLLNVDCDHYFNNSK
AIKEAMCFMM-DPA--IG-----KKCCYVQFPQRF--DGIDLHDRYANRNTVFFD-----
---------------INLKGLDGIQGPVYVGTGCCFNRQALYGYDPVLT----EEDLEPN
-IIV-KS----CF-----GSRKKGK--SRKI----------------------------P
NYE-DNRS-IKRSD----SN--VPLFNME-DIDED--VE-----G----YE-D-EMSLLV
SQKRLE-----KRFGQ-SPVFIAATFMEQ------------------------GGLPST-
------------TNPL---TLLKE--AIHVISCGYE--AKTDWGK-E-------------
------IGWIYGSVTE-------------DILTGF-KMHAR---------------GWIS
IYCVP------------SR-PAFKGSAPINLSDRLNQVLRWALGSIEILLSR-HCPIWYG
Y-N----GRLKLLERIAYINTIVYPI-TSIPLLAYC-MLPAFCLITN-------------
---TFIIP-EI-------------------------------------------------
------------------------------------------------------------
------------------------------------------------------------
------------------------------------------------------------
------------------------------------------------------------
-----------------SNLASL-CFMLLFASIYASAILELKWSDVALEDWWRNEQFWVI
GGTSAHLFAVFQGLLK-VFA-GIDTNFTVTSKAS---D--------------------E-
------DG--D-FAELYV-----FK----WTSLLIPPTTILLVNLVGIVAGVSYAINS--
--GYQS-------WGPL---MGKLLFAFWVVA---------HLYPFLK------------
----------------------------------------GLL--GR------QNRT-P-
------------------------------------------------------------
-------------------------------------------------------T----
------------------------------------------------------------
---IV------------------------------------------IV-----------
------------------------------------------------------------
------------------------------------------------------------
------------------------------------------WS-ALLA-----------
------------------------------------------------------------
------------------------------------------------------------
----------------------SI--------------------FSL-------------
---------LWVRINPFV----------------STTGVMSNSFMGE-------------
------------------------------------------------------------
--
>AT2G32530.1
MA----------------------------------------------------------
------------------------------------------------------------
------------------------------------------------------------
------------------------------------------------------------
------------------------------------------------------------
------------------------------------------------------------
------------------------------------------------------------
------------------------------------------------------------
------------------------------------------------------------
------------------------------------------------------------
------------------------------------------------------------
------------DSSSSLPP------------LCEKISYKNY---F-LRVVDLTILGFLF
SLLLYRILL--------M-------------NQNNSV------W-VVAFLCESFFSFIWL
LITSIKWSPASYKSYPERLDE--RV----------------HDLPSVDMFVTTADP----
VREPPILVANTLLSLLAVNYPAN--KLACYVSDDGCSPLTYFSLKEASKFAKIWVPFCKK
YNIKVRAPFRYFL-------------N----P-PA-AT-----E-SSEFSKDWEI-----
----------TK------REYEKLSRRVEDATGDSHWLDA-E------------------
-------------------------------------DD-FEDFSN--------TKPNDH
STIV-K----------------------------VV---WENKG----GV--GVEN----
-------------------E-VPHFVYISREKRPNYLHHYKAGAMNFLV-----------
-----------------------------------RVSGLMTNAPYMLNVDCDMYANEAD
VVRQAMCIFLQKSM--NS-----NHCAFVQFPQEF--YDS-----NADELTVLQS-----
---------------YLGRGIAGIQGPTYAGSGCFHTRRVMYGLSIDDL----EDDGSLS
SL----------------------------------------------------------
------------------------------------------------------ATRKYL
AEENLA-----REFGN-SNEMVTSVVEAL----------------QR-------KPNPQ-
------------NTLA---NSLEA--AQEVGHCHFE--YQTSWGK-T-------------
------IGWLYESTAE-------------DANTSI-GIHSR---------------GWTS
SYISP------------KP-PAFLGAMPPGGPEAMLQQRRWATGLLEVLFNK-QSPLIGM
F-C----RKIRFRQSLAYLYIFTWGL-RSIPELIYC-LLPAYCLLHN-------------
---AALFP-KG-------------------------------------------------
------------------------------------------------------------
------------------------------------------------------------
------------------------------------------------------------
------------------------------------------------------------
-------------------VYLG-IVVTLVGMHCLYSLWEFMSLGFSVQSWFASQSFWRI
KTTCSWLFSIPDIILK-LLG-ISKTVFIVTKKTM---P-KTMSGS--GSEKSQREVDCP-
------NQ--D-S-GKFE-----FD----GSLYFLPGTFILLVNLAALAGCSVGLQR---
-----H----RG-GGSG---LAEACGCILVVI---------LFLPFLK------------
----------------------------------------GMF--EK-----GKYGI-P-
------------------------------------------------------------
-------------------------------------------------------W----
------------------------------------------------------------
---ST------------------------------------------LS-----------
------------------------------------------------------------
------------------------------------------------------------
------------------------------------------KA-AFLA-----------
------------------------------------------------------------
------------------------------------------------------------
----------------------VL--------------------FVV-------------
---------FSVGN----------------------------------------------
------------------------------------------------------------
--
>AT2G32540.1
MA----------------------------------------------------------
------------------------------------------------------------
------------------------------------------------------------
------------------------------------------------------------
------------------------------------------------------------
------------------------------------------------------------
------------------------------------------------------------
------------------------------------------------------------
------------------------------------------------------------
------------------------------------------------------------
------------------------------------------------------------
------------ESSSPLPP------------LCERISHKSY---F-LRAVDLTILGLLL
SLLLYRILH--------V-------------NQKDTV------W-IVAFLCETCFTFVWL
LITNIKWSPADYKTYPERLDE--RV----------------HELPPVDMFVTTADP----
VREPPLIVVNTVLSLLAVNYPAN--KLACYVSDDGCSPLTYFSLKEASKFAKIWVPFCKK
YNVRVRAPFMYFR-------------N----S-PE-AA-----E-GSEFSKDWEM-----
----------TK------REYEKLSQKVEDATGSSHWLDA-E------------------
-------------------------------------DD-FEAFLN--------TKSNDH
STIV-K----------------------------VV---WENKG----GV--GDEK----
-------------------E-VPHVVYISREKRPNHFHHYKAGAMNFLV-----------
-----------------------------------RVSGLMTNAPYMLNVDCDMYVNEAD
VVRQAMCIFLQKSM--DS-----NHCAFVQYPQDF--YDS-----NVGELTVLQL-----
---------------YLGRGIAGIQGPQYAGSGCFHTRRVMYGLSLDDL----GDDGSLS
SI----------------------------------------------------------
------------------------------------------------------ATRKYL
AEESLT-----REFGN-SKEMVKSVVDAL----------------QR-------KPFPQ-
------------KNLK---DSLET--AQEMGHCHYE--YQTSWGK-N-------------
------IGWLYDSTTE-------------DVNTSI-GIHSR---------------GWTS
SYIFP------------DP-PAFLGCMPQGGPEVMVQQRRWATGLLEILFNK-QSPLIGM
F-C----RKIRFRQSLAYLYVFSWGL-RSIPELFYC-LLPAYCLLHN-------------
---SALFP-KG-------------------------------------------------
------------------------------------------------------------
------------------------------------------------------------
------------------------------------------------------------
------------------------------------------------------------
-------------------VYLG-IIITLVGIHCLYTLWEFMNLGFSIQSWYVTQSFGRI
KTTCSWLFSVLDVILK-LLG-ISKTVFIVTKKTM---P-ETKSGS--GSKKSQREVDCP-
------NQ--D-S-GKFE-----FD----GSLYFLPGTFIVLVNLAALAGCLVGLQS---
-----R----GG-GGSG---LAEACGCILVVI---------LFLPFLK------------
----------------------------------------GMF--EK-----GKYGI-P-
------------------------------------------------------------
-------------------------------------------------------F----
------------------------------------------------------------
---ST------------------------------------------LS-----------
------------------------------------------------------------
------------------------------------------------------------
------------------------------------------KA-AFLA-----------
------------------------------------------------------------
------------------------------------------------------------
----------------------AL--------------------FVV-------------
---------LSVGN----------------------------------------------
------------------------------------------------------------
--
>AT2G32610.1
MA----------------------------------------------------------
------------------------------------------------------------
------------------------------------------------------------
------------------------------------------------------------
------------------------------------------------------------
------------------------------------------------------------
------------------------------------------------------------
------------------------------------------------------------
------------------------------------------------------------
------------------------------------------------------------
------------------------------------------------------------
------------DSSFSLPP------------LCERISYTNY---F-LRAVYLTVLGLFF
SLLLHRIRH--------T-------------SEYDNV------W-LVAFFCESCFFLVCL
LITCLKWSPADTKPFPDRLDE--RV----------------HDLPSVDMFVPTADP----
VREPPIMVVDTVLSLLAVNYPAN--KLACYVSDDGCSPLTYFSLKEASKFAKIWVPFCKK
YNTRVRAPSRYFL-------------K----P-ISVAT-----E-DYEFNRDWEK-----
----------TK------REYEKLRRKVEDATGDSHMLDV-E------------------
-------------------------------------DD-FEAFSN--------TKPNDH
STLV-K----------------------------VV---WENKG----GV--GDEK----
-------------------E-IPHIIYISREKRPNYVHNQKCGAMNFLA-----------
-----------------------------------RVSGLMTNAPYILNVDCDMYANDAD
VVRQAMCILLQESL--NM-----KHCAFVQFRQEF--YDS-----STELIVVLQS-----
---------------HLGRGIAGIQGPIYIGSGCVHTRRVMYGLSPDDF----EVDGSLS
SV----------------------------------------------------------
------------------------------------------------------ATREFL
VKDSLA-----RRFGN-SKEMMKSVVDAI----------------QR-------NPNPQ-
------------NILT---NSIEA--AREVGHCQYE--YQTSWGN-T-------------
------IGWLYDSVAE-------------DLNTSI-GIHSR---------------GWTS
SYISP------------DT-PAFLGSMPAGVPEALLQQRRWATGWIEILFNK-QSPLRGL
F-S----KKIRFRQRLAYLCIIT-CL-RSIPELIYC-LLPAYCLLHN-------------
---STLFP-KG-------------------------------------------------
------------------------------------------------------------
------------------------------------------------------------
------------------------------------------------------------
------------------------------------------------------------
-------------------LYLG-ITVTLVGIHCLYTLWEFMSLGYSVQSWLVSQSVWRI
VATSSWLFSIFDITLK-LLG-ISETVFIITKKTV---A-GTKSAL--GSGPSQGEDVGP-
------NS--D-L-FKFE-----FD----GSLCFLPGTFIVLVNIAALAVFSVGLQRS--
--SYSH----EG-GGSG---LAEACGCVLVMM---------LFLPFLM------------
----------------------------------------GLF--KK-----GKYGT-P-
------------------------------------------------------------
-------------------------------------------------------L----
------------------------------------------------------------
---ST------------------------------------------LS-----------
------------------------------------------------------------
------------------------------------------------------------
------------------------------------------IA-GFLA-----------
------------------------------------------------------------
------------------------------------------------------------
----------------------VL--------------------FVV-------------
---------FSV------------------------------------------------
------------------------------------------------------------
--
>AT2G32620.1
MA----------------------------------------------------------
------------------------------------------------------------
------------------------------------------------------------
------------------------------------------------------------
------------------------------------------------------------
------------------------------------------------------------
------------------------------------------------------------
------------------------------------------------------------
------------------------------------------------------------
------------------------------------------------------------
------------------------------------------------------------
------------DSSCSLPP------------LYENISYKSY---I-LRAVDLTILGLLF
SLLLHRILY--------M-------------SQNGII------W-LVAFLCESCFSFVWL
LSTCTKWSPAETKPYPDRLDE--RV----------------YDLPSVDMFVPTADP----
VREPPIMVVNTVLSLLAVNYPAN--KLACYVSDDGCSPLTYFSLKEASKFAKIWVPFCKK
YNLKVRAPFRYFL-------------N----P-FA-AT-----E-GSEFSRDWEM-----
----------TK------REYEKLCRKVEDATGDSHLLGT-D------------------
-------------------------------------NE-LEAFSN--------TKPNDH
STII-K----------------------------VV---WENKG----GV--GDEK----
-------------------E-VPHIVYISREKRPNYLHHYKAGAMNFLA-----------
-----------------------------------RVSGLMTNAPYMLNVDCDMYANEAD
VVRQAMCIFLQKSQ--NQ-----NHCAFVQFPQEF--YDS-----NTIKLTVIKS-----
---------------YMGRGIAGIQGPINVGSGCFHSRRVMYGLSPDEL----EDNGSLS
SV----------------------------------------------------------
------------------------------------------------------ATRELL
AEDSLS-----SGFGN-SKEMVTSVVEAL----------------QR-------KPNPQ-
------------NILT---NSIEA--AQEVGHCDYE--SQTSWGK-T-------------
------IGWLYDSMSE-------------DMNTSI-GIHSR---------------GWTS
SYIAP------------DP-PAFLGSMPPGGLEAMIQQRRWATGSIEVLFNK-QSPLLGL
F-C----RKLRFRQRVAYLCVSI-CV-RSIPELIYC-LLPAYCLLHN-------------
---SALFP-KG-------------------------------------------------
------------------------------------------------------------
------------------------------------------------------------
------------------------------------------------------------
------------------------------------------------------------
-------------------LCLG-ITMLLAGMHCLYTLWEFMCLGHSIQSWYVSQSFWRI
VATSSWLFSIFDIILK-LLG-LSKNVFLVSKKTM---PVETMSGS--GIGPSQREDDGP-
------NS------GKTE-----FD----GSLYFLPGTFIVLVNLAALVGVFVGLQRS--
--SYSH----GG-GGSG---LGEACACILVVM---------LFFPFLK------------
----------------------------------------GLF--AK-----GKYGI-P-
------------------------------------------------------------
-------------------------------------------------------L----
------------------------------------------------------------
---ST------------------------------------------LS-----------
------------------------------------------------------------
------------------------------------------------------------
------------------------------------------KA-GFLA-----------
------------------------------------------------------------
------------------------------------------------------------
----------------------VS--------------------FVV-------------
---------FSVGN----------------------------------------------
------------------------------------------------------------
--
>AT2G33100.1
M----------------------------ASSPPKKTLNSQSS----------------S
LSRPPQAVK---------FGRRTSS--GRIVSLSRDD-DMDV-------SGDYSGQ----
---------NDYI-NYTVLMPPTPDNQPAG------------------------------
-------SSGSTSESKG-------------------------------------------
------------------------------------------------------------
------------------------------------------------------------
--------------------------DANRGGGGGDGPKMGN------------------
-----------------------------------------------KLERRLSVMK---
------SNNKSM---LLRSQTGDFDHN---------------------------------
------------------------------------------------------------
------RWLFESKGKYGIGNAFWSEE--------DDTYDGG-------V-----------
-------------SKSDFLDK-P----WKP--LTRKVQIPAKILSP-YRLLIVIRLVIVF
FFLWWRITN--------P-------------NEDAMW-----LW-GLSIVCEIWFAFSWI
LDILPKLNPINRATDLAALHD--KF-EQPS-PSNPTGR---SDLPGVDVFVSTADP----
EKEPPLVTANTLLSILAVDYPIE--KLSAYISDDGGAILTFEAMAEAVRFAEYWVPFCRK
HDIEPRNPDSYFS-------------I----K-KD-PTKN--KK-RQDFVKDRRW-----
----------IK------REYDEFKVRINGLPEQIKKRAEQF---NMR-EELKEKRIARE
KNG----------G-VL-PPDGV-EVVKATW-M----AD-GTHWPGTWFEPKPDHSKGDH
AGIL-Q----------------------------IM---SKVPD----LE--PVMGGP--
--NE-----GALDFTGIDIR-VPMFAYVSREKRPGFDHNKKAGAMNGMV-----------
-----------------------------------RASAILSNGAFILNLDCDHYIYNSK
AIKEGMCFMM-D-R--GG-----DRICYIQFPQRF--EGIDPSDRYANHNTVFFD-----
---------------GNMRALDGLQGPVYVGTGCMFRRYALYGFNPPRA----NEYSGVF
GQEK-A------------PA-MHVRTQSQAS-----------------------------
--------------QT-SQASDLE-------SDTQ-------------------PLN-DD
PDLGLP-----KKFGN-STMFTDTIPVAE--YQGRPLADHMS-VKNGRPPGAL-LLPRP-
------------PLDA---PTVAE--AIAVISCWYE--DNTEWGD-R-------------
------IGWIYGSVTE-------------DVVTGY-RMHNR---------------GWRS
VYCIT------------KR-DAFRGTAPINLTDRLHQVLRWATGSVEIFFSK-NNAMFA-
--T----RRLKFLQRVAYLNVGIYPF-TSIFLVVYC-FLPALCLFSG-------------
---KFIVQ-SL-------------------------------------------------
------------------------------------------------------------
------------------------------------------------------------
------------------------------------------------------------
------------------------------------------------------------
-----------------DIHFLS-YLLCITVTLTLISLLEVKWSGIGLEEWWRNEQFWLI
GGTSAHLAAVVQGLLK-VIA-GIEISFTLTSKAS---G--E-----------D-----E-
------DD--I-FADLYI-----VK----WTGLFIMPLTIIIVNLVAIVIGASRTIYS--
--VIPQ-------WGKL---MGGIFFSLWVLT---------HMYPFAK------------
----------------------------------------GLM--GR------RGKV-P-
------------------------------------------------------------
-------------------------------------------------------T----
------------------------------------------------------------
---IV------------------------------------------YV-----------
------------------------------------------------------------
------------------------------------------------------------
------------------------------------------WS-GLVS-----------
------------------------------------------------------------
------------------------------------------------------------
----------------------IT--------------------VSL-------------
---------LWITISPPD----------------DVSG-S------GGI----SV-----
------------------------------------------------------------
--
>AT3G03050.1
MA----------------------------SNNHFMNSRSNLSTNSDAAEAER------H
QQPVSNSVT---------FARRTPS--GRYVNYSRD----DL-------DSELGSV----
----------DLT-GYSVHIPPTPDNQPM------------------DP--SISQKVEEQ
YVSNSLFTGGFNSVTRAHLMEKVI------------------------------------
--------DT-ETSH---------------------------------------------
---------------------------------------PQMAGAKG-SSCAVPGCDVKV
MS-DERGQDLLPC-ECDFKICRDCFMDAVKT--GGMCPGCKEPYRNTDLADFA-------
---------------------DNNKQQRPMLPPPAGGS---------KMDRRLSLMK---
------STKSG----LMRSQTGDFDHN---------------------------------
------------------------------------------------------------
------RWLFETSGTYGFGNAFWTKDGNFGS---------DKDGNGHGM-----------
-------------GPQDLMSR-P----WRP--LTRKLQIPAAVISP-YRLLILIRIVVLA
LFLMWRIKH--------K-------------NPDAIW-----LW-GMSVVCELWFALSWL
LDQLPKLCPINRATDLNVLKE--KF-ETPT-PSNPTGK---SDLPGLDMFVSTADP----
EKEPPLVTSNTILSILAADYPVE--KLACYVSDDGGALLTFEAMAEAASFANMWVPFCRK
HNIEPRNPDSYFS-------------L----K-RD-PYKN--KV-KADFVKDRRR-----
----------VK------REYDEFKVRINSLPDSIRRRSDAY---HAR-EEIKAMKLQRQ
N------------R-DEEIVEPV-KIPKATW-M----AD-GTHWPGTWINSGPDHSRSDH
AGII-Q----------------------------VM---LKPPS----DE--PLHGVS--
---E-----GFLDLTDVDIR-LPLLVYVSREKRPGYDHNKKAGAMNALV-----------
-----------------------------------RASAIMSNGPFILNLDCDHYIYNSQ
ALREGMCFMM-D-R--GG-----DRLCYVQFPQRF--EGIDPSDRYANHNTVFFD-----
---------------VNMRALDGLMGPVYVGTGCLFRRIALYGFDPPRA----KEHHPGF
CSCC-F------------SRKKKK---SRVP-----------------------------
-----------------EENRSLR----MGGDSDD-------------------DEE-MN
L-SLVP-----KKFGN-STFLIDSIPVAE--FQGRPLADHPA-VQNGRPPGAL-TIPRE-
------------LLDA---STVAE--AIAVISCWYE--DKTEWGS-R-------------
------IGWIYGSVTE-------------DVVTGY-RMHNR---------------GWKS
VYCVT------------KR-DAFRGTAPINLTDRLHQVLRWATGSVEIFFSR-NNAFFA-
--S----PRMKILQRIAYLNVGIYPF-TSFFLIVYC-FLPALSLFSG-------------
---QFIVQ-TL-------------------------------------------------
------------------------------------------------------------
------------------------------------------------------------
------------------------------------------------------------
------------------------------------------------------------
-----------------NVTFLV-YLLIISITLCLLALLEIKWSGISLEEWWRNEQFWLI
GGTSAHLAAVIQGLLK-VVA-GIEISFTLTSKSG---G--E-----------D-----V-
------DD--E-FADLYI-----VK----WTSLMIPPITIMMVNLIAIAVGFSRTIYS--
--VIPQ-------WSKL---IGGVFFSFWVLA---------HLYPFAK------------
----------------------------------------GLM--GR------RGRT-P-
------------------------------------------------------------
-------------------------------------------------------T----
------------------------------------------------------------
---IV------------------------------------------YV-----------
------------------------------------------------------------
------------------------------------------------------------
------------------------------------------WS-GLVA-----------
------------------------------------------------------------
------------------------------------------------------------
----------------------IT--------------------ISL-------------
---------LWVAINPPA----------------GSTQ-I------GGS--FTFP-----
------------------------------------------------------------
--
>AT4G15290.1
MA----------------------------------------------------------
------------------------------------------------------------
------------------------------------------------------------
------------------------------------------------------------
------------------------------------------------------------
------------------------------------------------------------
------------------------------------------------------------
------------------------------------------------------------
------------------------------------------------------------
------------------------------------------------------------
------------------------------------------------------------
------------DSSSSLHP------------LCERISHKSY---V-LRAVDLTILGLLY
SLLLYRILH--------I-------------SENDNV------W-LLAFFCESCFSLVWL
IFTCLKWSPAEDIPYINTLNE--RV----------------HDLPSLDMFVPTADT----
VRESPIITVNTVLSLLAVNYPAN--KLACYVSDDGCSPLTYFSLKEASKFVKIWAPFCKK
YNVRVRAPFRYFL-------------N----P-LV-AT-----D-DSVFSKDWKM-----
----------MK------REYVKLCRKVEDATGDSHWLDA-D------------------
-------------------------------------DD-FEAFSN--------TKPNDH
STIV-K----------------------------VV---WENKG----GV--GDEK----
-------------------E-VPHLVYISREKRPNYLHHYKTGAMNFLL-----------
-----------------------------------RVSGLMTNAPYTLNVDCDMYANEPD
VVRQAMCVFLQNSK--NS-----NHCAFVQFPQKF--YDS-----YTNELAVLQS-----
---------------ILGRGVAGIQGPFYIGTGCFHTRRVMYGLSSDDL----EDNGNIS
QV----------------------------------------------------------
------------------------------------------------------ATREFL
AEDSLV-----RKYGN-SKELVKSVVDAL----------------QR-------KSNPQ-
------------KSLA---NLIEA--AQEVGHCHYE--YQTSWG--N-------------
------LGWMYDSVAE-------------DINTSV-GIHLR---------------GWTS
SFISP------------DP-PAFIGSTPTLGLEAIVQQRRWATGAIEVLFNK-QSPFMGM
F-H----GKIKFRQRLAYFWALM-CL-RSIPELIYC-LLPAYCLLHD-------------
---SALFP-KG-------------------------------------------------
------------------------------------------------------------
------------------------------------------------------------
------------------------------------------------------------
------------------------------------------------------------
-------------------PCLC-TIVTLVGMHCLYSLWQFMSLGFSVQSWYVVQSLWRI
IATSSWLFSIQDIILK-LLG-ISQIGFVIAKKTI---P-ETKSVY--ESKPSQGEDDVP-
------KL--N-L-GKFE-----FD----SSGLFIPGTFIMLVNLAALAGYLVRLQRS--
--SCSH----GG-GGSG---LAEACGCILVVM---------LFLPFLK------------
----------------------------------------GLF--EH-----GKYSI-P-
------------------------------------------------------------
-------------------------------------------------------L----
------------------------------------------------------------
---ST------------------------------------------LS-----------
------------------------------------------------------------
------------------------------------------------------------
------------------------------------------KA-AFLT-----------
------------------------------------------------------------
------------------------------------------------------------
----------------------VL--------------------FVF-------------
---------FCVGK----------------------------------------------
------------------------------------------------------------
--
>AT4G15320.1
MA----------------------------------------------------------
------------------------------------------------------------
------------------------------------------------------------
------------------------------------------------------------
------------------------------------------------------------
------------------------------------------------------------
------------------------------------------------------------
------------------------------------------------------------
------------------------------------------------------------
------------------------------------------------------------
------------------------------------------------------------
------------DSSSSLLP------------LCERISHKSY---I-LRIVDLTILVLLF
SLLWYRILH--------M-------------CENNTI------W-LVAFLCESCFSFMWL
IITCIKWSPAEDKPYPNRLDE--RV----------------HDLPSVDMFVPTADP----
VREPPIIVVNTVLSLLAVNYPAN--KLACYVSDDGCSPLTYFSLKEASKFVKIWAPFCKK
YNVRVRAPFRYFL-------------N----P-LV-AT-----D-DSVFSKDWKMMKIYK
VFYYVYFCINMK------REYVKLCRKVEDATGDSHWLDA-D------------------
-------------------------------------DD-FEAFSN--------TKPNDH
STIV-KVLLKLFLKTTVRVFVQFSKVMYILKLIIVV---WENKG----GV--GDEK----
-------------------E-VPHLVYISREKRPNYLHHYKTGAMNFLVNDFYLTHLSFF
DILIYLKINVNDCRAVSFCYYDKNMMSLIYNFKQLRVSGLMTNAPYMLNVDCDMYANEPD
VVRQAMCVFLQNSK--NS-----NHCAFVQFPQNF--YDS-----YTNELVVLQH-----
---------------YMKRGVAGIQGPIYIGSGCFHTRRVMYGLSSDDL----EDDGSLS
SV----------------------------------------------------------
------------------------------------------------------ASREFL
SEDSLV-----RKYGS-SKELVKSVVDAL----------------QR-------KSNPQ-
------------KSLA---NLVEA--AQEVGHCHYE--YQTSWG--N-------------
------LGWLYDSVAE-------------DTNTSI-GIHLR---------------GWTS
SFISP------------DP-PAFLGSTPSVGPEAIVQHRRWATGSIEVLFNK-QSPLIG-
F-R----RKIKFRQRLAYFWVLM-CI-RSIPELVYC-LLPAYCLLNN-------------
---SALFP-KG-------------------------------------------------
------------------------------------------------------------
------------------------------------------------------------
------------------------------------------------------------
------------------------------------------------------------
-------------------PCLG-IIVTLVGMHCLYTLWQFMILGFSVK-----------
---SCWLFSIQDIILK-LLG-ISKIGFIVAKKNM---P-ETRSGYESKSKPSQGEDDG--
--------------LKLE-----------------------------LAGFLVRLQRS--
--SYSHG---GG-GGSA---LAETCGCAMIVFGENDGSQEGLELPKLN------------
----------------------------------------------------SKRGI---
------------------------------------------------------------
------------------------------------------------------------
------------------------------------------------------------
---SS------------------------------------------IV-----------
------------------------------------------------------------
------------------------------------------------------------
------------------------------------------EK-TFVA-----------
------------------------------------------------------------
------------------------------------------------------------
----------------------CI--------------------LPF-------------
---------VRNHKVNEKKNHHINIDRPNLL-----------------------------
------------------------------------------------------------
--
>AT4G18780.1
MM----------------------------------------------------------
------------------------------------------------------------
------------------------------------------------------------
------------------------------------------------------------
------------------------------------------------------------
-------------------------------------------ESRSP---ICNTCGEEI
G-VKSNGEFFVACHECSFPICKACLEYEFKE-GRRICLRCGNPYD---------------
---------------------ENVFDDVE-TKTSKT------------------------
-----------QSIVPTQTNNTSQDSGI--------------------------------
-------------------------------------HARHISTVSTIDSELN-------
---------------DEYGNPIWKNRVESWKDKK-DKKSKKK----KKDPKATKAEQHEA
QIPT--QQHME-DTPPNTESG-A----TDV--LSVVIPIPRTKITS-YRIVIIMRLIILA
LFFNYRITH--------P-------------VDSAYG-----LW-LTSVICEIWFAVSWV
LDQFPKWSPINRETYIDRLSA--RF-EREG-EQ--------SQLAAVDFFVSTVDP----
LKEPPLITANTVLSILALDYPVD--KVSCYVSDDGAAMLSFESLVETADFARKWVPFCKK
YSIEPRAPEFYFS-------------L----K-ID-YLRD--KV-QPSFVKERRA-----
----------MK------RDYEEFKIRMNALVAKAQ------------------------
------------------------KTPEEGWTM----QD-GTSWPG--------NNTRDH
PGMI-Q----------------------------VF---LGYSG----AR--DIEG----
------------------NE-LPRLVYVSREKRPGYQHHKKAGAENALV-----------
-----------------------------------RVSAVLTNAPFILNLDCDHYVNNSK
AVREAMCFLM-DPV--VG-----QDVCFVQFPQRF--DGIDKSDRYANRNIVFFD-----
---------------VNMRGLDGIQGPVYVGTGTVFRRQALYGYSPPSK----PRILPQS
-SSS-S---------CCCLTKKKQP----------------------------------Q
DPSEIYKD-AKREE----LD--AAIFNLG-DLDN---------------YD-EYDRSMLI
SQTSFE-----KTFGL-STVFIESTLMEN------------------------GGVPDS-
------------VNPS---TLIKE--AIHVISCGYE--EKTEWGK-E-------------
------IGWIYGSITE-------------DILTGF-KMHCR---------------GWRS
IYCMP------------LR-PAFKGSAPINLSDRLHQVLRWALGSVEIFLSR-HCPLWYG
CSG----GRLKLLQRLAYINTIVYPF-TSLPLVAYC-TLPAICLLTG-------------
---KFIIP-TL-------------------------------------------------
------------------------------------------------------------
------------------------------------------------------------
------------------------------------------------------------
------------------------------------------------------------
-----------------SNLASM-LFLGLFISIILTSVLELRWSGVSIEDLWRNEQFWVI
GGVSAHLFAVFQGFLK-MLA-GLDTNFTVTSKTA---D----------------------
------DL--E-FGELYI-----VK----WTTLLIPPTSLLIINLVGVVAGFSDALNK--
--GYEA-------WGPL---FGKVFFAFWVIL---------HLYPFLK------------
----------------------------------------GLM--GR------QNRT-P-
------------------------------------------------------------
-------------------------------------------------------T----
------------------------------------------------------------
---IV------------------------------------------IL-----------
------------------------------------------------------------
------------------------------------------------------------
------------------------------------------WS-ILLA-----------
------------------------------------------------------------
------------------------------------------------------------
----------------------SV--------------------FSL-------------
---------VWVRINPFV----------------SKTD-TTSL-SLNCLLIDC-------
------------------------------------------------------------
--
>AT4G23990.1
MY----------------------------------------------------------
------------------------------------------------------------
------------------------------------------------------------
------------------------------------------------------------
------------------------------------------------------------
------------------------------------------------------------
------------------------------------------------------------
------------------------------------------------------------
------------------------------------------------------------
------------------------------------------------------------
------------------------------------------------------------
QVSLKQFVFLLKIKSTTMEPHRKHSVGDTT--LHTCHPCR--RTIP-YRIYAVFHTCGII
ALMYHHVHSLLTANT----------------TLIT----------SLLLLSDIVLAFMWA
TTTSLRYKPVRRTEYPEKYAA----EP--------------EDFPKLDVFICTADP----
YKEPPMMVVNTALSVMAYEYPSD--KISVYVSDDGGSSLTLFALMEAAKFSKHWLPFCKK
NNVQDRSPEVYFS-------------S----K-------------LRSRSDEAEN-----
----------IK------MMYEDMKSRVEHVVESGKVETAFITC-DQF------------
-------------------------------------RGVFDLWT-------DKFTRHDH
PTII-Q----------------------------VL---QNSEN----DMD-DTKK----
------------------YI-MPNLIYVSREKSKVSSHHFKAGALNTLL-----------
-----------------------------------RVSGVMTNSPIILTLDCDMYSNDPA
TPVRALCYLT-DPK--IK-----TGLGFVQFPQTF--QGISKNDIYACAYKRLFE-----
---------------INMIGFDGLMGPNHVGTGCFFNRRGFYGAPSNLI-----------
------------------------------------------------------------
----------------------------------------------------------LP
EIDELK-----------PNRIVDKPINAQ-------------------------------
-------------------DVLAL--AHRVAGCIYE--LNTNWGS-K-------------
------IGFRYGSLVE-------------DYYTGY-RLHCE---------------GWRS
VFCRP------------KR-AAFCGDSPKSLIDVVSQQKRWAIGLLEVAISR-YSPITYG
V------KSMGLVTGVGYCQYACWAF-WSLPLIVYG-FLPQLALLYQ-------------
---SSVFP-KS-------------------------------------------------
------------------------------------------------------------
------------------------------------------------------------
------------------------------------------------------------
------------------------------------------------------------
-----------------SDPWFW-LYIVLFLGAYGQDLLDFVLEGGTYGGWWNDQRMWSI
RGFSSHLFGFIEFTLK-TLN-LSTHGFNVTSKAND-------------------------
------DE--E-QSKRYEKEIFEFG---PSSSMFLPLTTVAIVNLLAFVWGLYGLFAW--
-------------GEGL---VLELMLASFAVV---------NCLPIYE------------
----------------------------------------AMV--LRI----DDGKL-P-
------------------------------------------------------------
-------------------------------------------------------K----
------------------------------------------------------------
---RV------------------------------------------CF-----------
------------------------------------------------------------
------------------------------------------------------------
------------------------------------------VA-GILT-----------
------------------------------------------------------------
------------------------------------------------------------
----------------------FV--------------------LIV-------------
---------SGYVF--------------------LK------------------------
------------------------------------------------------------
--
>AT4G24000.1
------------------------------------------------------------
------------------------------------------------------------
------------------------------------------------------------
------------------------------------------------------------
------------------------------------------------------------
------------------------------------------------------------
------------------------------------------------------------
------------------------------------------------------------
------------------------------------------------------------
------------------------------------------------------------
------------------------------------------------------------
-----------------MEPQRKHS---TA--LHTCHPCR--RTIP-YRIYAVFHTCGII
ALMYHHVHSIVNANN----------------TLIT----------CLLLLSDIVLAFMWA
TTTSLRLNPIHRTEYPEKYAA----KP--------------EDFPKLDVFICTADP----
YKEPPMMVVNTALSVMAYEYPSH--KISVYVSDDGGSSLTLFALMEAAKFSKHWLPFCKN
NNVQDRSPEVYFS-------------S----K-------------SHSSSDEAEN-----
----------LK------MMYEDMKSRVEHVVESGKVETAFIAC-DQF------------
-------------------------------------SCVFDLWT-------DKFTRHDH
PTII-M----------------------------VL---QHNET----EM----------
---------------------MPNLIYVSREKSKVSPHHFKAGALNTLL-----------
-----------------------------------RVSAVMTNSPIILTLDCDMYSNNPT
TPLHALCYLS-DPK--IN-----FDLGFVQFPQKF--QGVNKNDIYASELKRPFD-----
---------------INTVGFDGLMGPVHMGTGCFFNRRAFYGPPTTLI-----------
------------------------------------------------------------
----------------------------------------------------------LP
EIETFG-----------PNRIADKPIKAQ-------------------------------
-------------------DILAL--AHDVAGCNYE--CNTNWGS-K-------------
------IGFRYGSLVE-------------DYFTGF-MLHCE---------------GWRS
IFCSP------------TK-AAFYGDSPKCLTDVIGQQIRWSVGLLEVAFSR-YNPLTYG
I------KPLSLLMSLGYCHYAFWPF-WCIPLVVYG-ILPQVALIHG-------------
---VSVFP-KA-------------------------------------------------
------------------------------------------------------------
------------------------------------------------------------
------------------------------------------------------------
------------------------------------------------------------
-----------------SDPWFW-LYIILFLGGYAQDLSDFLLEGGTYRKWWNDQRMWMV
RGLSSFFFGFTEFTLK-TLN-LSTQGYNVTSKSND-------------------------
------DN--E-QMKRYEQEIFDFG---PSSSMFLPITTVAIMNLLAFMRGLYGIFTW--
-------------GEGP---VLELMLASFAVV---------NCLPIYE------------
----------------------------------------AMV--LRI----DDGKL-P-
------------------------------------------------------------
-------------------------------------------------------K----
------------------------------------------------------------
---RI------------------------------------------CF-----------
------------------------------------------------------------
------------------------------------------------------------
------------------------------------------LA-GLLS-----------
------------------------------------------------------------
------------------------------------------------------------
----------------------FV--------------------LTG-------------
---------SGYFF--------------------LK------------------------
------------------------------------------------------------
--
>AT4G24010.1
------------------------------------------------------------
------------------------------------------------------------
------------------------------------------------------------
------------------------------------------------------------
------------------------------------------------------------
------------------------------------------------------------
------------------------------------------------------------
------------------------------------------------------------
------------------------------------------------------------
------------------------------------------------------------
------------------------------------------------------------
-----------------METHRKNSVVGNI--LHTCHPCR--RTIP-YRIYAIFHTCGII
ALMYHHVHSLVTANN----------------TLIT----------CLLLLSDIVLAFMWA
TTTSLRLNPVHRTECPEKYAA----KP--------------EDFPKLDVFICTADP----
YKEPPMMVVNTALSVMAYEYPSD--KISVYVSDDGGSSLTFFALIEAAKFSKQWLPFCKK
NNVQDRSPEVYFS-------------S----E-------------SHSRSDEAEN-----
----------LK------MMYEDMKSRVEHVVESGKVETAFITC-DQF------------
-------------------------------------RGVFDLWT-------DKFSRHDH
PTII-Q----------------------------VL---QNSET----DMD-NTRK----
------------------YI-MPNLIYVSREKSKVSPHHFKAGALNTLL-----------
-----------------------------------RVSGVMTNSPIILTLDCDMYSNDPA
TLVRALCYLT-DPE--IK-----SGLGYVQFPQKF--LGISKNDIYACENKRLFI-----
---------------INMVGFDGLMGPTHVGTGCFFNRRAFYGPPYMLI-----------
------------------------------------------------------------
----------------------------------------------------------LP
EINELK-----------PYRIADKSIKAQ-------------------------------
-------------------DVLSL--AHNVAGCIYE--YNTNWGS-K-------------
------IGFRYGSLVE-------------DYYTGF-MLHCE---------------GWRS
VFCNP------------KK-AAFYGDSPKCLVDLVGQQIRWAVGLFEMSFSK-YSPITYG
I------KSLDLLMGLGYCNSPFKPF-WSIPLTVYG-LLPQLALISG-------------
---VSVFP-KA-------------------------------------------------
------------------------------------------------------------
------------------------------------------------------------
------------------------------------------------------------
------------------------------------------------------------
-----------------SDPWFW-LYIILFFGAYAQDLSDFLLEGGTYRKWWNDQRMLMI
KGLSSFFFGFIEFILK-TLN-LSTPKFNVTSKAND-------------------------
------DD--E-QRKRYEQEIFDFG---TSSSMFLPLTTVAIVNLLAFVWGLYGILFC--
-------------GGEL---YLELMLVSFAVV---------NCLPIYG------------
----------------------------------------AMV--LRK----DDGKL-S-
------------------------------------------------------------
-------------------------------------------------------K----
------------------------------------------------------------
---RT------------------------------------------CF-----------
------------------------------------------------------------
------------------------------------------------------------
------------------------------------------LA-GNLH-----------
------------------------------------------------------------
------------------------------------------------------------
----------------------VG--------------------SYC-------------
---------VKLLRPQVTSPLRLIHNNNTSGWFKRKKHNMNESV----------------
------------------------------------------------------------
--
>AT4G32410.1
ME----------------------------------------------------------
------------------------------------------------------------
----------------------------------------------------------AS
--AGLVAGS----YRRNELVRIRH------------------------------------
--------ESD---G--GT-----------------------------------------
---------------------------------------KPLKNMNGQ---ICQICGDDV
G-LAETGDVFVACNECAFPVCRPCYEYERKD-GTQCCPQCKTRFRRHRGSPRVEG-D-ED
------E--------------D-DVDDIE-NEFNYAQGANKARH-------------QRH
-----GE------EFSSSSR----------------------------HE-SQPIPLLTH
GHT----VSGEIR--TP--DTQSVRTTSGPL--GP--SDRNAISSPYIDPRQP-------
VPVRI-VDPSKDLNSYGLGNVDWKERVEGWKLKQ-EKNMLQM--------TGKYHE---G
KGGEIEGTGSN-GEELQMADD-T----RLP--MSRVVPIPSSRLTP-YRVVIILRLIILC
FFLQYRTTH--------P-------------VKNAYP-----LW-LTSVICEIWFAFSWL
LDQFPKWYPINRETYLDRLAI--RY-DRDG-EP--------SQLVPVDVFVSTVDP----
LKEPPLVTANTVLSILSVDYPVD--KVACYVSDDGSAMLTFESLSETAEFAKKWVPFCKK
FNIEPRAPEFYFA-------------Q----K-ID-YLKD--KI-QPSFVKERRA-----
----------MK------REYEEFKVRINALVAKAQ------------------------
------------------------KIPEEGWTM----QD-GTPWPG--------NNTRDH
PGMI-Q----------------------------VF---LGHSG----GL--DTDG----
------------------NE-LPRLIYVSREKRPGFQHHKKAGAMNALI-----------
-----------------------------------RVSAVLTNGAYLLNVDCDHYFNNSK
AIKEAMCFMM-DPA--IG-----KKCCYVQFPQRF--DGIDLHDRYANRNIVFFD-----
---------------INMKGLDGIQGPVYVGTGCCFNRQALYGYDPVLT----EEDLEPN
-IIV-KS----CC-----GSRKKGK--SSKK----------------------------Y
NYE-KRRG-INRSD----SN--APLFNME-DIDEG--FE-----G----YD-D-ERSILM
SQRSVE-----KRFGQ-SPVFIAATFMEQ------------------------GGIPPT-
------------TNPA---TLLKE--AIHVISCGYE--DKTEWGK-E-------------
------IGWIYGSVTE-------------DILTGF-KMHAR---------------GWIS
IYCNP------------PR-PAFKGSAPINLSDRLNQVLRWALGSIEILLSR-HCPIWYG
Y-H----GRLRLLERIAYINTIVYPI-TSIPLIAYC-ILPAFCLITD-------------
---RFIIP-EI-------------------------------------------------
------------------------------------------------------------
------------------------------------------------------------
------------------------------------------------------------
------------------------------------------------------------
-----------------SNYASI-WFILLFISIAVTGILELRWSGVSIEDWWRNEQFWVI
GGTSAHLFAVFQGLLK-VLA-GIDTNFTVTSKAT---D--------------------E-
------DG--D-FAELYI-----FK----WTALLIPPTTVLLVNLIGIVAGVSYAVNS--
--GYQS-------WGPL---FGKLFFALWVIA---------HLYPFLK------------
----------------------------------------GLL--GR------QNRT-P-
------------------------------------------------------------
-------------------------------------------------------T----
------------------------------------------------------------
---IV------------------------------------------IV-----------
------------------------------------------------------------
------------------------------------------------------------
------------------------------------------WS-VLLA-----------
------------------------------------------------------------
------------------------------------------------------------
----------------------SI--------------------FSL-------------
---------LWVRINPFV----------------DANP-NANNFNGKG-GVF--------
------------------------------------------------------------
--
>AT4G38190.1
MASTP-------------------------PQTSKKVR---------------------N
NSGSGQTVK---------FARRTSS--GRYVSLSRDN-I-EL-------SGELSG-----
----------DYS-NYTVHIPPTPDNQPM------------------------ATKAEEQ
YVSNSLFTGGFNSVTRAHLMDKVI------------------------------------
--------DS-DVTH---------------------------------------------
---------------------------------------PQMAGAKG-SSCAMPACDGNV
MK-DERGKDVMPC-ECRFKICRDCFMDAQKE--TGLCPGCKEQYKIGDLDDDT-------
------P--------------DYSSGALP-LPAPGKDQR--------GNNNNMSM-----
---------------MKRNQNGEFDHN---------------------------------
------------------------------------------------------------
------RWLFETQGTYGYGNAYWPQDEMYGDDMDE----------GMRG-----------
-------------GMVETADK-P----WRP--LSRRIPIPAAIISP-YRLLIVIRFVVLC
FFLTWRIRN--------P-------------NEDAIW-----LW-LMSIICELWFGFSWI
LDQIPKLCPINRSTDLEVLRD--KF-DMPS-PSNPTGR---SDLPGIDLFVSTADP----
EKEPPLVTANTILSILAVDYPVE--KVSCYLSDDGGALLSFEAMAEAASFADLWVPFCRK
HNIEPRNPDSYFS-------------L----K-ID-PTKN--KS-RIDFVKDRRK-----
----------IK------REYDEFKVRINGLPDSIRRRSDAF---NAR-EEMKALKQMRE
S------------G-GD-PTEPV-KVPKATW-M----AD-GTHWPGTWAASTREHSKGDH
AGIL-Q----------------------------VM---LKPPS----SD--PLIGNS--
--DD-----KVIDFSDTDTR-LPMFVYVSREKRPGYDHNKKAGAMNALV-----------
-----------------------------------RASAILSNGPFILNLDCDHYIYNCK
AVREGMCFMM-D-R--GG-----EDICYIQFPQRF--EGIDPSDRYANNNTVFFD-----
---------------GNMRALDGVQGPVYVGTGTMFRRFALYGFDPPNP----DKLL---
---------------------EK----KE-------------------------------
-----------------SETEALT-------TSDF-------------------DPD-LD
V-TQLP-----KRFGN-STLLAESIPIAE--FQGRPLADHPA-VKYGRPPGAL-RVPRD-
------------PLDA---TTVAE--SVSVISCWYE--DKTEWGD-R-------------
------VGWIYGSVTE-------------DVVTGY-RMHNR---------------GWRS
VYCIT------------KR-DSFRGSAPINLTDRLHQVLRWATGSVEIFFSR-NNAILA-
--S----KRLKFLQRLAYLNVGIYPF-TSLFLILYC-FLPAFSLFSG-------------
---QFIVR-TL-------------------------------------------------
------------------------------------------------------------
------------------------------------------------------------
------------------------------------------------------------
------------------------------------------------------------
-----------------SISFLV-YLLMITICLIGLAVLEVKWSGIGLEEWWRNEQWWLI
SGTSSHLYAVVQGVLK-VIA-GIEISFTLTTKSG---G--D-----------D-----N-
------ED--I-YADLYI-----VK----WSSLMIPPIVIAMVNIIAIVVAFIRTIYQ--
--AVPQ-------WSKL---IGGAFFSFWVLA---------HLYPFAK------------
----------------------------------------GLM--GR------RGKT-P-
------------------------------------------------------------
-------------------------------------------------------T----
------------------------------------------------------------
---IV------------------------------------------FV-----------
------------------------------------------------------------
------------------------------------------------------------
------------------------------------------WA-GLIA-----------
------------------------------------------------------------
------------------------------------------------------------
----------------------IT--------------------ISL-------------
---------LWTAINPNT----------------GPAA-AAEGVG-GGG--FQFP-----
------------------------------------------------------------
--
>AT4G39350.1
MN----------------------------------------------------------
------------------------------------------------------------
----------------------------------------------------------TG
--GRLIAGS----HNRNEFVLINA------------------------------------
--------DES---A--RI-----------------------------------------
---------------------------------------RSVQELSGQ---TCQICGDEI
E-LTVSSELFVACNECAFPVCRPCYEYERRE-GNQACPQCKTRYKRIKGSPRVDGDD-EE
------E--------------E-DIDDLE-YEFDH--------GMD----------PEHA
-----AEAAL-SSRLNTGRGG-------------LDS-----------APPGSQIPLLTY
CDE--------DADMYS--DRHALIVPPS----TG--YGNRVYPAPFTDSSAP-------
PQARS-MVPQKDIAEYGYGSVAWKDRMEVWKRRQGEKLQVIK-----HEGGNNG------
-RGSNDDDELD-DPDMPMMDE-G----RQP--LSRKLPIRSSRINP-YRMLILCRLAILG
LFFHYRILH--------P-------------VNDAYG-----LW-LTSVICEIWFAVSWI
LDQFPKWYPIERETYLDRLSL--RY-EKEG-KP--------SGLAPVDVFVSTVDP----
LKEPPLITANTVLSILAVDYPVD--KVACYVSDDGAAMLTFEALSDTAEFARKWVPFCKK
FNIEPRAPEWYFS-------------Q----K-MD-YLKN--KV-HPAFVRERRA-----
----------MK------RDYEEFKVKINALVATAQ------------------------
------------------------KVPEEGWTM----QD-GTPWPG--------NNVRDH
PGMI-Q----------------------------VF---LGHSG----VR--DTDG----
------------------NE-LPRLVYVSREKRPGFDHHKKAGAMNSLI-----------
-----------------------------------RVSAVLSNAPYLLNVDCDHYINNSK
AIRESMCFMM-DPQ--SG-----KKVCYVQFPQRF--DGIDRHDRYSNRNVVFFD-----
---------------INMKGLDGIQGPIYVGTGCVFRRQALYGFDAPKK----KKPPGKT
-C---NCWPKWCCLCC--GLRKK----SKTK-----------------------------
-AKDKKT---NTKE----TS--KQIHALE-NVDEGVIVP-----V----SN-V-EKRSEA
TQLKLE-----KKFGQ-SPVFVASAVLQN------------------------GGVPRN-
------------ASPA---CLLRE--AIQVISCGYE--DKTEWGK-E-------------
------IGWIYGSVTE-------------DILTGF-KMHCH---------------GWRS
VYCMP------------KR-AAFKGSAPINLSDRLHQVLRWALGSVEIFLSR-HCPIWYG
Y-G----GGLKWLERFSYINSVVYPW-TSLPLIVYC-SLPAVCLLTG-------------
---KFIVP-EI-------------------------------------------------
------------------------------------------------------------
------------------------------------------------------------
------------------------------------------------------------
------------------------------------------------------------
-----------------SNYAGI-LFMLMFISIAVTGILEMQWGGVGIDDWWRNEQFWVI
GGASSHLFALFQGLLK-VLA-GVNTNFTVTSKAA---D----------------------
------DG--A-FSELYI-----FK----WTTLLIPPTTLLIINIIGVIVGVSDAISN--
--GYDS-------WGPL---FGRLFFALWVIV---------HLYPFLK------------
----------------------------------------GML--GK------QDKM-P-
------------------------------------------------------------
-------------------------------------------------------T----
------------------------------------------------------------
---II------------------------------------------VV-----------
------------------------------------------------------------
------------------------------------------------------------
------------------------------------------WS-ILLA-----------
------------------------------------------------------------
------------------------------------------------------------
----------------------SI--------------------LTL-------------
---------LWVRVNPFV----------------AKG--GPV--LEIC-GLNCGN-----
------------------------------------------------------------
--
>AT5G05170.1
ME----------------------------------------------------------
------------------------------------------------------------
----------------------------------------------------------S-
------------------------------------------------------------
--------EGE---T--AG-----------------------------------------
---------------------------------------KPMKNIVPQ---TCQICSDNV
G-KTVDGDRFVACDICSFPVCRPCYEYERKD-GNQSCPQCKTRYKRLKGSPAIPG-D-KD
------E--------------DGLADEGT-VEFN-YP--------Q----------KEKI
-----SERML-GWHLTRGKGE-EMGEP------QYDK-----------EVSHNHLPRLTS
RQD----TSGEFSAASP--ERLSVSSTI-----A---GGKRL---PYSSDVNQ---S---
PNRRI-VDPV------GLGNVAWKERVDGWKMKQ-EKNTGPV-----S--T-QAASE-RG
GVDIDASTDIL-ADEALLNDE-A----RQP--LSRKVSIPSSRINP-YRMVIMLRLVILC
LFLHYRITN--------P-------------VPNAFA-----LW-LVSVICEIWFALSWI
LDQFPKWFPVNRETYLDRLAL--RY-DREG-EP--------SQLAAVDIFVSTVDP----
LKEPPLVTANTVLSILAVDYPVD--KVSCYVSDDGAAMLSFESLAETSEFARKWVPFCKK
YSIEPRAPEWYFA-------------A----K-ID-YLKD--KV-QTSFVKDRRA-----
----------MK------REYEEFKIRINALVSKAL------------------------
------------------------KCPEEGWVM----QD-GTPWPG--------NNTRDH
PGMI-Q----------------------------VF---LGQNG----GL--DAEG----
------------------NE-LPRLVYVSREKRPGFQHHKKAGAMNALV-----------
-----------------------------------RVSAVLTNGPFILNLDCDHYINNSK
ALREAMCFLM-DPN--LG-----KQVCYVQFPQRF--DGIDKNDRYANRNTVFFD-----
---------------INLRGLDGIQGPVYVGTGCVFNRTALYGYEPPIK----VKHKKPS
-LLS-KLCG---------GSRKKN---SK-A----------------------------K
KESDKKKS-GRHTD----ST--VPVFNLD-DIEEG--VE-----GAG--FD-D-EKALLM
SQMSLE-----KRFGQ-SAVFVASTLMEN------------------------GGVPPS-
------------ATPE---NLLKE--AIHVISCGYE--DKSDWGM-E-------------
------IGWIYGSVTE-------------DILTGF-KMHAR---------------GWRS
IYCMP------------KL-PAFKGSAPINLSDRLNQVLRWALGSVEILFSR-HCPIWYG
Y-N----GRLKFLERFAYVNTTIYPI-TSIPLLMYC-TLPAVCLFTN-------------
---QFIIP-QI-------------------------------------------------
------------------------------------------------------------
------------------------------------------------------------
------------------------------------------------------------
------------------------------------------------------------
-----------------SNIASI-WFLSLFLSIFATGILEMRWSGVGIDEWWRNEQFWVI
GGVSAHLFAVFQGILK-VLA-GIDTNFTVTSKAS---D--------------------E-
------DG--D-FAELYL-----FK----WTTLLIPPTTLLIVNLVGVVAGVSYAINS--
--GYQS-------WGPL---FGKLFFAFWVIV---------HLYPFLK------------
----------------------------------------GLM--GR------QNRT-P-
------------------------------------------------------------
-------------------------------------------------------T----
------------------------------------------------------------
---IV------------------------------------------VV-----------
------------------------------------------------------------
------------------------------------------------------------
------------------------------------------WS-VLLA-----------
------------------------------------------------------------
------------------------------------------------------------
----------------------SI--------------------FSL-------------
---------LWVRIDPFT----------------SRVT-GPD--ILEC-GINC-------
------------------------------------------------------------
--
>AT5G09870.1
MN----------------------------------------------------------
------------------------------------------------------------
----------------------------------------------------------TG
--GRLIAGS----HNRNEFVLINA------------------------------------
--------DES---A--RI-----------------------------------------
---------------------------------------RSVEELSGQ---TCQICGDEI
E-LSVDGESFVACNECAFPVCRPCYEYERRE-GNQSCPQCKTRYKRIKGSPRVEG-D-EE
------D--------------D-GIDDLD-FEFDYS-----RSGL---------------
------ESET-FSRRNSEF--------------DLAS-----------APPGSQIPLLTY
GEE--------DVEISS--DSHALIVSPS----PG--HIHRVHQPHFPDP--A-------
AHPRP-MVPQKDLAVYGYGSVAWKDRMEEWKRKQNEKYQVVK-----HD-----------
--GDSSLGDGD-DADIPMMDE-G----RQP--LSRKVPIKSSKINP-YRMLIVLRLVILG
LFFHYRILH--------P-------------VNDAYA-----LW-LISVICEIWFAVSWV
LDQFPKWYPIERETYLDRLSL--RY-EKEG-KP--------SELAGVDVFVSTVDP----
MKEPPLITANTVLSILAVDYPVD--RVACYVSDDGAAMLTFEALSETAEFARKWVPFCKK
YTIEPRAPEWYFC-------------H----K-MD-YLKN--KV-HPAFVRERRA-----
----------MK------RDYEEFKVKINALVATAQ------------------------
------------------------KVPEEGWTM----QD-GTPWPG--------NNVRDH
PGMI-Q----------------------------VF---LGNNG----VR--DVEN----
------------------NE-LPRLVYVSREKRPGFDHHKKAGAMNSLI-----------
-----------------------------------RVSGVLSNAPYLLNVDCDHYINNSK
ALREAMCFMM-DPQ--SG-----KKICYVQFPQRF--DGIDKSDRYSNRNVVFFD-----
---------------INMKGLDGLQGPIYVGTGCVFRRQALYGFDAPKK----KKTKRMT
-C---NCWPKWCLFCC--GLRKN----RKSK----------------------------T
--TDKKK---KNRE----AS--KQIHALE-NIEEG--TK-----G----TNDA-AKSPEA
AQLKLE-----KKFGQ-SPVFVASAGMEN------------------------GGLARN-
------------ASPA---SLLRE--AIQVISCGYE--DKTEWGK-E-------------
------IGWIYGSVTE-------------DILTGF-KMHSH---------------GWRS
VYCTP------------KI-PAFKGSAPINLSDRLHQVLRWALGSVEIFLSR-HCPIWYG
Y-G----GGLKWLERLSYINSVVYPW-TSIPLLVYC-SLPAICLLTG-------------
---KFIVP-EI-------------------------------------------------
------------------------------------------------------------
------------------------------------------------------------
------------------------------------------------------------
------------------------------------------------------------
-----------------SNYASI-LFMALFGSIAVTGILEMQWGKVGIDDWWRNEQFWVI
GGVSAHLFALFQGLLK-VLA-GVETNFTVTSKAA---D----------------------
------DG--E-FSELYI-----FK----WTSLLIPPTTLLIINVIGVIVGISDAISN--
--GYDS-------WGPL---FGRLFFAFWVIL---------HLYPFLK------------
----------------------------------------GLL--GK------QDRM-P-
------------------------------------------------------------
-------------------------------------------------------T----
------------------------------------------------------------
---II------------------------------------------LV-----------
------------------------------------------------------------
------------------------------------------------------------
------------------------------------------WS-ILLA-----------
------------------------------------------------------------
------------------------------------------------------------
----------------------SI--------------------LTL-------------
---------LWVRVNPFV----------------AKG--GPI--LEIC-GLDCL------
------------------------------------------------------------
--
>AT5G16910.1
MA----------------------------SNKHFDKSRSNLSNNSDIQEP--------G
RPPAGHSVK---------FAQRTSS--GRYINYSRD----DL-------DSELGGQ----
----------DFM-SYTVHIPPTPDNQPM------------------DP--SISQKVEEQ
YVANSMFTGGFKSNTRAHLMHKVI------------------------------------
--------ET-EPNH---------------------------------------------
---------------------------------------PQMAGSKG-SSCAIPGCDAKV
MS-DERGQDLLPC-ECDFKICRDCFIDAVKT-GGGICPGCKEPYKNTHLTDQV-------
---------------------DENGQQRP-MLPGGGGS---------KMERRLSMVK---
------STNKSA---LMRSQTGDFDHN---------------------------------
------------------------------------------------------------
------RWLFETTGTYGYGNAFWTKDGDFGSGKDG-----DGDGDGMGM-----------
-------------EAQDLMSR-P----WRP--LTRKLKIPAGVISP-YRLLIFIRIVVLA
LFLTWRVKH--------Q-------------NPDAVW-----LW-GMSVVCELWFALSWL
LDQLPKLCPINRATDLQVLKE--KF-ETPT-ASNPTGK---SDLPGFDVFVSTADP----
EKEPPLVTANTILSILAAEYPVE--KLSCYVSDDGGALLTFEAMAEAASFANIWVPFCRK
HAIEPRNPDSYFS-------------L----K-RD-PYKN--KV-KSDFVKDRRR-----
----------VK------REFDEFKVRVNSLPDSIRRRSDAY---HAR-EEIKAMKMQRQ
N------------R-DDEPMEPV-KIPKATW-M----AD-GTHWPGTWLTSASDHAKGDH
AGII-Q----------------------------VM---LKPPS----DE--PLHGVS--
---E-----GFLDLTDVDIR-LPLLVYVSREKRPGYDHNKKAGAMNALV-----------
-----------------------------------RASAIMSNGPFILNLDCDHYIYNSE
ALREGMCFMM-D-R--GG-----DRLCYVQFPQRF--EGIDPSDRYANHNTVFFD-----
---------------VNMRALDGLMGPVYVGTGCLFRRIALYGFNPPRS----KDFSPSC
WSCC-F------------PRSKK----KNIP-----------------------------
-----------------EENRALR------MSDYD-------------------DEE-MN
L-SLVP-----KKFGN-STFLIDSIPVAE--FQGRPLADHPA-VKNGRPPGAL-TIPRE-
------------LLDA---STVAE--AIAVISCWYE--DKTEWGS-R-------------
------IGWIYGSVTE-------------DVVTGY-RMHNR---------------GWKS
VYCVT------------KR-DAFRGTAPINLTDRLHQVLRWATGSVEIFFSR-NNALLA-
--S----SKMKILQRIAYLNVGIYPF-TSIFLIVYC-FLPALSLFSG-------------
---QFIVQ-TL-------------------------------------------------
------------------------------------------------------------
------------------------------------------------------------
------------------------------------------------------------
------------------------------------------------------------
-----------------NVTFLV-YLLIISITLCLLALLEIKWSGISLEEWWRNEQFWLI
GGTSAHLAAVLQGLLK-VVA-GVEISFTLTSKSG---G--D-----------D-----I-
------DD--E-FADLYM-----VK----WTSLMIPPITIIMVNLIAIAVGFSRTIYS--
--VVPQ-------WSKL---IGGVFFSFWVLA---------HLYPFAK------------
----------------------------------------GLM--GR------RGRT-P-
------------------------------------------------------------
-------------------------------------------------------T----
------------------------------------------------------------
---IV------------------------------------------YV-----------
------------------------------------------------------------
------------------------------------------------------------
------------------------------------------WS-GLVA-----------
------------------------------------------------------------
------------------------------------------------------------
----------------------IT--------------------ISL-------------
---------LWVAINPPA----------------GNTE-I------GGN--FSFP-----
------------------------------------------------------------
--
>AT5G17420.1
ME----------------------------------------------------------
------------------------------------------------------------
----------------------------------------------------------AS
--AGLVAGS----HNRNELVVIHNH-----------------------------------
--------------E--EP-----------------------------------------
---------------------------------------KPLKNLDGQ---FCEICGDQI
G-LTVEGDLFVACNECGFPACRPCYEYERRE-GTQNCPQCKTRYKRLRGSPRVEG-D-ED
------E--------------E-DIDDIE-YEFNIE-----HEQDK----------HKHS
-----AEAML-YGKMSYGRGP-EDDEN------------------------GRFPPVIAG
GHS------GEFPVGGGYGNGE-----------HG--LHKRVHPYPSSEAGSE-------
--------------------GGWRERMDDWKLQH-GNL----------------------
---GPEPDD---DPEMGLIDE-A----RQP--LSRKVPIASSKINP-YRMVIVARLVILA
VFLRYRLLN--------P-------------VHDALG-----LW-LTSVICEIWFAVSWI
LDQFPKWFPIERETYLDRLSL--RY-EREG-EP--------NMLAPVDVFVSTVDP----
LKEPPLVTSNTVLSILAMDYPVE--KISCYVSDDGASMLTFESLSETAEFARKWVPFCKK
FSIEPRAPEMYFT-------------L----K-VD-YLQD--KV-HPTFVKERRA-----
----------MK------REYEEFKVRINAQVAKAS------------------------
------------------------KVPLEGWIM----QD-GTPWPG--------NNTKDH
PGMI-Q----------------------------VF---LGHSG----GF--DVEG----
------------------HE-LPRLVYVSREKRPGFQHHKKAGAMNALV-----------
-----------------------------------RVAGVLTNAPFMLNLDCDHYVNNSK
AVREAMCFLM-DPQ--IG-----KKVCYVQFPQRF--DGIDTNDRYANRNTVFFD-----
---------------INMKGLDGIQGPVYVGTGCVFKRQALYGYEPPKG----PKRPKMI
SC---GCCP--CF-----GRRRKNK--KFSK----------------------------N
DMNGDVAA-----------------------------LG-----G----AE-G-DKEHLM
SEMNFE-----KTFGQ-SSIFVTSTLMEE------------------------GGVPPS-
------------SSPA---VLLKE--AIHVISCGYE--DKTEWGT-E-------------
------LGWIYGSITE-------------DILTGF-KMHCR---------------GWRS
IYCMP------------KR-PAFKGSAPINLSDRLNQVLRWALGSVEIFFSR-HSPLWYG
YKG----GKLKWLERFAYANTTIYPF-TSIPLLAYC-ILPAICLLTD-------------
---KFIMP-PI-------------------------------------------------
------------------------------------------------------------
------------------------------------------------------------
------------------------------------------------------------
------------------------------------------------------------
-----------------STFASL-FFISLFMSIIVTGILELRWSGVSIEEWWRNEQFWVI
GGISAHLFAVVQGLLK-ILA-GIDTNFTVTSKAT---D----------------------
------DD--D-FGELYA-----FK----WTTLLIPPTTVLIINIVGVVAGISDAINN--
--GYQS-------WGPL---FGKLFFSFWVIV---------HLYPFLK------------
----------------------------------------GLM--GR------QNRT-P-
------------------------------------------------------------
-------------------------------------------------------T----
------------------------------------------------------------
---IV------------------------------------------VI-----------
------------------------------------------------------------
------------------------------------------------------------
------------------------------------------WS-VLLA-----------
------------------------------------------------------------
------------------------------------------------------------
----------------------SI--------------------FSL-------------
---------LWVRIDPFV----------------LKTK-GPD--TSKC-GINC-------
------------------------------------------------------------
--
>AT5G44030.1
M-----------------------------------------------------------
------------------------------------------------------------
------------------------------------------------------------
--------------EPNTMASFDDE-----------------------------------
------------------------------------------------------------
---------------------------------------HRHSSFSAK---ICKVCGDEV
K-DDDNGQTFVACHVCVYPVCKPCYEYERSN-GNKCCPQCNTLYKRHKGSPKIAG-D-EE
------N--------------N-GPDDSD-DELNIKYRQDGSSIHQ--------------
-------------NFAYGSENGDYNSK---------------------QQWRPNGRAFSS
T--------------------------------GS-------------------------
VLGKD-FEAERD----GYTDAEWKERVDKWKARQ-EKRGLVT-----KGEQ---------
----TNEDKED-DEEEYLDAE-A----RQP--LWRKVPISSSKISP-YRIVIVLRLVILV
FFFRFRILT--------P-------------AKDAYP-----LW-LISVICEIWFALSWI
LDQFPKWFPINRETYLDRLSM--RF-ERDG-EK--------NKLAPVDVFVSTVDP----
LKEPPIITANTILSILAVDYPVN--KVSCYVSDDGASMLLFDTLSETSEFARRWVPFCKK
YNVEPRAPEFYFS-------------E----K-ID-YLKD--KV-QTTFVKDRRA-----
----------MK------REYEEFKVRINALVAKAQ------------------------
------------------------KKPEEGWVM----QD-GTPWPG--------NNTRDH
PGMI-Q----------------------------VY---LGKEG----AF--DIDG----
------------------NE-LPRLVYVSREKRPGYAHHKKAGAMNAMV-----------
-----------------------------------RVSAVLTNAPFMLNLDCDHYINNSK
AIRESMCFLM-DPQ--LG-----KKLCYVQFPQRF--DGIDLNDRYANRNIVFFD-----
---------------INMRGLDGIQGPVYVGTGCVFNRPALYGYEPPVS----EKRKKMT
-C---DCWPSWICCCCGGGNRNHKSDSSKKK--------------SGIKSLFSKLKKKTK
KKSDDKTMSSYSRK----RSSTEAIFDLE-DIEEG--LE-----G----YD-ELEKSSLM
SQKNFE-----KRFGM-SPVFIASTLMEN------------------------GGLPEA-
------------TNTS---SLIKE--AIHVISCGYE--EKTEWGK-E-------------
------IGWIYGSVTE-------------DILTGF-RMHCR---------------GWKS
VYCMP------------KR-PAFKGSAPINLSDRLHQVLRWALGSVEIFFSR-HCPLWYA
W-G----GKLKILERLAYINTIVYPF-TSIPLLAYC-TIPAVCLLTG-------------
---KFIIP-TI-------------------------------------------------
------------------------------------------------------------
------------------------------------------------------------
------------------------------------------------------------
------------------------------------------------------------
-----------------NNFASI-WFLALFLSIIATAILELRWSGVSINDLWRNEQFWVI
GGVSAHLFAVFQGLLK-VLF-GVDTNFTVTSKGA---S----------------------
------DEADE-FGDLYL-----FK----WTTLLIPPTTLIILNMVGVVAGVSDAINN--
--GYGS-------WGPL---FGKLFFAFWVIV---------HLYPFLK------------
----------------------------------------GLM--GR------QNRT-P-
------------------------------------------------------------
-------------------------------------------------------T----
------------------------------------------------------------
---IV------------------------------------------VL-----------
------------------------------------------------------------
------------------------------------------------------------
------------------------------------------WS-ILLA-----------
------------------------------------------------------------
------------------------------------------------------------
----------------------SI--------------------FSL-------------
---------VWVRIDPFL----------------PKQT-GPL--LKQC-GVDC-------
------------------------------------------------------------
--
>AT5G64740.1
MN----------------------------------------------------------
------------------------------------------------------------
----------------------------------------------------------TG
--GRLIAGS----HNRNEFVLINA------------------------------------
--------DEN---A--RI-----------------------------------------
---------------------------------------RSVQELSGQ---TCQICRDEI
E-LTVDGEPFVACNECAFPVCRPCYEYERRE-GNQACPQCKTRFKRLKGSPRVEG-D-EE
------E--------------D-DIDDLD-NEFEYG-----NNGIG----------FDQV
-----SEGMS-ISRRNSGFPQ-----------SDLDS-----------APPGSQIPLLTY
GDE--------DVEISS--DRHALIVPPSL---GG--HGNRVHPVSLSDPTVA-------
AHPRP-MVPQKDLAVYGYGSVAWKDRMEEWKRKQNEKLQVVR-----HE-----------
--GDPDFEDGD-DADFPMMDE-G----RQP--LSRKIPIKSSKINP-YRMLIVLRLVILG
LFFHYRILH--------P-------------VKDAYA-----LW-LISVICEIWFAVSWV
LDQFPKWYPIERETYLDRLSL--RY-EKEG-KP--------SGLSPVDVFVSTVDP----
LKEPPLITANTVLSILAVDYPVD--KVACYVSDDGAAMLTFEALSETAEFARKWVPFCKK
YCIEPRAPEWYFC-------------H----K-MD-YLKN--KV-HPAFVRERRA-----
----------MK------RDYEEFKVKINALVATAQ------------------------
------------------------KVPEDGWTM----QD-GTPWPG--------NSVRDH
PGMI-Q----------------------------VF---LGSDG----VR--DVEN----
------------------NE-LPRLVYVSREKRPGFDHHKKAGAMNSLI-----------
-----------------------------------RVSGVLSNAPYLLNVDCDHYINNSK
ALREAMCFMM-DPQ--SG-----KKICYVQFPQRF--DGIDRHDRYSNRNVVFFD-----
---------------INMKGLDGLQGPIYVGTGCVFRRQALYGFDAPKK----KKGPRKT
-C---NCWPKWCLLCF--GSRKN----RKAK----------------------------T
VAADKKK---KNRE----AS--KQIHALE-NIEEGRVTK-----G----SN-V-EQSTEA
MQMKLE-----KKFGQ-SPVFVASARMEN------------------------GGMARN-
------------ASPA---CLLKE--AIQVISCGYE--DKTEWGK-E-------------
------IGWIYGSVTE-------------DILTGF-KMHSH---------------GWRS
VYCTP------------KL-AAFKGSAPINLSDRLHQVLRWALGSVEIFLSR-HCPIWYG
Y-G----GGLKWLERLSYINSVVYPW-TSLPLIVYC-SLPAICLLTG-------------
---KFIVP-EI-------------------------------------------------
------------------------------------------------------------
------------------------------------------------------------
------------------------------------------------------------
------------------------------------------------------------
-----------------SNYASI-LFMALFSSIAITGILEMQWGKVGIDDWWRNEQFWVI
GGVSAHLFALFQGLLK-VLA-GVDTNFTVTSKAA---D----------------------
------DG--E-FSDLYL-----FK----WTSLLIPPMTLLIINVIGVIVGVSDAISN--
--GYDS-------WGPL---FGRLFFALWVII---------HLYPFLK------------
----------------------------------------GLL--GK------QDRM-P-
------------------------------------------------------------
-------------------------------------------------------T----
------------------------------------------------------------
---II------------------------------------------VV-----------
------------------------------------------------------------
------------------------------------------------------------
------------------------------------------WS-ILLA-----------
------------------------------------------------------------
------------------------------------------------------------
----------------------SI--------------------LTL-------------
---------LWVRVNPFV----------------AKG--GPI--LEIC-GLDCL------
------------------------------------------------------------
--
>os_13603
------------------------------------------------------------
------------------------------------------------------------
------------------------------------------------------------
------------------------------------------------------------
------------------------------------------------------------
------------------------------------------------------------
------------------------------------------------------------
------------------------------------------------------------
------------------------------------------------------------
------------------------------------------------------------
------------------------------------------------------------
------------MAGSGGGVVSGGRQRGPP--LFATEKPGRMAMAA-YRVSAATVFAGVL
LIWLYRATHLPP---GGG-------------DGVRRW-----AW-LGMLAAELWFGFYWV
LTLSVRWCPVYRRTFKDRLAQ--SYSE--------------DELPSVDIFVCTADP----
TAEPPMLVISTVLSVMAYDYLPE--KLNIYLSDDAGSVLTFYVLCEASEFAKHWIPFCKK
YKVEPRSPAAYFA-------------K----V-AS-PPDG-------CGPKEWFT-----
----------MK------ELYKDMTDRVNSVVNSGRIPEVPRCH----------------
-------------------------------------SRGFSQWN-------ENFTSSDH
PSIV-Q----------------------------IL---IDSNK----QKAVDIDG----
------------------NA-LPTLVYMAREKKPQKQHHFKAGSLNALI-----------
-----------------------------------RVSSVISNSPIIMNVDCDMYSNNSE
SIRDALCFFL-DEE--QG-----QDIGFVQYPQNF--ENVVHNDIYGHPINVVNE-----
---------------LDHPCLDGWGGMCYYGTGCFHRREALCGRIYSQE-----------
------------------------------------------------------------
------------------------------------------------------------
-----------YKEDW-TR---VAGRT---------------------------------
------------EDAN---ELEEM--GRSLVTCTYE--HNTIWGI-E-------------
------KGVRYGCPLE-------------DVTTGL-QIQCR---------------GWRS
VYYNP------------KR-KGFLGMTPTSLGQILVLYKRWTEGFLQISLSR-YSPFLLG
H------GKIKLGLQMGYSVCGFWAV-NSFPTLYYV-TIPSLCFLNG-------------
---ISLFP-EK-------------------------------------------------
------------------------------------------------------------
------------------------------------------------------------
------------------------------------------------------------
------------------------------------------------------------
-----------------TSPWFI-PFAYVMVAAYSCSLAESLQCGDSAVEWWNAQRMWLI
RRITSYLLATIDTFRR-ILG-ISESGFNLTVKVT--------------------------
------DL--Q-ALERYKKGMMEFG---SFSAMFVILTTVALLNLACMVLGISRVLLQEG
PGG----------LETL---FLQAVLCVLIVA---------INSPVYE------------
----------------------------------------ALF--LRR----DKGSL-P-
------------------------------------------------------------
-------------------------------------------------------A----
------------------------------------------------------------
---SV------------------------------------------AR-----------
------------------------------------------------------------
------------------------------------------------------------
------------------------------------------VS-ICFV-----------
------------------------------------------------------------
------------------------------------------------------------
----------------------LP--------------------LCI-------------
---------LSICK----------------------------------------------
------------------------------------------------------------
--
>os_13604
------------------------------------------------------------
------------------------------------------------------------
------------------------------------------------------------
------------------------------------------------------------
------------------------------------------------------------
------------------------------------------------------------
------------------------------------------------------------
------------------------------------------------------------
------------------------------------------------------------
------------------------------------------------------------
------------------------------------------------------------
------------------------------------------------------------
------------------------------------------------------------
------------------------------------------------------------
------------------------------------------------------------
------------------------------------------------------------
-----------------------MTDRVNSVVNSGRIPEVPRCH----------------
-------------------------------------SRGFSQWN-------ENFTSSDH
PSIV-Q----------------------------IL---IDSNK----QKAVDIDG----
------------------NA-LPTLVYMAREKKPQKQHHFKAGSLNALI-----------
-----------------------------------RVSSVISNSPIIMNVDCDMYSNNSE
SIRDALCFFL-DEE--QG-----QDIGFVQYPQNF--ENVVHNDIYGHPINVVNE-----
---------------LDHPCLDGWGGMCYYGTGCFHRREALCGRIYSQE-----------
------------------------------------------------------------
------------------------------------------------------------
-----------YKEDW-TR---VAGRT---------------------------------
------------EDAN---ELEEM--GRSLVTCTYE--HNTIWGI-E-------------
------KGVRYGCPLE-------------DVTTGL-QIQCR---------------GWRS
VYYNP------------KR-KGFLGMTPTSLGQILVLYKRWTEGFLQISLSR-YSPFLLG
H------GKIKLGLQMGYSVCGFWAV-NSFPTLYYV-TIPSLCFLNG-------------
---ISLFP-EK-------------------------------------------------
------------------------------------------------------------
------------------------------------------------------------
------------------------------------------------------------
------------------------------------------------------------
-----------------TSPWFI-PFAYVMVAAYSCSLAESLQCGDSAVEWWNAQRMWLI
RRITSYLLATIDTFRR-ILG-ISESGFNLTVKVT--------------------------
------DL--Q-ALERYKKGMMEFG---SFSAMFVILTTVALLNLACMVLGISRVLLQEG
PGG----------LETL---FLQAVLCVLIVA---------INSPVYE------------
----------------------------------------ALF--LRR----DKGSL-P-
------------------------------------------------------------
-------------------------------------------------------A----
------------------------------------------------------------
---SV------------------------------------------AR-----------
------------------------------------------------------------
------------------------------------------------------------
------------------------------------------VS-ICFV-----------
------------------------------------------------------------
------------------------------------------------------------
----------------------LP--------------------LCI-------------
---------LSICK----------------------------------------------
------------------------------------------------------------
--
>os_21258
MD----------------------------------------------------------
------------------------------------------------------------
------------------------------------------------------------
------------------------------------------------------------
-----------------GA-----------------------------------------
---------------------------------------KSGKQ--CH---VCQICGDGV
G-TAADGELFTACDVCGFPVCRPCYEYERKD-GSQACPQCKTKYKRHKGSPPILG-D-ES
------D--------------DVDADDAS--DVNYPTS---GNQDH----------KHKI
-----AERML-TWRMNSGRND-DIVHS------KYDSGEIGHPKYDSGEIPRIYIPSLTH
SQ-----ISGEIPGASP--DH--MMSPV-----GN--IGRRGHPFPYVNHS---------
------PNPSREF-SGSLGNVAWKERVDGWKMK--DKGAIPM-----ANGTSIAPSEGRG
VGDIDASTDYN-MEDALLNDE-T----RQP--LSRKVPISSSRINP-YRMVIVLRLIVLC
IFLHYRITN--------P-------------VRNAYP-----LW-LLSVICEIWFALSWI
LDQFPKWSPINRETYLDRLAL--RY-DREG-EP--------SQLAPVDIFVSTVDP----
MKEPPLVTANTVLSILAVDYPVD--KVSCYVSDDGAAMLTFDALAETSEFARKWVPFCKK
YSIEPRAPEWYFA-------------Q----K-ID-YLKD--KV-QASFVKDRRA-----
----------MK------REYEEFKVRVNALVAKAQ------------------------
------------------------KVPEEGWIM----QD-GTPWPG--------NNTRDH
PGMI-Q----------------------------VF---LGHSG----GL--DTEG----
------------------NE-LPRLVYVSREKRPGFQHHKKAGAMNALV-----------
-----------------------------------RVSAVLTNGQYLLNLDCDHYINNSK
ALREAMCFLM-DPN--LG-----RRVCYVQFPQRF--DGIDRNDRYANRNTVFFD-----
---------------INLRGLDGLQGPVYVGTGCVFNRTALYGYEPPIK----QKRPG--
-YFS-SLCG---------G-RKKT---KKSK----------------------------E
KSTEKKKS-HKHVD----SS--VPVFNLE-DIEEG--IE-----GSG--FD-D-EKSLLM
SQMSLE-----KRFGQ-SSVFVASTLMEY------------------------GGVPQS-
------------ATPE---SLLKE--AIHVISCGYE--DKSDWGT-E-------------
------IGWIYGSVTE-------------DILTGF-KMHAR---------------GWRS
IYCMP------------KR-PAFKGSAPINLSDRLNQVLRWALGSVEILFSR-HCPIWYG
Y-G----GRLKFLERFAYINTTIYPL-TSIPLLLYC-ILPAICLLTG-------------
---KFIIP-EI-------------------------------------------------
------------------------------------------------------------
------------------------------------------------------------
------------------------------------------------------------
------------------------------------------------------------
-----------------SNFASI-WFISLFLSIFATGILEMRWSGVGIDEWWRNEQFWVI
GGISAHLFAVFQGLLK-VLA-GIDTSFTVTSKAS---D--------------------E-
------EG--D-FAELYM-----FK----WTTLLIPPTTILIINLVGVVAGISYAINS--
--GYQS-------WGPL---FGKLFFAFWVIV---------HLYPFLK------------
----------------------------------------GLM--GR------QNRT-P-
------------------------------------------------------------
-------------------------------------------------------T----
------------------------------------------------------------
---IV------------------------------------------VV-----------
------------------------------------------------------------
------------------------------------------------------------
------------------------------------------WA-ILLA-----------
------------------------------------------------------------
------------------------------------------------------------
----------------------SI--------------------FSL-------------
---------LWVRIDPFT----------------TRVT-GPD--TQKC-GINC-------
------------------------------------------------------------
--
>os_21595
ME----------------------------------------------------------
------------------------------------------------------------
----------------------------------------------------------AS
--AGLVAGS----HNRNELVVIRR------------------------------------
--------DGE---P--GP-----------------------------------------
---------------------------------------KPVKHTNGQ---VCQICGDDV
G-LTPDGEPFVACNECAFPVCRDCYEYERRE-GTQNCPQCKTRFKRLKGCARVPG-D-EE
------E--------------E-DVDDLE-NEFNW------RDKTD----------SQYV
-----AESML-HGHMSYGRGG-DLDGV-------PQH-----------FQPIPNVPLLTN
GEM--------ADDIPP--EQHALV-PSFM---GG--GGKRIHPLPYADPNLP-------
VQPRS-MDPSKDLAAYGYGSVAWKERMESWKQKQ-ERLHQMR-----NDGG---------
--GKDWDGDGD-DADLPLMDE-A----RQP--LSRKIPISSSLVNP-YRMIIIIRLVVLG
FFFHYRVMH--------P-------------VPDAFA-----LW-LISVICEIWFAMSWI
LDQFPKWFPIERETYLDRLTL--RF-DKEG-QQ--------SQLAPVDFFVSTVDP----
MKEPPLVTANTVLSILAVDYPVD--KVSCYVSDDGAAMLTFEALSETSEFAKKWVPFCKR
YSLEPRAPEWYFQ-------------Q----K-ID-YLKD--KV-APNFVRERRA-----
----------MK------REYEEFKVRINALVAKAQ------------------------
------------------------KVPEEGWTM----QD-GTPWPG--------NNVRDH
PGMI-Q----------------------------VF---LGQSG----GH--DVEG----
------------------NE-LPRLVYVSREKRPGYNHHKKAGAMNALV-----------
-----------------------------------RVSAVLTNAPYMLNLDCDHYINNSK
AIKEAMCFMM-DPL--VG-----KKVCYVQFPQRF--DGIDRHDRYANRNVVFFD-----
---------------INMKGLDGIQGPIYVGTGCVFRRQALYGYDAPKS----KKPPSRT
-C---NCWPKWCICCCCFGNRTNKK--KTAK----------------------------P
KTEKKKRLFFKRAE----NQ--SPAYALG-EIDEG--AP-----G----AE-N-EKAGIV
NQQKLE-----KKFGQ-SSVFVASTLLEN------------------------GGTLKS-
------------ASPA---SLLKE--AIHVISCGYE--DKTDWGK-E-------------
------IGWIYGSVTE-------------DILTGF-KMHCH---------------GWRS
IYCIP------------KR-AAFKGSAPLNLSDRLHQVLRWALGSIEIFFSN-HCPLWYG
Y-G----GGLKCLERFSYINSIVYPW-TSIPLLAYC-TLPAICLLTG-------------
---KFITP-EL-------------------------------------------------
------------------------------------------------------------
------------------------------------------------------------
------------------------------------------------------------
------------------------------------------------------------
-----------------TNIASL-WFMSLFICIFATGILEMRWSGVGIDDWWRNEQFWVI
GGVSSHLFAVFQGLLK-VIA-GIDTSFTVTSKGG---D----------------------
------DE--E-FSELYT-----FK----WTTLLIPPTTLLLLNFIGVVAGVSNAINN--
--GYES-------WGPL---FGKLFFAFWVIV---------HLYPFLK------------
----------------------------------------GLV--GR------QNRT-P-
------------------------------------------------------------
-------------------------------------------------------T----
------------------------------------------------------------
---IV------------------------------------------IV-----------
------------------------------------------------------------
------------------------------------------------------------
------------------------------------------WS-ILLA-----------
------------------------------------------------------------
------------------------------------------------------------
----------------------SI--------------------FSL-------------
---------LWVRIDPFL----------------AKND-GPL--LEEC-GLDC-N-----
------------------------------------------------------------
--
>os_25268
MA----------------------------------------------------------
------------------------------------------------------------
------------------------------------------------------------
------------------------------------------------------------
------------------------------------------------------------
------------------------------------------------------------
------------------------------------------------------------
------------------------------------------------------------
------------------------------------------------------------
------------------------------------------------------------
-----------------------------------------------------VVAAAAA
TGSTTRSGGGGGEGTRSGRKK------PPPPPLQERVPLGRRAAWA-WRLAGLAVLLLLL
ALLALRLLR-----------------------HHGGAGGDGGVW-RVALVCEAWFAALCA
LNVSAKWSPVRFVTRPENLVAEGRTPSTTAAEY--------GELPAVDMLVTTADP----
ALEPPLVTVNTVLSLLALDYPRAGERLACYVSDDGCSPLTCHALREAAGFAAAWVPFCRR
YGVAVRAPFRYFS-------------SSSSPE-SGGPA-------DRKFLDDWTF-----
----------MK------DEYDKLVRRIKNTDERSLLRHG-G------------------
-------------------------------------GEFFAEFLN--------VERRNH
PTIV-K------------------------------------------------------
------------------------------------------------T-----------
-----------------------------------RVSAVMTNAPIMLNMDCDMFVNNPQ
AVLHAMCLLL-GFD--DE-----ASSGFVQAPQRF--YDALKDDPFGNQMECFFK-----
---------------RFISGVQGVQGAFYAGTGCFHRRKAVYGVPPNFN----GAERE--
------------------------------------------------------------
------------------------------------------------------DTIGSS
SYKELH-----TRFGN-SEELNESARNII----------------------WDLSSKPM-
------------VDIS---SRIEV--AKAVSACNYD--IGTCWGQ-E-------------
------VGWVYGSLTE-------------DILTGQ-RIHAM---------------GWRS
VLMVT------------EP-PAFMGSAPIGGPACLTQFKRWATGQSEIIISR-NNPILAT
M-F----KRLKFRQCLAYLIVLGWPL-RAPFELCYG-LLGPYCILTN-------------
---QSFLP-KA-------------------------------------------------
------------------------------------------------------------
------------------------------------------------------------
------------------------------------------------------------
------------------------------------------------------------
-----------------SEDGFS-VPLALFISYNTYNFMEYMACGLSARAWWNNHRMQRI
ISVSAWTLAFLTVLLK-SLG-LSETVFEVTGKDK---S-MSDDDD-----------NTD-
------GA--D-P-GRFT-----FD----SLPVFIPVTALAMLNIVAVTVGACRVAFG--
--TAEGV---P--CAPG---IGEFMCCGWLVL---------CFFPFVR------------
----------------------------------------GIVW-GK-----GSYGI-P-
------------------------------------------------------------
-------------------------------------------------------W----
------------------------------------------------------------
---SV------------------------------------------KL-----------
------------------------------------------------------------
------------------------------------------------------------
------------------------------------------KA-SLLV-----------
------------------------------------------------------------
------------------------------------------------------------
----------------------AM--------------------FVT-------------
---------FCKRN----------------------------------------------
------------------------------------------------------------
--
>os_29053
MA----------------------------------------------------------
------------------------------------------------------------
----------------------------------------------------------AN
--AGMVAGS----RNRNEFVMIRP------------------------------------
--------DGD---APPPA-----------------------------------------
---------------------------------------KPGKSVNGQ---VCQICGDTV
G-VSATGDVFVACNECAFPVCRPCYEYERKE-GNQCCPQCKTRYKRHKGSPRVQG-D-EE
------E--------------E-DVDDLD-NEFNYKHGNGKGPEWQ----------IQRQ
-----GE----DVDLSSSSR----------------------------HE-QHRIPRLTS
GQQ----ISGEIPDASP--DRHSIRSG----------------TSSYVDPSVP-------
VPVRI-VDPSKDLNSYGINSVDWQERVASWRNKQ-DKNMMQV--------ANKYPEAR--
G-GDMEGTGSN-GEDMQMVDD-A----RLP--LSRIVPIPSNQLNL-YRIVIILRLIILM
FFFQYRVTH--------P-------------VRDAYG-----LW-LVSVICEIWFALSWL
LDQFPKWYPINRETYLDRLAL--RY-DREG-EP--------SQLAPIDVFVSTVDP----
LKEPPLITANTVLSILAVDYPVD--KVSCYVSDDGSAMLTFEALSETAEFARKWVPFCKK
HNIEPRAPEFYFA-------------Q----K-ID-YLKD--KI-QPSFVKERRA-----
----------MK------REYEEFKVRINALVAKAQ------------------------
------------------------KVPEEGWTM----AD-GTAWPG--------NNPRDH
PGMI-Q----------------------------VF---LGHSG----GL--DTDG----
------------------NE-LPRLVYVSREKRPGFQHHKKAGAMNALI-----------
-----------------------------------RVSAVLTNGAYLLNVDCDHYFNSSK
ALREAMCFMM-DPA--LG-----RKTCYVQFPQRF--DGIDLHDRYANRNIVFFD-----
---------------INMKGLDGIQGPVYVGTGCCFNRQALYGYDPVLT----EADLEPN
-IVV-KS----CC-----GGRKK-----KSK----------------------------S
YMDSKNRM-MKRTE----SS--APIFNME-DIEEG--IE-----G----YE-D-ERSVLM
SQKRLE-----KRFGQ-SPIFIASTFMTQ------------------------GGIPPS-
------------TNPA---SLLKE--AIHVISCGYE--DKTEWGK-E-------------
------IGWIYGSVTE-------------DILTGF-KMHAR---------------GWIS
IYCMP------------PR-PCFKGSAPINLSDRLNQVLRWALGSVEILLSR-HCPIWYG
Y-N----GRLKLLERLAYINTIVYPI-TSIPLIAYC-VLPAICLLTN-------------
---KFIIP-EI-------------------------------------------------
------------------------------------------------------------
------------------------------------------------------------
------------------------------------------------------------
------------------------------------------------------------
-----------------SNYAGM-FFILLFASIFATGILELRWSGVGIEDWWRNEQFWVI
GGTSAHLFAVFQGLLK-VLA-GIDTNFTVTSKAS---D--------------------E-
------DG--D-FAELYV-----FK----WTSLLIPPTTVLVINLVGMVAGISYAINS--
--GYQS-------WGPL---FGKLFFSIWVIL---------HLYPFLK------------
----------------------------------------GLM--GR------QNRT-P-
------------------------------------------------------------
-------------------------------------------------------T----
------------------------------------------------------------
---IV------------------------------------------IV-----------
------------------------------------------------------------
------------------------------------------------------------
------------------------------------------WS-ILLA-----------
------------------------------------------------------------
------------------------------------------------------------
----------------------SI--------------------FSL-------------
---------LWVKIDPFI----------------SPTQ-KAVA-LGQC-GVNC-------
------------------------------------------------------------
--
>os_33857
MA-------------------------SSGGGGLRHSNSSRLSRMSYS--GEDGRAQAPG
GGGDRPMVT---------FARRTHS--GRYVSYSRD----DL-------DSELGNS--GD
MSP---ESGQEFL-NYHVTIPATPDNQPM------------------DP--AISARVEEQ
YVSNSLFTGGFNSVTRAHLMDKVI------------------------------------
--------ES-EASH---------------------------------------------
---------------------------------------PQMAGAKG-SSCAINGCDAKV
MS-DERGDDILPC-ECDFKICADCFADAVKN-GGA-CPGCKDPYKATELDDVV-------
-----------------------GARPTLSLPPPPGGLPAS------RMERRLSIMR---
------SQKA-----MTRSQTGDWDHN---------------------------------
------------------------------------------------------------
------RWLFETKGTYGYGNAIWPKENEVDNGGGGGG---GGGLGGGDG-----------
-------------QPAEFTSK-P----WRP--LTRKLKIPAGVLSP-YRLLILIRMAVLG
LFLAWRIKH--------K-------------NEDAMW-----LW-GMSVVCELWFGLSWL
LDQLPKLCPVNRATDLAVLKD--KF-ETPT-PSNPNGR---SDLPGLDIFVSTADP----
EKEPPLVTANTILSILAADYPVE--KLSCYVSDDGGALLTFEAMAEAASFANMWVPFCRK
HDIEPRNPESYFN-------------L----K-RD-PYKN--KV-RSDFVKDRRR-----
----------VK------REYDEFKVRINSLPDSIRRRSDAY---HAR-EEIKAMKRQRE
A------------A-LDDVVEAV-KIPKATW-M----AD-GTHWPGTWIQPSAEHARGDH
AGII-Q----------------------------VM---LKPPS----DD--PLYGTS--
GEEG-----RPLDFTEVDIR-LPMLVYVSREKRPGYDHNKKAGAMNALV-----------
-----------------------------------RSSAVMSNGPFILNLDCDHYVYNSQ
AFREGMCFMM-D-R--GG-----DRIGYVQFPQRF--EGIDPSDRYANHNTVFFD-----
---------------VNMRALDGIMGPVYVGTGCLFRRIALYGFDPPRS----KEHSGCC
-SCC-F------------PQRRKVKTSTVAS-----------------------------
-----------------EERQALR------MADFD-------------------DEE-MN
M-SQFP-----KKFGN-SNFLINSIPIAE--FQGRPLADHPG-VKNGRPPGAL-TVPRD-
------------LLDA---STVAE--AISVISCWYE--DKTEWGQ-R-------------
------VGWIYGSVTE-------------DVVTGY-RMHNR---------------GWKS
VYCVT------------KR-DAFRGTAPINLTDRLHQVLRWATGSVEIFFSR-NNALLA-
--S----RKMKFLQRIAYLNVGIYPF-TSIFLIVYC-FLPALSLFSG-------------
---QFIVR-TL-------------------------------------------------
------------------------------------------------------------
------------------------------------------------------------
------------------------------------------------------------
------------------------------------------------------------
-----------------NVTFLT-YLLVITLTMCMLAVLEIKWSGISLEEWWRNEQFWLI
GGTSAHLAAVLQGLLK-VIA-GIEISFTLTSKSG---G--D-----------E-----A-
------DD--E-FADLYI-----VK----WTSLMIPPIVIMMVNLIAIAVGFSRTIYS--
--EIPQ-------WSKL---LGGVFFSFWVLA---------HLYPFAK------------
----------------------------------------GLM--GR------RGRT-P-
------------------------------------------------------------
-------------------------------------------------------T----
------------------------------------------------------------
---IV------------------------------------------FV-----------
------------------------------------------------------------
------------------------------------------------------------
------------------------------------------WS-GLLA-----------
------------------------------------------------------------
------------------------------------------------------------
----------------------IT--------------------ISL-------------
---------LWVAINPPS----------------QNSQ-I------GGS--FTFP-----
------------------------------------------------------------
--
>os_36158
MSV---------------------------------------------------------
------------------------------------------------------------
----------DYA-NYTVLMPPTPDNQPSG------------------------------
-------GAPPAAPSAG-------------------------------------------
-----------GARP---------------------------------------------
---------------------------------------GDLPLPPY-GSSSSSRLVNRR
GGGDDGA-----------------------------------------------------
-----------------------------------------------KMDRRLSTARVPA
P-----SSNKSL---LVRSQTGDFDHN---------------------------------
------------------------------------------------------------
------RWLFETKGTYGIGNAYWPQD-------NVYGDDGG----GGAV-----------
-------------KMEDLVEK-P----WKP--LSRKVPIPPGILSP-YRLLVLVRFVALF
LFLVWRVTN--------P-------------NMDALW-----LW-GISIVCEFWFAFSWL
LDQMPKLNPINRAADLAALKE--KF-ESPS-PTNPTGR---SDLPGLDVFISTADP----
YKEPTLVTANTLLSILATEYPVE--KLFVYISDDGGALLTFESMAEACAFAKVWVPFCRK
HSIEPRNPDSYFT-------------Q----K-GD-PTKG--KK-RPDFVKDRRW-----
----------IK------REYDEFKIRVNSLPDLIRRRANAL---NAR-ERKLARDKQAA
---------------GD-ADALA-SVKAATW-M----AD-GTHWPGTWLDPSPDHAKGDH
ASIV-Q----------------------------VM---IKNPH----HD--VVYGEA--
G-DH-----PYLDMTDVDMR-IPMFAYLSREKRAGYDHNKKAGAMNAMV-----------
-----------------------------------RASAILSNGPFMLNFDCDHYIYNCQ
AIREAMCYML-D-R--GG-----DRICYIQFPQRF--EGIDPSDRYANHNTVFFD-----
---------------GNMRALDGLQGPMYVGTGCLFRRYAIYGFNPPRA----IEYRGTY
GQTK-V------------PIDPRQGSEAMPG-----------------------------
---------AGGGRSG-GGSVGGD-------HELQ-------------------ALSTAH
PDHEAP-----QKFGK-SKMFIESIAVAE--YQGRPLQDHPS-VLNGRPPGAL-LMPRP-
------------PLDA---ATVAE--SVSVISCWYE--DNTEWGQ-R-------------
------VGWIYGSVTE-------------DVVTGY-RMHNR---------------GWRS
VYCIT------------RR-DAFRGTAPINLTDRLHQVLRWATGSVEIFFSK-NNAVLA-
--S----RRLKFLQRMAYLNVGIYPF-TSLFLIMYC-LLPALSLFSG-------------
---QFIVA-TL-------------------------------------------------
------------------------------------------------------------
------------------------------------------------------------
------------------------------------------------------------
------------------------------------------------------------
-----------------DPTFLS-YLLLITITLMLLCLLEVKWSGIGLEEWWRNEQFWVI
GGTSAHLAAVLQGLLK-VVA-GIEISFTLTAKAA---A--E-----------D-----D-
------DD--P-FAELYL-----IK----WTSLFIPPLAVIGINIIALVVGVSRTVYA--
--EIPQ-------YSKL---LGGGFFSFWVLA---------HYYPFAK------------
----------------------------------------GLM--GR------RGRT-P-
------------------------------------------------------------
-------------------------------------------------------T----
------------------------------------------------------------
---IV------------------------------------------YV-----------
------------------------------------------------------------
------------------------------------------------------------
------------------------------------------WA-GLIS-----------
------------------------------------------------------------
------------------------------------------------------------
----------------------IT--------------------VSL-------------
---------LWITISPPD----------------DSVA-Q------GGI----DV-----
------------------------------------------------------------
--
>os_37806
M-----------------------------------------------------------
------------------------------------------------------------
------------------------------------------------------------
------------------------------------------------------------
------------------------------------------------------------
------------------------------------------------------------
---DGESPEIMPVECP--------------------------------------------
------------------------------------------------------------
------------------------------------------------------------
------------------------------------------------------------
------------------------------------------------------------
------------DPEPASSESGDDHDIPEP--LSSRLSVPSGELNL-YRAAVALRLVLLA
AFFRYRVTR--------P-------------VADAHA-----LW-VTSVACELWLAASWL
IAQLPKLSPANRVTYLDRLAS--RY-EKGG-EA--------SRLAGVDVFVAAADA----
AREPPLATANTVLSVLAADYPAG--GVACYVHDDGADMLVFESLFEAAGFARRWIPFCRR
HGVEPRAPELYFA-------------R----G-VD-YLRD--RA-APSFVKDRRA-----
----------MK------REYEEFKVRMNHLAARAR------------------------
------------------------KVPEEGWIM----SD-GTPWPG--------NNSRDH
PAMI-Q----------------------------VL---LGHPG----DR--DVDG----
------------------GE-LPRLFYVSREKRPGFRHHGKAGAMNALL-----------
-----------------------------------RVSAVLTNGAYVLNLDCDHCVNNSS
ALREAMCFMM-DPV--AG-----NRTCFVQFALRD--SG--------GGDSVFFD-----
---------------IEMKCLDGIQGPVYVGSGCCFSRKALYGFEPAAA----ADDGDDM
DTAA--DWRRMCCFGR--------------------------------------------
---------GKRMNAMRRSMSAVPLLDSEDDSDEQEEEEAAGR-----------RRRLRA
YRAALE-----RHFGQ-SPAFIASAFEEQ---------------GRRRGGDGGSPDATV-
------------APAR---SLLKE--AIHVVSCAFE--ERTRWGK-E-------------
------IGWMYGG----------------GVATGF-RMHAR---------------GWSS
AYCSP------------AR-PAFRRYARASPADVLAGASRRAVAAMGILLSRRHSPVWA-
--G----RRLGLLQRLGYVARASYPL-ASLPLTVYC-ALPAVCLLTG-------------
---KSTFPSDV-------------------------------------------------
------------------------------------------------------------
------------------------------------------------------------
------------------------------------------------------------
------------------------------------------------------------
-----------------SYYDGV-LLILLLFSVAASVALELRWSRVPLRAWWRDEKLWMV
TATSASLAAVFQGILS-ACT-GIDVAFSTETAAS---PPKRPAAGNDDG-----------
------EEEAA-LASEIT-----MR----WTNLLVAPTSVVVANLAGVVAAVAYGVDHG-
--YYQS-------WGAL---GAKLALAGWVVA---------HLQGFLR------------
----------------------------------------GLL--AP------RDRAPP-
------------------------------------------------------------
-------------------------------------------------------T----
------------------------------------------------------------
---IA------------------------------------------VL-----------
------------------------------------------------------------
------------------------------------------------------------
------------------------------------------WS-VVFV-----------
------------------------------------------------------------
------------------------------------------------------------
----------------------SV--------------------ASL-------------
---------LWVHAASFS----------------APTAAPTTEQPIL-------------
------------------------------------------------------------
--
>os_40304
MD----------------------------------------------------------
------------------------------------------------------------
------------------------------------------------------------
------------------------------------------------------------
-------------GDADAV-----------------------------------------
---------------------------------------KSGRHGSGQ---ACQICGDGV
G-TTAEGDVFAACDVCGFPVCRPCYEYERKD-GTQACPQCKTKYKRHKGSPAIRG-E-EG
------E--------------DTDADDVS--DYNYPAS---GSADQ----------KQKI
-----ADRMR-SWRMNAGGGG-DVGRP------KYDSGEIGLTKYDSGEIPRGYIPSVTN
SQ-----ISGEIPGASP--DHH-MMSPT-----GN--IGKRA-PFPYVNHS---------
------PNPSREF-SGSIGNVAWKERVDGWKLKQ-DKGAIPM-----TNGTSIAPSEGRG
VGDIDASTDYN-MEDALLNDE-T----RQP--LSRKVPLPSSRINP-YRMVIVLRLVVLS
IFLHYRITN--------P-------------VRNAYP-----LW-LLSVICEIWFALSWI
LDQFPKWFPINRETYLDRLAL--RY-DREG-EP--------SQLAAVDIFVSTVDP----
MKEPPLVTANTVLSILAVDYPVD--KVSCYVSDDGAAMLTFDALAETSEFARKWVPFVKK
YNIEPRAPEWYFS-------------Q----K-ID-YLKD--KV-HPSFVKDRRA-----
----------MK------REYEEFKVRINGLVAKAQ------------------------
------------------------KVPEEGWIM----QD-GTPWPG--------NNTRDH
PGMI-Q----------------------------VF---LGHSG----GL--DTEG----
------------------NE-LPRLVYVSREKRPGFQHHKKAGAMNALV-----------
-----------------------------------RVSAVLTNGQYMLNLDCDHYINNSK
ALREAMCFLM-DPN--LG-----RSVCYVQFPQRF--DGIDRNDRYANRNTVFFD-----
---------------INLRGLDGIQGPVYVGTGCVFNRTALYGYEPPIK----QKKKGS-
-FLS-SLCG---------G-RKKA---SKSK----------------------------K
KSSDKKKS-NKHVD----SA--VPVFNLE-DIEEG--VE-----GAG--FD-D-EKSLLM
SQMSLE-----KRFGQ-SAAFVASTLMEY------------------------GGVPQS-
------------ATPE---SLLKE--AIHVISCGYE--DKTEWGT-E-------------
------IGWIYGSVTE-------------DILTGF-KMHAR---------------GWRS
IYCMP------------KR-PAFKGSAPINLSDRLNQVLRWALGSVEILFSR-HCPIWYG
Y-G----GRLKFLERFAYINTTIYPL-TSIPLLIYC-VLPAICLLTG-------------
---KFIIP-EI-------------------------------------------------
------------------------------------------------------------
------------------------------------------------------------
------------------------------------------------------------
------------------------------------------------------------
-----------------SNFASI-WFISLFISIFATGILEMRWSGVGIDEWWRNEQFWVI
GGISAHLFAVFQGLLK-VLA-GIDTNFTVTSKAS---D--------------------E-
------DG--D-FAELYM-----FK----WTTLLIPPTTILIINLVGVVAGISYAINS--
--GYQS-------WGPL---FGKLFFAFWVIV---------HLYPFLK------------
----------------------------------------GLM--GR------QNRT-P-
------------------------------------------------------------
-------------------------------------------------------T----
------------------------------------------------------------
---IV------------------------------------------VV-----------
------------------------------------------------------------
------------------------------------------------------------
------------------------------------------WA-ILLA-----------
------------------------------------------------------------
------------------------------------------------------------
----------------------SI--------------------FSL-------------
---------LWVRIDPFT----------------TRVT-GPD--TQTC-GINC-------
------------------------------------------------------------
--
>os_40750
ME----------------------------------------------------------
------------------------------------------------------------
----------------------------------------------------------AS
--AGLVAGS----HNRNELVVIRR------------------------------------
--------DGG---G--GG-----------------------------------------
---------------------------------------GVGGRRAAEAKAACQICGDDV
G-EGPDGEPFVACNECAFPVCRNCYDYERRE-GSQACPQCKTRFKRLKGCPRVAG-D-EE
------E--------------D-GVDDLE-GEFGLD-----GREDD----------PQYI
-----AESML-RANMSYGRGG-DLQ-----------P-----------FQPIPNVPLLTN
GQM--------VDDIPP--EQHALV-PSYMGGGGG--GGKRIHPLPFADPSVP-------
VQPRS-MDPSKDLAAYGYGSVAWKERMEGWKQKQ-ERMQQLR-----SEGG---------
--G-DW--DGDGDADLPLMDE-A----RQP--LSRKVPISSSRINP-YRMIIIIRLVVLG
FFFHYRVMH--------P-------------VNDAFA-----LW-LISVICEIWFAMSWI
LDQFPKWLPIERETYLDRLSL--RF-DKEG-QP--------SQLAPVDFFVSTVDP----
SKEPPLVTANTVLSILSVDYPVE--KVSCYVSDDGAAMLTFEALSETSEFAKKWVPFCKK
FNIEPRAPEWYFQ-------------Q----K-ID-YLKD--KV-AASFVRERRA-----
----------MK------RDYEEFKVRINALVAKAQ------------------------
------------------------KVPEEGWTM----QD-GSPWPG--------NNVRDH
PGMI-Q----------------------------VF---LGQSG----GR--DVEG----
------------------NE-LPRLVYVSREKRPGYNHHKKAGAMNALV-----------
-----------------------------------RVSAVLSNAPYLLNLDCDHYINNSK
AIREAMCFMM-DPL--VG-----KKVCYVQFPQRF--DGIDRHDRYANRNVVFFD-----
---------------INMKGLDGIQGPIYVGTGCVFRRQALYGYDAPKT----KKPPSRT
-C---NCWPKWCCCCCC-GNRHTKK--KTTK----------------------------P
KPEKKKRLFFKKAE----NQ--SPAYALG-EIEEG--AP-----G----AE-T-DKAGIV
NQQKLE-----KKFGQ-SSVFVASTLLEN------------------------GGTLKS-
------------ASPA---SLLKE--AIHVISCGYE--DKTDWGK-E-------------
------IGWIYGSITE-------------DILTGF-KMHCH---------------GWRS
IYCIP------------KR-PAFKGSAPLNLSDRLHQVLRWALGSVEIFFSK-HCPLWYG
Y-G----GGLKFLERFSYINSIVYPW-TSIPLLAYC-TLPAICLLTG-------------
---KFITP-EL-------------------------------------------------
------------------------------------------------------------
------------------------------------------------------------
------------------------------------------------------------
------------------------------------------------------------
-----------------TNVASL-WFMSLFICIFVTGILEMRWSGVAIDDWWRNEQFWVI
GGVSSHLFAVFQGLLK-VLA-GVDTSFTVTSKAG---D----------------------
------DE--E-FSELYT-----FK----WTTLLIPPTTLLLLNFIGVVAGVSNAINN--
--GYES-------WGPL---FGKLFFAFWVIV---------HLYPFLK------------
----------------------------------------GLV--GR------QNRT-P-
------------------------------------------------------------
-------------------------------------------------------T----
------------------------------------------------------------
---IV------------------------------------------IV-----------
------------------------------------------------------------
------------------------------------------------------------
------------------------------------------WS-ILLA-----------
------------------------------------------------------------
------------------------------------------------------------
----------------------SI--------------------FSL-------------
---------LWVRIDPFL----------------AKNN-GPL--LEEC-GLDC-N-----
------------------------------------------------------------
--
>os_41561
ME----------------------------------------------------------
------------------------------------------------------------
----------------------------------------------------------AS
--AGLVAGS----HNRNELVVIRR------------------------------------
--------DGD---P--GP-----------------------------------------
---------------------------------------KPLRQQNGQ---VCQICGDDV
G-LNPDGEPFVACNECAFPVCRDCYEYERRE-GTQNCPQCKTRFKRLRGCARVPG-D-EE
------E--------------D-GVDDLE-NEFNW------RDRND----------SQYV
-----AESML-HAHMSYGRGGVDVNGV-------PQP-----------FQPNPNVPLLTD
GQM--------VDDIPP--EQHALV-PSFM---GG--GGKRIHPLPYADPNLP-------
VQPRS-MDPSKDLAAYGYGSVAWKERMESWKQKQ-ERLHQMR-----NDGG---------
--GKDWDGDGD-DGDLPLMDE-A----RQP--LSRKVPIPSSQINP-YRMVIIIRLVVLG
FFFHYRVMH--------P-------------VPDAFA-----LW-LISVICEIWFAMSWI
LDQFPKWFPIERETYLDRLTL--RF-DKEG-QT--------SQLAPIDFFVSTVDP----
LKEPPLVTANTVLSILAVDYPVD--KVSCYVSDDGAAMLTFEALSETSEFAKKWVPFCKK
YSIEPRAPEWYFQ-------------Q----K-ID-YLKD--KV-APYFVRERRA-----
----------MK------REYEEFKVRINALVAKAQ------------------------
------------------------KVPEEGWTM----QD-GTPWPG--------NNVRDH
PGMI-Q----------------------------VF---LGQSG----GH--DIEG----
------------------NE-LPRLVYVSREKRPGYNHHKKAGAMNALV-----------
-----------------------------------RVSAVLTNAPYMLNLDCDHYINNSK
AIKEAMCFMM-DPL--VG-----KKVCYVQFPQRF--DGIDRHDRYANRNVVFFD-----
---------------INMKGLDGIQGPIYVGTGCVFRRQALYGYDAPKT----KKPPSRT
-C---NCWPKWCICCCCFGDRKSKK--KTTK----------------------------P
KTEKKKRSFFKRAE----NQ--SPAYALG-EIEEG--AP-----G----AE-N-EKAGIV
NQQKLE-----KKFGQ-SSVFVASTLLEN------------------------GGTLKS-
------------ASPA---SLLKE--AIHVISCGYE--DKTDWGK-E-------------
------IGWIYGSVTE-------------DILTGF-KMHCH---------------GWRS
IYCIP------------KL-PAFKGSAPLNLSDRLHQVLRWALGSVEIFFSN-HCPLWYG
Y-G----GGLKCLERFSYINSIVYPF-TSIPLLAYC-TLPAICLLTG-------------
---KFITP-EL-------------------------------------------------
------------------------------------------------------------
------------------------------------------------------------
------------------------------------------------------------
------------------------------------------------------------
-----------------TNVASL-WFMSLFICIFATGILEMRWSGVGIDDWWRNEQFWVI
GGVSSHLFALFQGLLK-VIA-GIDTSFTVTSKGG---D----------------------
------DE--E-FSELYT-----FK----WTTLLIPPTTLLLLNFIGVVAGVSNAINN--
--GYES-------WGPL---FGKLFFAFWVIV---------HLYPFLK------------
----------------------------------------GLV--GR------QNRT-P-
------------------------------------------------------------
-------------------------------------------------------T----
------------------------------------------------------------
---IV------------------------------------------IV-----------
------------------------------------------------------------
------------------------------------------------------------
------------------------------------------WS-ILLA-----------
------------------------------------------------------------
------------------------------------------------------------
----------------------SI--------------------FSL-------------
---------LWVRIDPFL----------------AKND-GPL--LEEC-GLDC-N-----
------------------------------------------------------------
--
>os_41562
------------------------------------------------------------
------------------------------------------------------------
------------------------------------------------------------
------------------------------------------------------------
------------------------------------------------------------
------------------------------------------------------------
------------------------------------------------------------
------------------------------------------------------------
------------------------------------------------------------
------------------------------------------------------------
------------------------------------------------------------
------------------MDE-A----RQP--LSRKVPIPSSQINP-YRMVIIIRLVVLG
FFFHYRVMH--------P-------------VPDAFA-----LW-LISVICEIWFAMSWI
LDQFPKWFPIERETYLDRLTL--RF-DKEG-QT--------SQLAPIDFFVSTVDP----
LKEPPLVTANTVLSILAVDYPVD--KVSCYVSDDGAAMLTFEALSETSEFAKKWVPFCKK
YSIEPRAPEWYFQ-------------Q----K-ID-YLKD--KV-APYFVRERRA-----
----------MK------REYEEFKVRINALVAKAQ------------------------
------------------------KVPEEGWTM----QD-GTPWPG--------NNVRDH
PGMI-Q----------------------------VF---LGQSG----GH--DIEG----
------------------NE-LPRLVYVSREKRPGYNHHKKAGAMNALV-----------
-----------------------------------RVSAVLTNAPYMLNLDCDHYINNSK
AIKEAMCFMM-DPL--VG-----KKVCYVQFPQRF--DGIDRHDRYANRNVVFFD-----
---------------INMKGLDGIQGPIYVGTGCVFRRQALYGYDAPKT----KKPPSRT
-C---NCWPKWCICCCCFGDRKSKK--KTTK----------------------------P
KTEKKKRSFFKRAE----NQ--SPAYALG-EIEEG--AP-----G----AE-N-EKAGIV
NQQKLE-----KKFGQ-SSVFVASTLLEN------------------------GGTLKS-
------------ASPA---SLLKE--AIHVISCGYE--DKTDWGK-E-------------
------IGWIYGSVTE-------------DILTGF-KMHCH---------------GWRS
IYCIP------------KL-PAFKGSAPLNLSDRLHQVLRWALGSVEIFFSN-HCPLWYG
Y-G----GGLKCLERFSYINSIVYPF-TSIPLLAYC-TLPAICLLTG-------------
---KFITP-EL-------------------------------------------------
------------------------------------------------------------
------------------------------------------------------------
------------------------------------------------------------
------------------------------------------------------------
-----------------TNVASL-WFMSLFICIFATGILEMRWSGVGIDDWWRNEQFWVI
GGVSSHLFALFQGLLK-VIA-GIDTSFTVTSKGG---D----------------------
------DE--E-FSELYT-----FK----WTTLLIPPTTLLLLNFIGVVAGVSNAINN--
--GYES-------WGPL---FGKLFFAFWVIV---------HLYPFLK------------
----------------------------------------GLV--GR------QNRT-P-
------------------------------------------------------------
-------------------------------------------------------T----
------------------------------------------------------------
---IV------------------------------------------IV-----------
------------------------------------------------------------
------------------------------------------------------------
------------------------------------------WS-ILLA-----------
------------------------------------------------------------
------------------------------------------------------------
----------------------SI--------------------FSL-------------
---------LWVRIDPFL----------------AKND-GPL--LEEC-GLDC-N-----
------------------------------------------------------------
--
>os_42915
M-----------------------------------------------------------
------------------------------------------------------------
------------------------------------------------------------
------------------------------------------------------------
------------------------------------------------------------
--------------------------------------------------------ALSP
AAAGRTGRNNNNDAGLADPLLPA-------------------------------------
------------------------------------------------------------
------------------------------------------------------------
------------------------------------------------------------
-----------GGGGGGGKDKYWVPADEEEEI----------------------------
------------CRGEDGGRP-P----APPL-LYRTFKVSGVLLHP-YRLLTLVRLIAVV
LFLAWRLKH--------R-------------DSDAMW-----LW-WISIAGDFWFGVTWL
LNQASKLNPVKRVPDLSLLRR--RF-DD-------------GGLPGIDVFINTVDP----
VDEPMLYTMNSILSILATDYPAD--RHAAYLSDDGASLAHYEGLIETARFAALWVPFCRK
HRVEPRAPESYFA-------------A----K-AA-PYAG--PALPEEFFGDRRL-----
----------VR------REYEEFKARLDALFTDIPQRSEASVG-N---ANTK-------
------------------------G-AKATL-M----AD-GTPWPGTWTEPAENHKKGQH
AGIV-K----------------------------VM---LSHPG----EE--PQLGMP--
ASSG-----HPLDFSAVDVR-LPILVYIAREKRPGYDHQKKAGAMNAQL-----------
-----------------------------------RVSALLSNAPFIFNFDGDHYINNSQ
AFRAALCFML-DCR--HG-----DDTAFVQFPQRF--DDVDPTDRYCNHNRVFFD-----
---------------ATLLGLNGVQGPSYVGTGCMFRRVALYGADPPRW----RPEDDDA
K-----------------------------------------------------------
------------------------------------------------------------
-ALGCP-----GRYGN-SMPFINTIPAAA--SQERS------------------IASPAA
AS----------LDET---AAMAE--VEEVMTCAYE--DGTEWGD-G-------------
------VGWVYDIATE-------------DVVTGF-RLHRK---------------GWRS
MYCAM------------EP-DAFRGTAPINLTERLYQILRWSGGSLEMFFSR-NCPLLA-
--G----CRLRPMQRVAYANMTAYPV-SALFMVVYD-LLPVIWLSHHG------------
---EFHIQ-KP-------------------------------------------------
------------------------------------------------------------
------------------------------------------------------------
------------------------------------------------------------
------------------------------------------------------------
-----------------FSTYVA-YLVAVIAMIEVIGLVEIKWAGLTLLDWWRNEQFYMI
GATGVYLAAVLHIVLKRLLG-LKGVRFKLTAKQL---AGGA-------------------
------RE--R-FAELYD-----VH----WSPLLAPTVVVMAVNVTAIGAAAGKAVVGG-
-WTPAQ-------VAGA---SAGLVFNVWVLV---------LLYPFAL------------
----------------------------------------GIM--GR------WSKR-P-
------------------------------------------------------------
-------------------------------------------------------C----
------------------------------------------------------------
---AL------------------------------------------FA-----------
------------------------------------------------------------
------------------------------------------------------------
------------------------------------------LL-VAAC-----------
------------------------------------------------------------
------------------------------------------------------------
----------------------AA--------------------VAA-------------
---------GFVAVHAVLAAGSAAPSWLGWSRGATAILPSSWRLKRGF------------
------------------------------------------------------------
--
>os_42916
M-----------------------------------------------------------
------------------------------------------------------------
------------------------------------------------------------
------------------------------------------------------------
------------------------------------------------------------
--------------------------------------------------------AANG
GGGGAGGCSNGGGGGAVNGAAAN-----------------GGGGGGGGS-----------
------------------------------------------------------------
------------------------------------------------------------
------------------------------------------------------------
------KGATTRRAKVSPMDRYWVPTDEKEMA----------------------------
------------AAVADGGED-G----RRPL-LFRTFTVRGILLHP-YRLLTLVRLVAIV
LFFIWRIRH--------P-------------YADGMF-----FW-WISVIGDFWFGVSWL
LNQVAKLKPIRRVPDLNLLQQ--QF-DLPD-GN--------SNLPGLDVFINTVDP----
INEPMIYTMNAILSILAADYPVD--KHACYLSDDGGSIIHYDGLLETAKFAALWVPFCRK
HSIEPRAPESYFA-------------V----K-SR-PYAG--SA-PEDFLSDHRY-----
----------MR------REYDEFKVRLDALFTVIPKRSDAY-N-QA--HAEE-------
------------------------G-VKATW-M----AD-GTEWPGTWIDPSENHKKGNH
AGIV-Q----------------------------VM---LNHPS----NQ--PQLGLP--
ASTD-----SPVDFSNVDVR-LPMLVYIAREKRPGYDHQKKAGAMNVQL-----------
-----------------------------------RVSALLTNAPFIINFDGDHYVNNSK
AFRAGICFML-DRR--EG-----DNTAFVQFPQRF--DDVDPTDRYCNHNRVFFD-----
---------------ATLLGLNGIQGPSYVGTGCMFRRVALYGVDPPRW----RPDDGN-
------------------------------------------------------------
------------------------------------------------------------
-IVDSS-----KKFGN-LDSFISSIPIAA--NQERS------------------IISPP-
------------ALEE---SILQE--LSDAMACAYE--DGTDWGK-D-------------
------VGWVYNIATE-------------DVVTGF-RLHRT---------------GWRS
MYCRM------------EP-DAFRGTAPINLTERLYQILRWSGGSLEMFFSH-NCPLLA-
--G----RRLNFMQRIAYINMTGYPV-TSVFLLFYL-LFPVIWIFRG-------------
---IFYIQ-KP-------------------------------------------------
------------------------------------------------------------
------------------------------------------------------------
------------------------------------------------------------
------------------------------------------------------------
-----------------FPTYVL-YLVIVIFMSEMIGMVEIKWAGLTLLDWIRNEQFYII
GATAVYPLAVLHIVLK-CFG-LKGVSFKLTAKQV---A--S-----------S-----T-
------SE--K-FAELYD-----VQ----WAPLLFPTIVVIAVNICAIGAAIGKALFGG-
-WSLMQ-------MGDA---SLGLVFNVWILL---------LIYPFAL------------
----------------------------------------GIM--GR------WSKR-P-
------------------------------------------------------------
-------------------------------------------------------Y----
------------------------------------------------------------
---IL------------------------------------------FV-----------
------------------------------------------------------------
------------------------------------------------------------
------------------------------------------LI-VISF-----------
------------------------------------------------------------
------------------------------------------------------------
----------------------VI--------------------IAL-------------
---------ADIAIQAMRSGSVR----LHFRRSGGANFPTSW----GF------------
------------------------------------------------------------
--
>os_42921
M-----------------------------------------------------------
------------------------------------------------------------
------------------------------------------------------------
------------------------------------------------------------
------------------------------------------------------------
------------------------------AATAASTMSAAAAVTRRINA--ALRVDATS
GDVAAGA---DGQNGRRSPVAKR-----------------VNDGGGG-------------
------------------------------------------------------------
------------------------------------------------------------
------------------------------------------------------------
------------------KDDVWVAVDEKDV-----------------------------
-------------CGARGGDG-A----ARPP-LFRTYKVKGSILHP-YRFLILLRLIAIV
AFFAWRVRH--------K-------------NRDGVW-----LW-TMSMVGDVWFGFSWV
LNQLPKLSPIKRVPDLAALAD--RH-------S--------GDLPGVDVFVTTVDP----
VDEPILYTVNTILSILAADYPVD--RYACYLSDDGGTLVHYEAMVEVAKFAELWVPFCRK
HCVEPRSPENYFA-------------M----K-TQ-AYKG--GV-PGELMSDHRR-----
----------VR------REYEEFKVRIDSLSSTIRQRSDVY-N-----AKHA-------
------------------------G-ENATW-M----AD-GTHWPGTWFEPADNHQRGKH
AGIV-Q----------------------------VL---LNHPS----CK--PRLGLA--
ASAE-----NPVDFSGVDVR-LPMLVYISREKRPGYNHQKKAGAMNVML-----------
-----------------------------------RVSALLSNAPFVINFDGDHYVNNSQ
AFRAPMCFML-DGRGRGG-----ENTAFVQFPQRF--DDVDPTDRYANHNRVFFD-----
---------------GTMLSLNGLQGPSYLGTGTMFRRVALYGVEPPRW----GAAASQI
-K----------------------------------------------------------
------------------------------------------------------------
-AMDIA-----NKFGS-STSFVGTMLDGA--NQERS------------------ITPLA-
------------VLDE---SVAGD--LAALTACAYE--DGTSWGR-D-------------
------VGWVYNIATE-------------DVVTGF-RMHRQ---------------GWRS
VYASV------------EP-AAFRGTAPINLTERLYQILRWSGGSLEMFFSH-SNALLA-
--G----RRLHPLQRVAYLNMSTYPI-VTVFIFFYN-LFPVMWLISE-------------
---QYYIQ-RP-------------------------------------------------
------------------------------------------------------------
------------------------------------------------------------
------------------------------------------------------------
------------------------------------------------------------
-----------------FGEYLL-YLVAVIAMIHVIGMFEVKWAGITLLDWCRNEQFYMI
GSTGVYPTAVLYMALK-LVT-GKGIYFRLTSKQT---T--A-----------S-----S-
------GD--K-FADLYT-----VR----WVPLLIPTIVIIVVNVAAVGVAVGKAAAWG-
-PLTEP-------GWLA---VLGMVFNVWILV---------LLYPFAL------------
----------------------------------------GVM--GQ------WGKR-P-
------------------------------------------------------------
-------------------------------------------------------A----
------------------------------------------------------------
---VL------------------------------------------FV-----------
------------------------------------------------------------
------------------------------------------------------------
------------------------------------------AM-AMAV-----------
------------------------------------------------------------
------------------------------------------------------------
----------------------AA--------------------VAA-------------
---------MYVAFGAPYQAELSGGAA-SLGK-AAASLTGP-----SG------------
------------------------------------------------------------
--
>os_42922
M-----------------------------------------------------------
------------------------------------------------------------
------------------------------------------------------------
------------------------------------------------------------
------------------------------------------------------------
--------------------------------------SAAAAVT---------------
----------SWTNGCWSPAATR-----------------VND--GG-------------
------------------------------------------------------------
------------------------------------------------------------
------------------------------------------------------------
------------------KDDVWVAVDEADV-----------------------------
-------------SGARGSDG-G----GRPP-LFQTYKVKGSILHP-YRFLILARLIAIV
AFFAWRIRH--------K-------------NRDGAW-----LW-TMSMVGDVWFGFSWV
LNQLPKQSPIKRVPDIAALAD--RH-------S--------GDLPGVDVFVTTVDP----
VDEPILYTVNTILSILAADYPVD--RYACYLSDDGGTLVHYEAMVEVAKFAELWVPFCRK
HCVEPRSPENYFA-------------M----K-TQ-AYKG--GV-PGELMSDHRR-----
----------VR------REYEEFKVRIDSLSSTIRQRSDVY-N-----AKHA-------
------------------------G-ENATW-M----AD-GTHWPGTWFEPADNHQRGKH
AGIV-Q----------------------------VL---LNHPS----CK--PRLGLA--
ASAE-----NPVDFSGVDVR-LPMLVYISREKRPGYNHQKKAGAMNVML-----------
-----------------------------------RVSALLSNAPFVINFDGDHYVNNSQ
AFRAPMCFML-DGRGRGG-----ENTAFVQFPQRF--DDVDPTDRYANHNRVFFD-----
---------------GTMLSLNGLQGPSYLGTGTMFRRVALYGVEPPRW----GAAASQI
-K----------------------------------------------------------
------------------------------------------------------------
-AMDIA-----NKFGS-STSFVGTMLDGA--NQERS------------------ITPLA-
------------VLDE---SVAGD--LAALTACAYE--DGTSWGR-D-------------
------VGWVYNIATE-------------DVVTGF-RMHRQ---------------GWRS
VYASV------------EP-AAFRGTAPINLTERLYQILRWSGGSLEMFFSH-SNALLA-
--G----RRLHPLQRVAYLNMSTYPI-VTVFIFFYN-LFPVMWLISE-------------
---QYYIQ-RP-------------------------------------------------
------------------------------------------------------------
------------------------------------------------------------
------------------------------------------------------------
------------------------------------------------------------
-----------------FGEYLL-YLVAVIAMIHVIGMFEVKWAGITLLDWCRNEQFYMI
GSTGVYPTAVLYMALK-LVT-GKGIYFRLTSKQT---A--A-----------S-----S-
------GD--K-FADLYT-----VR----WVPLLIPTIVIMVVNVAAVGVAVGKAAAWG-
-PLTEP-------GWLA---VLGMVFNVWILV---------LLYPFAL------------
----------------------------------------GVM--GQ------WGKR-P-
------------------------------------------------------------
-------------------------------------------------------A----
------------------------------------------------------------
---VL------------------------------------------FV-----------
------------------------------------------------------------
------------------------------------------------------------
------------------------------------------AM-AMAV-----------
------------------------------------------------------------
------------------------------------------------------------
----------------------AA--------------------VAA-------------
---------MYVAFGAPYQAELSGVAA-SLGKVAAASLTGP-----SG------------
------------------------------------------------------------
--
>os_42926
M-----------------------------------------------------------
------------------------------------------------------------
------------------------------------------------------------
------------------------------------------------------------
------------------------------------------------------------
--------------------------------------S-AAAVTRRINA-GGLRVEVTN
GNGAA-GVYVAAAAAPCSPAAKR-----------------VND-GGG-------------
------------------------------------------------------------
------------------------------------------------------------
------------------------------------------------------------
------------------KDDVWVAVDEADV-----------------------------
-------------SGPSGGD--G----VRPT-LFRTYKVKGSILHP-YRFLILVRLIAIV
AFFAWRVRH--------K-------------NRDGAW-----LW-TMSMAGDVWFGFSWA
LNQLPKLNPIKRVADLAALAD--RQQHGTS-GG--------GELPGVDVFVTTVDP----
VDEPILYTVNSILSILAADYPVD--RYACYLSDDGGTLVHYEAMVEVAKFAELWVPFCRK
HCVEPRAPESYFA-------------M----K-TQ-AYRG--GV-AGELMSDRRR-----
----------VR------REYEEFKVRIDSLFSTIRKRSDAY-N-RAKDGKDD-------
------------------------G-ENATW-M----AD-GTHWPGTWFEPAENHRKGQH
AGIV-Q----------------------------VL---LNHPT----SK--PRFGVA--
ASVD-----NPLDFSGVDVR-LPMLVYISREKRPGYNHQKKAGAMNALL-----------
-----------------------------------RVSALLSNAPFIINFDCDHYVNNSQ
AFRAPMCFML-DRRG-GG-----DDVAFVQFPQRF--DDVDPTDRYANHNRVFFD-----
---------------GTTLSLNGLQGPSYLGTGTMFRRAALYGLEPPRW----GAAGSQI
-K----------------------------------------------------------
------------------------------------------------------------
-AMDNA-----NKFGA-SSTLVSSMLDGA--NQERS------------------ITPPV-
------------AIDG---SVARD--LAAVTACGYD--LGTSWGR-D-------------
------AGWVYDIATE-------------DVATGF-RMHQQ---------------GWRS
VYTSM------------EP-AAFRGTAPINLTERLYQILRWSGGSLEMFFSH-SNALLA-
--G----RRLHPLQRIAYLNMSTYPI-VTVFIFFYN-LFPVMWLISE-------------
---QYYIQ-QP-------------------------------------------------
------------------------------------------------------------
------------------------------------------------------------
------------------------------------------------------------
------------------------------------------------------------
-----------------FGEYLL-YLVAIIAMIHVIGMFEVKWSGITVLDWCRNEQFYMI
GSTGVYPTAVLYMALK-LFT-GKGIHFRLTSKQT---T--A-----------S-----S-
------GD--K-FADLYT-----VR----WVPLLIPTIVVLAVNVGAVGVAVGKAAAWG-
-LLTEQ-------GRFA---VLGMVFNVWILA---------LLYPFAL------------
----------------------------------------GIM--GQ------RGKR-P-
------------------------------------------------------------
-------------------------------------------------------A----
------------------------------------------------------------
---VL------------------------------------------FV-----------
------------------------------------------------------------
------------------------------------------------------------
------------------------------------------AT-VMAV-----------
------------------------------------------------------------
------------------------------------------------------------
----------------------AA--------------------VAI-------------
---------MYAAFGAPYQAGLSGVAA-SLGK--AASLTGP-----SG------------
------------------------------------------------------------
--
>os_42927
M-----------------------------------------------------------
------------------------------------------------------------
------------------------------------------------------------
------------------------------------------------------------
------------------------------------------------------------
---------------------------------------ASPASVAG-------------
-----GGEDSNGCSSLIDPLLVSRTSSIGGA-----------------------------
------------------------------------------------------------
------------------------------------------------------------
------------------------------------------------------------
------ERKAAGGGGGGAKGKHWAAADKGERR----------------------------
------------AAKECGGED-G----RRPL-LFRSYRVKGSLLHP-YRALIFARLIAVL
LFFGWRIRH--------N-------------NSDIMW-----FW-TMSVAGDVWFGFSWL
LNQLPKFNPVKTIPDLTALRQ--YC-DLAD-GS--------YRLPGIDVFVTTADP----
IDEPVLYTMNCVLSILAADYPVD--RSACYLSDDSGALILYEALVETAKFATLWVPFCRK
HCIEPRSPESYFE-------------L----E-AP-SYTG--SA-PEEFKNDSRI-----
----------VH------LEYDEFKVRLEALPETIRKRSDVY-N-SM--KTDQ-------
------------------------GAPNATW-M----AN-GTQWPGTWIEPIENHRKGHH
AGIV-K----------------------------VV---LDHPI----RG--HNLSLK--
DSTG-----NNLNFNATDVR-IPMLVYVSRGKNPNYDHNKKAGALNAQL-----------
-----------------------------------RASALLSNAQFIINFDCDHYINNSQ
AFRAAICFML-DQR--EG-----DNTAFVQFPQRF--DNVDPKDRYGNHNRVFFD-----
---------------GTMLALNGLQGPSYLGTGCMFRRLALYGIDPPHW----RQDN---
------------------------------------------------------------
------------------------------------------------------------
-ITPEA-----SKFGN-SILLLESVLEAL--NQDRF------------------ATPSP-
------------VND----IFVNE--LEMVVSASFD--KETDWGK-G-------------
------VGYIYDIATE-------------DIVTGF-RIHGQ---------------GWRS
MYCTM------------EH-DAFCGTAPINLTERLHQIVRWSGGSLEMFFSH-NNPLIG-
--G----RRLQPLQRVSYLNMTIYPV-TSLFILLYA-ISPVMWLIPD-------------
---EVYIQ-RP-------------------------------------------------
------------------------------------------------------------
------------------------------------------------------------
------------------------------------------------------------
------------------------------------------------------------
-----------------FTRYVV-YLLVIILMIHMIGWLEIKWAGITWLDYWRNEQFFMI
GSTSAYPTAVLHMVVN-LLT-KKGIHFRVTSKQT---T--A-----------D-----T-
------ND--K-FADLYE-----MR----WVPMLIPTMVVLVANIGAIGVAIGKTAVYMG
VWTIAQ-------KRHA---AMGLLFNMWVMF---------LLYPFAL------------
----------------------------------------AIM--GR------WAKR-S-
------------------------------------------------------------
-------------------------------------------------------I----
------------------------------------------------------------
---IL------------------------------------------VV-----------
------------------------------------------------------------
------------------------------------------------------------
------------------------------------------LL-PIIF-----------
------------------------------------------------------------
------------------------------------------------------------
----------------------VI--------------------VAL-------------
---------VYVATHILLANIIPF------------------------------------
------------------------------------------------------------
--
>os_45116
MA----------------------------------------------------------
------------------------------------------------------------
------------------------------------------------------------
------------------------------------------------------------
------------------------------------------------------------
---------------------------------------PAVAGGGGRRNNE--------
---GVNGNAAAPACVCGFPVCACAGAAAVASAASSADMDIV-------------------
------------------------------------------------------------
------------------------------------------------------------
------------------------------------------------------------
----------AAGQIGAVNDESWVAVDLSDS-----------------------------
------------DDAPAAGDVQG-ALDDRP--VFRTEKIKGVLLHP-YRVLIFVRLIAFT
LFVIWRIEH--------K-------------NPDAMW-----LW-VTSIAGEFWFGFSWL
LDQLPKLNPINRVPDLAVLRR--RF-DHAD-GT--------SSLPGLDIFVTTADP----
IKEPILSTANSILSILAADYPVD--RNTCYLSDDSGMLLTYEAMAEAAKFATLWVPFCRK
HAIEPRGPESYFE-------------L----K-SH-PYMG--RA-QEEFVNDRRR-----
----------VR------KEYDDFKARINGLEHDIKQRSDSY---NAA-AGVKD------
------------------------GEPRATW-M----AD-GSQWEGTWIEQSENHRKGDH
AGIV-L----------------------------VL---LNHPS----HA--RQLGPP--
ASAD-----NPLDFSGVDVR-LPMLVYVAREKRPGCNHQKKAGAMNALT-----------
-----------------------------------RASAVLSNSPFILNLDCDHYINNSQ
ALRAGICFML-G-R--DS-----DTVAFVQFPQRF--EGVDPTDLYANHNRIFFD-----
---------------GTLRALDGLQGPIYVGTGCLFRRITLYGFEPPRI----NVGGPCF
PRLG--------------------------------------------------------
-----------------------GMFAKNRYQKPGFEMTKPGAKPVAPPPAATVAKGKHG
FLPMPK-----KAYGK-SDAFADTIPRAS--HPSPYA-----------------AEAAV-
------------AADE---AAIAE--AVMVTAAAYE--KKTGWGS-D-------------
------IGWVYGTVTE-------------DVVTGY-RMHIK---------------GWRS
RYCSI------------YP-HAFIGTAPINLTERLFQVLRWSTGSLEIFFSR-NNPLFG-
--S----TFLHPLQRVAYINITTYPF-TALFLIFYT-TVPALSFVTG-------------
---HFIVQ-RP-------------------------------------------------
------------------------------------------------------------
------------------------------------------------------------
------------------------------------------------------------
------------------------------------------------------------
-----------------TTMFYV-YLAIVLGTLLILAVLEVKWAGVTVFEWFRNGQFWMT
ASCSAYLAAVLQVVTK-VVF-RRDISFKLTSKLP---AGDEK------------------
------KD--P-YADLYV-----VR----WTWLMITPIIIILVNIIGSAVAFAKVLDG--
--EWTH-------WLKV---AGGVFFNFWVLF---------HLYPFAK------------
----------------------------------------GIL--GK------HGKT-P-
------------------------------------------------------------
-------------------------------------------------------V----
------------------------------------------------------------
---VV------------------------------------------LV-----------
------------------------------------------------------------
------------------------------------------------------------
------------------------------------------WW-AFTF-----------
------------------------------------------------------------
------------------------------------------------------------
----------------------VI--------------------TAV-------------
---------LYINIPHIHGPG-RHGAASPSHGHHSAHGTKKYDFTYAWP-----------
------------------------------------------------------------
--
>os_47080
MS----------------------------TGPGKKAIRNAGGVGGGAGPSAGG-----P
RGPAGQAVK---------FARRTSS--GRYVSLSRED-I-DM-------EGELAA-----
----------DYT-NYTVQIPPTPDNQPMLNG---------------AEPASVAMKAEEQ
YVSNSLFTGGFNSATRAHLMDKVI------------------------------------
--------ES-SVSH---------------------------------------------
---------------------------------------PQMAGAKG-SRCAMPACDGSA
MR-NERGEDVDPC-ECHFKICRDCYLDAQKD--GCICPGCKEHYKIGEYADD--------
---------------------DPHDGKLH-LPGPGGG-------------GNKSL-----
---------------LARNQNGEFDHN---------------------------------
------------------------------------------------------------
------RWLFESSGTYGYGNAFWPKGGMYDDDLDDDVDKLGGDGGGGGG-----------
-------------GGPLPEQK-P----FKP--LTRKIPMPTSVISP-YRIFIVIRMFVLL
FYLTWRIRN--------P-------------NMEALW-----LW-GMSIVCELWFAFSWL
LDMLPKVNPVNRSTDLAVLKE--KF-ETPS-PSNPHGR---SDLPGLDVFVSTADP----
EKEPVLTTATTILSILAVDYPVE--KLACYVSDDGGALLTFEAMAEAASFANVWVPFCKK
HDIEPRNPDSYFS-------------V----K-GD-PTKG--KR-RNDFVKDRRR-----
----------VK------REFDEFKVRINGLPDSIRRRSDAF---NAR-EDMKMLKHLRE
T------------G-AD-PSEQP-KVKKATW-M----AD-GSHWPGTWAASAPDHAKGNH
AGIL-Q----------------------------VM---LKPPS----PD--PLYGMH--
D-DD-----QMIDFSDVDIR-LPMLVYMSREKRPGYDHNKKAGAMNALV-----------
-----------------------------------RCSAVMSNGPFMLNFDCDHYINNAQ
AVREAMCFFM-D-R--GG-----ERIAYIQFPQRF--EGIDPSDRYANNNTVFFD-----
---------------GNMRALDGLQGPMYVGTGCMFRRFAVYGFDPPRT----AEYTGWL
FTKKKV------------------------------------------------------
---------TTFKDPE-SDTQTLK-------AEDF-------------------DAE-LT
S-HLVP-----RRFGN-SSPFMASIPVAE--FQARPLADHPA-VLHGRPSGAL-TVPRP-
------------PLDP---PTVAE--AVSVISCWYE--DKTEWGD-R-------------
------VGWIYGSVTE-------------DVVTGY-RMHNR---------------GWRS
VYCIT------------KR-DAFLGTAPINLTDRLHQVLRWATGSVEIFFSR-NNAFLA-
--S----RKLMLLQRISYLNVGIYPF-TSIFLLVYC-FIPALSLFSG-------------
---FFIVQ-KL-------------------------------------------------
------------------------------------------------------------
------------------------------------------------------------
------------------------------------------------------------
------------------------------------------------------------
-----------------DIAFLC-YLLTMTITLVALGILE--------------------
------------GLLK-VMA-GIEISFTLTAKAA---A--D-----------D-----N-
------ED--I-YADLYI-----VK----WSSLLIPPITIGMVNIIAIAFAFARTIYS--
--DNPR-------WGKF---IGGGFFSFWVLA---------HLNPFAK------------
----------------------------------------GLM--GR------RGKT-P-
------------------------------------------------------------
-------------------------------------------------------T----
------------------------------------------------------------
---IV------------------------------------------FV-----------
------------------------------------------------------------
------------------------------------------------------------
------------------------------------------WS-GLLS-----------
------------------------------------------------------------
------------------------------------------------------------
----------------------IT--------------------VSL-------------
---------LWVAISPPE----------------ANSN-GGAR---GGG--FQFP-----
------------------------------------------------------------
--
>os_51759
ME----------------------------------------------------------
------------------------------------------------------------
----------------------------------------------------------AS
--AGLVAGS----HNRNELVLIRGH-----------------------------------
--------------E--EP-----------------------------------------
---------------------------------------KPLRALSGQ---VCEICGDEV
G-RTVDGDLFVACNECGFPVCRPCYEYERRE-GTQNCPQCKTRYKRLKGSPRVPG-D-ED
------E--------------E-DIDDLE-HEFNID-----DEKQKQLQQDQDGMQNSHI
-----TEAML-HGKMSYGRGP-DDGDG---------------------NSTP-LPPIITG
ARS--VPVSGEFPISN----SHGHGEFS-----SS--LHKRIHPYPVSEPGSA---K---
------WDEKKE--------VSWKERMDDWKSKQ-GIVA---------------------
-GGAPDPDDY--DADVPLNDE-A----RQP--LSRKVSIASSKVNP-YRMVIILRLVVLG
FFLRYRILH--------P-------------VPDAIP-----LW-LTSIICEIWFAVSWI
LDQFPKWYPIDRETYLDRLSL--RY-EREG-EP--------SLLSAVDLFVSTVDP----
LKEPPLVTANTVLSILAVDYPVD--KVSCYVSDDGASMLTFESLSETAEFARKWVPFCKK
FSIEPRAPEFYFS-------------Q----K-VD-YLKD--KV-HPNFVQERRA-----
----------MK------REYEEFKVRINALVAKAQ------------------------
------------------------KVPAEGWIM----KD-GTPWPG--------NNTRDH
PGMI-Q----------------------------VF---LGHSG----GH--DTEG----
------------------NE-LPRLVYVSREKRPGFQHHKKAGAMNALI-----------
-----------------------------------RVSAVLTNAPFMLNLDCDHYINNSK
AIREAMCFLM-DPQ--VG-----RKVCYVQFPQRF--DGIDVHDRYANRNTVFFD-----
---------------INMKGLDGIQGPVYVGTGCVFRRQALYGYNPPKG----PKRPKMV
TC---DCCP--CF-----GRKKR----KHGK----------------------------D
GLPEAVAA-----------------------------DG-----G----MD-S-DKEMLM
SQMNFE-----KRFGQ-SAAFVTSTLMEE------------------------GGVPPS-
------------SSPA---ALLKE--AIHVISCGYE--DKTDWGL-E-------------
------LGWIYGSITE-------------DILTGF-KMHCR---------------GWRS
VYCMP------------KR-AAFKGSAPINLSDRLNQVLRWALGSVEIFFSR-HSPLLYG
YKN----GNLKWLERFSYINTTIYPF-TSLPLLAYC-TLPAVCLLTG-------------
---KFIMP-PI-------------------------------------------------
------------------------------------------------------------
------------------------------------------------------------
------------------------------------------------------------
------------------------------------------------------------
-----------------STFASL-FFIALFISIFATGILEMRWSGVSIEEWWRNEQFWVI
GGVSAHLFAVVQGLLK-VLA-GIDTNFTVTSKAT-GDE----------------------
------DD--E-FAELYA-----FK----WTTLLIPPTTLLILNIIGVVAGVSDAINN--
--GSEA-------WGPL---FGKLFFAFWVIV---------HLYPFLK------------
----------------------------------------GLM--GR------QNRT-P-
------------------------------------------------------------
-------------------------------------------------------T----
------------------------------------------------------------
---IV------------------------------------------VI-----------
------------------------------------------------------------
------------------------------------------------------------
------------------------------------------WS-VLLA-----------
------------------------------------------------------------
------------------------------------------------------------
----------------------SI--------------------FSL-------------
---------LWVRIDPFT----------------IKAR-GPD--VRQC-GINC-------
------------------------------------------------------------
--
>os_52307
------------------------------------------------------------
------------------------------------------------------------
------------------------------------------------------------
------------------------------------------------------------
------------------------------------------------------------
------------------------------------------------------------
------------------------------------------------------------
------------------------------------------------------------
------------------------------------------------------------
------------------------------------------------------------
------------------------------------------------------------
---------------METTAAATAAERRRP--LFTTEELG--GRAV-YRVQAATVAAGIL
LVLYYRATRVPA---AGE----------------GRA-----AW-LGMAAAELWFAVYWV
IAQSVRWRPFRRRTFRDRLAE--RY-E--------------QNLPGVDIFVCTADP----
QSEPPSLVISTILSVMAYNYPSE--KISVYLSDDGGSILTFYALWEASIFAKKWLPFCKR
YNIEPRSPAAYFS-------------E----S-KV-HHNL-------CIPKEWAL-----
----------IK------NLYEEMRERIDTATMSGKIPEEMKLK----------------
-------------------------------------HKGFDEWN-------SDFTLKNH
QPIV-Q----------------------------IL---IDGKN----RNAIDDDR----
------------------NV-LPTMVYVAREKRPQYHHNFKAGALNALI-----------
-----------------------------------RVSSVISDSPVILNVDCDMYSNNSD
SIRDALCFFL-DEE--MG-----QKIGFVQYPQIF--NNMTQNDIYGNSFNVSYH-----
---------------VEMCGLDSVGGCLYIGTGCFHRREILCGRIFSKD-----------
------------------------------------------------------------
------------------------------------------------------------
-----------YKENW-NR---GIKERGK-------------------------------
------------ENIN---EIEEK--ATSLVTCTYE--HRTQWGN-D-------------
------IGVKYGFPAE-------------DIITGL-AIHCR---------------GWES
AFINP------------KR-AAFLGLAPSTLAQNILQHKRWSEGNLTIFLSK-YCSFLFG
H------GKIKLQLQMGYCICGLWAA-NSLPTLYYV-VIPSLGLVKG-------------
---TPLFP-QI-------------------------------------------------
------------------------------------------------------------
------------------------------------------------------------
------------------------------------------------------------
------------------------------------------------------------
-----------------MSPWAT-PFIYVFCVKTLYGLYEALLSGDTLKGWWNGQRMWMV
KSITSYLYGFIDTIRK-CVG-MSKMSFEVTAKVS--------------------------
------GH--D-EAKRYEQEILEFG---SSSPEYVIIATVALLNFVCLVGGLSQIMAGVW
NMP----------WNVF---LPQAILCGMIVI---------INMPIYE------------
----------------------------------------AMF--LRK----DNGRI-P-
------------------------------------------------------------
-------------------------------------------------------T----
------------------------------------------------------------
---AV------------------------------------------TL-----------
------------------------------------------------------------
------------------------------------------------------------
------------------------------------------AS-IGFV-----------
------------------------------------------------------------
------------------------------------------------------------
----------------------ML--------------------AFL-------------
---------VPIV-----------------------------------------------
------------------------------------------------------------
--
>os_52308
------------------------------------------------------------
------------------------------------------------------------
------------------------------------------------------------
------------------------------------------------------------
------------------------------------------------------------
------------------------------------------------------------
------------------------------------------------------------
------------------------------------------------------------
------------------------------------------------------------
------------------------------------------------------------
------------------------------------------------------------
------------------------------------------------------------
------------------------------------------------------------
------------------------------------------------------------
---------------MAYNYPSE--KISVYLSDDGGSILTFYALWEASIFAKKWLPFCKR
YNIEPRSPAAYFS-------------E----S-KV-HHNL-------CIPKEWAL-----
----------IK------NLYEEMRERIDTATMSGKIPEEMKLK----------------
-------------------------------------HKGFDEWN-------SDFTLKNH
QPIV-Q----------------------------IL---IDGKN----RNAIDDDR----
------------------NV-LPTMVYVAREKRPQYHHNFKAGALNALI-----------
-----------------------------------RVSSVISDSPVILNVDCDMYSNNSD
SIRDALCFFL-DEE--MG-----QKIGFVQYPQIF--NNMTQNDIYGNSFNVSYH-----
---------------VEMCGLDSVGGCLYIGTGCFHRREILCGRIFSKD-----------
------------------------------------------------------------
------------------------------------------------------------
-----------YKENW-NR---GIKERGK-------------------------------
------------ENIN---EIEEK--ATSLVTCTYE--HRTQWGN-D-------------
------IGVKYGFPAE-------------DIITGL-AIHCR---------------GWES
AFINP------------KR-AAFLGLAPSTLAQNILQHKRWSEGNLTIFLSK-YCSFLFG
H------GKIKLQLQMGYCICGLWAA-NSLPTLYYV-VIPSLGLVKG-------------
---TPLFP-QI-------------------------------------------------
------------------------------------------------------------
------------------------------------------------------------
------------------------------------------------------------
------------------------------------------------------------
-----------------MSPWAT-PFIYVFCVKTLYGLYEALLSGDTLKGWWNGQRMWMV
KSITSYLYGFIDTIRK-CVG-MSKMSFEVTAKVS--------------------------
------GH--D-EAKRYEQEILEFG---SSSPEYVIIATVALLNFVCLVGGLSQIMAGVW
NMP----------WNVF---LPQAILCGMIVI---------INMPIYE------------
----------------------------------------AMF--LRK----DNGRI-P-
------------------------------------------------------------
-------------------------------------------------------T----
------------------------------------------------------------
---AV------------------------------------------TL-----------
------------------------------------------------------------
------------------------------------------------------------
------------------------------------------AS-IGFV-----------
------------------------------------------------------------
------------------------------------------------------------
----------------------ML--------------------AFL-------------
---------VPIV-----------------------------------------------
------------------------------------------------------------
--
>os_52309
------------------------------------------------------------
------------------------------------------------------------
------------------------------------------------------------
------------------------------------------------------------
------------------------------------------------------------
------------------------------------------------------------
------------------------------------------------------------
------------------------------------------------------------
------------------------------------------------------------
------------------------------------------------------------
------------------------------------------------------------
--------------------METTTTERRR--LFATEKVG--GRAV-YRLQAATVAAGIL
LVLYYRATRVPA---AGE----------------GRA-----AW-LGMAAAELWFAVYWV
ITQSVRWCPVRRRTFKNRLAE--RY-K--------------ENLPGVDVFVCTADP----
HAEPPSLVISTILSVMAYNYPSE--KISVYLSDDGGSILTFYALWEASMFAKKWLPFCRR
YNIEPRSPAAYFS-------------E----S-EG-HHNL-------CSPKEWSF-----
----------IK------NLYEEMRERIDSAVMSGKIPEEIKLK----------------
-------------------------------------HKGFDEWN-------SEMTSKNH
QPIV-Q----------------------------VL---IDGKS----QNAVDDDG----
------------------NV-LPTLVYMAREKSPQYHHNFKAGALNALI-----------
-----------------------------------RVSALISDSPVILNVDCDMYSNNSD
SIRDALCFFL-DEE--MS-----HKIGFVQYPQNY--NNMTKNNIYGNSLNVINH-----
---------------VEMRGLDSAGGCLYIGTGCFHRREILCGKKFSKD-----------
------------------------------------------------------------
------------------------------------------------------------
-----------YKEDW-GR---GIKERGH-------------------------------
------------ENID---EIEEK--AKSLATCTYE--LRTQWGN-E-------------
------IGVKYGCPVE-------------DVITGL-AIHCR---------------GWES
VYMEP------------QR-AAFVGVAPATLAQTILQHKRWSEGNFTIFLSK-HNTFLFG
H------GKISLQLQMGYCIYGLWAA-NSLPTIYYV-MIPALGLVKG-------------
---TPLFP-EI-------------------------------------------------
------------------------------------------------------------
------------------------------------------------------------
------------------------------------------------------------
------------------------------------------------------------
-----------------MSPWAT-PFIYVFCVKTLYSLYEALLSGDTLKGWWNGQRMWMV
KRITSYLYGFIDTIRK-LLG-LSKMSFEITAKVS--------------------------
------DG--D-EAKRYEQEILEFG---SSSPEFVIIATVALLNFVCLVAGLSKIMAGV-
-------------WNVF---LPQVILCGLIVI---------TNIPIYE------------
----------------------------------------AMF--VRK----DKGRI-P-
------------------------------------------------------------
-------------------------------------------------------L----
------------------------------------------------------------
---PV------------------------------------------TL-----------
------------------------------------------------------------
------------------------------------------------------------
------------------------------------------AS-IGFV-----------
------------------------------------------------------------
------------------------------------------------------------
----------------------ML--------------------AFL-------------
---------LPIV-----------------------------------------------
------------------------------------------------------------
--
>os_52310
------------------------------------------------------------
------------------------------------------------------------
------------------------------------------------------------
------------------------------------------------------------
------------------------------------------------------------
------------------------------------------------------------
------------------------------------------------------------
------------------------------------------------------------
------------------------------------------------------------
------------------------------------------------------------
------------------------------------------------------------
--------------------METTTTERRR--LFATEKVG--GRAV-YRLQAATVAAGIL
LVLYYRATRVPA---AGE----------------GRA-----AW-LGMAAAELWFAVYWV
ITQSVRWCPVRRRTFKNRLAE--RY-K--------------ENLPGVDVFVCTADP----
HAEPPSLVISTILSVMAYNYPSE--KISVYLSDDGGSILTFYALWEASMFAKKWLPFCRR
YNIEPRSPAAYFS-------------E----S-EG-HHNL-------CSPKEWSF-----
----------IK------NLYEEMRERIDSAVMSGKIPEEIKLK----------------
-------------------------------------HKGFDEWN-------SEMTSKNH
QPIV-Q----------------------------VL---IDGKS----QNAVDDDG----
------------------NV-LPTLVYMAREKSPQYHHNFKAGALNALI-----------
-----------------------------------RVSALISDSPVILNVDCDMYSNNSD
SIRDALCFFL-DEE--MS-----HKIGFVQYPQNY--NNMTKNNIYGNSLNVINH-----
---------------VEMRGLDSAGGCLYIGTGCFHRREILCGKKFSKD-----------
------------------------------------------------------------
------------------------------------------------------------
-----------YKEDW-GR---GIKERGH-------------------------------
------------ENID---EIEEK--AKSLATCTYE--LRTQWGN-E-------------
------IGVKYGCPVE-------------DVITGL-AIHCR---------------GWES
VYMEP------------QR-AAFVGVAPATLAQTILQHKRWSEGNFTIFLSK-HNTFLFG
H------GKISLQLQMGYCIYGLWAA-NSLPTIYYV-MIPALGLVKG-------------
---TPLFP-EI-------------------------------------------------
------------------------------------------------------------
------------------------------------------------------------
------------------------------------------------------------
------------------------------------------------------------
-----------------MSPWAT-PFIYVFCVKTLYSLYEALLSGDTLKGWWNGQRMWMV
KRITSYLYGFIDTIRK-LLG-LSKMSFEITAKLQ--------------------------
------G-----------------------------------------------------
------------------------------------------------------------
------------------------------------------------------------
------------------------------------------------------------
------------------------------------------------------------
------------------------------------------------------------
------------------------------------------------------------
------------------------------------------------------------
------------------------------------------------------------
------------------------------------------------------------
------------------------------------------------------------
------------------------------------------------------------
------------------------------------------------------------
------------------------------------------------------------
------------------------------------------------------------
--
>os_54948
M-----------------------------------------------------------
------------------------------------------------------------
------------------------------------------------------------
------------------------------------------------------------
------------------------------------------------------------
------------------------------------------------------------
------------------------------------------------------------
------------------------------------------------------------
------------------------------------------------------------
------------------------------------------------------------
------------------------------------------------------------
------------EAAARGNKK-----------LQERVPIRRT---A-WRLADLAILFLLL
ALLLHRVLH-----------------------DSGAP------WRRAALACEAWFTFMWL
LNVNAKWSPVRFDTFPENLAE--RI----------------DELPAVDMFVTTADP----
VLEPPLVTVNTVLSLLALDYPAAGEKLACYVSDDGCSPLTCYALREAARFARTWVPFCRR
HGVAVRAPFRYFS-------------S----TPEFGPA-------DGKFLEDWTF-----
----------MK------SEYEKLVHRIEDADEPSLLRHG-G------------------
-------------------------------------GE-FAEFLD--------VERGNH
PTII-K----------------------------VL---WDNNR----SRT-GD------
-------------------G-FPRLIYVSREKSPNLHHHYKAGAMNALT-----------
-----------------------------------RVSALMTNAPFMLNLDCDMFVNNPR
VVLHAMCLLL-GFD--DE-----ISCAFVQTPQKF--YGALKDDPFGNQLEVSLM-----
---------------KVGRGIAGLQGIFYCGTGCFHRRKVIYGMRTGRE-----------
------------------------------------------------------------
------------------------------------------------------GTTGYS
SNKELH-----SKFGS-SNNFKESARDVI----------------YGNL-----STEPI-
------------VDIS---SCVDV--AKEVAACNYE--IGTCWGQ-E-------------
------VGWVYGSLTE-------------DVLTGQ-RIHAA---------------GWRS
TLMEI------------EP-PAFMGCAPNGGPACLTQLKRWASGFLEILISR-NNPILTT
T-F----KSLQFRQCLAYLHSYVWPV-RAPFELCYA-LLGPYCLLSN-------------
---QSFLP-KT-------------------------------------------------
------------------------------------------------------------
------------------------------------------------------------
------------------------------------------------------------
------------------------------------------------------------
-----------------SEDGFY-IALALFIAYNTYMFMEFIECGQSARACWNNHRMQRI
TSASAWLLAFLTVILK-TLG-FSETVFEVTRKDK-----STSDGD----------SNTD-
------EP----EPGRFT-----FD----ESTVFIPVTALAMLSVIAIAVGAWRVVLV--
--TTEGL---P--GGPG---ISEFISCGWLVL---------CFMPLLR------------
----------------------------------------GLV--GS-----GRYGI-P-
------------------------------------------------------------
-------------------------------------------------------W----
------------------------------------------------------------
---SI------------------------------------------KM-----------
------------------------------------------------------------
------------------------------------------------------------
------------------------------------------KA-CLLV-----------
------------------------------------------------------------
------------------------------------------------------------
----------------------AI--------------------FLL-------------
---------FCKRN----------------------------------------------
------------------------------------------------------------
--
>os_54949
M-----------------------------------------------------------
------------------------------------------------------------
------------------------------------------------------------
------------------------------------------------------------
------------------------------------------------------------
------------------------------------------------------------
------------------------------------------------------------
------------------------------------------------------------
------------------------------------------------------------
------------------------------------------------------------
------------------------------------------------------------
------------EAAARGNKK-----------LQERVPIRRT---A-WRLADLAILFLLL
ALLLHRVLH-----------------------DSGAP------WRRAALACEAWFTFMWL
LNVNAKWSPVRFDTFPENLAE--RI----------------DELPAVDMFVTTADP----
VLEPPLVTVNTVLSLLALDYPAAGEKLACYVSDDGCSPLTCYALREAARFARTWVPFCRR
HGVAVRAPFRYFS-------------S----TPEFGPA-------DGKFLEDWTF-----
----------MK------SEYEKLVHRIEDADEPSLLRHG-G------------------
-------------------------------------GE-FAEFLD--------VERGNH
PTII-K----------------------------VL---WDNNR----SRT-GD------
-------------------G-FPRLIYVSREKSPNLHHHYKAGAMNALT-----------
-----------------------------------RVSALMTNAPFMLNLDCDMFVNNPR
VVLHAMCLLL-GFD--DE-----ISCAFVQTPQKF--YGALKDDPFGNQLEVSLM-----
---------------KVGRGIAGLQGIFYCGTGCFHRRKVIYGMRTGRE-----------
------------------------------------------------------------
------------------------------------------------------GTTGYS
SNKELH-----SKFGS-SNNFKESARDVI----------------YGNL-----STEPI-
------------VDIS---SCVDV--AKEVAACNYE--IGTCWGQ-E-------------
------VGWVYGSLTE-------------DVLTGQ-RIHAA---------------GWRS
TLMEI------------EP-PAFMGCAPNGGPACLTQLKRWASGFLEILISR-NNPILTT
T-F----KSLQFRQCLAYLHSYVWPV-RAPFELCYA-LLGPYCLLSN-------------
---QSFLP-KK-------------------------------------------------
------------------------------------------------------------
------------------------------------------------------------
------------------------------------------------------------
------------------------------------------------------------
-----------------T------------------------------------------
------------------------------------------------------------
------------------------------------------------------------
------------------------------------------------------------
------------------------------------------------------------
------------------------------------------------------------
------------------------------------------------------------
------------------------------------------------------------
------------------------------------------------------------
------------------------------------------------------------
------------------------------------------------------------
------------------------------------------------------------
------------------------------------------------------------
------------------------------------------------------------
------------------------------------------------------------
---------VSTSH----------------------------------------------
------------------------------------------------------------
--
>os_54950
M-----------------------------------------------------------
------------------------------------------------------------
------------------------------------------------------------
------------------------------------------------------------
------------------------------------------------------------
------------------------------------------------------------
------------------------------------------------------------
------------------------------------------------------------
------------------------------------------------------------
------------------------------------------------------------
------------------------------------------------------------
------------EAAARGNKK-----------LQERVPIRRT---A-WRLADLAILFLLL
ALLLHRVLH-----------------------DSGAP------WRRAALACEAWFTFMWL
LNVNAKWSPVRFDTFPENLAE--RI----------------DELPAVDMFVTTADP----
VLEPPLVTVNTVLSLLALDYPAAGEKLACYVSDDGCSPLTCYALREAARFARTWVPFCRR
HGVAVRAPFRYFS-------------S----TPEFGPA-------DGKFLEDWTF-----
----------MK------SEYEKLVHRIEDADEPSLLRHG-G------------------
-------------------------------------GE-FAEFLD--------VERGNH
PTII-K----------------------------VL---WDNNR----SRT-GD------
-------------------G-FPRLIYVSREKSPNLHHHYKAGAMNALT-----------
-----------------------------------RVSALMTNAPFMLNLDCDMFVNNPR
VVLHAMCLLL-GFD--DE-----ISCAFVQTPQKF--YGALKDDPFGNQLEVSLM-----
---------------KVGRGIAGLQGIFYCGTGCFHRRKVIYGMRTGRE-----------
------------------------------------------------------------
------------------------------------------------------GTTGYS
SNKELH-----SKFGS-SNNFKESARDVI----------------YGNL-----STEPI-
------------VDIS---SCVDV--AKEVAACNYE--IGTCWGQ-E-------------
------VGWVYGSLTE-------------DVLTGQ-RIHAA---------------GWRS
TLMEI------------EP-PAFMGCAPNGGPACLTQLKRWASGFLEILISR-NNPILTT
T-F----KSLQFRQCLAYLHSYVWPV-RAPFELCYA-LLGPYCLLSN-------------
---QSFLP-KV-------------------------------------------------
------------------------------------------------------------
------------------------------------------------------------
------------------------------------------------------------
------------------------------------------------------------
------------------------------------------------------------
------------------------------------------------------------
------------------------------------------------------------
------------------------------------------------------------
------------------------------------------------------------
------------------------------------------------------------
------------------------------------------------------------
------------------------------------------------------------
------------------------------------------------------------
------------------------------------------------------------
------------------------------------------------------------
------------------------------------------------------------
------------------------------------------------------------
------------------------------------------------------------
------------------------------------------------------------
----------LLHH----------------------------------------------
------------------------------------------------------------
--
>os_54964
M-----------------------------------------------------------
------------------------------------------------------------
------------------------------------------------------------
------------------------------------------------------------
------------------------------------------------------------
------------------------------------------------------------
------------------------------------------------------------
------------------------------------------------------------
------------------------------------------------------------
------------------------------------------------------------
PPSAGLATESLPAATCPAKKDAYAAAASPES-----------------------------
-------------ETKLAAGD-E----RAP--LVRTTRISTTTIKL-YRLTIFVRIAIFV
LFFKWRITY--------AARAISSTDAGGIGMSKAAT-----FW-TASIAGELWFAFMWV
LDQLPKTMPVRRAVDVTALND-----D--------------TLLPAMDVFVTTADP----
DKEPPLATANTVLSILAAGYPAG--KVTCYVSDDAGAEVTRGAVVEAARFAALWVPFCRK
HGVEPRNPEAYFNGGEGGGGGGKARVV----A-RG-SYKG--RA-WPELVRDRRR-----
----------VR------REYEEMRLRIDALQAADARRRRC-------------------
------------------------------------------------------GAADDH
AGVV-Q----------------------------VL---IDSAG----SA--PQLGVADG
S--------KLIDLASVDVR-LPALVYVCREKRRGRAHHRKAGAMNALL-----------
-----------------------------------RASAVLSNAPFILNLDCDHYVNNSQ
ALRAGICFMI-ERR--GGGAEDAGDVAFVQFPQRF--DGVDPGDRYANHNRVFFD-----
---------------CTELGLDGLQGPIYVGTGCLFRRVALYGVDPPRW----RSPGGGV
------------------------------------------------------------
------------------------------------------------------------
--AADP-----AKFGE-SAPFLASVRAEQ---------------------------SHS-
------------RDDG---DAIAE--ASALVSCAYE--DGTAWGR-D-------------
------VGWVYGTVTE-------------DVATGF-CMHRR---------------GWRS
AYYAA------------AP-DAFRGTAPINLADRLHQVLRWAAGSLEIFFSR-NNALLAG
G-R----RRLHPLQRAAYLNTTVYPF-TSLFLMAYC-LFPAIPLIAG-------------
---GGGWNAAP-------------------------------------------------
------------------------------------------------------------
------------------------------------------------------------
------------------------------------------------------------
------------------------------------------------------------
-----------------TPTYVA-FLAALMVTLAAVAVLETRWSGIALGEWWRNEQFWMV
SATSAYLAAVAQVALK-VAT-GKEISFKLTSKHL---A--SSATPVAGK-----------
------DR--Q-YAELYA-----VR----WTALMAPTAAALAVNVASMAAAGGGGRWW--
WWDAPS-------AAAAAAAALPVAFNVWVVV---------HLYPFAL------------
----------------------------------------GLM--GR------RSKAVR-
------------------------------------------------------------
-------------------------------------------------------P----
------------------------------------------------------------
---IL------------------------------------------FL-----------
------------------------------------------------------------
------------------------------------------------------------
------------------------------------------FA-VVAY-----------
------------------------------------------------------------
------------------------------------------------------------
----------------------LA--------------------VRF-------------
---------LCLLLQFHTA-----------------------------------------
------------------------------------------------------------
--
>os_56190
MD----------------------------------------------------------
------------------------------------------------------------
------------------------------------------------------------
-TASVTGGE---------------------------------------------------
------------------------------------------------------------
------------------------------------------HKGKEK---TCRVCGEEV
A-AREDGKPFVACAECGFPVCKPCYEYERSE-GTQCCPQCNTRYKRHKGCPRVEG-D-ED
------D--------------GGDMDDFE-EEFQIKSPTKQKPPHE--------------
-----------PVNFDVYSENGEQPA----------------------QKWRPGGPALSS
FT-------------------------------GS-------------------------
VAGKD-LEQERE----MEGGMEWKDRIDKWKTKQ-EKRGKLN-----RDDS---------
----DDDDDKN-DDEYMLLAE-A----RQP--LWRKVPIPSSKINP-YRIVIVLRLVVLC
FFLKFRITT--------P-------------AMDAVP-----LW-LASVICELWFALSWI
LDQLPKWSPVTRETYLDRLAL--RY-ERDG-EP--------CRLAPIDFFVSTVDP----
LKEPPIITANTVLSILAVDYPVD--RVSCYVSDDGASMLLFDTLSETAEFARRWVPFCKK
FTIEPRAPEFYFS-------------Q----K-ID-YLKD--KV-QPTFVKERRA-----
----------MK------REYEEFKVRINALVAKAQ------------------------
------------------------KKPEEGWVM----QD-GTPWPG--------NNTRDH
PGMI-Q----------------------------VY---LGSQG----AL--DVEG----
------------------SE-LPRLVYVSREKRPGYNHHKKAGAMNSLV-----------
-----------------------------------RVSAVLTNAPFILNLDCDHYVNNSK
AVREAMCFLM-DKQ--LG-----KKLCYVQFPQRF--DGIDRHDRYANRNTVFFD-----
---------------INMKGLDGIQGPVYVGTGTVFNRQALYGYDPPRP----EKRPKMT
-C---DCWPSWCCCCCCFGGGKRGKSHKNKKGGGGGEGGGLDEPRRGLLGFYKKRSKKDK
LGGGAASLAGGKKG----YRKHQRGFELE-EIEEG--LE-----G----YD-ELERSSLM
SQKSFE-----KRFGQ-SPVFIASTLVED------------------------GGLPQGA
-----------AADPA---ALIKE--AIHVISCGYE--EKTEWGK-E-------------
------IGWIYGSVTE-------------DILTGF-KMHCR---------------GWKS
VYCTP------------AR-AAFKGSAPINLSDRLHQVLRWALGSVEIFMSR-HCPLWYA
Y-G----GRLKWLERFAYTNTIVYPF-TSIPLLAYC-TIPAVCLLTG-------------
---KFIIP-TL-------------------------------------------------
------------------------------------------------------------
------------------------------------------------------------
------------------------------------------------------------
------------------------------------------------------------
-----------------NNLASI-WFIALFLSIIATGVLELRWSGVSIEDWWRNEQFWVI
GGVSAHLFAVFQGLLK-VLG-GVDTNFTVTSKAA---A----------------------
------DETDA-FGELYL-----FK----WTTLLVPPTTLIIINMVGIVAGVSDAVNN--
--GYGS-------WGPL---FGKLFFSFWVIL---------HLYPFLK------------
----------------------------------------GLM--GR------QNRT-P-
------------------------------------------------------------
-------------------------------------------------------T----
------------------------------------------------------------
---IV------------------------------------------VL-----------
------------------------------------------------------------
------------------------------------------------------------
------------------------------------------WS-ILLA-----------
------------------------------------------------------------
------------------------------------------------------------
----------------------SI--------------------FSL-------------
---------VWVRIDPFI----------------PKPK-GPV--LKPC-GVSC-------
------------------------------------------------------------
--
>os_5702
MM----------------------------------------------------------
------------------------------------------------------------
------------------------------------------------------------
------------------------------------------------------------
------------------------------------------------------------
-------------------------------------------ESGVP---PCAACGD--
-------DAHAACRACSYALCKACLDEDAAE-GRTTCARCGGEYGAPDPA----------
---------------------HGQGAVVE-EEVEESHEPAAGGVRE--------------
-----------RVTMASQLSD-HQDEGVHAR-----------------------------
---------------------------------TMSTHARTISSVSGVGSELN-------
---------------DESGKPIWKNRVESWKEKK-KEKKA----------SAKKAAAK-A
QAPPVEEQIMD-E---KDLTD-A----YEP--LSRIIPISKNKLTP-YRAVIIMRLVVLG
LFFHYRITN--------P-------------VYSAFG-----LW-MTSVICEIWFGFSWI
LDQFPKWCPINRETYVDRLIA--RY--GDG-ED--------SGLAPVDFFVSTVDP----
LKEPPLITANTVLSILAVDYPVE--KISCYVSDDGSAMLTFESLAETAEFARRWVPFCKK
YSIEPRAPEFYFS-------------Q----K-ID-YLKD--KI-HPSFVKERRA-----
----------MK------RDYEEYKVRINALVAKAQ------------------------
------------------------KTPEEGWIM----QD-GTPWPG--------NNPRDH
PGMI-Q----------------------------VF---LGETG----AR--DFDG----
------------------NE-LPRLVYVSREKRPGYQHHKKAGAMNALV-----------
-----------------------------------RVSAVLTNAPYILNLDCDHYVNNSK
AVREAMCFMM-DPS--VG-----RDVCYVQFPQRF--DGIDRSDRYANRNVVFFD-----
---------------VNMKGLDGLQGPVYVGTGCCFYRQALYGYGPPSL----PALPKSS
-VCS-W------C--CCCCPKKKAE----------------------------------K
SEKEMHRD-SRRED----LE--SAIFNLR-EIDN---------------YD-EYERSMLI
SQMSFE-----KSFGL-SSVFIESTLMEN------------------------GGVPES-
------------ANPS---TLIKE--AIHVISCGYE--EKTEWGK-E-------------
------IGWIYGSVTE-------------DILTGF-KMHCR---------------GWRS
IYCMP------------IR-PAFKGSAPINLSDRLHQVLRWALGSVEIFLSR-HCPLWYG
YGG----GRLKWLQRLSYINTIVYPF-TSLPLIAYC-CLPAICLLTG-------------
---KFIIP-TL-------------------------------------------------
------------------------------------------------------------
------------------------------------------------------------
------------------------------------------------------------
------------------------------------------------------------
-----------------SNAATI-WFLGLFISIIVTSVLELRWSGIGIEDWWRNEQFWVI
GGVSAHLFAVFQGILK-MIA-GLDTNFTVTAKAT---D----------------------
------DT--E-FGELYV-----FK----WTTVLIPPTSILVLNLVGVVAGFSDALNS--
--GYES-------WGPL---FGKVFFAMWVIM---------HLYPFLK------------
----------------------------------------GLM--GR------QNRT-P-
------------------------------------------------------------
-------------------------------------------------------T----
------------------------------------------------------------
---IV------------------------------------------VL-----------
------------------------------------------------------------
------------------------------------------------------------
------------------------------------------WS-VLLA-----------
------------------------------------------------------------
------------------------------------------------------------
----------------------SV--------------------FSL-------------
---------LWVKIDPFI----------------GSSE-TTT--TNSCANFDC-------
------------------------------------------------------------
--
>os_57303
MA----------------------------SKGILKNGGKPPT----------------A
PSSAAPTVV---------FGRRTDS--GRFISYSRD----DL-------DSEISSV----
----------DFQ-DYHVHIPMTPDNQP----M--------------DP----AAGDEQQ
YVSSSLFTGGFNSVTRAHVMEKQA------------------------------------
--------SS--------------------------------------------------
------------------------------------------ARATV-SACMVQGCGSKI
MR-NGRGADILPC-ECDFKICVDCFTDAVKG-GGGVCPGCKEPYKHAEWEEVVSASNH--
---------------------DAINRALS-LPHGHGHGP--------KMERRLSLVK---
--------------QN-GGAPGEFDHN---------------------------------
------------------------------------------------------------
------RWLFETKGTYGYGNAIWPED------------------DGVAG-----------
-------------HPKELMSK-P----WRP--LTRKLRIQAAVISP-YRLLVLIRLVALG
LFLMWRIKH--------Q-------------NEDAIW-----LW-GMSIVCELWFALSWV
LDQLPKLCPINRATDLSVLKD--KF-ETPT-PSNPTGK---SDLPGIDIFVSTADP----
EKEPVLVTANTILSILAADYPVD--KLACYVSDDGGALLTFEAMAEAASFANLWVPFCRK
HEIEPRNPDSYFN-------------L----K-RD-PFKN--KV-KGDFVKDRRR-----
----------VK------REYDEFKVRVNGLPDAIRRRSDAY---HAR-EEIQAMNLQRE
KMKA---------GGDEQQLEPI-KIPKATW-M----AD-GTHWPGTWLQASPEHARGDH
AGII-Q----------------------------VM---LKPPS----PS--PSSSGG--
D-ME-----KRVDLSGVDTR-LPMLVYVSREKRPGYDHNKKAGAMNALV-----------
-----------------------------------RASAIMSNGPFILNLDCDHYVYNSK
AFREGMCFMM-D-R--GG-----DRLCYVQFPQRF--EGIDPSDRYANHNTVFFD-----
---------------VNMRALDGLQGPVYVGTGCLFRRIALYGFDPPRS----KDHTTPW
-SCC-L------------PRRRR----TRSQ-----------------------------
---------PQPQEEE-EETMALR--------MDM-------------------DGA-MN
M-ASFP-----KKFGN-SSFLIDSIPVAE--FQGRPLADHPS-VKNGRPPGAL-TIPRE-
------------TLDA---SIVAE--AISVVSCWYE--EKTEWGT-R-------------
------VGWIYGSVTE-------------DVVTGY-RMHNR---------------GWKS
VYCVT------------HR-DAFRGTAPINLTDRLHQVLRWATGSVEIFFSR-NNALFA-
--S----SKMKVLQRIAYLNVGIYPF-TSVFLIVYC-FLPALSLFSG-------------
---QFIVQ-TL-------------------------------------------------
------------------------------------------------------------
------------------------------------------------------------
------------------------------------------------------------
------------------------------------------------------------
-----------------NVTFLT-YLLIITITLCLLAMLEIKWSGIALEEWWRNEQFWLI
GGTSAHLAAVLQGLLK-VIA-GIEISFTLTSKQL---G--D-----------D-----V-
------DD--E-FAELYA-----VK----WTSLMIPPLTIIMINLVAIAVGFSRTIYS--
--TIPQ-------WSKL---LGGVFFSFWVLA---------HLYPFAK------------
----------------------------------------GLM--GR------RGRT-P-
------------------------------------------------------------
-------------------------------------------------------T----
------------------------------------------------------------
---IV------------------------------------------YV-----------
------------------------------------------------------------
------------------------------------------------------------
------------------------------------------WS-GLVA-----------
------------------------------------------------------------
------------------------------------------------------------
----------------------IT--------------------ISL-------------
---------LWIAIKPPS----------------AQAN-SQL----GGS--FSFP-----
------------------------------------------------------------
--
>os_65802
MSRRLSLPAGAPVTVAVSPVR-----SPGGDAVVRR----GSGLTSPVPRHSLG------
SSTATLQVS---------PVRRSGG--SRYLGASRD----GG-------ADE--SA----
----------EFV-HYTVHIPPTPDRATASVASEAEAAA--------EA--EEVHRPQRS
YISGTIFTGGLNCATRGHVLNFSG------------------------------------
--------EG-GATA---------------------------------------------
---------------------------------------ASRAAASGNMSCKMRGCDMPA
FL----NGGRPPC-DCGFMICKECYAEC----AAGNCPGCKEAFSAGSDTDESDSVTDDD
DDEAVSS--------------SEERDQLP-LT---------------SMARKFSVVH---
------SMKVPGAAANGNGKPAEFDHA---------------------------------
------------------------------------------------------------
------RWLFETKGTYGYGNALWPKD--------GHAHSGA--GFVAAD-----------
-------------EPPNFGAR-C----RRP--LTRKTSVSQAILSP-YRLLIAIRLVALG
FFLAWRIRH--------P-------------NPEAVW-----LW-AMSVACEVWFAFSWL
LDSLPKLCPVHRAADLAVLAE--RF-ESPT-ARNPKGR---SDLPGIDVFVTSADP----
EKEPPLVTANTILSILAADYPVE--KLACYLSDDGGALLSFEALAETASFARTWVPFCRK
HGVEPRCPEAYFG-------------Q----K-RD-FLKN--KV-RVDFVRERRK-----
----------VK------REYDEFKVRVNSLPEAIRRRSDAY---NAG-EELRARRRQQE
EAAAAAAAGNGELG-AA-AVETA-AV-KATW-M----SD-GSHWPGTWTCPAADHARGDH
AGII-Q----------------------------AM---LAPPT----SE--PVMGGEAA
E-CG-----GLIDTTGVDVR-LPMLVYVSREKRPGYDHNKKAGAMNALV-----------
-----------------------------------RTSAIMSNGPFILNLDCDHYVHNSS
ALREGMCFML-D-R--GG-----DRVCFVQFPQRF--EGVDPSDRYANHNLVFFD-----
---------------VSMRAMDGLQGPMYVGTGCVFRRTALYGFSPPRA----TEHHGWL
GRRK-I------------KLFLTKKKSMGKK-----------------------------
---------TDRA-ED-DTEMMLPPIEDD----DG-------------------GAD-IE
ASAMLP-----KRFGG-SATFVASIPVAE--YQGRLLQDTPG-CHHGRPAGAL-AVPRE-
------------PLDA---ATVAE--AIGVISCFYE--EKTEWGR-R-------------
------IGWIYGSVTE-------------DVVTGY-RMHNR---------------GWRS
VYCVT-----------PRR-DAFRGTAPINLTDRLHQVLRWATGSVEIFFSR-NNALFA-
--S----PRMKLLQRVAYFNAGMYPF-TSVFLLAYC-LLPAVSLFSG-------------
---KFIVQ-RL-------------------------------------------------
------------------------------------------------------------
------------------------------------------------------------
------------------------------------------------------------
------------------------------------------------------------
-----------------SATFLA-FLLVITLTLCLLALLEIKWSGITLHEWWRNEQFWVI
GGTSAHPAAVLQGLLK-VIA-GVDISFTLTSKPG---NGGG-----------D-----GG
VGGEGNDD--EAFAELYE-----VR----WSYLMVPPVTIMMVNAVAIAVAAARTLYS--
--EFPQ-------WSKL---LGGAFFSFWVLC---------HLYPFAK------------
----------------------------------------GLL--GR------RGRV-P-
------------------------------------------------------------
-------------------------------------------------------T----
------------------------------------------------------------
---IV------------------------------------------FV-----------
------------------------------------------------------------
------------------------------------------------------------
------------------------------------------WS-GLIS-----------
------------------------------------------------------------
------------------------------------------------------------
----------------------MI--------------------ISL-------------
---------LWVYINPPA----------------GARE-RI---G-GGG--FSFP-----
------------------------------------------------------------
--
>pp_1195
ME----------------------------------------------------------
------------------------------------------------------------
----------------------------------------------------------SS
--PGLLAGS----HNRNELVVIRQ------------------------------------
--------EG----D--GP-----------------------------------------
---------------------------------------KPLSYVDSR---ICQICGDDV
G-LNMRREIFVACDECGFPVCRPCYEYERKD-GTQACPQCRTRYKRHKGSPRVKG-D-DE
------E--------------E-DSDDLD-NEFNHDGD---LGKRD----------EQQV
-----VDEML-HSQMAYGRDM-DVTLS---------A-----------MQ--PTYPLLTD
RHRHTVSVTSDSDAMSP--DRQAIF--P-----VT--GRRLTHATSYSDIGTP-------
--VRA-LDSAKDAGSDGYGNVVWKERVESWKSRQ-G-MQMTM-----REGGQLQASG---
-EGGYDGSGLD-CSDLPIMDE-S----RQP--LSRKVPFPSSKINP-YRMIIVIRLVVIC
LFFRYRILN--------P-------------VNEAYG-----LW-LVSVICEIWFGISWI
LDQFPKWLPINRETYLDRLSL--RF-EKEG-EP--------SQLAPVDIYVSTVDP----
MKEPPLVTANTVLSILAVDYPVD--KVSCYISDDGASMLTFEVLSETSEFARKWVPFCKK
FNIEPRAPEVYFA-------------L----K-ID-YLKD--KV-QPTFVKERRA-----
----------MK------REYEEFKVRVNALVAKAQ------------------------
------------------------KMPDEGWTM----QD-GTPWPG--------NNTRDH
PGMI-Q----------------------------VF---LGHSG----GH--DTEG----
------------------NE-LPRLVYVSREKRPGFNHHKKAGAMNALV-----------
-----------------------------------RVSAVLTNAPFFLNLDCDHYINNSK
ALREAMCFLM-DPI--VG-----KRVCYVQFPQRF--DGIDRNDRYANHNTVFFD-----
---------------INLKGLDGVQGPVYVGTGCCFKRRAIYGYDPPPK----DPKASSG
-RSQ-SVFPSWLC-----GPLKKGLQ-NARA----------------------------G
K-GGKKRP-PLRTE----SS--IPILDVE-DIE-----E-----G----MD-E-EKASLM
SSQNLE-----MRFGQ-SPIFVASTVLES------------------------GGVPLS-
------------TSPG---SLLKE--AIHVISCGYE--DKTDWGK-E-------------
------IGWIYGSVTE-------------DILTGF-KMHCR---------------GWRS
IYCMP------------AR-AAFKGSAPINLSDRLQQVLRWALGSVEISLSR-HCPLWYG
Y-GGGKHGELKCLERLAYINTTIYPL-TSLPLLAYC-VLPAVCLLTG-------------
---KFIIP-TI-------------------------------------------------
------------------------------------------------------------
------------------------------------------------------------
------------------------------------------------------------
------------------------------------------------------------
-----------------TNLDSL-WFISLFISIFATGILEMRWSGVGIDEWWRNEQFWVI
GGVSAHLFALFQGLLK-VLA-GIDTNFTVTSKQA---E----------------------
------DE--D-FAELYM-----IK----WTALLIPPTTLLVINMIGVVAGISDAINN--
--GYQS-------WGPL---FGKLFFAFWVIV---------HLYPFLK------------
----------------------------------------GLM--GR------QNRT-P-
------------------------------------------------------------
-------------------------------------------------------T----
------------------------------------------------------------
---IV------------------------------------------IV-----------
------------------------------------------------------------
------------------------------------------------------------
------------------------------------------WS-ILLA-----------
------------------------------------------------------------
------------------------------------------------------------
----------------------SI--------------------FSL-------------
---------LWVRIDPFL----------------AKVT-GPD--ITEC-GINC-------
------------------------------------------------------------
--
>pp_2722
ME----------------------------------------------------------
------------------------------------------------------------
----------------------------------------------------------AN
--AGLVAGS----HNRNELVVIPA------------------------------------
--------EGI---H--GP-----------------------------------------
---------------------------------------RPENQMNEL---VCQICGDAV
G-LNQDNELFVACNECAFPVCRTCYEYERKE-GNGVCPHCKTRYKRLKGSLRVPGDD-DE
------E--------------D-DLDDLE-NEF----Q---MDKQD----------QQPS
-----PDAML-HGRMSYGSMY-EQEMA------THRM-----------MHQQPRFPLITD
GQV--------GDSEED--ENHALVVPS------N--GNKRVHPINYMDPNLP-------
VQARP-MDPTKDLAAYGYGSVAWKDKVENWKQRQ-EKMQMMM-----SEGGVLHP-----
-----SDMDLN-DPDLPIMDE-S----RQP--LSRKIPLASSKINP-YRMVIVIRLVVLA
FFLRYRILH--------P-------------VEGAFG-----LW-ITSVVCEIWFAVSWI
LDQFPKWLPIQRETYLDRLSL--RY-EKPG-EP--------SQLAHVDVYVSTVDP----
LKEPPIVTANTILSILAVDYPVD--KVSCYLSDDGAAMLTFEALSETSEFARKWVPFCKK
FLIEPRAPEMYFA-------------Q----K-ID-YLKD--KV-QATFVKERRA-----
----------MK------REYEEFKVRVNALVAKAM------------------------
------------------------KVPEDGWTM----QD-GTPWPG--------NNRSDH
PGMI-Q----------------------------VF---LGHSG----GL--DTDG----
------------------NE-LPRLVYVSREKRPGFNHHKKAGAMNALV-----------
-----------------------------------RVSAVLTNAPYMLNLDCDHYINNSK
AIREAMCFMM-DPT--VG-----PKVCYVQFPQRF--DGIDRNDRYANHNTVFFD-----
---------------INMKGLDGIQGPVYVGTGCVFRRQALYGYEPPSN----KKKGGQG
-CCT-GLCPSFCC-----SGRRKKGK-KSKK----------------------------P
WKYSKKKA-PSGAD----SS--IPIFRLE-DVEEG--MD-----GGMPDHD-QEKSSSIL
STKDIE-----KRFGQ-SPVFIASTMSDN------------------------GGVRHS-
------------ASAG---SLLKE--AIHVISCGYE--DKTEWGK-E-------------
------IGWIYGSVTE-------------DILTGF-RMHCR---------------GWRS
IYCMP------------HR-AAFKGSAPINLSDRLNQVLRWALGSVEISLSR-HCPLWFG
Y------GRLKCLERLAYINTTIYPL-TSLPLVAYC-TLPAVCLLTG-------------
---NFIIP-TI-------------------------------------------------
------------------------------------------------------------
------------------------------------------------------------
------------------------------------------------------------
------------------------------------------------------------
-----------------SNLDSL-WFISLFMSIFITGILEMRWSGVGIDEWWRNEQFWVI
GGVSAHLFALFQGLLK-VFA-GIDTNFTVTSKTG---E----------------------
------DE--D-FGELYA-----LK----WTSLLIPPTTLLIFNMVGVVAGISDAINN--
--GYSA-------WGPL---FGKLFFAFWVIV---------HLYPFLK------------
----------------------------------------GLM--GR------QNRT-P-
------------------------------------------------------------
-------------------------------------------------------T----
------------------------------------------------------------
---IV------------------------------------------IV-----------
------------------------------------------------------------
------------------------------------------------------------
------------------------------------------WS-ILLA-----------
------------------------------------------------------------
------------------------------------------------------------
----------------------SI--------------------FSL-------------
---------LWVRIDPFL----------------PKVT-GPN--LVRC-GLTC-L-----
------------------------------------------------------------
--
>pp_28559
MS----------------------------GNKSFRNYSIPRG------GSPRL-----E
RSTSPASTG---------HARRTSS--GRYAGYSRDE-S-EL---GG----EVTSE----
----------F---AYSVQIPATPDFH------------VRPM----SP--AIAGKAEQQ
FVSSTIFTGGFETVTRGHVMDKMM------------------------------------
--------EI-EGNH---------------------------------------------
---------------------------------------PQLACAPG-TICGVVGCDGKS
LR-DERGEELFPC-ECKFRICRDCYLDALAT-PSARCPGCKEDYKTPDE-----------
------S--------------PRAGNFQR-LPT-LSER---AA----RMERRLSLLR---
------NAKPGSQSLMQNNAYSDFDHS---------------------------------
------------------------------------------------------------
------RWLYETKGTYGYGNAVWPKDNGY---SGGGG---GTDT-GMGT-----------
-------------GPPNFVDK-S----KKP--LSRKAPISPGILSP-YRLLVVIRMVVLG
LFLTWRVRH--------N-------------NPDAMW-----LW-GMSIVCEIWFAFSWI
LDQLPKLSPINRMTDLKVLKE--KF-ESPS-PANPDGR---SDLPGVDVFVSSADP----
EKEPPLTTGNTILSILAADYPLE--KLSCYLSDDGGSLLSFEALAEAASFSRIWVPFCRK
HDIEPRNPETYFL-------------L----K-GD-PTKG--KS-RPDFVKDRRR-----
----------VK------REYDEFKVRINGLPDAIRRRSDAY---NAH-EELRAKRDQFE
I------------G-LD-PYEPL-NVPKATW-M----AD-GTHWPGTWTQAGKEHGRGDH
AGII-Q----------------------------VM---LAPPT----YE--PLMGSP--
ESEE-----NIIDTSDVDIR-LPMLVYVSREKRPKYDHNKKAGAMNALV-----------
-----------------------------------RSSAIMSNGPFILNLDCDHYIYNSL
ALREAMCFFM-D-R--GG-----DRLCYIQFPQRF--EGVDPNDRYANHNTVFFD-----
---------------VNMRALDGLQGPVYVGTGCVFRRTALYGFDPPRY----KEHPGLW
ETIC-C------------GGKKK----RKRV-----------------------------
---------APRREVE-VDSALHG----AITVAEE-------------------EEE-LE
A-MMLP-----KRFGD-SASFVASIPIAQ--FQGRPLADP-G-VKNGRPAGAL-TVARE-
------------PLDA---STIAE--AINVISCYFE--DKTEWGG-R-------------
------VGWIYGSVTE-------------DVVTGY-RMHNR---------------GWRS
IYCVT------------KR-DAFRGTAPINLTDRLHQVLRWATGSVEIFFSR-NNALFG-
--S----PRLKLLQRVAYLNVGIYPF-TSIFLLCYC-FLPALSLFSG-------------
---QFIVY-QL-------------------------------------------------
------------------------------------------------------------
------------------------------------------------------------
------------------------------------------------------------
------------------------------------------------------------
-----------------NITFLV-YLLTITITLCMLALLEVKWSGITLEEWWRNEQFWVI
GGTSAHLAAVFQGFLK-VIA-GVDISFTLTSKAT---G--D-----------E-----G-
------DD--E-FADLYV-----VK----WSALMIPPITIMITNVVAIAVGTSRQIYS--
--TIPE-------WSKL---IGGVFFSLWVLS---------HLYPFAK------------
----------------------------------------GLM--GR------KGKT-P-
------------------------------------------------------------
-------------------------------------------------------T----
------------------------------------------------------------
---II------------------------------------------YV-----------
------------------------------------------------------------
------------------------------------------------------------
------------------------------------------WS-GLLS-----------
------------------------------------------------------------
------------------------------------------------------------
----------------------VI--------------------ISL-------------
---------MWVYINPPS----------------GTSV-T------GGG--LSFP-----
------------------------------------------------------------
--
>pp_4876
ME----------------------------------------------------------
------------------------------------------------------------
----------------------------------------------------------AN
--AGLVAGS----HNRNELVIIRQ------------------------------------
--------DG----D--GP-----------------------------------------
---------------------------------------KPLNNVNSH---ICQICGDDV
G-ITTEGELFVACNECGFPVCRPCYEYERHE-GNQSCPQCRTRYERHKGSPRVDG-D-ED
------E--------------D-DTDDLE-NEFNYRD----VHKQD----------KQQA
-----TDDVL-HSHMSYGLEN-DQTM----------------------SSMRSQFSLRTV
SGM------SESNSTSL--EHHAIVLPP-----SS--GGKRIHPIPYLEGGTP-------
--ARP-MDPTKDLAQYGYGSVAWKERVESWKLRQ-GKLQMTM-----TEGGQLQAGG---
-KGGPEEDDLN-GPDLPIMDE-A----RQP--LSRKVPFPSSRINP-YRMIIVIRLVVIA
FFFRYRLLN--------P-------------VPGAYG-----LW-LTSVICEIWFGVSWI
LDQFPKWLPINRETYLDRLSL--RY-EKEG-EP--------SQLAHADIFVSTVDP----
AKEPPLVTANTMLSILAVDYPVD--KVSCYVSDDGAAMLTFEALSETSEFARKWVPFCKK
FNIEPRAPEAYFA-------------L----K-ID-YLKD--RV-QPTFVKERRA-----
----------MK------REYEEFKVRVNALVAKAQ------------------------
------------------------KVPEEGWTM----QD-GTPWPG--------NNTRDH
PGMI-Q----------------------------VF---LGHSG----GR--DTNG----
------------------NE-LPRLVYVSREKRPGFDHHKKAGAMNALV-----------
-----------------------------------RVSAVLTNAPFFLNLDCDHYINNSK
ALREAMCFLM-DPT--VG-----KRVCYVQFPQRF--DGIDRNDRYANHNTVFFD-----
---------------INLKGLDGIQGPVYVGTGCVFKRQALYGYDPPPK----DKISKRS
-HIS-GICPTWCC-----GPRMPRPK-KPKS-----------------------------
KSSGKLKC-SARLD----SA--VPIFSLE-DMGER--IE-----G----ME-D-EKSSLM
SLQNFE-----KRFGQ-SPVFVASTLLED------------------------GGVPHT-
------------ANPG---SLLKE--AIHVISCGYE--DKTEWGK-E-------------
------IGWIYGSVTE-------------DILTGF-KMHCR---------------GWRS
IYCMP------------PR-PAFKGSAPINLSDRLNQVLRWALGSVEICLSR-HCPIWYG
Y-GGGKSGGLKCLERLAYINTTVYPL-TSLPLLAYC-VLPAVCLLTG-------------
---KFIIP-SI-------------------------------------------------
------------------------------------------------------------
------------------------------------------------------------
------------------------------------------------------------
------------------------------------------------------------
-----------------SNLASL-WFISLFISIFATGILEMRWSGVGIDEWWRNEQFWVI
GGVSAHLFAVFQGLLK-VFA-GIDTNFTVTSKSS---E----------------------
------DE--D-FGELYA-----FK----WTSLLIPPTTLLIINLVGVVAGISDAINN--
--GYQT-------WGPL---FGKIFFAFWVIV---------HLYPFLK------------
----------------------------------------GLM--GR------QNRT-P-
------------------------------------------------------------
-------------------------------------------------------T----
------------------------------------------------------------
---IV------------------------------------------IV-----------
------------------------------------------------------------
------------------------------------------------------------
------------------------------------------WS-ILLA-----------
------------------------------------------------------------
------------------------------------------------------------
----------------------SI--------------------FSL-------------
---------LWVRIDPFL----------------TKVT-GPD--LQQC-GINC-------
------------------------------------------------------------
--
>pp_5113
MK----------------------------------------------------------
------------------------------------------------------------
----------------------------------------------------------AN
--AGLLAGS----HNRNELVIIRQ------------------------------------
--------EG----D--GP-----------------------------------------
---------------------------------------KPLSYVNSH---ICQICGDDV
G-LTVEGEMFVACNECGFPVCRPCYEYERKD-GTQACPQCRTRYRRHKGSPRVKG-D-DE
------E--------------E-DTDDLD-NEFNHAVN---LDNHD----------KQQV
-----VDEML-HSQMAYGRDT-EVMLS---------A-----------TQ--PRYPLLTD
GHRHMVSVTSESNATSP--DHQAIF--H-----VA--GGKGSHTVSYSDIGSP-------
--ARS-LDPAKDLGSYGYGSIAWKERVESWKLRQ-G-MQMTT-----TAGGQLQANG---
-KGGDDGSHQD-CSDLPIMDE-S----RQP--LSRKVPFPSSKINP-YRMIIVIRLVVIC
LFFRYRILN--------P-------------VNEAYG-----LW-LVSVICEIWFGISWI
LDQFPKWLPINRETYLDRLSL--RF-EKEG-EP--------SQLAPVDIYVSTVDP----
MKEPPLVTANTVLSILAVDYPVD--KVSCYISDDGASMLTFEVLSETSEFARKWVPFCKK
FNIEPRAPEVYFA-------------L----K-ID-YLKD--KV-QPTFVKERRA-----
----------MK------REYEEFKVRVNALVAKAQ------------------------
------------------------KMPDEGWTM----QD-GTPWPG--------NNTRDH
PGMI-Q----------------------------VF---LGHSG----GH--DTEG----
------------------NE-LPRLVYVSREKRPGFNHHKKAGAMNALV-----------
-----------------------------------RVSAVLTNAPFFLNLDCDHYINNSK
ALREAMCFLM-DPI--VG-----KRVCYVQFPQRF--DGIDRNDRYANHNTVFFD-----
---------------INLKGLDGVQGPVYVGTGCCFKRRAIYGYDPPPK----DPKASSG
-RSQ-SVFPSWLC-----GPLKKGLQ-NARA----------------------------G
K-GGKKRQ-PSRSD----SS--IPIFSLE-DIEEE--IE-----G----MD-E-EKSSLM
SSKNFE-----KRFGQ-SPVFVASTLMEN------------------------GGVPHS-
------------ANPG---SLLKE--AIHVISCGYE--DKTDWGK-E-------------
------IGWIYGSVTE-------------DILTGF-KMHCR---------------GWRS
IYCMP------------AR-AAFKGSAPINLSDRLQQVLRWALGSVEISLSR-HCPLWYG
Y-GGGKNGGLKCLERLAYINTTIYPL-TSLPLLAYC-VLPAVCLLTG-------------
---KFIIP-TI-------------------------------------------------
------------------------------------------------------------
------------------------------------------------------------
------------------------------------------------------------
------------------------------------------------------------
-----------------SNLASL-WFISLFISIFATGILEMRWSGVGIDEWWRNEQFWVI
GGVSAHLFALFQGLLK-VFA-GIDTNFTVTSKQA---E----------------------
------DE--D-FAELYM-----IK----WTALLIPPTTLLVINMIGVVAGISDAINN--
--GYQS-------WGPL---FGKLFFAFWVIV---------HLYPFLK------------
----------------------------------------GLM--GR------QNRT-P-
------------------------------------------------------------
-------------------------------------------------------T----
------------------------------------------------------------
---IV------------------------------------------IV-----------
------------------------------------------------------------
------------------------------------------------------------
------------------------------------------WS-ILLA-----------
------------------------------------------------------------
------------------------------------------------------------
----------------------SI--------------------FSL-------------
---------LWVRIDPFL----------------AKVK-GPD--LSQC-GINC-R-----
------------------------------------------------------------
--
>pp_5273
MR----------------------------------------------------------
------------------------------------------------------------
----------------------------------------------------------A-
------------------------------------------------------------
------------------------------------------------------------
------------------------------------------------------------
------------------------------------------------------------
------------------------------------------------------------
------------------------------------------------------------
------------------------------------------------------------
------------------------------------------------------------
------------------------------------------------------------
------------------------------------------------------------
------------------------------------------------------------
-----------------------------------------------------W------
------------------------------------------------------------
------------------------------------------------------------
-----------------------------GW-----------------------------
-----Q----------------------------VF---LGHSG----GH--DTDG----
------------------NE-LPRLVYVSREKRPGFNHHKKAGAMNALV-----------
-----------------------------------RVSAVLTNAPFFLNLDCDHYINNSK
ALREAMCFLM-DPI--VG-----KRVCYVQFPQRF--DGIDRNDRYANHNTVFFD-----
---------------INLKGLDGVQGPVYVGTGCCFKRQAIYGYDPPPK----DAKASGG
-RSQ-GVCPSWLC-----GPRKKGVG-KAKV----------------------------A
K-GGKKKP-PSRSD----SS--IPIFSLE-DIEEG--IE-----G----ID-E-EKSSLM
SLKNFE-----KRFGQ-SPVFVASTLLEN------------------------GGVPHS-
------------ANPG---SLLKE--AIHVISCGYE--DKTDWGK-E-------------
------IGWIYGSVTE-------------DILTGF-KMHCR---------------GWRS
IYCMP------------TR-PAFKGSAPINLSDRLNQVLRWALGSVEISLSR-HCPLWYG
Y-GGGKNGGLKCLERLAYINTTIYPL-TSLPLLAYC-VLPAVCLLTG-------------
---KFIIP-TI-------------------------------------------------
------------------------------------------------------------
------------------------------------------------------------
------------------------------------------------------------
------------------------------------------------------------
-----------------SNLASL-WFISLFISIFATGILEMRWSGVGIDEWWRNEQFWVI
GGVSAHLFALFQGLLK-VFA-GIDTNFTVTSKQA---E----------------------
------DE--D-FAELYM-----IK----WTALLIPPTTLIVINMIGVVAGISDAINN--
--GYQS-------WGPL---FGKLFFAFWVIV---------HLYPFLK------------
----------------------------------------GLM--GR------QNRT-P-
------------------------------------------------------------
-------------------------------------------------------T----
------------------------------------------------------------
---IV------------------------------------------IV-----------
------------------------------------------------------------
------------------------------------------------------------
------------------------------------------WS-ILLA-----------
------------------------------------------------------------
------------------------------------------------------------
----------------------SI--------------------FSL-------------
---------LWVRIDPFL----------------AKVK-GPD--LSQC-GINC-------
------------------------------------------------------------
--
>pp_5275
MR----------------------------------------------------------
------------------------------------------------------------
----------------------------------------------------------A-
------------------------------------------------------------
------------------------------------------------------------
------------------------------------------------------------
------------------------------------------------------------
------------------------------------------------------------
------------------------------------------------------------
------------------------------------------------------------
------------------------------------------------------------
------------------------------------------------------------
------------------------------------------------------------
------------------------------------------------------------
-----------------------------------------------------W------
------------------------------------------------------------
------------------------------------------------------------
-----------------------------GW-----------------------------
-----Q----------------------------VF---LGHSG----GH--DTDG----
------------------NE-LPRLVYVSREKRPGFNHHKKAGAMNALV-----------
-----------------------------------RVSAVLTNAPFFLNLDCDHYINNSK
ALREAMCFLM-DPI--VG-----KRVCYVQFPQRF--DGIDRNDRYANHNTVFFD-----
---------------INLKGLDGVQGPVYVGTGCCFKRQAIYGYDPPPK----DAKASGG
-RSQ-GVCPSWLC-----GPRKKGVG-KAKV----------------------------A
K-GGKKKP-PSRSD----SS--IPIFSLE-DIEEG--IE-----G----ID-E-EKSSLM
SLKNFE-----KRFGQ-SPVFVASTLLEN------------------------GGVPHS-
------------ANPG---SLLKE--AIHVISCGYE--DKTDWGK-E-------------
------IGWIYGSVTE-------------DILTGF-KMHCR---------------GWRS
IYCMP------------TR-PAFKGSAPINLSDRLNQVLRWALGSVEISLSR-HCPLWYG
Y-GGGKNGGLKCLERLAYINTTIYPL-TSLPLLAYC-VLPAVCLLTG-------------
---KFIIP-TI-------------------------------------------------
------------------------------------------------------------
------------------------------------------------------------
------------------------------------------------------------
------------------------------------------------------------
-----------------SNLASL-WFISLFISIFATGILEMRWSGVGIDEWWRNEQFWVI
GGVSAHLFALFQGLLK-VFA-GIDTNFTVTSKQA---E----------------------
------DE--D-FAELYM-----IK----WTALLIPPTTLIVINMIGVVAGISDAINN--
--GYQS-------WGPL---FGKLFFAFWVIV---------HLYPFLK------------
----------------------------------------GLM--GR------QNRT-P-
------------------------------------------------------------
-------------------------------------------------------T----
------------------------------------------------------------
---IV------------------------------------------IV-----------
------------------------------------------------------------
------------------------------------------------------------
------------------------------------------WS-ILLA-----------
------------------------------------------------------------
------------------------------------------------------------
----------------------SI--------------------FSL-------------
---------LWVRIDPFL----------------AKVK-GPD--LSQC-GINC-------
------------------------------------------------------------
--
>pp_5741
MAGG-------------------------------------------------------Q
SVNGGSTTHR--------SSRGAAG--GRYNNLYRDE-S-DM---SGVTDSETGSD----
----------Y---LYTVQIPATPDNQVMNTS----RDSVRGI----DP--VIAGKSEQQ
FVSSTIFTGGFKNQARGHTMDKMM------------------------------------
--------EN-EGNH---------------------------------------------
---------------------------------------PQLAGVRG-PTCACKGCDGKA
MR-DERGEDMTPC-DCHFKICRDCYIDALNS--SGKCPGCKQEYTVADDPFSR-------
------D--------------GSETDMRA-LPP-PSDD---SS----RLERRLSLLK---
------T-KPSM--IVGNGSPADFDHA---------------------------------
------------------------------------------------------------
------RWLYQTKGTYGYGNAVWPGEDGY---DGGGG---NNPP--NLG-----------
-------------ALPEFNDK-V----RRP--LTRKISISTGILSP-YRLIVFIRMVVLA
LFLMWRINH--------P-------------NPDAIW-----LW-GMSVVCEIWFAFSWI
LDQMPKLCPINRLTDLTVLKE--RF-DMPS-PDNPSGR---SDLPGVDIFVSTADP----
EKEPPLTTANTILSILAAEYPLE--KLACYLSDDGGALLSFEALAEAASFARIWIPFCRK
HKIEPRNPETYFL-------------L----K-GD-PTKN--KV-RSDFVKDRRK-----
----------VK------REYDEFKVRVNGLPDSIRRRSDAY---NAH-EEIRAKRQQME
S------------A-VD-PSEPL-NIPKATW-M----AD-GTHWPGTWNQSGKEHGRGDH
AGII-Q----------------------------VM---LAPPT----AE--PLMGSS--
D-EE-----NIIDTTDVDIR-LPMLVYMSREKRRGYDHNKKAGAMNALV-----------
-----------------------------------RTSAVMSNGPFILNLDCDHYIFNSL
AIREAMCFFM-D-K--GG-----DRIAYVQFPQRF--EGVDPNDRYANHNTVFFD-----
---------------VNMRALDGLQGPVYVGTGCVFRRIALYGFDPPRL----PKQ----
------------------------------------------------------------
-----------------VTGLTEH------TTSDS-------------------DDD-IQ
A-TMLP-----KRYGS-SAVFAASIPVAE--FQGRPLADK-G-VFNGRPSGAL-TIPRE-
------------PLDA---GTVAE--AINVVSCFYE--DKTEWGG-R-------------
------VGWIYGSVTE-------------DVVTGF-RMHNR---------------GWRS
IYCVT------------KR-DAFRGTAPINLTDRLHQVLRWATGSVEIFFSR-NNAFLA-
--S----SRLKFLQRVAYLNVGIYPF-TSIFLLVYC-FLPALSLFTG-------------
---QFIVQ-NL-------------------------------------------------
------------------------------------------------------------
------------------------------------------------------------
------------------------------------------------------------
------------------------------------------------------------
-----------------NLSFLI-YLLTITVTLCALAVLEVKWSGISLEEWWRNEQFWVI
GGTSAHLAAVFQGLLK-VMA-GVDISFTLTSKSA---G--E-----------D-----E-
------DD--I-YADLYI-----VK----WSSLFIPPITIGITNMVAIAVGFSRTVYA--
--TSPE-------WSKL---LGGVFFALWVLM---------HLYPFFK------------
----------------------------------------GLM--GK------GGKT-P-
------------------------------------------------------------
-------------------------------------------------------T----
------------------------------------------------------------
---IV------------------------------------------FV-----------
------------------------------------------------------------
------------------------------------------------------------
------------------------------------------WA-GLLS-----------
------------------------------------------------------------
------------------------------------------------------------
----------------------VI--------------------ISL-------------
---------LWVYISPSN----------------ADAA-G------TGG--FTFP-----
------------------------------------------------------------
--
>pp_5742
MGRAPNG----------------------------------------------------S
STNIPVEVH---------HGRGTPS--GRFMNLSRDE-S-EL---GGVTDSEMGSD----
----------Y---LYTVQIPATPDHQLMSAN-----PSSRSV----DS--AIAGKAEQQ
FVSSTIFTGGFKSVTRGHVMEKMM------------------------------------
--------ES-EGNH---------------------------------------------
---------------------------------------PQLAGARG-PICAVEGCDGKA
MR-DERGDDMMPC-DCQFRICRDCYIDALNG--KGVCPGCKDEYRVPDEPLKHT------
------D--------------SRRDDLRA-LPP-PNSDDVTSG----RMDRRLSLTK---
-------QKPGL---LTGNNTTDFDHA---------------------------------
------------------------------------------------------------
------RWLYQTKGTYGYGNALWPKEDAYGSNDGGGG---DGNPTGNVG-----------
-------------AVPEFNDK-S----RRP--LSRKVNISAGILSP-YRLLVAIRMVVLG
MFLAWRIRN--------P-------------NVDAVW-----LW-GMSVVCEIWFAFSWI
LDQLPKLCPINRMTDLTVLKD--KF-ETPR-PENPTGR---SDLPGVDVFVSTADP----
EKEPPLTTGNTILSILASEYPLE--KLAIYLSDDGGALLSFEALAEAASFARIWIPFCRK
HKIEPRNPETYFL-------------L----R-GD-PTKG--KT-RSDFVKDRRR-----
----------VK------REYDEFKVRVNGLPEAIRRRSDAY---NAH-EEIRAKRSQIE
S------------G-GD-PSDPL-MVPKATW-M----AD-GTHWPGTWTQSGKEHGRGDH
AGII-Q----------------------------VM---LAPPT----HE--PLMGSA--
D-EE-----NVIDTTDVDIR-LPMLVYVSREKRPGYDHNKKAGAMNALV-----------
-----------------------------------RTSAVMSNGPFILNLDCDHYIFNSL
AIREAMCFFM-D-K--GG-----DRLAYVQFPQRF--EGVDPNDRYANHNTVFFD-----
---------------VNMRALDGLQGPVYVGTGCVFRRIALYGFDPPRN-----------
---------------------------QIM------------------------------
---------HTKRVNE-VTGMTEH-------TSDE-------------------DDD-LE
A-SMLP-----KRYGQ-SVVFASSIAVAE--FQGRPLADK-G-VLNSRPVGAL-TVPRE-
------------PLDA---STVAE--AINVISCFYE--DKTEWGG-R-------------
------VGWIYGSVTE-------------DVVTGF-RMHNR---------------GWRS
IYCVT------------KR-DAFRGTAPINLTDRLHQVLRWATGSVEIFFSR-NNAFFA-
--S----PRMKFLQRVAYLNVGIYPF-TSIFLLVYC-FLPALSLFTG-------------
---QFIVQ-TL-------------------------------------------------
------------------------------------------------------------
------------------------------------------------------------
------------------------------------------------------------
------------------------------------------------------------
-----------------NLSFLI-YLLTITVTLCVLAILEVRWSGITLEEWWRNEQFWVI
GGTSAHVAAVIQGLLK-VMA-GVEISFTLTSKSA---G--E-----------D-----E-
------DD--I-YADLYV-----VK----WTSLMIPPITIGLTNIIAIAVGVSRTIYS--
--EIPE-------WSKL---IGGVFFSLWVLF---------HLYPFAK------------
----------------------------------------GLM--GK------GGKT-P-
------------------------------------------------------------
-------------------------------------------------------T----
------------------------------------------------------------
---II------------------------------------------YV-----------
------------------------------------------------------------
------------------------------------------------------------
------------------------------------------WA-GLLS-----------
------------------------------------------------------------
------------------------------------------------------------
----------------------VI--------------------ISL-------------
---------LWLYISPNA----------------NRAA-QVGG---GGI--FQFP-----
------------------------------------------------------------
--
>pp_8706
ME----------------------------------------------------------
------------------------------------------------------------
----------------------------------------------------------AN
--AGLIAGS----HNRNELVVLRP------------------------------------
--------------DHEGP-----------------------------------------
---------------------------------------KPLSQVNSQ---FCQICGDDV
G-VTVDGELFVACFECGFPVCRPCFEYERKE-GNQSCPQCKSRYNRQKGSPRVPG-D-EE
------E--------------D-DTDDLE-NEFALE-----MGQLD----------EQNV
-----TDAML-HGHMSYGGNY-DHNLPN--------------------LHQTPQFPLLTD
GKM---------GDLDD--DSHAIVLPPP----MN--GGKRVHPLPYIESNLP-------
VQARP-MDPTKDLAAYGYGSVAWKDRVESWKMRQ-EKMM--------TEGSHHHKGG---
-----DMDGDN-GPDLPIMDE-A----RQP--LSRKVPISSARINP-YRMLIVIRLVVLA
FFFRYRILN--------P-------------VEGAYG-----MW-LTSVICEIWFAISWI
LDQFPKWLPINRETYLDRLSL--RY-EKEG-EP--------SQLEHVDIFVSTVDP----
MKEPPLVTANTILSILAVDYPVD--KVSCYLSDDGAAMLTFECISETSEFARKWVPFCKK
FSIEPRAPEMYFA-------------Q----K-ID-YLKD--KV-QPTFVKERRA-----
----------MK------REYEEFKVRVNALVAKAQ------------------------
------------------------KVPEEGWTM----QD-GTPWPG--------NNSRDH
PGMI-Q----------------------------VF---LGHSG----GH--DTDG----
------------------NE-LPRLVYVSREKRPGFNHHKKAGAMNALV-----------
-----------------------------------RVSAVLTNAPYFLNLDCDHYINNSK
ALREAMCFFM-DPS--VG-----KKVCYVQFPQRF--DGIDRNDRYANHNTVFFD-----
---------------INLKGLDGIQGPVYVGTGTVFNRKALYGYEPVLK----EKESKGT
-GCG-AACSTLCC-----GKRKKDKK-KNKK----------------------------S
KFSRKKTA-PTRSD----SN--IPIFSLE-EIEEG---------------D-E-EKSSLV
NTINYE-----KRFGQ-SPVFVASTLLEH------------------------GGVHHS-
------------ASPG---SLLKE--AIHVISCGYE--DKTDWGK-E-------------
------IGWIYGSVTE-------------DILTGF-KMHCR---------------GWRS
IYCMP------------TR-PAFKGSAPINLSDRLNQVLRWALGSVEISLSR-HCPLWYG
Y-G----GRLKCLERLAYINTTIYPL-TSLPLVAYC-VLPAVCLLTG-------------
---NFIIP-TI-------------------------------------------------
------------------------------------------------------------
------------------------------------------------------------
------------------------------------------------------------
------------------------------------------------------------
-----------------SNLDSL-YFISLFLSIFVTGILEMRWSGVGIDEWWRNEQFWVI
GGVSAHLFALFQGLLK-VFA-GVDTNFTVTSKQA---D----------------------
------DE--D-FGELYM-----LK----WTSLLIPPTTILILNLVGVVAGISDAINN--
--GYQS-------WGPL---FGKLFFAFWVIV---------HLYPFLK------------
----------------------------------------GLM--GR------QNRT-P-
------------------------------------------------------------
-------------------------------------------------------T----
------------------------------------------------------------
---IV------------------------------------------IV-----------
------------------------------------------------------------
------------------------------------------------------------
------------------------------------------WS-ILLA-----------
------------------------------------------------------------
------------------------------------------------------------
----------------------SI--------------------FSL-------------
---------LWVRINPFL----------------SRSN-GPN--LVEC-GLSC-------
------------------------------------------------------------
--
>pp_9021
ME----------------------------------------------------------
------------------------------------------------------------
----------------------------------------------------------AN
--AGLVAGS----HNRNELVVIPA------------------------------------
--------EGI---H--GP-----------------------------------------
---------------------------------------RPENQVNEL---VCQICGDAV
G-VNQDNELFVACNECAFPVCRTCYEYERKE-GNGVCPHCKTRYKRLKGSARVPG-D-DE
------E--------------D-DLDDLE-NEF----E---MDKKD----------QQPS
-----PDAML-HGRMNYGRMY-EHEMA------THHM-----------MHQQPRFPLITD
GQV--------GDSEDD--ENHALVVPS------N--SNKRVQPINYMDSNLP-------
VQARP-MDPSKDLAAYGYGSVAWKDKVDSWKQRQ-EKMQMMM-----SEGGVLHP-----
-----SDVDPN-GPDLPIMDE-S----RQP--LSRKIPIASSRINP-YRMVIVIRLVVLA
FFLRYRILH--------P-------------VEGAFG-----LW-ITSVVCEIWFAVSWI
LDQFPKWLPIQRETYLDRLSL--RY-EKPG-EP--------SQLVNVDVYVSTVDP----
LKEPPIVTANTILSILAVDYPVD--KVSCYLSDDGAAMLTFEALSETSEFARKWVPFCKK
FTIEPRAPEMYFA-------------Q----K-ID-YLRD--KV-QPTFVKERRA-----
----------MK------REYEEFKVRVNALVAKAL------------------------
------------------------KVPEDGWTM----QD-GTPWPG--------NNKSDH
PGMI-Q----------------------------VF---LGHSG----GL--DTDG----
------------------NE-LPRLVYVSREKRPGFNHHKKAGAMNALV-----------
-----------------------------------RVSAVLTNAPYMLNLDCDHYINNSK
AIREAMCFMM-DPN--VG-----PKVCYVQFPQRF--DGIDRNDRYANHNTVFFD-----
---------------INMKGLDGIQGPVYVGTGCVFRRQALYGFDPPKN----KKKGKGG
-CLD-SLCPSFCC-----GGRKKKSK-KSKK----------------------------P
WKYSKKKA-PSGAD----SS--IPIFRLE-DAEEG--MD-----GGMLDHD-YEKSSPIM
STKDIE-----KRFGQ-SPVFIASTMSDS------------------------EGVRHS-
------------ASAG---SLLKE--AIHVISCGYE--DKTEWGK-E-------------
------IGWIYGSVTE-------------DILTGF-RMHCR---------------GWRS
IYCMP------------HR-PAFKGSAPINLSDRLNQVLRWALGSVEISLSR-HCPLWYG
Y------GRLKCLERLAYINTTIYPL-TSLPLVAYC-TLPAVCLLTG-------------
---KFIIP-TI-------------------------------------------------
------------------------------------------------------------
------------------------------------------------------------
------------------------------------------------------------
------------------------------------------------------------
-----------------SNLDSL-WFISLFMSIFITGILEMRWSGVGIDEWWRNEQFWVI
GGVSAHLFALFQGLLK-VFA-GIDTNFTVTSKTG---E----------------------
------DE--D-FGELYT-----LK----WTSLLIPPTTLLLFNMVGVVAGISDAINN--
--GYSA-------WGPL---FGKLFFAFWVIV---------HLYPFLK------------
----------------------------------------GLM--GR------QNRT-P-
------------------------------------------------------------
-------------------------------------------------------T----
------------------------------------------------------------
---IV------------------------------------------IV-----------
------------------------------------------------------------
------------------------------------------------------------
------------------------------------------WS-ILLA-----------
------------------------------------------------------------
------------------------------------------------------------
----------------------SI--------------------FSL-------------
---------LWVRIDPFL----------------PKST-GPN--LVRC-GLTC-L-----
------------------------------------------------------------
--
>pp_9090
MTSPGSS-------------------LSIPGARSFRNYSIPRG------SSPKL-----E
RSSSPASSG---------HTRRTSS--GRYLSLSRDE-S-EM---GG----EVSSE----
----------F---AYTVQIPATPDFQSMSGSMSGTTPSVRPM----DP--AMAGKAEQQ
FVSSTIFTGGFNSVTRGHVMEKMM------------------------------------
--------EL-EAHH---------------------------------------------
---------------------------------------PQLACARG-MSCSVHGCDGKS
LR-DERGEEMLPC-ECGFRICRDCYLDALAS-PSPKCPGCKDDYKTCDE-----------
------S--------------SRPTIFRS-LTTSLSMN---PT----RMERRLSLLK---
------TNNPGGL-LMHQNSNGDFDTS---------------------------------
------------------------------------------------------------
------RWLYETKGTYGYGNAVWPKDNGY---SKNG------NS-GMGA-----------
-------------APATFVDK-S----KKP--LTRKISISPGILSP-YRLLVLIRMVVLG
LFLTWRVKH--------N-------------NPDAMW-----LW-GMSIVCEIWFAFSWI
LDQLPKLCPINRMTDLQVLKE--KF-ELSS-PENPDGR---SDLPGVDVFVSSADP----
EKEPPLTTGNTILSILAADYPLE--KLSCYLSDDGGSLLSFEALAEAASFSRIWVPFCRK
HNIEPRNPETYFL-------------L----K-GD-PTKN--KL-RPDFVKDRRR-----
----------VK------REYDEFKVRINGLPDAIRRRSDAY---NAH-EELRAKRVQIE
S------------G-GD-PSEPL-KVLKATW-M----AD-GTHWPGTWSHSGAEHGRGDH
AGII-Q----------------------------VM---LAPPT----YE--PLLGSA--
D-EE-----NIIDTTDVDIR-LPMLVYVSREKRPGYDHNKKAGAMNALV-----------
-----------------------------------RTSAIMSNGPFILNLDCDHYIYNSL
ALREAMCFFM-D-R--GG-----DRLCYVQFPQRF--EGVDPNDRYANHNTVFFD-----
---------------VNMRALDGLQGPVYVGTGCVFRRIALYGFDPPRY----KTRPGCW
ETLS-C------------FKKKK----H--------------------------------
---------ALKREVE-VQT-LNG------ISDDE-------------------DDA-IE
T-LMLP-----KRYGD-SATFAASIPIAQ--FQGRPLQDH-G-VQNGRPAGAL-TLPRE-
------------PLDA---TTVAE--AINVISCFYE--DKTEWGG-R-------------
------VGWIYGSVTE-------------DVVTGF-RMHNR---------------GWRS
IYCVT------------KR-DAFRGTAPINLTDRLHQVLRWATGSVEIFFSR-NNALLA-
--S----PRLKFLQRIAYLNVGIYPF-TSIFLVVYC-FLPALSLFSG-------------
---QFIVY-QL-------------------------------------------------
------------------------------------------------------------
------------------------------------------------------------
------------------------------------------------------------
------------------------------------------------------------
-----------------NITFLV-YLLTITVTLCLLAILEVKWSGITLEEWWRNEQFWVI
GGTSAHLAAVFQGFLK-VIA-GVDISFTLTSKSG---G--D-----------E-----E-
------GD--E-FADLYV-----VK----WSALMIPPITIMITNAVAIAVGTSRQIYS--
--TIPE-------WSKL---IGGVFFSLWVLS---------HLYPFAK------------
----------------------------------------GLM--GR------RGRT-P-
------------------------------------------------------------
-------------------------------------------------------T----
------------------------------------------------------------
---IV------------------------------------------YV-----------
------------------------------------------------------------
------------------------------------------------------------
------------------------------------------WS-GLLS-----------
------------------------------------------------------------
------------------------------------------------------------
----------------------VI--------------------ISL-------------
---------MWVYISPPQ----------------GSAA-AG-----GGG--FTFP-----
------------------------------------------------------------
--
>pp_9410
------------------------------------------------------------
-------MH---------HGRRTSS--GRFMNLSRDE-S-EL---GAVTDSEMGSD----
----------F---LYTVQIPATPDHQLMTAN-----PSSRSV----DS--AISGKAEQQ
FVSSTIFTGGFKSVTRGHVMEKMM------------------------------------
--------ES-EGSH---------------------------------------------
---------------------------------------PQLGGARG-PICAMEGCDGKS
MR-DERGDELFPC-ECNFRICRDCYVDALNG--KGLCPGCKEEYKIPDEPPTHT------
------D--------------VRRDDLRA-LPP-PNHDDVTSG----RMDRRLSLTK---
-------QKPGL---LMGNNTTDFDHA---------------------------------
------------------------------------------------------------
------RWLYQTKGTYGYGNAVWPKDDGYGGNDGGGG---KGNPTNNVG-----------
-------------VVPEFNDK-S----RRP--LSRKVHISAGILSP-YRLLVAIRMVVLG
MFLAWRVRH--------Q-------------NQDAVW-----LW-GMSVVCEIWFAFSWI
LDQLPKLCPINRMTDLSVLKD--KF-ETPR-PENPTGR---SDLPGVDVFVSTADP----
EKEPPLTTGNTILSILASEYPLE--KLAIYLSDDGGALLSFEALAEAASFARIWIPFCRK
HKIEPRNPETYFL-------------L----K-GD-PTKG--KT-RPDFVKDRRR-----
----------VK------REYDEFKVRVNGLPEAIRRRSDAY---NSH-EEIRAKRSQIE
T------------G-AD-PSEPL-NVPKATW-M----AD-GTHWPGTWTQSGKEHGRGDH
AGII-Q----------------------------VM---LAPPT----HE--PLMGSA--
D-EE-----NLIDTTDVDIR-LPMLVYVSREKRPGYDHNKKAGAMNALV-----------
-----------------------------------RTSAVMSNGPFILNLDCDHYIFNSL
AIREAMCFFM-D-K--GG-----DRLAYVQFPQRF--EGVDPNDRYANHNTVFFD-----
---------------VNMRALDGLQGPVYVGTGCVFRRIALYGFDPPRS----REHGGCF
DFFC-C------------CCAGSKNKNQIM------------------------------
---------HTKRVNE-VTGLTEH-------TSDE-------------------DDD-LE
A-SMLP-----KRYGA-SVVFASSIAVAE--FQGRPLADK-G-VLNSRPVGAL-TVPRE-
------------PLDA---STVAE--AINVISCFYE--DKTEWGG-R-------------
------VGWIYGSVTE-------------DVVTGF-RMHNR---------------GWRS
IYCVT------------KR-DAFRGTAPINLTDRLHQVLRWATGSVEIFFSR-NNAFFA-
--S----PRMKFLQRIAYLNVGIYPF-TSIFLLVYC-FLPALSLFTG-------------
---QFIVQ-TL-------------------------------------------------
------------------------------------------------------------
------------------------------------------------------------
------------------------------------------------------------
------------------------------------------------------------
-----------------NLSFLV-YLLIITVTLCMLAILEVKWSGITLEEWWRNEQFWVI
GGTSAHVAAVIQGLLK-VMA-GVEISFTLTSKSA---G--E-----------D-----E-
------DD--I-YADLYV-----VK----WTSLMIPPITIGLTNIIAIAVGVSRTIYS--
--EIPE-------WSKL---IGGVFFSLWVLF---------HLYPFAK------------
----------------------------------------GLM--GK------GGKT-P-
------------------------------------------------------------
-------------------------------------------------------T----
------------------------------------------------------------
---II------------------------------------------YV-----------
------------------------------------------------------------
------------------------------------------------------------
------------------------------------------WA-GLLS-----------
------------------------------------------------------------
------------------------------------------------------------
----------------------VI--------------------ISL-------------
---------LWLYISPSA----------------NRTA-QAGD---GGG--FQFP-----
------------------------------------------------------------
--
>pp_9415
------------------------------------------------------------
----------------------------------------------------MGSD----
----------Y---LYTVQIPATPDNQVMGSS----RDNIRGM----DP--VIAGKSEQQ
FVSSTIFTGGFKNQTRGHTLDKMM------------------------------------
--------EG-EGNH---------------------------------------------
---------------------------------------LQLAGARG-PTCACDGCDGKA
MR-DERGEDMTPC-DCHFKICRDCYIDALNG--SGKCPGCKLEYTVADDPFSQ-------
------N--------------GSETDMRA-LPP-PGDD---SS----RLERRLSLLK---
------T-KPGM--IVSNGSSTDFDHA---------------------------------
------------------------------------------------------------
------RWLYQTKGTYGYGNAVWPGDQGH---DGGGG---NNPP--NMG-----------
-------------ALPEFNDK-V----RRP--LTRKVSISTAILSP-YRLIVLIRMVVLA
LFLMWRVNH--------P-------------NNDAIW-----LW-GMSVVCEIWFAFSWI
LDQLPKLCPINRLTDLSVLKE--RF-DTPS-PENPSGR---SDLPGIDIFVSTADP----
EKEPPLTTANTILSILASEYPLE--KLACYLSDDGGALLSFEALAEAASFARIWIPFCRK
HNIEPRNPETYFV-------------L----K-GD-PTKN--KV-RSDFVKDRRK-----
----------VK------REYDEFKVRVNGLPDSIRRRSDAY---NAH-EEIRAKRQQME
S------------G-SD-PSEPL-NIPKATW-M----AD-GTHWPGTWSQSGREHGRGDH
AGII-Q----------------------------VM---LAPPT----AE--PLMGSS--
D-EE-----NIIDTTDVDIR-LPMLVYMSREKRPGYDHNKKAGAMNALV-----------
-----------------------------------RTSAVMSNGPFILNLDCDHYIFNSL
ALREAMCFFM-D-K--GG-----DRLAYVQFPQRF--EGVDPNDRYANHNTVFFD-----
---------------VNMRALDGLQGPVYVGTGCVFRRIALYGFDPPRF----RERSCCY
SLCC-G------------CCEPKKPKMKKTR-----------------------------
---------SQKRASE-VTGLTEN------ITSDD-------------------DDD-IE
A-TMLP-----KRYGA-SAVFAASIPVAE--FQGRPLADK-G-VLNSRPAGAL-TVPRE-
------------PLDA---ETVAE--AINVVSCFYE--DKTEWGG-R-------------
------VGWIYGSVTE-------------DVVTGF-RMHNR---------------GWRS
IYCVT------------KR-DAFRGTAPINLTDRLHQVLRWATGSVEIFFSR-NNALLA-
--S----SRLKFLQRIAYLNVGIYPF-TSIFLLVYC-FLPALSLYTG-------------
---QFIVQ-NL-------------------------------------------------
------------------------------------------------------------
------------------------------------------------------------
------------------------------------------------------------
------------------------------------------------------------
-----------------NLSFLI-YLLTITITLFALAVLEVKWSGISLEEWWRNEQFWVI
GGTSAHLAAVFQGLLK-VMA-GVDISFTLTSKSA---G--E-----------D-----E-
------DD--I-YADLYI-----VK----WSSLFIPPITIGLTNMVAIAVGISRTIYA--
--TNPE-------WSKL---LGGVFFSLWVLL---------HLYPFFK------------
----------------------------------------GLM--GK------GGKT-P-
------------------------------------------------------------
-------------------------------------------------------T----
------------------------------------------------------------
---IV------------------------------------------FV-----------
------------------------------------------------------------
------------------------------------------------------------
------------------------------------------WA-GLLS-----------
------------------------------------------------------------
------------------------------------------------------------
----------------------VI--------------------ISL-------------
---------LWVYISPSN----------------DSTA-A------SGG--FTFP-----
------------------------------------------------------------
--
>pp_9514
MASPRSA-------------------AT--GGLGFRNAGQSRGVQMTGRTNSDN-----Q
NAGGG-NHH---------HARRTSS--GRFNNLSRDM-S-EM---GGATDSELGSD----
----------Y---LYTVQIPATPDHPMSG-----------------DR--AVPGKGE--
------------------------------------------------------------
------------------------------------------------------------
----------------------------------------QLGGARG-PTCAVINCDGKA
MR-DERGEDMTPC-DCNFKICRDCYIDALNG--SGKCPGCKDDYTASDEPFSQ-------
------G--------------GSQNDMRV-LPP-NGDD---SS----RLDRRLSLLK---
------T-KPGM--LMSNGSSADFDHA---------------------------------
------------------------------------------------------------
------RWLYQTKGTYGYGNAVWPGDDGY---DGGGG---QGPP--NLG-----------
-------------VLPEFNDK-V----RRP--LTRKVSISTGILSP-YRLIVAIRMVVLA
LFLMWRVQH--------P-------------NPDALW-----LW-GMSVVCEIWFAFSWI
LDQLPKLCPINRLTDLSVLKE--KF-DMPS-PENPSGR---SDLPGVDIFVSTADP----
EKEPPLTTANTILSILASEYPLE--KLACYLSDDGGALLSFEALAEAASFARVWIPFCRK
HKIEPRNPETYFL-------------L----K-GD-PTKN--KV-RSDFVKDRRK-----
----------VK------REYDEFKVRVNGLPDAIRRRSDAY---NAH-EEIRAKRHQME
S------------G-GD-PSEPL-NIPKATW-M----AD-GTHWPGTWTQSGKEHGRGDH
AGII-Q----------------------------VM---LAPPT----AE--PLMGSS--
D-EE-----NIIDTTDVDIR-LPMLVYMSREKRPGYDHNKKAGAMNALV-----------
-----------------------------------RTSAVMSNGPFILNLDCDHYIFNAL
AIREAMCFFM-D-K--GG-----DRLAYVQFPQRF--EGVDPNDRYANHNTVFFD-----
---------------VNMRALDGLQGPVYVGTGCVFRRIALYGFDPPRM----RDHGCCF
QLW---------------------------------------------------------
--------------------LTEH------TTSDD-------------------DDD-IE
A-TMLP-----KRYGS-SAVFAASIPVAE--FQGRPLADK-G-VKNGRPAGAL-TIPRE-
------------PLDA---STVAE--AINVVSCFYE--DKTEWGG-R-------------
------VGWIYGSVTE-------------DVVTGF-RMHNR---------------GWRS
IYCVT------------KR-DAFRGTAPINLTDRLHQVLRWATGSVEIFFSR-NNALLA-
--S----SRLKFLQRIAYLNVGIYPF-TSIFLLVYC-FLPALSLYTG-------------
---QFIVQ-NL-------------------------------------------------
------------------------------------------------------------
------------------------------------------------------------
------------------------------------------------------------
------------------------------------------------------------
-----------------NLAFLI-YLLTITISLCSLAVLEVKWSGISLEEWWRNEQFWVI
GGTSAHLAAVFQGILK-VMA-GVEISFTLTSKSA---G--D-----------D-----E-
------DD--I-YADLYI-----VK----WTSLFIPPITIGITNIVAIAVGVSRTIYS--
--PNPE-------WSKL---LGGVFFSLWVLM---------HLYPFFK------------
----------------------------------------GLM--GK------GGKT-P-
------------------------------------------------------------
-------------------------------------------------------T----
------------------------------------------------------------
---II------------------------------------------YV-----------
------------------------------------------------------------
------------------------------------------------------------
------------------------------------------WA-GLLS-----------
------------------------------------------------------------
------------------------------------------------------------
----------------------VI--------------------ISL-------------
---------LWVYISPQN----------------GSAA-AA-----GGG--FTFP-----
------------------------------------------------------------
--
>pp_9663
MASPRSA-------------------AT--GGLGFRNAGQSRGAQMGGRSNPDS-----H
SSNSGPSLH---------HARRTSS--GRFNNLSRDM-S-EM---GGVTDSELGSD----
----------Y---LYTVQIPATPDHPMAG-----------------DR--VIPGKAQQQ
FVSSTIFTGGFSNQTRGHTMEKMM------------------------------------
--------ED-QGNH---------------------------------------------
---------------------------------------PQLGAVRG-PTCSVINCDGKA
MR-DERGEDMTPC-DCHFKICRDCYIDALNG--SGKCPGCKDDYTVSDEPFSQ-------
------N--------------TSENDMRA-LPP-PSDD---SS----RLERRLSLLK---
------T-KPGM---MSNGSSADFDHA---------------------------------
------------------------------------------------------------
------RWLYQTKGTYGYGNAVWPGEDGY---DGGGG---QGPP--NLG-----------
-------------TLPEFNDK-V----RRP--LTRKVSISTGILSP-YRLIVAIRMVVLA
LFLMWRVQH--------P-------------NPDALW-----LW-GMSVVCEIWFAFSWI
LDQLPKLCPINRLTDLSVLKE--KF-DMPS-PDNPSGR---SDLPGVDIFVSTADP----
EKEPPLTTANTILSILASEYPLE--KLACYLSDDGGALLSFEALAEAASFARVWIPFCRK
HKIEPRNPETYFL-------------L----K-GD-PTKN--KV-RSDFVKDRRK-----
----------VK------REYDEFKVRVNGLPDSIRRRSDAY---NAH-EEIRAKRHQME
S------------G-GD-PSEPL-NIPKATW-M----AD-GTHWPGTWTHSGKEHGRGDH
AGII-Q----------------------------VM---LAPPT----AE--PLMGSS--
D-EE-----NIIDTTDVDIR-LPMLVYMSREKRPGYDHNKKAGAMNALV-----------
-----------------------------------RTSAVMSNGPFILNLDCDHYIFNSL
AIREAMCFFM-D-K--GG-----DRLAYVQFPQRF--EGVDPNDRYANHNTVFFD-----
---------------VNMRALDGLQGPVYVGTGCVFRRIALYGFDPPRI----RDHGCCF
QIW---------------------------------------------------------
--------------------LTDH------TTSDD-------------------DDE-IE
A-SMLP-----KRYGS-SAVFAASIPVAE--FQGRPLADK-G-VHNGRPAGAL-TIPRE-
------------PLDA---STVAE--AINVVSCFYE--DKTEWGG-R-------------
------VGWIYGSVTE-------------DVVTGF-RMHNR---------------GWRS
IYCVT------------KR-DAFRGTAPINLTDRLHQVLRWATGSVEIFFSR-NNALLA-
--S----SRLKFLQRIAYLNVGIYPF-TSIFLLVYC-FLPALSLYTG-------------
---QFIVQ-NL-------------------------------------------------
------------------------------------------------------------
------------------------------------------------------------
------------------------------------------------------------
------------------------------------------------------------
-----------------NLAFLI-YLLTITISLCSLAVLEVKWSGISLEEWWRNEQFWVI
GGTSAHLAAVFQGILK-VMA-GVEISFTLTSKSA---G--D-----------D-----E-
------DD--I-YADLYI-----VK----WTSLFIPPITIGITNIVAIAVGVSRTIYS--
--TNPE-------WSKL---LGGVFFSLWVLM---------HLYPFFK------------
----------------------------------------GLM--GK------GGKT-P-
------------------------------------------------------------
-------------------------------------------------------T----
------------------------------------------------------------
---II------------------------------------------YV-----------
------------------------------------------------------------
------------------------------------------------------------
------------------------------------------WA-GLLS-----------
------------------------------------------------------------
------------------------------------------------------------
----------------------VI--------------------ISL-------------
---------LWVYISPQD----------------GGAA-VG-----GGG--FTFP-----
------------------------------------------------------------
--
>pt_120
MRIWTCLVN---------------------------------------------------
------------------FQGRMTT-----------------------------------
--------------SITLLSCPPP------------------------------------
------------------------------------------------------------
------------------------------------------------------------
------------------------------------------------LITSLHGHPQKI
NPMGLRAV----------------------------------------------------
-----------------------------------------------LVPRHRTLPG---
---------GSL---LSRSQTGDFDHN---------------------------------
------------------------------------------------------------
------RWLFETKGTYGVGNAYWSDQ-------DKYGQDSE-------L-----------
-------------SKSDFLDK-P----WKP--LSRKIRVPAAILSP-YRILVVIRLVLLC
FFLGWRVQN--------P-------------NRDAMW-----LW-GLSIVCEIWFAFSWL
LDIFPKYNPINRSTDLAALRD--KF-EQPS-PANPHGR---SDLPGVDIFVSTADP----
EKEPPLVTANTILSILAADYPVE--KLSCYISDDGGAILTFEAMAEAVKFAEVWVPFCRK
HDIDLRNPDSYFN-------------Q----K-TD-HTKN--KK-RPDFVKDRRW-----
----------MK------REYDEFKVRINGLPEAIRRRSKSF---NSK-ELKKAKSLARE
KNG----------G-VL-PSEGVGDVPKATW-M----AD-GTQWPGTWLDQTADHKKGDH
AGIL-Q----------------------------VM---TKVPE----NE--KVMGQP--
--DE-----KKLDFTGVDIR-IPMFAYVSREKRPGFDHNKKAGAMNALV-----------
-----------------------------------RASAILSNGPFILNLDCDHYFYNCQ
AIREGMCFMM-D-R--GG-----DRICYIQFPQRF--EGIDPSDRYANHNTVFFD-----
---------------GSMRALDGLQGPVYVGTGCMFRRYALYGFLPPRA----NEYLGMF
GSTK-R------------RA-PG---QLEDE-----------------------------
-------------------------------SEAQ-------------------PLT-SH
PDLDLP-----KKFGN-SAMFNESIAVAE--FQGRPLADHKS-VKNGRPPGAL-LLPRP-
------------PLDA---PTVAE--AIAVISCWCE--DKTDWGD-K-------------
------IGWIYGSVTE-------------DVVTGY-RMHNR---------------GWRS
VYCVT------------KR-DAFRGTAPINLTDRLHQVLRWATGSVEIFFSK-NNALFG-
--S----RRLKFLQRIAYLNVGIYPF-TSFFLVTYC-FLPALSLFTG-------------
---TFIVQ-SL-------------------------------------------------
------------------------------------------------------------
------------------------------------------------------------
------------------------------------------------------------
------------------------------------------------------------
-----------------DISFLI-YLLTITVTLTLISLLEIRWSGIGLEEWWRNEQFWAI
GGTSAHLIAVIQGLLK-VVA-GVEISFTLTSKSA---G--E-----------D-----E-
------DD--I-YADLYI-----VK----WTGLFFMPLTIIVVNLVAIVIGCSRTLYS--
--EIPE-------WGKL---MGGLFFSFWVLS---------HMYPFVK------------
----------------------------------------GLL--GR------RGRV-P-
------------------------------------------------------------
-------------------------------------------------------T----
------------------------------------------------------------
---IV------------------------------------------YV-----------
------------------------------------------------------------
------------------------------------------------------------
------------------------------------------WS-GLIS-----------
------------------------------------------------------------
------------------------------------------------------------
----------------------IT--------------------VSL-------------
---------LWISITSEN----------------RGKLEV--------------------
------------------------------------------------------------
--
>pt_16590
MA--------------------------TSSKPKGKTLSSQAS----------------S
AARPQQAVK---------FARRTSS--GRIDSFSQDD-DMDL-------SGEYSGQ----
---------SDYI-NYTVVMPPTPDNQPAHPSSE--------------------------
------------------------------------------------------------
------------------------------------------------------------
---------------------------------------NKSDGTKSRLGSEAQHRSRQV
GA---------------------------REDGYGSHGGSNGGV----------------
-----------------------------------------------KMERGMSIMK---
------SNNKSM---LLRSQTGDFDHN---------------------------------
------------------------------------------------------------
------RWLFETKGTYGVGNAYWSEG-------DNYGQDTE-------L-----------
-------------SMSDFLDK-P----WKP--LTRKIKVPAAILSP-YRILIVIRLIVLF
FFLKWRVQN--------P-------------NPDATW-----LW-GMSIVCEIWFAISWI
LDIFPKFNPINRSTDLAALRD--KF-EKPS-PANPHGR---SDLPGVDIFVSTADP----
EKEPPLVTSNTILSILAADYPVE--KLSCYISDDGGAILTFEAMAEAVRYAEVWVPFCRK
HDIELRNPDSYFS-------------L----K-TD-PTKN--KK-RPDFVKDRRW-----
----------MK------REYDEFKVRINGLPEAIRRRSKSL---NSK-EMKKAKSLAGE
KNG----------G-SL-PPEGV-DVPKATW-M----AD-GTPWPGTWLNPTDDHKKGDH
AGIL-Q----------------------------VM---SKVPA----ND--PVMGHP--
--DE-----KKLDFTGVDVR-IPMFAYVSREKRPGFDHNKKAGAMNALV-----------
-----------------------------------RASAILSNGPFILNLDCDHYFYNCQ
AIREGMCFMM-D-R--GG-----DRICYIQFPQRF--EGIDPSDRYANHNTVFFD-----
---------------GSMRALDGLQGPVYVGTGCMFRRHALYGFLPPRA----NEYLGMF
GSTK-K------------RA-PGFKVQLEDE-----------------------------
-------------------------------SETQ-------------------SLT-SH
PDLNLP-----RKFGN-SAMFNESIAVAE--YQGRPLADHKS-VKNGRPPGAL-LLPRP-
------------PLDA---PTVAE--AIAVISCWYE--DKTEWGD-K-------------
------IGWIYGSVTE-------------DVVTGY-RMHNR---------------GWRS
VYCVT------------KR-DAFRGTAPINLTDRLHQVLRWATGSVEIFFSK-NNAFLG-
--S----RRLKFLQRIAYLNVGIYPF-TSFFLVTYC-FLPALSLFTG-------------
---TFIVQ-SL-------------------------------------------------
------------------------------------------------------------
------------------------------------------------------------
------------------------------------------------------------
------------------------------------------------------------
-----------------DIAFLC-YLLTITVSLTLISLLEIKWSGIGLEELWRNEQFWLI
GGTSAHLAAVLQGLLK-VTA-GIEISFTLTSKSA---G--E-----------D-----E-
------DD--V-FADLYE-----VK----WTSLFLVPLTILVVNIVAIVIGCSRTLYS--
--EIPE-------WGKL---MGGLFFSFWVLS---------HMYPFVK------------
----------------------------------------GLL--GR------RGRV-P-
------------------------------------------------------------
-------------------------------------------------------T----
------------------------------------------------------------
---IV------------------------------------------YV-----------
------------------------------------------------------------
------------------------------------------------------------
------------------------------------------WS-GLVA-----------
------------------------------------------------------------
------------------------------------------------------------
----------------------IT--------------------VSL-------------
---------LWISISSEN----------------RGNLQV--------------------
------------------------------------------------------------
--
>pt_16664
ME----------------------------------------------------------
------------------------------------------------------------
------------------------------------------------------------
------------------------------------------------------------
------------------------------------------------------------
------------------------------------------------------------
------------------------------------------------------------
------------------------------------------------------------
------------------------------------------------------------
------------------------------------------------------------
------------------------------------------------------------
------------GRPKESGTKKASTGGGPPP-LHTVKPMG--ITIF-NRLFATVYALAIL
ALFYHHTKKLLCS-P----------------TLVSFS-----IN-LALSLSDFVLTFMWI
STQTFRMCPVYRKQFPENVEK--VVKR--------------SDFPALDVFICTADP----
YKEPPIGVVNTALSVMAYDYPTE--KISVYVSDDGGSALTLFSFMEAAKFSTHWLPFCKK
NNILVRSPEAYFE-------------S----S--------------HPCTSETEK-----
----------IE------VMYRSMKAKVEHALEKGEVDDRFITGLDQQ------------
-------------------------------------HEIFNKWT-------DNFTRQDH
PPVI-Q----------------------------VL---LDASK----DK--DIAG----
------------------NL-MPNLIYVSRGKCKALPHHFKAGALNALL-----------
-----------------------------------RVSSNMTNAPTILTLDCDFCSNDPQ
TLLRAMCYLC-DPA--IR-----STLAYVQFPQIY--RGINKNDIYCGEYKRLFV-----
---------------INTMGMDGVEGPNYVGTGCFFRRRAFFGSPSSLI-----------
------------------------------------------------------------
----------------------------------------------------------SP
EIPELS-----------PDHVVDKPIQSQ-------------------------------
-------------------SVLAL--AHQVADCNYE--NQTDWGS-K-------------
------IGFRYGSLVE-------------DYYTGF-RLQCE---------------GWKG
IFCNP------------ER-PAFFGDVPINLADALNQQKRWSIGLLEVGFSK-HSPATFG
V------RSKGILMGLGYAQLAFWAI-WSIPITTYA-FLPQLALLNR-------------
---VSIFP-KV-------------------------------------------------
------------------------------------------------------------
------------------------------------------------------------
------------------------------------------------------------
------------------------------------------------------------
-----------------SEPWFF-LYAFLFLGAYGQDCLDFVLAGGSVQRWWNDQRFWHI
RGVTCYLFGSIEFFLK-FLG-ISASGFTVTSKAV--------------------------
------DA--E-QSKRYEQGIFEFG---VHSPMFVSLTLAAIINLISFSQGLVEVFGG--
----NN-------LEGL---FVQMFISGFAVV---------NSWPIYE------------
----------------------------------------AIA--LRN----DTGKM-P-
------------------------------------------------------------
-------------------------------------------------------I----
------------------------------------------------------------
---KT------------------------------------------TI-----------
------------------------------------------------------------
------------------------------------------------------------
------------------------------------------MA-TLLA-----------
------------------------------------------------------------
------------------------------------------------------------
----------------------GA--------------------LYM-------------
---------AASFI--------------------FK------------------------
------------------------------------------------------------
--
>pt_16665
MG----------------------------------------------------------
------------------------------------------------------------
------------------------------------------------------------
------------------------------------------------------------
------------------------------------------------------------
------------------------------------------------------------
------------------------------------------------------------
------------------------------------------------------------
------------------------------------------------------------
------------------------------------------------------------
------------------------------------------------------------
------------ARQQGGSAIQATSTGGHPS-LHTVKPLG--RTLF-NRVFATIYALSIL
ALLFYHAKTLFYS-T----------------TLVSFS-----VT-LALLISDLVLAFFWV
STQTFRMFPVYRKQFPENLKK--IMER--------------SDFPALDVFICTADP----
YKEPPISVVNTALSVMAYDYPTE--KISVYVSDDGGSALTLFAFMEASKFATHWLPFCKK
NNILERSPEAYFE-------------L----N--------------HTCTSEAVN-----
----------IK------IIYESMKVKVERVLERGKVEDENITS-GQE------------
-------------------------------------REAFNKWA-------DSFTRQDH
PAVI-Q----------------------------VL---LDASK----DK--DIAG----
------------------YS-MPNLIYVSREKNKASPHHFKAGALNALL-----------
-----------------------------------RVSGCMTNAPIILTLDCDSCSNDPE
TPLRAMCYLS-DPE--TR-----PQLAYVQFPQIF--RGINKSDIYNAEFKRLYQ-----
---------------INVMGFDGLSGPNYLGTGCFFQRRAFYGSPSSLA-----------
------------------------------------------------------------
----------------------------------------------------------SP
EIPELA-----------PDYIVDKPIQSQ-------------------------------
-------------------SVLAK--AHQ-------------------------------
------------------------------------------------------------
------------------------------------------------------------
------------------------------------------------------------
----------V-------------------------------------------------
------------------------------------------------------------
------------------------------------------------------------
------------------------------------------------------------
------------------------------------------------------------
-----------------SEPWFF-LYAFLFLGAYGQDFLDFILAGGSIQRWWSDQRFWII
RGISSYVFGSVEFFLK-FLG-ISAFGFNVTSKVV--------------------------
------DH--E-QSKRYGQGIFEFG---VHSPMFVTLTAAAIINLISFSQGLVEVFRG--
----NN-------LEGL---FVQMFISGFAVV---------NSWPIYE------------
----------------------------------------AIA--WRK----DKGKM-P-
------------------------------------------------------------
-------------------------------------------------------I----
------------------------------------------------------------
---KT------------------------------------------SI-----------
------------------------------------------------------------
------------------------------------------------------------
------------------------------------------IA-TLLA-----------
------------------------------------------------------------
------------------------------------------------------------
----------------------DL--------------------TTV-------------
---------ITS------------------------------------------------
------------------------------------------------------------
--
>pt_18122
ME----------------------------------------------------------
------------------------------------------------------------
----------------------------------------------------------AN
--AGMVAGS----YRRNELVRIRH------------------------------------
--------DSD---S--AP-----------------------------------------
---------------------------------------KPLKNLNGQ---TCQICGDNV
G-VTENGDIFVACNECAFPVCRPCYEYERKD-GTQSCPQCKTRYRRHKGSPRVDG-D-ED
------E--------------D-DVDDLE-NEFNYAQGIGKARR-------------QWQ
-----GE----DIELSSSSR----------------------------HE-SQPIPLLTN
GQP----VSGEIPCATP--DNQSVRTTSGPL--GP--AERNVNSSPYIDPRQP-------
VHVRI-VDPSKDLNSYGLGNVDWKERVEGWKLKQ-DKNIMQM--------TNRYPE---G
K-GDIEGTGSN-GDELQMADD-A----RQP--LSRVVPISSSHLTP-YRVVIILRLIILG
FFLQYRVTH--------P-------------VKDAYG-----LW-LTSVICEIWFALSWL
LDQFPKWMPINRETYLDRLAL--RY-DRDG-EP--------SQLAPIDIFVSTVDP----
LKEPPIVTANTVLSILAVDYPVD--KVSCYVSDDGSAMLTFEALSETAEFARKWVPFCKK
HNIEPRAPEFYFA-------------Q----K-ID-YLKD--KI-QPSFVKERRA-----
----------MK------REYEEFKVRINALVAKAQ------------------------
------------------------KMPEEGWTM----QD-GTPWPG--------NNPRDH
PGMI-Q----------------------------VF---LGHSG----GL--DTDG----
------------------NE-LPRLVYVSREKRPGFQHHKKAGAMNALI-----------
-----------------------------------RVSAVLTNGAYLLNVDCDHYFNNSK
ALKEAMCFMM-DPA--YG-----KKTCYIQFPQRF--DGIDLHDRYANRNIVFFD-----
---------------INLKGLDGIQGPVYVGTGCCFNRQALYGYDPVLT----EEDLEPN
-IIV-KS----CC-----GSRKKGR--GGNK----------------------------K
YID-KKRA-MKRTE----ST--VPIFNME-DIEEG--VE-----G----YD-D-ERSLLM
SQKSLE-----KRFGQ-SPVFIAATFQEQ------------------------GGIPPT-
------------TNPA---TLLKE--AIHVISCGYE--DKTEWGK-E-------------
------IGWIYGSVTE-------------DILTGF-KMHAR---------------GWIS
IYCMP------------PR-PAFKGSAPINLSDRLNQVLRWALGSIEILLSR-HCPIWYG
Y-N----GRLKLLERLAYINTIVYPL-TSLPLLAYC-VLPAVCL----------------
----------I-------------------------------------------------
------------------------------------------------------------
------------------------------------------------------------
------------------------------------------------------------
------------------------------------------------------------
-----------------SNYASM-WFILLFISIFATGILELRWSGVGIEDWWRNEQFWVI
GGTSAHLFAVFQGLLK-VLA-GIDTNFTVTSKAS---D--------------------E-
------DG--D-FAELYV-----FK----WTSLLIPPTTVILLNMVGIVAGVSYAINS--
--GYQS-------WGPL---FGKLFFAIWVIA---------HLYPFLK------------
----------------------------------------GLL--GR------QNRT-P-
------------------------------------------------------------
-------------------------------------------------------T----
------------------------------------------------------------
---IV------------------------------------------IV-----------
------------------------------------------------------------
------------------------------------------------------------
------------------------------------------WS-ILLA-----------
------------------------------------------------------------
------------------------------------------------------------
----------------------SI--------------------FSL-------------
---------LWVRIDPFT----------------SDST-KAAA-NGQC-GINC-------
------------------------------------------------------------
--
>pt_18246
------------------------------------------------------------
------------------------------------------------------------
------------------------------------------------------------
------------------------------------------------------------
------------------------------------------------------------
------------------------------------------------------------
------------------------------------------------------------
------------------------------------------------------------
------------------------------------------------------------
------------------------------------------------------------
------------------------------------------------------------
------------------------------------------------------------
MIWVYRVRYLPV---EGV---------------LERW-----AW-IGMFFAELWFSFYWF
ITHLVRWNPIFRYTFKDRLSQ--RY-E--------------KDLPRVDIFVCTADP----
EMEPPIMVINTVLSMMAYDYPPE--KLSVYLSDDGVSELTFYAMLEASRFSKYWLPFCKK
FNVEPRSPEAYFQ-------------I----E----PLD------DPVKTKEWLF-----
----------IK------KLYGDMKNRIEVTSKQGQVPEKIRKE----------------
-------------------------------------HKGFSEWD-------FVSSRHDH
QTIV-Q----------------------------IL---IDGRD----PLAMDNEG----
------------------QR-LPTLVYLSREKRPQYPHNFKAGAMNALI-----------
-----------------------------------RVSSRISNGPIIMNVDCDMHSNNSS
SLRDALCFFM-DEE--KG-----HEIGYVQYPQSM--MNVKKNDLYGNSLNVIFK-----
---------------MEFPGIDANGGPMYIGTGCFHRR----------------------
------------------------------------------------------------
------------------------------------------------------------
-------------VDW-KR---VADIQIE-------------------------------
------------GNAR---DLEEE--CKVLASCAYE--ENTQWGI-E-------------
------VGLKYGYLLE-------------DGMTGF-SIRCR---------------GWRS
VYFNP------------ER-KGFLGLAPTTLLQTLVQQERWSEGELQILLSR-HGPFFDG
Y------KNIPLKLLLSYCIYFLWAA-NCFPTLYYV-VVPSLCLLRG-------------
---ISLFP-KA-------------------------------------------------
------------------------------------------------------------
------------------------------------------------------------
------------------------------------------------------------
------------------------------------------------------------
-----------------SSPWIQ-AFAYAFFADRAYGLVEFLWCDGTFQGWWNDQRIWMF
KRTTSYLVGFCDTILK-MLG-FTNHAFVVTAKVA--------------------------
------SE--D-ASKRYEQEIMEFG---VPSPMFNILATLALLNIFSFIGGIKMVISDVE
NKV----------LDLF---TSQIVLSGLIVW---------INLPVYE------------
----------------------------------------GLF--FRK----DSGRI-P-
------------------------------------------------------------
-------------------------------------------------------N----
------------------------------------------------------------
---SV------------------------------------------TY-----------
------------------------------------------------------------
------------------------------------------------------------
------------------------------------------KS-LIVS-----------
------------------------------------------------------------
------------------------------------------------------------
----------------------LL--------------------ACS-------------
---------VALH-----------------------------------------------
------------------------------------------------------------
--
>pt_19554
------------------------------------------------------------
------------------------------------------------------------
------------------------------------------------------------
------------------------------------------------------------
------------------------------------------------------------
------------------------------------------------------------
------------------------------------------------------------
------------------------------------------------------------
------------------------------------------------------------
------------------------------------------------------------
------------------------------------------------------------
----------------------MRSEKYLP--LFETKRAR--GLVL-FRSFAVTLFVGIC
LILFYRVSNIPR---DGE---------------EGRW-----VW-IGLLGAELWFGFYWV
LTQALRWNQVYRLTFKDRLSL--RY-E--------------KDLPRVDVFVCTADP----
VIEPPIMVMNTVLSVMAYDYPPE--KLAIYLSDDAGSDLTFYALLEASRFAKQWLPYCKK
FNVQPRSPAAYFV-------------S----E-SP-TGDG----GGQSQTMDFMA-----
----------IK------NLYQEMADRIETATMLGRIPEEARLE----------------
-------------------------------------HEGFSQWD-------SYSSKRDH
DTIL-K----------------------------AR---TFDTN----PCSTDTDG----
------------------SA-LPTLVYLAREKRPQHFHNFKAGAMNALI-----------
-----------------------------------RVSSKISNGQIVLSLDCDMYSNDPL
TVRDALCFFM-DEE--KS-----HDIAFVQFPQWF--ANVTKNDLYSSSLRVITN-----
---------------VEFHGTDGYGGPLYVGTGCFHRRDTLCGREFSQD-----------
------------------------------------------------------------
------------------------------------------------------------
-----------SKIEW-KK---HNDHRRQ-------------------------------
------------QSVH---ELVEE--TKTLASCTYE--QNTKWGN-E-------------
------TGLKYGCPVE-------------DVITGL-SIQCK---------------GWKS
AYFNP------------ER-KAFLGLAPTTLPQVLVQHKRWSEGDFQILLSK-YSPAWYA
H------GRIRLGLQLGYCCYCFWAS-NCFATLYYS-IVPSLFLLKG-------------
---ISLFP-QV-------------------------------------------------
------------------------------------------------------------
------------------------------------------------------------
------------------------------------------------------------
------------------------------------------------------------
-----------------SSPWFL-PFAYVIFAKYIYSLVEFLWADGTVLGWWNDQRIWLY
KRTSSYLFATIDTILK-TLG-FGETAFVITDKVA--------------------------
------DE--D-VSQRYEKEMMEFG---ATSPMFEILSTLAMLNLFCLAGTVKKVIMNDS
IDRL---------HETM---PLQILLCGVLVL---------VNLPLYQ------------
----------------------------------------GLL--LRK----DKGRM-P-
------------------------------------------------------------
-------------------------------------------------------C----
------------------------------------------------------------
---SV------------------------------------------AV-----------
------------------------------------------------------------
------------------------------------------------------------
------------------------------------------KS-SLAA-----------
------------------------------------------------------------
------------------------------------------------------------
----------------------LL--------------------VCT-------------
---------TFSFL----------------------------------------------
------------------------------------------------------------
--
>pt_19650
------------------------------------------------------------
------------------------------------------------------------
------------------------------------------------------------
------------------------------------------------------------
------------------------------------------------------------
------------------------------------------------------------
------------------------------------------------------------
------------------------------------------------------------
------------------------------------------------------------
------------------------------------------------------------
------------------------------------------------------------
-------------------------------------------------------MVSLG
LFLGWRINH--------P-------------NDDAIW-----MY-NMSIICETWFAFTWL
LDQLPKLFPVNRSANLEVLK-----------------K---SDLPGIDVFVSTADP----
EKEPPLVTANTILSILAADYPVQ--KLSCYISDDGGALLTFEAMARAAKFEKMWVPFCRK
HDICPRNPESYFN-------------M----K-RE-TCKT--KL-RQDFVREHRH-----
----------MK------REYDEFKIQINALPYIIQRRSDVC---NSE-EESSCIRHYKE
S-----------------EMESLALSEKVTW-MVVDEAI-LSPWPGTSVVSAPEHSRGDH
ASII-Q----------------------------VL---LEPPA----VK--LEQGTA-T
D-FD-----NLFDFSEVDSR-LPMLVYVSREKRLGYDHNKKAGAMNALL-----------
-----------------------------------RASAIITNG----------------
----------------------------------F--EGIDLSDRYANHNTVFFD-----
---------------INLTALDGLQGAVYVGTGCLFRRIALYGFDPPLV----AGEKTTE
D-----------------------------------------------------------
-------------------------------TDST-------------------EET-SN
H-DILP-----KIFGH-SGSFVDSIPESE--FPIQLLDDLRD-VKDRQANGCISSIPGQ-
------------PADA---TRISE--AIDAISCWYE--DKTEWGQ-Q-------------
------IGWIYGSVTE-------------DVVTGY-KMHNR---------------VWRS
VYYVS------------ERGDAFRGTAPINLTDRLHQVLRWATGSVEIFFSR-NNALLA-
--G----PRMNFLQRVAYINVGLYPF-TSIFLIASC-FLPAFSLLSG-------------
---HFIVK-TI-------------------------------------------------
------------------------------------------------------------
------------------------------------------------------------
------------------------------------------------------------
------------------------------------------------------------
-----------------NMEFLL-YLLVIAITHNMLAWLEIKWAGIKLQDWWRNEQFWLI
GGTSSHIVAVLQGLLK--------------------------------------------
------DY--I-------------------------------------------------
----------------------------WCQS---------TM-----------------
----------------------------------------GSI--VR------RG-----
------------------------------------------------------------
------------------------------------------------------------
------------------------------------------------------------
------------------------------------------------------------
------------------------------------------------------------
------------------------------------------------------------
------------------------------------------------------------
------------------------------------------------------------
------------------------------------------------------------
---------------------------------------------VL-------------
---------QFLGLSSP----------------------------------LSFC-----
------------------------------------------------------------
--
>pt_19944
ME----------------------------------------------------------
------------------------------------------------------------
----------------------------------------------------------TK
--GRLIAGS----HNRNEFVLINA------------------------------------
--------DEI---A--RV-----------------------------------------
---------------------------------------TSVKELSGQ---ICKICGDEI
E-VTVDGEPFVACNECAFPVCRPCYEYERRE-GNQACPQCRTRYKRIKGSPRVDG-D-EE
------E--------------E-DTDDLE-NEFDIGV----NDRRD----------PRHV
-----AEALL-SARLNTGRGS-QAHVSGFATPSEFDS-----------ASVAPEIPLLTY
GEE--------DVGISS--DKHALIVPPF--------HGKRIHPMPFSDSSIP-------
LPPRP-MDPKKDLAVYGYGTVAWKERMEEWKKKQSDKLQVVK-----HQGGKG-------
-GENNGGDELD-DPDLPMMDE-G----RQP--LSRKLPISSSKISP-YRLIIILRLVILG
LFFHYRILH--------P-------------VNDAYG-----LW-LTSVICEIWFAVSWI
LDQFPKWYPIERETYLDRLSL--RY-EKEG-KP--------SELASVDVFVSTVDP----
MKEPPLITANTVLSILAVDYPVD--KVACYVSDDGAAMLTFEAISETSEFARKWVPFCKR
FSIEPRAPEWYFA-------------Q----K-VD-YLKD--RV-DPAFIRERRA-----
----------MK------REYEEFKVRINGLVATAQ------------------------
------------------------KVPEDGWTM----QD-GTPWPG--------NNVRDH
PGMI-Q----------------------------VF---LGHNG----VH--DVEG----
------------------NE-LPRLVYVSREKRPGFDHHKKAGAMNSLV-----------
-----------------------------------RVSAIITNAPYMLNVDCDHYINNSK
ALREAMCFMM-DPT--SG-----KKICYVQFPQRF--DGIDRHDRYSNRNVVFFD-----
---------------INMKGLDGIQGPIYVGTGCVFRRQALYGYDAPIK----KKPPGRT
-C---NCLPKWCCCCC--RSKKKN---K--K----------------------------S
KSNEKK----KSKD----AS--KQIHALE-NIEEG--IE-----G----ID-N-EKSALM
PQIKFE-----KKFGQ-SSVFIASTLMED------------------------GGVPKG-
------------ASSA---SLLKE--AIHVISCGYE--DKTEWGK-E-------------
------IGWIYGSVTE-------------DILTGF-KMHCH---------------GWRS
VYCMP------------KR-PAFKGSAPINLSDRLHQVLRWALGSVEILLSR-HCPIWYG
Y-G----CGLKWLERFSYINSVVYPL-TSIPLIAYC-TLPAVCLLTG-------------
---KFIVP-EI-------------------------------------------------
------------------------------------------------------------
------------------------------------------------------------
------------------------------------------------------------
------------------------------------------------------------
-----------------SNYASI-IFMALFISIAATGILEMQWGGVGIHDWWRNEQFWVI
GGASAHLFALFQGLLK-VLA-GVNTNFTVTSKAA---D----------------------
------DG--E-FSDLYL-----FK----WTSLLIPPMTLLIINIIGVVVGISDAINN--
--GYET-------WGPL---FGKLFFALWVIV---------HLYPFLK------------
----------------------------------------GWL--GK------QDRL-P-
------------------------------------------------------------
-------------------------------------------------------T----
------------------------------------------------------------
---II------------------------------------------VV-----------
------------------------------------------------------------
------------------------------------------------------------
------------------------------------------WS-ILLA-----------
------------------------------------------------------------
------------------------------------------------------------
----------------------SV--------------------LTL-------------
---------LWVRINPFV----------------SKG--GIV--LEVC-GLDC-N-----
------------------------------------------------------------
--
>pt_20372
MVKRAGSPCSSPVTITV---------SSGCKGGGSR----SMGLTSPVPRTSIS-----N
NPNSPLSNN---------RNRTSSG--GRYCSTSRD----D--------ATEENNS----
----------EFV-SYTVHIPPTPDHQIFSASQSSLAE---------DI--KNASKPDRS
FISGTIFTGGFNSVTRGHVIDCSV------------------------------------
--------EN-NE-----------------------------------------------
------------------------------------------SLKSG-LVCGMKGCDEKA
IK--GK------C-ECGFKLCRDCYLDCVGSNGGGHVSGAREPYKDVDDEGEDDDDDDYA
YDEAKSE--------------ADDQ-ALP-LP---------------KLDKRLSLVK---
------SFKAQNH-------PPDFDHT---------------------------------
------------------------------------------------------------
------RWLFETKGTYGYGNAVWPKD--------GYG-VGS--GGNGFE-----------
-------------QPPEFGER-S----RRP--LTRKVKVSAAILSP-YRLLIVIRLVALG
LFLAWRIRH--------P-------------NREAMW-----LW-GMSITCEVWFALSWI
LDQLPKLCPVHRVTDLSVLKE--RF-ESPN-LRNPKGR---SDLPGTDVFVSTADP----
EKEPPLVTANTILSILAVDYPVE--KVACYLSDDGGSLLTFEALAETANFARIWVPFCRK
HNLEPRNPEAYFG-------------Q----K-RD-FLKN--KV-RLDFVRERRR-----
----------VK------REYDEFKVRINSLPESIRRRSDAY---NAH-EELRARKKQME
--M----------G-GN-PSETV-KVPKATW-M----SD-GSHWPGTWASGEADHSRGDH
AGII-Q----------------------------AM---LAPPN----AE--PVFGVE-A
D-GE-----SLIDTTEIDIR-LPMLVYVSREKRPGYDHNKKAGAMNALV-----------
-----------------------------------RTSAIMSNGPFILNLDCDHYISNSL
ALREGMCFML-D-R--GG-----DRICYVQFPQRF--DGIDPSDRYANHNTIFFD-----
---------------VSMRALDGLQGPMYVGTGCIFRRTALYGFSPPRT----TEHHGWF
GRRK-I------------KLFLRKPKAAKKQ-----------------------------
---------ED--------EIALPINGD-H-GDID-------------------DVD-IE
SLLLLP-----IRFGN-STSLAASIPVAE--YQGRLLQDLQGKGNHGRPAGSL-AVPRE-
------------PLDA---ATVAE--AISVISCFYE--DKTEWGK-R-------------
------VGWIYGSVTE-------------DVVTGY-RMHNR---------------GWRS
VYCVT------------KR-DAFRGTAPINLTDRLHQVLRWATGSVEIFFSR-NNALFA-
--T----RRMKFLQRVAYFNCGMYPF-TSMFLIVYC-VLPAISLFSG-------------
---QFIVQ-SL-------------------------------------------------
------------------------------------------------------------
------------------------------------------------------------
------------------------------------------------------------
------------------------------------------------------------
-----------------SVTFLV-LLLVITITLCLLAILEIKWSGITLNDWWRNEQFWLI
GGTSAHPAAVLQGLLK-VIA-GVDISFTLTSKSA---T-PE-----------D-----G-
------DD--G-FADLYV-----VK----WSFLMVPPITIMILNLIAIAVGVARTMYS--
--PFPQ-------WSTL---LGGVFFSFWVLS---------HLYPFAK------------
----------------------------------------GLM--GR------RGRV-P-
------------------------------------------------------------
-------------------------------------------------------T----
------------------------------------------------------------
---IV------------------------------------------YV-----------
------------------------------------------------------------
------------------------------------------------------------
------------------------------------------WS-GLLS-----------
------------------------------------------------------------
------------------------------------------------------------
----------------------II--------------------ISL-------------
---------LWVYISPPN-----------------VVS-LL-------A-----T-----
------------------------------------------------------------
--
>pt_21026
MA----------------------------AADPYHL-----------------------
--------------------RRAPT--IHHYSNSRE----DL-------DSEIGSV----
----------EFV-TYTVHIPPTPNNQAV------------------EIPAENEKKMERS
FTSNSMFTGGHNCATRAHLKEKTI------------------------------------
--------ES-QTSH---------------------------------------------
---------------------------------------PRGAGANG-SFCAVPGCDAQV
IA-DKRGVDLVPC-ECEYKICWDCCKDVLAT-GDGICPGCKEPYRSHDVPE---------
-----------------------------------------------LHSRRLSFGK---
------SSKA-----LAKSHSGELDYS---------------------------------
------------------------------------------------------------
------QYLFDSMTNYGYGNALCPTD--------GVK----GNDEGTSG-----------
-------------VPKSLVEK-Q----WKP--LTRELKISTKVIAP-YRLLIPVRMIVLA
LFLRWRVSN--------P-------------NEDARW-----LW-GMSIVCEIWFAFSWL
LDQLPKLCPINRVTDLDVLKE--KF-ETPS-PSNPTGK---SDLPGIDIFVSTADP----
EKEPPLVTANTILSILAADYPVE--KLSCYVSDDGGALLTFEAMAEAASFASLWVPFCRK
HEIEPRNPESYFN-------------M----R-RD-PYKN--KI-RPDFVRDRRR-----
----------AK------REYDEFKVRINGLSDSIRRRSDAY---NTQ-EELKAMKRWKE
K------------V-DDEPMDRL-KIPKATW-M----AD-GTHWPGTWTVPAPEHTRGDH
ASIL-Q----------------------------VM---LQPPS----DE--PLKGIA--
G-DS-----KSMNLSEVDIR-LPVLVYVSREKRPGYDHNKKAGAMNALV-----------
-----------------------------------RASAVMSNGPFILNLDCDHYIYNSQ
ALRDGICFMM-D-R--GG-----EGICYVQFPQRF--EGIDPSDRYANHNTVFFD-----
---------------VNMRALDGIQGPVYVGTGCLFRRTAFYDFDPPRY----EDHGSCF
F-----------------GRHKK----AAV------------------------------
------------ASAP-EISQSHG------MEDAE-------------------NQE-IN
A-PLIP-----RKFGN-SSLFLDSVRVAA--FQGLPLADNSH-VKYGRPPGAL-TGPR--
------------PLHL---ATIAE--AVNVISCWYE--DKTEWGQ-S-------------
------VGWIYGSVTE-------------DVVTGY-RMHGR---------------GWRS
VYCVT------------ER-DAFRGTAPINLTDRLHQVLRWATGSVEIFFSR-NNALLG-
--G----PRLKLLQRIAYLNVGIYPF-TSIFLVVYC-FIPAFSLFTN-------------
---QFIVA-SL-------------------------------------------------
------------------------------------------------------------
------------------------------------------------------------
------------------------------------------------------------
------------------------------------------------------------
-----------------TVTFLV-YLFIISVTLCILAVLEINWSGIELEEWWRNEQFWLI
GGTSAHLAAVLQGLLK-VIA-GIEISFTLTSKSA---G--D-----------D-----A-
------DD--E-FSDLYL-----FK----WTSLMILPCTIIMTNFIAIAVGVSRTIYS--
--EAPQ-------WSKL---LGGVFFSFWVLA---------HFYPFVK------------
----------------------------------------GLM--GR------RGKT-P-
------------------------------------------------------------
-------------------------------------------------------T----
------------------------------------------------------------
---II------------------------------------------YV-----------
------------------------------------------------------------
------------------------------------------------------------
------------------------------------------WS-ALLS-----------
------------------------------------------------------------
------------------------------------------------------------
----------------------IC--------------------ISL-------------
---------LWVAIDPPS----------------GNNQ-I------GGL--FQLP-----
------------------------------------------------------------
--
>pt_21170
ME----------------------------------------------------------
------------------------------------------------------------
------------------------------------------------------------
------------------------------------------------------------
------------------------------------------------------------
------------------------------------------------------------
------------------------------------------------------------
------------------------------------------------------------
------------------------------------------------------------
------------------------------------------------------------
------------------------------------------------------------
------------GRLKGQA-----TTNVAPP-LHTVKPLR--RTIF-NRVFAAIYALAIL
TLLYYHAKTLIYS-T----------------NLVSFS-----TT-LALLFSDLVLAFMWV
NTQTFRMCPVYRKQFPENVEK--VLKR--------------SDFPAFDVFVCTADP----
YKEPPIGVVNTALSVMAYDYPTE--KISVYISDDGGSALTLFAFMEAAKFATHWLPFCKK
NNILERNPEALFE-------------S----N--------------HPCTSESEK-----
----------IK------MMYESMKVKVGHVLERGTVGDQYITS-DHE------------
-------------------------------------REAFNKWS-------NKFTRQDH
PAVI-Q----------------------------VL---LDASK----DK--DIAG----
------------------YS-MPNLIYVSREKNKASPHHFKAGALNALL-----------
-----------------------------------RVSGCMTNAPIILTLDCDSCSNDPE
TPLRAMCYLS-DPE--TR-----PQLAYVQFPQIF--RGINKSDIYNAEFKRLYQ-----
---------------INVMGFDGLSGPNYLGTGCFFQRRAFYGSPSSLA-----------
------------------------------------------------------------
----------------------------------------------------------SP
EIPELA-----------PDYIVDKPIQSQ-------------------------------
-------------------SVLAK--AHQVATCNYE--SRSNWGS-K-------------
------IGFRYGSLSE-------------DYHTGF-RMQCE---------------GWKS
IFCDP------------DR-PAFLGDVPITLNDALNQQKRWSIGLLEVGFSK-YSPATFG
V------KAIGLLMGLAYAQSAFWAI-WSIPITTYA-FLPQLALLNK-------------
---VYIFP-KV-------------------------------------------------
------------------------------------------------------------
------------------------------------------------------------
------------------------------------------------------------
------------------------------------------------------------
-----------------SEPWFF-LYAFLFLGAYGQDFLDFILAGGSIQRWWSDQRFWII
RGISSYVFGSVEFFLK-FLG-ISAFGFNVTSKAV--------------------------
------DA--E-QSKRYEQGIFEFG---VHSPMFVSLTLAAIINLISFSQGLVEVFRG--
----NN-------LEGL---FVQMFISGFAVV---------NSWPIYE------------
----------------------------------------AIA--LRN----DNGKM-P-
------------------------------------------------------------
-------------------------------------------------------V----
------------------------------------------------------------
---KT------------------------------------------TI-----------
------------------------------------------------------------
------------------------------------------------------------
------------------------------------------MA-TLLA-----------
------------------------------------------------------------
------------------------------------------------------------
----------------------GA--------------------FYA-------------
---------ASSFI--------------------CR------------------------
------------------------------------------------------------
--
>pt_21666
MM----------------------------------------------------------
------------------------------------------------------------
------------------------------------------------------------
------------------------------------------------------------
------------------------------------------------------------
-------------------------------------------ESGAP---ICHTCGEQV
G-HDANGELFVACHECNYPMCKSCFEFEIKE-GRKVCLRCGSPYDEFETFIVVHIPENPF
HLLVTHLFIYYSYANLCLLSPENLLDDVE-KKGSGN------------------------
-----------QSTMASHLND-SQDVGI--------------------------------
-------------------------------------HARHISSVSTVDSEMN-------
---------------DEYGNPIWKNRVESWKDKK-NKKKK----------SSPKTETEPA
QVPP--EQQME-D---KPSAA-A----SEP--LSIVYPIPRNKLTP-YRAVIIMRLVILG
LFFHYRITN--------P-------------VDSAFG-----LW-LTSVICEIWFAFSWV
LDQFPKWNPVNRETYIERLSA--RY-EREG-EP--------SQLAGVDFFVSTVDP----
LKEPPLITANTVLSILAVDYPVD--KVSCYVSDDGAAMLSFESLVETAEFARKWVPFCKK
YTIEPRAPEFYFS-------------L----K-ID-YLKD--KV-QPSFVKERRA-----
----------MK------RDYEEYKVRVNALVAKAQ------------------------
------------------------KTPEEGWTM----QD-GTPWPG--------NNTRDH
PGMI-Q----------------------------VF---LGNTG----AR--DIEG----
------------------NE-LPRLVYVSREKRPGYQHHKKAGAENALV-----------
-----------------------------------RVSAVLTNAPYILNLDCDHYVNNSK
AVREAMCILM-DPQ--VG-----RDVCYVQFPQRF--DGIDKSDRYANRNVVFFD-----
---------------VNMKGLDGIQGPVYVGTGCVFNRQALYGYGPPSM----PSLRKRK
-DSS-S------CFSCCCPSKKKPA----------------------------------Q
DPAEVYRD-AKRED----LN--AAIFNLT-EIDN---------------YD-EHERSMLI
SQLSFE-----KTFGL-SSVFIESTLMEN------------------------GGVPES-
------------ANSP---TLIKE--AIHVIGCGYE--EKTEWGK-E-------------
------IGWIYGSVTE-------------DILSGF-KMHCR---------------GWRS
IYCMP------------VR-PAFKGSAPINLSDRLHQVLRWALGSVEIFFSR-HCPLWYG
FGG----GRLKWLQRLAYINTIVYPF-TSLPLIAYC-TIPAVCLLTG-------------
---KFIIP-TL-------------------------------------------------
------------------------------------------------------------
------------------------------------------------------------
------------------------------------------------------------
------------------------------------------------------------
-----------------SNLASM-LFLGLFISIIGTAVLELRWSGVSIEDLWRNEQFWVI
GGVSAHLFAVFQGFLK-MLA-GIDTNFTVTAKAA---E----------------------
------DT--E-FGELYM-----VK----WTTLLIPPTTLLIINIVGVVAGFSDALNK--
--GYEA-------WGPL---FGKVFFAFWVIL---------HLYPFLK------------
----------------------------------------GLM--GR------QNRT-P-
------------------------------------------------------------
-------------------------------------------------------T----
------------------------------------------------------------
---IV------------------------------------------VL-----------
------------------------------------------------------------
------------------------------------------------------------
------------------------------------------WS-VLLA-----------
------------------------------------------------------------
------------------------------------------------------------
----------------------SV--------------------FSL-------------
---------VWVKINPFV----------------NKVD-NTLV-AETCISIDC-------
------------------------------------------------------------
--
>pt_23348
------------------------------------------------------------
------------------------------------------------------------
------------------------------------------------------------
------------------------------------------------------------
------------------------------------------------------------
------------------------------------------------------------
------------------------------------------------------------
------------------------------------------------------------
------------------------------------------------------------
------------------------------------------------------------
------------------------------------------------------------
----------------------MGKNEYLP--LFETRASR--GRLL-FKLYVLTIFVAIC
MILVYRVSYLPV---EGA---------------VEIW-----SW-IGMFFAELWFSFYWF
ITQLVRWNPIYRYTFKDRLSQ--RY-E--------------KDLPGVDIFVCTADP----
EIEPPTMVINTVLSMMAYDYPPE--KLSVYLSDDGGSDLTFYAMLEASRFSKHWLPFCKN
FKIQPRSPEAYFR-------------T----A-LE-PLD------DPNKAEEWLF-----
----------VK------KLYIDMKYQIEATTKLGKVPEEIRKE----------------
-------------------------------------HKGFHEWN-------FISSRRDH
QTIL-Q----------------------------IL---IDGTD----PQAMDNEG----
------------------QP-LPTLVYLAREKRPQYPHNFKAGAMNALI-----------
-----------------------------------RVSSRISNSPIILNVDCDMYSNNSY
SVRDALCFFM-DEE--KG-----REIGYIQYPQAF--ENITKNDIYCNSLNIEME-----
---------------VDFPGLDGNGGPLYIGTGCFHRREALCGRRYSNE-----------
------------------------------------------------------------
------------------------------------------------------------
-----------NKVDW-KE---VNYRKVK-------------------------------
------------ESAG---VLEEV--CRNLASCTYE--ANTEWGK-E-------------
------MGLKYGCPVE-------------DVITGL-SVQCK---------------GWRS
MYFIP------------ER-KGFLGLAPTTLLQTLVQHKRWSEGDFQILITR-HSPFLFG
H------NRIPLKLQLSYCIYLLWAT-SWFAVLYYL-VVPPLCLLRG-------------
---ISLFP-KL-------------------------------------------------
------------------------------------------------------------
------------------------------------------------------------
------------------------------------------------------------
------------------------------------------------------------
-----------------SSPWIQ-SFAYAIFANRAYGLVEFVWSGGTIQGWWNGQRIWVF
KRTTSHLFGFFDAIRK-LLG-FSTSTFVITAKVA--------------------------
------EE--D-VSERYEKEKMEFG---VSSPMFNILATLALLNMFSFVGGIKMLIMDVE
SKV----------LDLL---ALQIILCGLLVL---------INLPIYQ------------
----------------------------------------GLF--FRK----DSGRM-P-
------------------------------------------------------------
-------------------------------------------------------Y----
------------------------------------------------------------
---SV------------------------------------------TY-----------
------------------------------------------------------------
------------------------------------------------------------
------------------------------------------TS-IIVS-----------
------------------------------------------------------------
------------------------------------------------------------
----------------------LL--------------------ACS-------------
---------IALY-----------------------------------------------
------------------------------------------------------------
--
>pt_23544
MD----------------------------------------------------------
------------------------------------------------------------
----------------------------------------------------------L-
------------------------------------------------------------
--------EGD------AT-----------------------------------------
---------------------------------------GPKK---IQ---VCQICSDDI
D-KTVDGEPFVACHVCSFPVCRPCYEYERKD-GNQSCPQCKTKYKRHKGSPPIQG-----
------E--------------DANSDEVE-NKSNHHTS---GVQDE----------KQKI
------ERMM-AWDSSSGRKE-HLATT------NYDR-----------DVSLNHIPYLAG
RRS----VSGDLSAASP--ERYSLASPE-----SG-----------------I---R---
ATMR---DPTRDSGSLGFGNVAWRERIDGWKMKP-EKNTAPM-----S--VSNAPSEGRG
GGDFDASTDVL-MDDSLLNDE-A----RQP--LSRKVSIPSSRINP-YRMVIVLRLVVLC
IFLHYRLTN--------P-------------VRDAYA-----LW-LISVICEIWFAISWI
LDQFPKWLPVNRETYLDRLSL--RY-EKEG-EP--------SQLAAVDIFVSTVDP----
LKEPPLVTANTVLSILAVDYPVD--KVSCYVSDDGAAMLTFEAISETSEFARKWVPFCKK
YDIEPRAPEWYFA-------------Q----K-ID-YLKD--KV-HPAFVKERRA-----
----------MK------REYEEFKVRVNGFVSKAQ------------------------
------------------------KVPDEGWVM----QD-GTPWPG--------NNTRDH
PGMI-Q----------------------------VF---LGHSG----GL--DTEG----
------------------NE-LPRLVYVSREKRPGFQHHKKAGAMNALV-----------
-----------------------------------RVSAVLTNGPFLLNLDCDHYINNSR
ALREAMCFLM-DPN--LG-----RTVCYVQFPQRF--DGIDRNDRYANRNTVFFD-----
---------------INLRGLDGIQGPVYVGTGCVFNRTALYGYEPPLK----PKHKKPG
-FLS-SCFG---------GSRKKS---SGSG----------------------------R
KES-KKKS-SKHVD----PA--LPVFNLE-DIEEG--VE-----GTG--FD-D-EKSLLM
SQMTLE-----KRFGQ-STVFVASTLMEN------------------------GGVPGS-
------------ATPE---SLLKE--AIHVISCGYE--DKTDWGS-E-------------
------IGWIYGSVTE-------------DILTGF-KMHAR---------------GWRS
IYCMP------------KR-PAFKGSAPINLSDRLNQVLRWALGSVEILLSR-HCPIWYG
Y-S----GRLKWLERFAYINTTIYPI-TAIPLLAYC-TLPAVCLLTG-------------
---KFIIP-QI-------------------------------------------------
------------------------------------------------------------
------------------------------------------------------------
------------------------------------------------------------
------------------------------------------------------------
-----------------SNIASI-WFISLFLSIFATGILEMRWSGVGIDEWWRNEQFWVI
GGVSAHLFAVFQGLLK-VLA-GIDTNFTVTSKAS---D--------------------E-
------DG--D-FTELYM-----FK----WTTLLIPPTTLLIINLVGVVAGVSYAINS--
--GYQS-------WGPL---FGKLFFAFWVII---------HLYPFLK------------
----------------------------------------GLM--GR------QNRT-P-
------------------------------------------------------------
-------------------------------------------------------T----
------------------------------------------------------------
---II------------------------------------------VV-----------
------------------------------------------------------------
------------------------------------------------------------
------------------------------------------WS-VLLA-----------
------------------------------------------------------------
------------------------------------------------------------
----------------------SI--------------------FSL-------------
---------LWVRVDPFT----------------TRVT-GPD--VEQC-GINC-------
------------------------------------------------------------
--
>pt_26696
MM----------------------------------------------------------
------------------------------------------------------------
------------------------------------------------------------
------------------------------------------------------------
------------------------------------------------------------
-------------------------------------------ESGAP---LCHSCGDQV
G-HDANGDLFVACHECNYHMCKSCFEYEIKE-GRKVCLRCGSPYD---------------
---------------------ENLLDDVE-KKGSGN------------------------
-----------QSTMASHLNN-SQDVGI--------------------------------
-------------------------------------HARHISSVSTVDSEMN-------
---------------DEYGNPIWKNRVESWKDKK-NKKKK----------SNTKPETEPA
QVPP--EQQME-E---KPSAE-A----SEP--LSIVYPIPRNKLTP-YRAVIIMRLIILG
LFFHYRITN--------P-------------VDSAFG-----LW-LTSVICEIWFAFSWV
LDQFPKWNPVNREAFIDRLSA--RY-EREG-EP--------SQLAAVDFFVSTVDP----
LKEPPLITANTVLSILAVDYPVD--KVSCYVSDDGAAMLTFESLVETAEFARKWVPFCKK
FSIEPRAPEFYFS-------------Q----K-ID-YLKD--KV-QPSFVKERRA-----
----------MK------RDYEEYKVRVNALVAKAQ------------------------
------------------------KTPDEGWTM----QD-GTPWPG--------NNTRDH
PGMI-Q----------------------------VF---LGNTG----AR--DIEG----
------------------NE-LPRLVYVSREKRPGYQHHKKAGAENALV-----------
-----------------------------------RVSAVLTNAPYILNLDCDHYVNNSK
AVREAMCILM-DPQ--VG-----RDVCYVQFPQRF--DGIDRSDRYANRNIVFFD-----
---------------VNMKGLDGIQGPMYVGTGCVFNRQALYGYGPPSM----PRLRKGK
-ESS-S------CFSCCCPTKKKPA----------------------------------Q
DPAEVYKD-AKRED----LN--AAIFNLT-EIDN---------------YD-EYERSMLI
SQLSFE-----KTFGL-SSVFIESTLMEN------------------------GGVPES-
------------ANSS---TLIKE--AIHVIGCGFE--EKTEWGK-E-------------
------IGWIYGSVTE-------------DILSGF-KMHCR---------------GWRS
IYCMP------------VR-PAFKGSAPINLSDRLHQVLRWALGSVEIFFSR-HCPLWYG
YGG----GRLKWLQRLAYINTIVYPF-TSLPLIAYC-TIPAVCLLTG-------------
---KFIIP-TL-------------------------------------------------
------------------------------------------------------------
------------------------------------------------------------
------------------------------------------------------------
------------------------------------------------------------
-----------------SNLASM-LFLGLFISIIVTAVLELRWSGVSIEDLWRNEQFWVI
GGVSAHLFAVFQGFLK-LLA-GIDTNFTVTAKAA---D----------------------
------DT--E-FGELYM-----VK----WTTLLIPPTTLLIINIVGVVAGFSDALNK--
--GYEA-------WGPL---FGKVFFALWVIL---------HLYPFLK------------
----------------------------------------GLM--GR------QNRT-P-
------------------------------------------------------------
-------------------------------------------------------T----
------------------------------------------------------------
---IV------------------------------------------VL-----------
------------------------------------------------------------
------------------------------------------------------------
------------------------------------------WS-VLLA-----------
------------------------------------------------------------
------------------------------------------------------------
----------------------SV--------------------FSL-------------
---------VWVKINPFV----------------NKVD-NTLA-GETCISIDC-------
------------------------------------------------------------
--
>pt_28931
MA----------------------------------------------------------
------------------------------------------------------------
------------------------------------------------------------
------------------------------------------------------------
------------------------------------------------------------
------------------------------------------------------------
------------------------------------------------------------
------------------------------------------------------------
------------------------------------------------------------
------------------------------------------------------------
------------------------------------------------------------
------------NAISP--PN-----------LFQKVVLKYP---I-HRAFDITIFFLLV
SLLVYRLLY--------L-------------SNHGFA------W-VLALLCESCFTFIWV
VTVSCKWNPVEYKTYPERLSQ--KA----------------QDLPPVDMFVTSADP----
VLEPSILTVNTVISLLAVDYPAD--KLACYVSDDGCSPITYYSLVEASKFAKIWVPFCKK
YNIQTRAPFRYFS-------------S----E-LILTGS---CN-SLEFQQEYNK-----
----------MK------DEYEELASKIKDAVEKSMEWDQ-I------------------
-------------------------------------GD-FAIFSN--------IERKNH
PTII-K----------------------------VI---RENEA----GL--SD------
-------------------A-LPHLIYISREKRPKHPNRYKAGAMNVLT-----------
-----------------------------------RVSGLITNAPFMLNVDCDMFVNNPQ
IFLHAMCLLL-GSK--NE-----RESGFVQCPQYF--YDGLKDDPFGNQFVVGHK-----
---------------FMGNGVAGIQGPFYGGTGCFHRRKVIYGSCPDDI----GNQAKRL
T-----------------------------------------------------------
------------------------------------------------------PVHGGL
SYKEQL-----RIFGD-SKEFIRSAAHAL----------------QGKEN----IS--P-
------------KNLP---NLVEA--AHQVAGCGYE--YGTSWGT-E-------------
------VGWQYGSATE-------------DVLTGL-MIHAR---------------GWRS
LLCTP------------DP-RAFLGCAPRGGPISMTQQKRWATGFLEILISR-RSPIIAT
V-T----AKLQFRQCLAYLSLLTWGL-RSIPELCSA-VLPAYCTITD-------------
---SSFLP-EV-------------------------------------------------
------------------------------------------------------------
------------------------------------------------------------
------------------------------------------------------------
------------------------------------------------------------
-----------------HEPAIY-IYMALFLSYVIYTLIEYLETGLSIRAWWNNQRMARI
NAMNAWLFGFISVILK-VLR-ISDTVFEVTQKDQ---S-SSN------------------
------DG--D-E-GRFT-----FD----ASLLFVPGTTVLLLQLTALIMGFRGMQL---
--SVN--------DGSG---LGERLCSIMVVI---------CFWPFLK------------
----------------------------------------GLF--AK-----GKYGI-P-
------------------------------------------------------------
-------------------------------------------------------L----
------------------------------------------------------------
---ST------------------------------------------IF-----------
------------------------------------------------------------
------------------------------------------------------------
------------------------------------------KS-AFLA-----------
------------------------------------------------------------
------------------------------------------------------------
----------------------LC--------------------FVL-------------
---------LAKRA----------------------------------------------
------------------------------------------------------------
--
>pt_29417
MA-----------------------------SRSFKGTRSNLSISSDAAES--------H
KPPLPQTVT---------FGRRTSS--GRYISYSRD----DL-------DSELGSS----
----------DFM-NYTVHLPPTPDNQPM------------------DP--SISQRVEEQ
YVSNSLFTGGFNSVTRAHLMDKVI------------------------------------
--------ES-EASH---------------------------------------------
---------------------------------------PQMAGAKG-SSCAIPGCDAKV
MS-DERGVDILPC-ECDFKICRDCFIDAVKI-GGGICPGCKEPYKNTELDEVV-------
---------------------VDSGRPLP-LPPPGTVS---------KMERRLSLMK---
------STKSA----LMRSQTGDFDHN---------------------------------
------------------------------------------------------------
------RWLFETRGTYGYGNAIWPSDGGF-----------GNGNDEEVG-----------
-------------GPKELMNK-P----WRP--LTRKLKIPAAIISP-YRLLIFVRIVILA
LFLHWRIRH--------P-------------NNDAIW-----LW-GMSVVCEIWFAFSWL
LDQLPKLCPINRATDLNVLKD--KF-ETPS-PSNPTGK---SDLPGVDVFVSTADP----
EKEPPLVTANTILSILAADYPVE--KLSCYVSDDGGALLTFEAMAEAASFANVWVPFCRK
HDIEPRNPESYFS-------------L----K-RD-PYKN--KV-KQDFVKDRRR-----
----------VK------REYDEFKVRINSLPDSIRRRSDAY---HAR-EEIKAMKLQKQ
H------------K-DDGPVESV-KIPKATW-M----AD-GTHWPGTWLNPSPEHSRGDH
AGII-Q----------------------------VM---LKPPS----DE--PLLGTS--
D-ET-----KIMDFTDVDIR-LPLLVYVSREKRPGYDHNKKAGAMNALV-----------
-----------------------------------RASAIMSNGPFILNLDCDHYIYNSQ
AMREGMCFMM-D-R--GG-----DRLCYVQFPQRF--EGIDPSDRYANHNTVFFD-----
---------------VNMRALDGLMGPVYVGTGCLFRRIALYGFDPPRA----KEDHPDC
CSCC-F------------ARRKKHSSAANTP-----------------------------
-----------------EENRALR------MGDYD-------------------DEE-MN
L-SLLP-----KKFGN-STFLIDSIPVTE--FQGRPLADHPA-VKNGRPPGAL-TIPRE-
------------LLDA---STVAE--AISVISCWYE--DKTEWGN-R-------------
------VGWIYGSVTE-------------DVVTGY-RMHNR---------------GWKS
VYCVT------------KR-DAFRGTAPINLTDRLHQVLRWATGSVEIFFSR-NNALLA-
--S----RRMKFLQRIAYLNVGIYPF-TSIFLIVYC-FLPALSLFSG-------------
---QFIVQ-TL-------------------------------------------------
------------------------------------------------------------
------------------------------------------------------------
------------------------------------------------------------
------------------------------------------------------------
-----------------NVTFLA-YLLIITLTLCLLAVLEIKWSGIDLEEWWRNEQFWLI
GGTSAHLAAVLQGLLK-VIA-GIEISFTLTSKSG---G--D-----------D-----V-
------DD--E-FADLYV-----VK----WTSLMIPPITIMMVNLIAIAVGFSRTIYS--
--VIPQ-------WSRL---LGGVFFSFWVLA---------HLYPFAK------------
----------------------------------------GLM--GR------RGRT-P-
------------------------------------------------------------
-------------------------------------------------------T----
------------------------------------------------------------
---IV------------------------------------------IV-----------
------------------------------------------------------------
------------------------------------------------------------
------------------------------------------WS-GLIA-----------
------------------------------------------------------------
------------------------------------------------------------
----------------------IT--------------------ISL-------------
---------LWVAINPPS----------------GTTQ-I------GGS--FQFP-----
------------------------------------------------------------
--
>pt_30735
MN----------------------------------------------------------
------------------------------------------------------------
----------------------------------------------------------LL
LTLGVLLVV---------------------------------------------------
------------------------------------------------------------
---------------------------------------QPKK---IQ---VCQICSDDI
G-KTIDGEPFVACHVCAFPVCRPCYEYERKD-GNQSCPQCKTKYKRHKGSPPIQG-E-EM
------G--------------DADSEDVG-NKSNHHIS---GVQDE----------KQKI
------ERML-GWDSSSGRKE-HLATT------NYDK-----------DGSLNHIPYLAG
RRS----VSGDLSAASP--ERYSMASPE-----SG-----------------I---R---
ANIRV-VDPTRDSGSLGFGNVAWRERIDGWKMKP-EKNTAPM-----S--VSNAPSEGRG
GGDFDASTDVL-MDDSLLNDE-A----RQP--LSRKVSIPSSRINP-YRMVIVLRLVVLC
IFLHYRLTN--------P-------------VRNAYA-----LW-LISVICEIWFAISWI
LDQFPKWLPVNRETYLDRLSL--RY-EKEG-EP--------SQLAAVDIFVSTVDP----
LKEPPLVTANTVLSILAVDYPVD--KVSCYVSDDGAAMLTFETMSETSEFARKWVPFCKR
YDIEPRAPEWYFS-------------Q----K-ID-YLKD--KV-HPSFVKERRA-----
----------MK------REYEEFKVRVNGLVAKAQ------------------------
------------------------KVPDEGWVM----QD-GTPWPG--------NNIRDH
PGMI-Q----------------------------VF---LGHSG----GL--DTEG----
------------------NE-LPRLVYVSREKRPGFQHHKKAGAMNALV-----------
-----------------------------------RVSAVLTNGPFLLNLDCDHYINNSK
ALREAMCFLM-DPN--LG-----RTVCYVQFPQRF--DGIDRNDRYANRNTVFFD-----
---------------INLRGLDGIQGPVYVGTGCVFNRTALYGYEPPLK----PKHKKPG
-FLS-SCFG---------GSRKKS---SRSG----------------------------R
KDS-KKKS-SKLVD----PT--LPVFNLE-DIEEG--VE-----GTG--FD-D-EKSLLM
SQMTLE-----KRFGQ-STVFVASTLMEN------------------------GGVPES-
------------ATPE---SLLKE--AIHVISCGYE--DKSDWGS-E-------------
------IGWIYGSVTE-------------DILTGF-KMHAR---------------GWRS
IYCMP------------KR-PAFKGSAPINLSDRLNQVLRWALGSVEILLSR-HCPIWYG
Y-S----GRLKWLERFAYINTTIYPI-TSIPLLAYC-TLPAVCLLTG-------------
---KFIIP-QI-------------------------------------------------
------------------------------------------------------------
------------------------------------------------------------
------------------------------------------------------------
------------------------------------------------------------
-----------------SNIASI-WFISLFLSIFATGILEMRWSGVGIDEWWRNEQFWVI
GGVSAHLFAVFQGLLK-VLA-GIDTNFTVTSKAS---D--------------------E-
------DG--D-FTELYM-----FK----WTTLLIPPTTLLIINLVGVVAGVSYAINS--
--GYQS-------WGPL---FGKLFFAFWVII---------HLYPFLK------------
----------------------------------------GLM--GR------QNRT-P-
------------------------------------------------------------
-------------------------------------------------------T----
------------------------------------------------------------
---IV------------------------------------------VV-----------
------------------------------------------------------------
------------------------------------------------------------
------------------------------------------WS-VLLA-----------
------------------------------------------------------------
------------------------------------------------------------
----------------------SI--------------------FSL-------------
---------LWVRVDPFT----------------TKVT-GPD--VTQC-GINC-------
------------------------------------------------------------
--
>pt_3118
MN----------------------------------------------------------
------------------------------------------------------------
----------------------------------------------------------TG
--GRLIAGS----HNRNEFVLINA------------------------------------
--------DEN---A--RI-----------------------------------------
---------------------------------------KSVKELSGQ---VCQICGDEI
E-ITVDGEPFVACNECAFPVCRPCYEYERRE-GNQACPQCKTRYKRLKGSPRVEG-D-EE
------E--------------D-DTDDLE-HEFDYGN----LDGLS----------PEQV
-----AEAML-SSRINTGRAS-HSNTYGIPTQGELDS-----------SPLSSKIPLLTY
GEE--------DAEISS--DRHALIVPPH----MS--HGNRVHPTSFSDPSIP-------
SQPRP-MVPKKDIAVYGYGSVAWKDRMEDWKKRQNDKLQVVK-----HEGGYD-------
-GGNFEGDELD-DPDLPMMDE-G----RQP--LSRKLPIPSSKINP-YRMIIILRLVILG
IFFHYRILH--------P-------------VNDAYG-----LW-LTSVICEIWFGVSWI
LDQFPKWYPIERETYLDRLSL--RY-EKEG-KP--------SELASVDIFVSTVDP----
MKEPPLITANTVLSILAVDYPVD--KVACYVSDDGAAMLTFEALSETSEFARKWVPFCKK
FNIEPRAPEWYFS-------------Q----K-ID-YLKN--KV-HPAFVRERRA-----
----------MK------REYEEFKVRINGLVSTAQ------------------------
------------------------KVPEDGWTM----QD-GTPWPG--------NNVRDH
PGMI-Q----------------------------VF---LGQSG----VR--DVEG----
------------------CE-LPRLVYVSREKRPGFEHHKKAGAMNALV-----------
-----------------------------------RVSAVLSNAPYLLNVDCDHYINNSR
ALREAMCFMM-DPT--SG-----KKVCYVQFPQRF--DGIDRHDRYSNRNVVFFD-----
---------------INMKGLDGLQGPIYVGTGCVFRKQALYGYDAPVK----KKPPGKT
-C---NCLPKWCYLWC--GSRKN----KKSK----------------------------P
KKEKKKS---KNRE----AS--KQIHALE-NI-EG--TE-----E----ST-S-EKSSET
SQMKLE-----KKFGQ-SPVFAVSTLLEN------------------------GGVPRD-
------------ASPA---SLLRE--AIQVISCGYE--DKTEWGK-E-------------
------VGWIYGSVTE-------------DILTGF-KMHCH---------------GWRS
VYCIP------------KR-PAFKGSAPINLSDRLHQVLRWALGSVEIFFSR-HCPIWYG
Y-G----GGLKWLERFSYINSVVYPW-TSIPLLVYC-TLPAICLLTG-------------
---KFIVP-EI-------------------------------------------------
------------------------------------------------------------
------------------------------------------------------------
------------------------------------------------------------
------------------------------------------------------------
-----------------SNYASI-VFIALFISIAATGILEMQWGGVGIDDWWRNEQFWVI
GGVSSHLFALFQGLLK-VLA-GVSTNFTVTSKGA---D----------------------
------DG--E-FSELYI-----FK----WTSLLIPPTTLLIMNIVGVVVGVSDAINN--
--GYDS-------WGPL---FGRLFFALWVIL---------HLYPFLK------------
----------------------------------------GLL--GK------QDRM-P-
------------------------------------------------------------
-------------------------------------------------------T----
------------------------------------------------------------
---II------------------------------------------LV-----------
------------------------------------------------------------
------------------------------------------------------------
------------------------------------------WS-ILLA-----------
------------------------------------------------------------
------------------------------------------------------------
----------------------SI--------------------LTL-------------
---------LWVRVNPFV----------------SRD--GPV--LELC-GLNC-D-----
------------------------------------------------------------
--
>pt_31947
ME----------------------------------------------------------
------------------------------------------------------------
----------------------------------------------------------AS
--AGLVAGS----HNRNELVVIHGH-----------------------------------
--------------E--EH-----------------------------------------
---------------------------------------KPLKNLDGQ---VCEICGDEI
G-VTVDGDLFVACNECGFPVCRPCYEYERRE-GTQNCPQCKTRYKRLKGSPRVEG-D-DE
------E--------------D-DVDDIE-HEFIIE-----DEQDK----------NKHL
-----TEAML-HGKMTYGRGH-DDEEN------------------------SQFPPVITG
IRS--RPVSGEFSIGSH--GEQMLS--------SS--LHKRVHPYPVSEPGSAR------
------WDEKKE--------GGWKERMDEWKMQQ-GNL----------------------
---GPEQDD---DAEAAMLED-A----RQP--LSRKVPIASSKINP-YRMVIVARLIILA
VFLRYRILH--------P-------------VHDAIG-----LW-LTSIVCEIWFAISWI
LDQFPKWLPIDRETYLDRLSL--RY-EKEG-EP--------NMLAPVDIFVSTVDP----
MKEPPLVTGNTLLSILAMDYPVE--KISCYLSDDGASMCTFEAMSETAEFARKWVPFCKK
FNIEPRAPEFYFT-------------L----K-VD-YLKD--KV-QPTFVKERRA-----
----------MK------REYEEFKVRINAIVAKAQ------------------------
------------------------KVPTEGWIM----QD-GTPWPG--------NNTRDH
PGMI-Q----------------------------VF---LGHSG----GH--DVEG----
------------------NE-LPRLVYVSREKRPGFSHHKKAGAMNALI-----------
-----------------------------------RVSAVLTNAPFMLNLDCDHYVNNSK
AVREAMCFLM-DPQ--IG-----KKVCYVQFPQRF--DGIDTHDRYANRNTVFFD-----
---------------INMKGLDGIQGPVYVGTGCVFKRQALYGYDPPKD----PKRPKME
TC---DCCP--CF-----GRRKK----KNAK----------------------------N
GAVGEGMD------------------------------------------N-N-DKELLM
SHMNFE-----KKFGQ-SAIFVTSTLMEE------------------------GGVPPS-
------------SSPA---ALLKE--AIHVISCGYE--DKTEWGL-E-------------
------LGWIYGSITE-------------DILTGF-KMHCR---------------GWRS
IYCMP------------KR-AAFKGSAPINLSDRLNQVLRWALGSVEIFFSR-HSPMLYG
YKE----GKLKWLERFAYVNTTIYPF-TSLALVAYC-CLPAICLLTD-------------
---KFIMP-EI-------------------------------------------------
------------------------------------------------------------
------------------------------------------------------------
------------------------------------------------------------
------------------------------------------------------------
-----------------STFASL-FFIGLFLSIFSTGILELRWSGVSIEEWWRNEQFWVI
GGVSAHLFAVVQGLLK-VLA-GIDTNFTVTSKAT---D----------------------
------DD--D-FGELYA-----FK----WTTLLIPPTTILIINLVGVVAGVSDAINN--
--GYQS-------WGPL---FGKLFFAFWVIV---------HLYPFLK------------
----------------------------------------GLM--GR------QNRT-P-
------------------------------------------------------------
-------------------------------------------------------T----
------------------------------------------------------------
---IV------------------------------------------VI-----------
------------------------------------------------------------
------------------------------------------------------------
------------------------------------------WS-VLLA-----------
------------------------------------------------------------
------------------------------------------------------------
----------------------SI--------------------FSL-------------
---------LWVRIDPFV----------------MKTR-GPD--TKQC-GLNC-------
------------------------------------------------------------
--
>pt_34236
ME----------------------------------------------------------
------------------------------------------------------------
----------------------------------------------------------AN
--AGMVAGS----YRRNELVRIRH------------------------------------
--------DSD---S--AP-----------------------------------------
---------------------------------------KPLKNLNGQ---TCQICGDNV
G-VTENGDIFVACNECAFPVCRPCYEYERKD-GTQSCPQCKTRYRRHKGSPRVDG-D-ED
------E--------------D-DVDDLE-NEFNYAQGIGKARR-------------QWQ
-----GE----DIELSSSSR----------------------------HE-SQPIPLLTN
GQP----VSGEIPCATP--DNQSVRTTSGPL--GP--AERNVNSSPYIDPRQP-------
VHVRI-VDPSKDLNSYGLGNVDWKERVEGWKLKQ-DKNIMQM--------TNRYPE---G
K-GDIEGTGSN-GDELQMADD-A----RQP--LSRVVPISSSHLTP-YRVVIILRLIILG
FFLQYRVTH--------P-------------VKDAYG-----LW-LTSVICEIWFALSWL
LDQFPKWMPINRETYLDRLAL--RY-DRDG-EP--------SQLAPIDIFVSTVDP----
LKEPPIVTANTVLSILAVDYPVD--KVSCYVSDDGSAMLTFEALSETAEFARKWVPFCKK
HNIEPRAPEFYFA-------------Q----K-ID-YLKD--KI-QPSFVKERRA-----
----------MK------REYEEFKVRINALVAKAQ------------------------
------------------------KMPEEGWTM----QD-GTPWPG--------NNPRDH
PGMI-Q----------------------------VF---LGHSG----GL--DTDG----
------------------NE-LPRLVYVSREKRPGFQHHKKAGAMNALI-----------
-----------------------------------RVSAVLTNGAYLLNVDCDHYFNNSK
ALKEAMCFMM-DPA--YG-----KKTCYIQFPQRF--DGIDLHDRYANRNIVFFD-----
---------------INLKGLDGIQGPVYVGTGCCFNRQALYGYDPVLT----EEDLEPN
-IIV-KS----CC-----GSRKKGR--GGNK----------------------------K
YID-KKRA-MKRTE----ST--VPIFNME-DIEEG--VE-----G----YD-D-ERSLLM
SQKSLE-----KRFGQ-SPVFIAATFQEQ------------------------GGIPPT-
------------TNPA---TLLKE--AIHVISCGYE--DKTEWGK-E-------------
------IGWIYGSVTE-------------DILTGF-KMHAR---------------GWIS
IYCMP------------PR-PAFKGSAPINLSDRLNQVLRWALGSIEILLSR-HCPIWYG
Y-N----GRLKLLERLAYINTIVYPL-TSLPLLAYC-VLPAVCL----------------
----------I-------------------------------------------------
------------------------------------------------------------
------------------------------------------------------------
------------------------------------------------------------
------------------------------------------------------------
-----------------SNYASM-WFILLFISIFATGILELRWSGVGIEDWWRNEQFWVI
GGTSAHLFAVFQGLLK-VLA-GIDTNFTVTSKAS---D--------------------E-
------DG--D-FAELYV-----FK----WTSLLIPPTTVILLNMVGIVAGVSYAINS--
--GYQS-------WGPL---FGKLFFAIWVIA---------HLYPFLK------------
----------------------------------------GLL--GR------QNRT-P-
------------------------------------------------------------
-------------------------------------------------------T----
------------------------------------------------------------
---IV------------------------------------------IV-----------
------------------------------------------------------------
------------------------------------------------------------
------------------------------------------WS-ILLA-----------
------------------------------------------------------------
------------------------------------------------------------
----------------------SI--------------------FSL-------------
---------LWVRIDPFT----------------SDST-KAAA-NGQC-GINC-------
------------------------------------------------------------
--
>pt_38939
MA-----------------------------ADPYQL-----------------------
--------------------RRAPT--IHHYSNSRE----DL-------DSEIGSV----
----------EFA-TYTVQIPPTPDNQPM------------------ETPVENEKKLERS
CTSNSMFTGGHNCATRAHLKEKMT------------------------------------
--------EF-QTSH---------------------------------------------
---------------------------------------PQIASAKG-SYCAMSGCDAQV
IT-----DDLAPC-ECEYKICRDCYKDALAT-GDGICPGCKEPYRSHDVP----------
-----------------------------------------------ELNRRSSFAE---
----------------SKSQSDEFDYT---------------------------------
------------------------------------------------------------
------QFLFESKTNYGYGNAVWPTD--------GVN----DNDEGSSG-----------
-------------VPKTFVEK-Q----WKM--LTREVKISTAVIAP-YRILILVRMIVLG
FFLYWRVSN--------P-------------NEEAMW-----LW-GMSLVCEIWFAFSWL
LDQLPKLCPVNRVADLDVLKE--KF-ETPS-PGNPTGK---SDLPGIDIFVSTADP----
EKEPPLVTANTILSILAADYPVE--KLSCYVSDDGGSLLTFEAMAEAASFANLWVPFCRK
HEIEPRNPESYFN-------------L----K-RD-PYKT--KV-LPDFVRDRRR-----
----------VK------REYDEFKVRINGLSDSIRRRSDAY---NSQ-EELKAMKRWKE
K------------G-DDEPVDRL-KIPKATW-M----AD-GTHWPGTWTVPAPENTRGDH
ASII-Q----------------------------VM---LQPPI----EE--PLKGTA--
G-DS-----NSMNLSEVDIR-LPVLVYISREKRPGYDHNKKAGAMNALV-----------
-----------------------------------RASAVTSNGPFILNLDCDHYIYNSQ
ALREGMCFMM-D-Q--GG-----EGICYVQFPQRF--EGIDPSDRYANHNSVFFD-----
---------------VNMRALDGIQGPVYVGTGCLFRRTALYNFDPPRY----EDHGSCC
SCFF--------------GRHKK----AAI------------------------------
------------ASAP-ENGHSHE------AEDTD-------------------NQE-TN
L-ALIP-----RKFGN-SSLFLDSVQVAA--FQGLPLADNSY-IKYGRPPGAL-TLPRE-
------------PLHL---ATIAE--AVNVISCWYE--DKTEWGQ-S-------------
------VGWIYGSVTE-------------DVVTGY-RMHER---------------GWRS
VYCVT------------KR-DAFRGTAPINLTDRLHQVLRWATGSVEIFFSR-NNALLG-
--G----HRLKLLQRIAYLNVGIYPF-TSLFLIVYC-FLPALALLSN-------------
---QFIVA-SL-------------------------------------------------
------------------------------------------------------------
------------------------------------------------------------
------------------------------------------------------------
------------------------------------------------------------
-----------------TVTFLV-YLLIISLTLCILAVLEIKWAGITLEEWWRNEQFWLI
GGTSAHLVAVLQGLLK-VIA-GIEISFTLTSKSG---G--D-----------D-----V-
------DD--E-FSDLYV-----FK----WTSLMIPPCTIIMVNLIAIGVGVSRTIYS--
--DAPQ-------WSNL---LGGVFFSFWVLA---------HLYPFAK------------
----------------------------------------GLM--GR------RGKT-P-
------------------------------------------------------------
-------------------------------------------------------T----
------------------------------------------------------------
---II------------------------------------------YV-----------
------------------------------------------------------------
------------------------------------------------------------
------------------------------------------WS-GLLS-----------
------------------------------------------------------------
------------------------------------------------------------
----------------------IC--------------------ISL-------------
---------LWVAIDPPS----------------GNTQ-I------GGL--FQLP-----
------------------------------------------------------------
--
>pt_3978
MASLS-------------------------SQPSKKAIRSPG-----------------N
RGSNSQTVK---------FARRTSS--GRYVSLSRDD-I-DI-------SGELSGL----
----------DYM-NYTVQIPLTPDNQPM------------------DT--SVAVKTEEQ
YVSNSLFTGGFNNVTRAHLMDKVI------------------------------------
--------ES-EVSH---------------------------------------------
---------------------------------------PQMAGSKG-SSCAMPACDGMI
MK-DERGNDIIPC-ECRLKICRDCYMDAQKE--TGLCPGCKEQYKVGDYDDEI-------
------P--------------NFSSGALP-LPPPGKG----------GDHNNMTV-----
---------------MKRNQNGDFDHN---------------------------------
------------------------------------------------------------
------RWLFETQGTYGYGNAFWPQDDMYGDDGEE----------EFPG-----------
-------------GVLENMDK-P----WKP--LSREQPISQAVISP-YRLLILIRMVVLA
FFLHWRIVN--------P-------------NDDARW-----LW-GMSVVCEVWFAFSWI
LDIIPKLHPMNRSTDLEVLRD--KF-DMPS-PSNPSGR---SDLPGVDLFVSTADP----
DKEPPLVTANTILSILSVDYPVE--KVACYISDDGGALLTFEAMAEAASFADLWVPFCRK
HNIEPRNPETYFN-------------L----K-VD-PTKN--KS-RPDFVKDRRK-----
----------MK------REYDEFKVRINGLPDSIRRRSDAF---NAR-EEMKMLKHIRE
S------------G-GD-PLEPI-KVPKATW-M----AD-GTHWPGTWASPAAEHSKGDH
AGIL-Q----------------------------VM---LKPPS----PD--PLMGGT--
--DD-----KMIDFTDVDIR-LPMFVYVSREKRPGYDHNKKAGAMNALV-----------
-----------------------------------RASAVLSNGPFILNLDCDHYIYNCK
AIREGMCFMM-D-R--GG-----ENICYIQFPQRF--EGIDPNDRYANRNTVFFD-----
---------------GNMRALDGVQGPVYVGTGCMFRRFALYGFDPPNT----NKTE---
---------------------QK----KD-------------------------------
-----------------SETLPLA-------TSEF-------------------DPD-LD
F-NLLP-----KRFGN-STLLAESIPIAE--FQGRPLADHPA-VKYGRPPGAL-RVPRE-
------------PLDA---TTVAE--AVSVISCWYE--DKTEWGD-R-------------
------VGWIYGSVTE-------------DVVTGY-RMHNR---------------GWRS
VYCIT------------KR-DAFRGSAPINLTDRLHQVLRWATGSVEIFFSR-NNAFLA-
--S----RRLKLLQRFAYLNVGIYPF-TSIFLIVYC-FLPALSLFSG-------------
---YFIVQ-TL-------------------------------------------------
------------------------------------------------------------
------------------------------------------------------------
------------------------------------------------------------
------------------------------------------------------------
-----------------DVAFLI-YLLLITICLVVLAILEVKWSGIELEEWWRNEQFWLI
SGTSAHFAAVMQGLLK-VIA-GIEISFTLTSKSA---G--D-----------E-----V-
------DD--I-YADLYL-----VK----WTSLMIMPIVIAMTNIIAMAFAFIRTIYS--
--TVPQ-------WSKF---VGGAFFSFWVLA---------HLYPFAK------------
----------------------------------------GLM--GR------RGKT-P-
------------------------------------------------------------
-------------------------------------------------------T----
------------------------------------------------------------
---IV------------------------------------------FV-----------
------------------------------------------------------------
------------------------------------------------------------
------------------------------------------WS-GLIA-----------
------------------------------------------------------------
------------------------------------------------------------
----------------------II--------------------ISL-------------
---------LWIAISPQK----------------PNAT-ADGV---GGG--FQFP-----
------------------------------------------------------------
--
>pt_42034
MASLS-------------------------SQPSKKGIRSPAGNTANNNSSQQG-----N
RGSTGQTVK---------FARRTSS--GRYVSLSRED-L-DI-------SGELSG-----
----------DYT-NYTVQIPSTPDNQPM------------------DT--SVAVKAEEQ
YVSNSLFTGGFNSVTRAHLMDKVI------------------------------------
--------DS-EVSH---------------------------------------------
---------------------------------------PQMAGAKG-SSCAMHACDGKV
MK-DERGHDVIPC-ECRFKICRDCYMDAQKD--TGLCPGCKEPYKVGDYEDEI-------
------P--------------NFSSGALP-LPPPSKG----------GDHNNMTM-----
---------------TKRNQNGDFDHN---------------------------------
------------------------------------------------------------
------RWLFETQGTYGYGNAFWPQDDMYGDDGDE----------GFPG-----------
-------------GMLENMDK-P----WKP--LSREQPISNAIISP-YRLLIVVRLVVLG
FFLHWRIMH--------P-------------NEDARW-----LW-GMSVVCEVWFAFSWI
LDIIPKLSPINRFTDLEVLRD--KF-DMPS-PSNPTGR---SDLPGIDLFVSTADP----
DKEPPLVTANTILSILSVDYPVE--KVACYISDDGGALLTFEAMAEAASFADLWVPFCRK
HNIEPRNPETYFS-------------L----K-ID-PTKN--KS-RIDFVKDRRK-----
----------MK------REYDEFKVRINGLPDSIRRRSDAF---NAR-EEMKMLKHMRE
SA-----------G-GD-PLEPI-KVPKATW-M----AD-GTHWPGTWAFPAAEHSKGDH
AGIL-Q----------------------------VM---LKPPS----PD--PLMGGA--
--DD-----KMIDFTDVDIR-LPMFVYVSREKRPGYDHNKKAGAMNALV-----------
-----------------------------------RASAILSNGPFILNLDCDHYFYNCK
AIREGMCFMM-D-R--GG-----ENICYIQFPQRF--EGIDPSDRYANRNTVFFD-----
---------------GNMRALDGVQGPVYVGTGCMFRRFALYGFDPPNT----SKTE---
---------------------EK----KE-------------------------------
-----------------AETLPLR-------ATDF-------------------DPD-LD
F-NLLP-----KRFGN-STMLSESIPIAE--FQGRPLADHPA-VKYGRPPGAL-RVSRE-
------------PLDA---ATVAE--AVSVISCWYE--DKTEWGD-R-------------
------VGWIYGSVTE-------------DVVTGY-RMHNR---------------GWRS
VYCIT------------KR-DAFRGSAPINLTDRLHQVLRWATGSVEIFFSR-NNAFLA-
--T----RRLKILQRLAYLNVGIYPF-TSIFLIVYC-FLPALSLFSG-------------
---FFIVQ-TL-------------------------------------------------
------------------------------------------------------------
------------------------------------------------------------
------------------------------------------------------------
------------------------------------------------------------
-----------------DIAFLI-YLLLITICLVLLAILEVKWSGIELEEWWRNEQFWLI
SGTSAHFAAVMQGLLK-VIA-GIEISFTLTSKSA---G--D-----------D-----V-
------DD--I-YADLYL-----VK----WTSLMIPPIVIAMTNMIAMAFAFIRTIYS--
--TVPQ-------WSKF---VGGAFFSFWVLA---------HLYPFAK------------
----------------------------------------GLM--GR------RRKT-P-
------------------------------------------------------------
-------------------------------------------------------T----
------------------------------------------------------------
---IV------------------------------------------FV-----------
------------------------------------------------------------
------------------------------------------------------------
------------------------------------------WS-GLIA-----------
------------------------------------------------------------
------------------------------------------------------------
----------------------IT--------------------ISL-------------
---------LWIAISPPK----------------TTGT-ADGA---GGG--FQFP-----
------------------------------------------------------------
--
>pt_4687
MK----------------------------------------------------------
------------------------------------------------------------
------------------------------------------------------------
------------------------------------------------------------
------------------------------------------------------------
------------------------------------------------------------
------------------------------------------------------------
------------------------------------------------------------
------------------------------------------------------------
------------------------------------------------------------
------------------------------------------------------------
---------------------------SLP--LHACTPSI-SSAII-NRSYSLLHFTALV
ALFYYRLSSFLSS------------------KPKASL-----PY-LLVFASEMLLSIIWL
FDQAYTWRPVSRTTFPERLPE-----D--------------EELPGIDVFICTADH----
KKEPPLEVMNTVLSAMALDYPPD--KLSVYLSDDGGSSLTLQGMREAWLFARSWLPFCRR
FGIKIRCPKVYFS-------------S----L-ED-NYSG--PLHSLEYEEEKEK-----
----------IK------GKYELFKERVNKAGEIIGSEEA--------------------
------------------------------------------------------TNSKDH
PPVI-E----------------------------VI---NDEPK----NVA-AIRQ----
------------------AK-MPLLVYVSREKRPSHSHHFKAGALNVLL-----------
-----------------------------------RVSGIMTNSPYILVLDCDMYCNDPT
SARQAMCFHL-DPK--IS-----PSLAFIQFPQKF--HNINKNDIYDGQLRKLFV-----
---------------IRWPGIDGLQGPILSGTGFYMKREALYGNLSEK------------
------------------------------------------------------------
------------------------------------------------------------
------------------------------------------------------------
------------------------------------------------------------
--------------VE-------------DYFTGF-ILHCK---------------GKTS
VFCNP------------SK-PAFLGSSTTNLNDLLVQGTRWNSGLFEVTLSK-FCPFIYG
L------SRMPLLQTMCYGYLALQPL-YFLPLWCLA-TLPQLCLLNG-------------
---IPIYP-QV-------------------------------------------------
------------------------------------------------------------
------------------------------------------------------------
------------------------------------------------------------
------------------------------------------------------------
-----------------SSSWFM-VFSFIFLASLLKHLEEILSTGASIQTLLNEQRVWMM
KSVTAYTFGSLDAIMK-CFG-MREASFLPTNKVA--------------------------
------DD--E-QVALYQMGKLNFQ---ASTMILTPIITLIILNIVSFIGGVARMFIA--
----GS-------WNET---FGQVLFNPQSTF---------LSLMVFQ------------
----------------------------------------SHA--LLY----NAQGN-P-
------------------------------------------------------------
-------------------------------------------------------K----
------------------------------------------------------------
---RI------------------------------------------VI-----------
------------------------------------------------------------
------------------------------------------------------------
------------------------------------------SS-RMFS-----------
------------------------------------------------------------
------------------------------------------------------------
----------------------MG--------------------CQV-------------
---------LRLCMGMSSRSGTDIEEQEDHEDIEGDSVVQNVKFRRICGWSFNDEEFELD
PVFPTDPKYYSVLKQVRFGGESIIPENKSNCKLVKKMERNSEGMWELKLVS---------
--
>pt_51398
MA----------------------------------------------------------
------------------------------------------------------------
------------------------------------------------------------
------------------------------------------------------------
------------------------------------------------------------
------------------------------------------------------------
------------------------------------------------------------
------------------------------------------------------------
------------------------------------------------------------
------------------------------------------------------------
------------------------------------------------------------
------------KAISS--PN-----------LYDKVALKYP---I-HRAFDITILVLLI
SLLVYRLLY--------I-------------SNHGFA------W-LLALLCETCFTFTWV
LTVSSKWNPVEYKTYPERLSQ--KI----------------QELPPVDIFVTTADP----
VLEPPILTVNTVISLLAVDYPAD--KLACYVSDDGCSPTTYYSLVEASKFAKLWAPFCKK
HNIQVRAPFRYFS-------------S----E-VPL------NN-SSEFQQEYNK-----
----------MK------DEYEELASKINDADKKSIERNL-S------------------
-------------------------------------GD-FAAFSN--------IEGKNH
PAII-K----------------------------VV---WENKA----GI--SD------
-------------------E-LPHLIYISREKRPKHPHHYKAGAMNVLT-----------
-----------------------------------RVSGMMTNAPFMLNLDCDMFVNNPK
IVCHAMCLLL-GSR--NE-----MESGFVQFPQYF--YDGLKDDPYGNQFEVWHK-----
---------------YIGNGIVGIQGPFYGGTGCFHRRKVIYGSCPPVA-----------
------------------------------------------------------------
------------------------------------------------------------
TSFLLL-----KIFGN-SKEFVRSAAHAL----------------QGKAN----MS--P-
------------KILP---NLIEA--AHEVAGCGYE--YGTSWGK-E-------------
------VGWQYGSATE-------------DILTGL-KIHAR---------------GWRS
VLCTP------------DP-RAFLGCAPRVGPISMTQQKRWATGLLEILMSE-RNPIIAT
L-T----ARLQFRQCLAYLWILIWGL-RSIPEICYA-VLPAYCIITN-------------
---SSFLP-KA-------------------------------------------------
------------------------------------------------------------
------------------------------------------------------------
------------------------------------------------------------
------------------------------------------------------------
-----------------HEPAMY-IHVALFLSYVIYGLLEYLETGLSIRAWWNNQRMARV
NATNAWLFGVISVFLK-ILR-ISGTVFEVTQKDQ---S-SNN------------------
------GG--D-E-GRFT-----FD----ASPIFVPGTTILLLQLTAFVMGFGGMQLP--
--SVN--------DASG---LGEILCSVLVVM---------CFWPFVK------------
----------------------------------------GLF--GK-----GKYGI-P-
------------------------------------------------------------
-------------------------------------------------------L----
------------------------------------------------------------
---ST------------------------------------------IC-----------
------------------------------------------------------------
------------------------------------------------------------
------------------------------------------KS-SLLS-----------
------------------------------------------------------------
------------------------------------------------------------
----------------------LS--------------------FVY-------------
---------LVTSTSMGQL-----------------------------------------
------------------------------------------------------------
--
>pt_52464
ME----------------------------------------------------------
------------------------------------------------------------
----------------------------------------------------------S-
------------------------------------------------------------
--------EGE---T--GA-----------------------------------------
---------------------------------------KPMKSTGGQ---VCQICGDNV
G-KTADGEPFVACDVCAFPVCRPCYEYERKD-GNQSCPQCKTRYKRLNGSPAILG-D-RE
------E--------------DGDADDGA-SDFN-YSS---ENQNQ----------KQRI
-----AERML-SWQMTYGRGE-DSGAP------NYDK-----------EVSHNHIPLLTN
GHE----VSGELSAASP--EHVSMASPG-----AGAGGGKRI---PYASDVHQ---S---
SNVRV-VDPVREFGSPGLGNVAWKERVDGWKMKQ-DKTVVPM-----S--TGHAPSE-RG
AGDIDAATDVL-VDDSLLNDE-A----RQP--LSRKVSIPSSRINP-YRMVIVLRLVILC
IFLHYRITN--------P-------------VRNAYA-----LW-LISVICEIWFAISWI
LDQFPKWLPVNRETYLDRLAL--RY-DNEG-EP--------SQLAAVDIFVSTVDP----
LKEPPLVTANTVLSILAVDYPID--KVSCYVSDDGAAMLTFEALSETSEFARKWVPFCKK
YSIEPRAPEWYFA-------------Q----K-ID-YLKD--KV-QPSFVKDRRA-----
----------MK------REYEEFKIRINGLVAKAQ------------------------
------------------------KVPEEGWIM----QD-GTPWPG--------NNTRDH
PGMI-Q----------------------------VF---LGQSG----GL--DSDG----
------------------NE-LPRLVYVSREKRPGFQHHKKAGAMNSLV-----------
-----------------------------------RVSAVLTNGPFLLNLDCDHYINNSK
ALREAMCFMM-DPN--LG-----KHVCYVQFPQRF--DGIDRNDRYANRNTVFFD-----
---------------INLRGLDGIQGPVYVGTGCVFNRTALYGYEPPLK----PKHKKPG
-MLS-SLCG---------GSRKKG---SKSS----------------------------K
KGSDKKKS-GKHVD----PT--VPIFSLD-DIEEG--VE-----GAG--FD-D-EKSLLM
SQMSLE-----KRFGQ-SAVFVASTLMEN------------------------GGVPQS-
------------ATPE---TLLKE--AIHVISCGYE--DKTDWGS-E-------------
------IGWIYGSVTE-------------DILTGF-KMHAR---------------GWRS
IYCMP------------KR-PAFKGSAPINLSDRLNQVLRWALGSVEILLSR-HCPIWYG
Y-G----GRLKWLERFAYVNTTIYPI-TAIPLLLYC-TLPAICLLTD-------------
---KFIIP-QI-------------------------------------------------
------------------------------------------------------------
------------------------------------------------------------
------------------------------------------------------------
------------------------------------------------------------
-----------------SNIASI-WFISLFLSIFATGILEMRWSGVGIDEWWRNEQFWVI
GGVSAHLFAVFQGLLK-VLA-GIDTNFTVTSKAS---D--------------------E-
------DG--G-FAELYL-----FK----WTTLLIPPTTLLIVNLVGVVAGISHAINS--
--GYQS-------WGPL---FGKLFFAFWVIV---------HLYPFLK------------
----------------------------------------GLM--GR------QNRT-P-
------------------------------------------------------------
-------------------------------------------------------T----
------------------------------------------------------------
---IV------------------------------------------VV-----------
------------------------------------------------------------
------------------------------------------------------------
------------------------------------------WS-ILLA-----------
------------------------------------------------------------
------------------------------------------------------------
----------------------SI--------------------FSL-------------
---------LWVRVDPFT----------------TRVT-GPD--VEQC-GINC-------
------------------------------------------------------------
--
>pt_52579
M-----------------------------------------------------------
------------------------------------------------------------
------------------------------------------------------------
--AGLVTGSSQTLHAKDEL-----------------------------------------
-----------------RP-----------------------------------------
---------------------------------------PTRQSATSK---KCRVCGDEI
G-VKEDGEVFVACHVCGFPVCRPCYEYERSE-GNQSCPQCNTRYKRHKGCPRVPG-DNDD
------E--------------DANFDDFE-DEFQIKHHDHDESNQK--------------
-------------NVFSHTEIEHYNE----------------------QEMQPIRPAFSS
AGS---------------------------------------------------------
VAGKD-LEGEKE----GYSNAEWQERVEKWKVRQ-EKRGLVS------------------
--KDDGGNDQG-EEDEYLMAE-A----RQP--LWRKIPIPSSRINP-YRIVIVLRLIILC
FFFRFRILT--------P-------------AYDAYA-----LW-LISVICEVWFGLSWI
LDQFPKWNPIERETYLDRLSM--RF-EREG-EP--------NRLGPVDVFVSTVDP----
LKEPPIITANTVLSILSVDYPVD--KVSCYVSDDGASMLLFDSLAETAEFARRWVPFCKK
HNIEPRAPEFYFT-------------Q----K-ID-YLKD--KV-HPNFVKERRA-----
----------MK------REYEEFKVRINALVSKAQ------------------------
------------------------KKPEEGWVM----QD-GTPWPG--------NITRDH
PGMI-Q----------------------------VY---LGSEG----AL--DVEG----
------------------KE-LPRLVYVSREKRPGYNHHKKAGAMNALI-----------
-----------------------------------RVSAVLTNAPFMLNLDCDHYINNSK
AVREAMCFLM-DPQ--LG-----KKLCYVQFPQRF--DGIDRHDRYANRNVVFFD-----
---------------INMKGLDGVQGPVYVGTGCVFNRQSLYGYDPPVS----ENRPKMT
-C---DCWPSWCCCCCG-GSRKKSK--KKGQ-----------------RSLLGGLYPMKK
KMMGK----KYTRK----AS--APVFDLE-EIEEG--LE-----G----YE-ELEKSSLM
SQKSFE-----KRFGQ-SPVFIASTLMEN------------------------GGLPEG-
------------TNSQ---SHIKE--AIHVISCGYE--EKTEWGK-E-------------
------VGWIYGSVTE-------------DILTGF-KMHCR---------------GWRS
VYCSP------------QR-PAFKGSAPINLSDRLHQVLRWALGSIEIFLSH-HCPLWYG
Y-G----GKLKLLERLAYINTIVYPF-TSIPLLAYC-TIPAVCLLTG-------------
---KFIIP-TL-------------------------------------------------
------------------------------------------------------------
------------------------------------------------------------
------------------------------------------------------------
------------------------------------------------------------
-----------------NNLASI-WFLALFISIIATSVLELRWSGVSIQDLWRNEQFWVI
GGVSAHLFAVFQGLLK-VLG-GVDTNFTVTSKSA---D----------------------
------DA--E-FGELYL-----FK----WTTLLIPPTTLIILNMVGVVAGVSDAINN--
--GYGS-------WGPL---FGKLFFAFWVIV---------HLYPFLK------------
----------------------------------------GLM--GR------QNRT-P-
------------------------------------------------------------
-------------------------------------------------------T----
------------------------------------------------------------
---IV------------------------------------------VL-----------
------------------------------------------------------------
------------------------------------------------------------
------------------------------------------WS-ILLA-----------
------------------------------------------------------------
------------------------------------------------------------
----------------------SI--------------------FSL-------------
---------IWVRIDPFL----------------PKQT-GPI--LKQC-GVEC-------
------------------------------------------------------------
--
>pt_53289
MN----------------------------------------------------------
------------------------------------------------------------
----------------------------------------------------------TG
--GRLIAGS----HNRNEFVLINA------------------------------------
--------DEN---A--RI-----------------------------------------
---------------------------------------KSVQELSGQ---VCHICGDEI
E-ITVDGEPFVACNECAFPVCRPCYEYERRE-GNQACPQCKTRYKRLKGSPRVEG-D-EE
------E--------------D-DIDDLE-HEFDYGN----FDGLS----------PEQV
-----AEAML-SSRMNTGRAS-HSNISGIPTHGELDS-----------SPLNSKIPLLTY
GEE--------DTEISS--DRHALIVPP------S--HGNRFHPISFPDPSIP------L
AQPRP-MVPKKDIAVYGYGSVAWKDRMEDWKKRQNDKLQVVK-----HEGGHD-------
-NGNFEGDELD-DPDLPMMDE-G----RQP--LSRKLPIPSSKINP-YRMIIILRLVVVG
LFFHYRILH--------P-------------VNDAYG-----LW-LTSVICEIWFAVSWI
LDQFPKWYPIERETYLDRLSL--RY-EKEG-KP--------SELASVDVFVSTVDP----
MKEPPLITANTVLSILAVDYPVD--KVACYVSDDGAAMLTFEALSETSEFARKWVPFCKK
FNIEPRAPEWYFS-------------Q----K-MD-YLKN--KV-HPAFVRERRA-----
----------MK------REYEEFKVKINGLVATAQ------------------------
------------------------KVPEDGWTM----QD-GTPWPG--------NNVRDH
PGMI-Q----------------------------VF---LGQSG----VR--DVEG----
------------------NE-LPRLVYVSREKRPGFEHHKKAGAMNALM-----------
-----------------------------------RVTAVLSNAPYLLNVDCDHYINNSR
ALREAMCFLM-DPT--SG-----KKVCYVQFPQRF--DGIDRHDRYSNRNVVFFD-----
---------------INMKGLDGLQGPIYVGTGCVFRRQALYGYDAPVK----KRPPGKT
-C---NCWPKWCCLFC--GSRKN----KKSK----------------------------Q
KKEKKKS---KNRE----AS--KQIHALE-NIEEG--IE-----E----ST-S-EKSSET
SQMKLE-----KKFGQ-SPVFVASTLLEN------------------------GGVPRD-
------------ASPA---SLLRE--AIQVISCGYE--DKTEWGK-E-------------
------VGWIYGSVTE-------------DILTGF-KMHCH---------------GWRS
VYCIP------------KR-PAFKGSAPINLSDRLHQVLRWALGSVEIFFSR-HCPIWYG
Y-G----GGLKWLERFSYINSVVYPW-TSIPLLVYC-TLPAICLLTG-------------
---KFIVP-EI-------------------------------------------------
------------------------------------------------------------
------------------------------------------------------------
------------------------------------------------------------
------------------------------------------------------------
-----------------SNYASI-VFMALFISIAATGILEMQWGGVGIDDWWRNEQFWVI
GGASAHLFALFQGLLK-VLA-GVSTNFTVTSKAA---D----------------------
------DG--E-FSELYL-----FK----WTSLLIPPTTLLIMNIVGVVVGVSDAINN--
--GYDS-------WGPL---FGRLFFALWVII---------HLYPFLK------------
----------------------------------------GLL--GK------QDRM-P-
------------------------------------------------------------
-------------------------------------------------------T----
------------------------------------------------------------
---II------------------------------------------LV-----------
------------------------------------------------------------
------------------------------------------------------------
------------------------------------------WS-ILLA-----------
------------------------------------------------------------
------------------------------------------------------------
----------------------SI--------------------LTL-------------
---------LWVRINPFV----------------SKG--GPV--LELC-GLNC-D-----
------------------------------------------------------------
--
>pt_53607
ME----------------------------------------------------------
------------------------------------------------------------
----------------------------------------------------------S-
------------------------------------------------------------
--------EGE---T--GV-----------------------------------------
---------------------------------------KPMTSIVGQ---VCQICSDSV
G-KTVDGEPFVACDVCAFPVCRPCYEYERKD-GNQSCPQCKTRYRRHKGSPAILG-D-RE
------E--------------DGDADDGA-IDFN-YSS---ENQNQ----------KQKI
-----AERML-SWQMTFGRGE-DLGAP------NYDK-----------EVSHNHIPLITN
GHE----VSGELSAASP--EHISMASP-------GAAGGKHI---PYASDVHQ---S---
SNGRV-VDPVREFGSPGLGNVAWKERVDGWKMKQ-DKNVVPM-----S--TGHAPSE-RG
VGDIDAATDVL-VDDSLLNDE-A----RQP--LSRKVSIPSSRINP-YRMVIVLRLIILC
IFLHYRITN--------P-------------VPNAYA-----LW-LISVICEIWFAISWI
LDQFPKWLPVNRETYLDRLAL--RY-EHEG-EP--------SQLAAVDIFVSTVDP----
LKEPPLVTANTVLSILAVDYPID--KVSCYVSDDGAAMLTFEALSETSEFARKWVPFCKK
YNIEPRAPEFYFS-------------Q----K-ID-YLKD--KV-QPSFVKDRRA-----
----------MK------REYEEFKIRVNGLVSKAQ------------------------
------------------------KVPEEGWIM----QD-GTPWPG--------NNTRDH
PGMI-Q----------------------------VF---LGQSG----GL--DTDG----
------------------NE-LPRLVYVSREKRPGFQHHKKAGAMNSLV-----------
-----------------------------------RVSAVLTNGPFLLNLDCDHYINNSK
ALREAMCFMM-DPN--LG-----KHVCYVQFPQRF--DGIDKNDRYANRNTVFFD-----
---------------INLRGLDGIQGPVYVGTGCVFNRTALYGYEPPLK----PKHKKPG
-FLS-SLCG---------GSRKKS---SKSS----------------------------K
KGSDKKKS-GKHAD----PT--VPVFSLE-DIEEG--VE-----GAG--FD-D-EKSLLM
SQTSLE-----KRFGQ-SAVFVASTLMEN------------------------GGVPQS-
------------ATPE---TLLKE--AIHVISCGYE--DKTDWGS-E-------------
------IGWIYGSVTE-------------DILTGF-KMHAR---------------GWRS
IYCMP------------KR-PAFKGSAPINLSDRLNQVLRWALGSVEILLSR-HCPIWYG
Y-G----GRLKWLERFAYVNTTIYPI-TAIPLLFYC-TLPAICLLTD-------------
---KFIIP-QI-------------------------------------------------
------------------------------------------------------------
------------------------------------------------------------
------------------------------------------------------------
------------------------------------------------------------
-----------------SNIASI-WFISLFLSIFATGILEMRWSGVGIDEWWRNEQFWVI
GGVSAHLFAVFQGLLK-VLA-GIDTNFTVTSKSS---D--------------------E-
------DG--D-FTELYM-----FK----WTTLLIPPTTLLIVNLVGVVAGISHAINS--
--GYQS-------WGPL---FGKLFFAFWVIV---------HLYPFLK------------
----------------------------------------GLM--GR------QNRT-P-
------------------------------------------------------------
-------------------------------------------------------T----
------------------------------------------------------------
---IV------------------------------------------VV-----------
------------------------------------------------------------
------------------------------------------------------------
------------------------------------------WS-ILLA-----------
------------------------------------------------------------
------------------------------------------------------------
----------------------SI--------------------FSL-------------
---------LWVRVDPFT----------------TRVT-GPD--VEQC-GINC-------
------------------------------------------------------------
--
>pt_53706
MC----------------------------------------------------------
------------------------------------------------------------
------------------------------------------------------------
------------------------------------------------------------
------------------------------------------------------------
------------------------------------------------------------
------------------------------------------------------------
------------------------------------------------------------
------------------------------------------------------------
------------------------------------------------------------
-----------------------------------------VRVEALCSPETSHSTEGHS
QFKQDGLKVEKPAEEDCRATAEKLMEISPP--LHLCHVSK-TSIFI-NRLHGLLHSIAIA
FLIYYRASFLFQEPQTK--------------ATVPML-----LW-LLVFVAELLLSFIWL
IGQAYHWHPVSRTVFPERLPE-----D--------------DKLPAIDVFICTVDP----
DKEPTLDVMNTVLSAMALDYPAE--KLNLYLSDDGGAAVTLHGMKEAWRFAKSWLPFCKK
YGIKTRCPKAYFS-------------A----T-SK-DDDS--FGSSNEFMADRQI-----
----------IQ------EKYEDFKERVMRFREDFVLEETK-------------------
----------------------------------------------------SDITGRDH
PALI-E----------------------------VI---QDNSN----EEAPKDEA----
------------------NE-MPLLVYVSREKRPSHPHHFKAGALNVLL-----------
-----------------------------------RVSGVISNSPHILVLDCDMYCNDPT
SARQAMCFFF-DPN--IS-----SSLAFVQFPQRF--HNISKHDIYDSQLRSTFG-----
--VRLVFIDFTLLNQILWQGLDGLKGPVLSGTGFYIKRNSLYGDSMQKGLVLSNPNHAAS
SQHAL-------------------------------------------------------
------------------------------------------------------DDPKSC
NLLELR-----DTFGL-SNEFVNSIRQNY---------------------KANPMSYG--
------------SVSS---MLLQE--TRILASCDYP--RHTKWGE-E-------------
------ACFLYHSVAE-------------DFFTGF-ILHCK---------------GWLS
VYLNP------------SR-PQFLGTSITSLNDLLIQGTRWSSGLVEVGLSR-FCPLIYG
T------LRMSFLESLCYAEISLFPLFYCLPLWCFA-TIPQLCLLNG-------------
---IPLYP-KV-------------------------------------------------
------------------------------------------------------------
------------------------------------------------------------
------------------------------------------------------------
------------------------------------------------------------
-----------------SSSFFI-VFSFIFLSAVSKHLYEVLKSGGSINTLVYEQRLWMM
KSVSTHTYGSLDAVMK-RIG-VREASFLPTNKAA--------------------------
------DE--E-KFKLYQMGKFDFK---TSSMLLVPMVTVIILNMASFVLGVIRIIIA--
----GN-------WDSM---VVQVFLSSYILV---------MNSAIIE------------
----------------------------------------GMT--IRK----DKGCI-P-
------------------------------------------------------------
-------------------------------------------------------L----
------------------------------------------------------------
---SV------------------------------------------IV-----------
------------------------------------------------------------
------------------------------------------------------------
------------------------------------------LS-TVFM-----------
------------------------------------------------------------
------------------------------------------------------------
----------------------EH--------------------LLS-------------
---------ICHILDILDLSHPDIACNVPLKIRQIKTKGKTGLPGLLETMKTTVMLLLSD
WATLSKGPVSNFPSVSLAATDLIMGHVRSCLPEESGLLAMISWPPERASWAAIHSLQNRS
LE
>pt_54097
MVKRASSPCSSPVTITV---------SSGGKGGGSR----SMGLTSPVPRASIS-----N
NPNSPLSNS---------RNRTPSG--GRYCSMSRD----D--------TTEEINS----
----------EFV-SYTVHIPPTPDHQSFSASQTSLAE---------DI--TNAAKPERS
FISGTIFTGGFNSVTRGHVVDCSM------------------------------------
--------EN-NE-----------------------------------------------
------------------------------------------SLKSG-LVCGMKGCDEKA
IR--GK------C-ECGFKICRDCYLDCVGSNGGGHCPGCKEPYKDADDEAE--DDDDYD
YDEAKSE--------------ADDQ-ALP-LP---------------KLDKRLSLVK---
------SFKAQSH-------PPDFDHT---------------------------------
------------------------------------------------------------
------RWLFETKGTYGYGNAVWPKD--------GYG-AGS--GANGFE-----------
-------------PPPDFGER-S----RRP--LTRKVGVSAAILSP-YRLLIMIRLAALG
LFLTWRIRH--------P-------------NREAMW-----LW-GMSITCELWFGVSWI
LDQLPKLCPVNRVTDLSVLKQ--RF-ESPS-LRNPKGR---SDLPGIDVFVSTADP----
EKEPPLVTANTILSILAVDYPVE--KLACYLSDDGGSLLTFEALAETASFARIWVPFCRK
HNIEPRNPEAYFG-------------Q----K-RD-FLKN--KV-RLDFVRERRR-----
----------VK------REYDEFKVRINSLTESIRRRSDAY---NAH-EELRARKNQME
--M----------G-GN-PSEIV-KVPKATW-M----SD-GSHWPGTWTSGEADHSKGDH
AGVI-Q----------------------------AM---LAPPN----AE--PVFGVE-A
D-GE-----NLLDTTEIDIR-LPMLVYVSREKRPDYDHNKKAGAMNALV-----------
-----------------------------------RTSAIMSNGPFILNLDCDHYIYNSL
ALREGMCFML-D-R--GG-----DRICYVQFPQRF--EGIDPSDRYANHNTVFFD-----
---------------VSMRALDGLQGPMYVGTGCIFRRTALYGFSPPRT----TEHYGWF
GRKK-I------------KLFLRKPKAAKKQ-----------------------------
---------ED--------EMALPINGDQN-SDDD-------------------DAD-IE
S-LLLP-----KRFGN-STSLAASIPVAE--YQGRLLQDLQETGKQGRPAGSL-AVPRE-
------------PLDA---ATVAE--AISVISCFYE--DKTEWGK-R-------------
------VGWIYGSVTE-------------DVVTGY-RMHNR---------------GWRS
IYCVT------------KR-DAFRGTAPINLTDRLHQVLRWATGSVEIFFSR-NNALFA-
--T----RRMKFLQRVAYFNCGMYPF-TSMFLIVYC-VLPAISLFSG-------------
---QFIVQ-SL-------------------------------------------------
------------------------------------------------------------
------------------------------------------------------------
------------------------------------------------------------
------------------------------------------------------------
-----------------SVTFLV-LLLAITITLCLLAILEIKWSGITLHDWWRNEQFWLI
GGTSAHPAAVLQGLLK-VIA-GVDISFTLTSKSA---T-PE-----------D-----A-
------DD--E-FADLYV-----VK----WSFLMVPPITIMMLNLIAIAVGVARTLYS--
--PFPQ-------WSRL---VGGVFFSFWVLS---------HLYPFAK------------
----------------------------------------GLM--GR------RGRV-P-
------------------------------------------------------------
-------------------------------------------------------T----
------------------------------------------------------------
---IV------------------------------------------YV-----------
------------------------------------------------------------
------------------------------------------------------------
------------------------------------------WS-GLLS-----------
------------------------------------------------------------
------------------------------------------------------------
----------------------II--------------------ISL-------------
---------LWVYISPPG-----------------TQD-YM-------K--FQIP-----
------------------------------------------------------------
--
>pt_54317
ME----------------------------------------------------------
------------------------------------------------------------
----------------------------------------------------------AN
--AGMVAGS----YRRNELVRIRH------------------------------------
--------DSD---S--GP-----------------------------------------
---------------------------------------KPLKNLNGQ---TCQICGDNV
G-VTENGDIFVACNECAFPVCRPCYEYERKD-GTQSCPQCKTRYRRHKGSPRVDG-D-ED
------E--------------D-GVDDLE-NEFNYAQGIGNAKH-------------QWQ
-----GD----DIELSSSSR----------------------------HE-SQPIPLLTN
GQP----VSGEIPCATP--DNQSVRTTSGPL--GP--AERNVHSSPYIDPRQP-------
VHVRI-VDPSKDLNSYGLGNVDWKERVEGWKLKQ-DKNMMQM--------TNRYSE---G
K-GDMEGTGSN-GDELQMADD-A----RQP--MSRVVPISSSYLTP-YRVVIILRLIILG
FFLQYRVTH--------P-------------VKDAYG-----LW-LTSVICEIWFALSWL
LDQFPKWMPINRETYLDRLAL--RY-DREG-EP--------SQLAPIDIFVSTVDP----
MKEPPLVTANTVLSILAVDYPVD--KVSCYVSDDGSAMLTFEALSETAEFARKWVPFCKK
HSIEPRAPEFYFA-------------Q----K-ID-YLKD--KI-QPSFVKERRA-----
----------MK------REYEEFKVRINALVAKAQ------------------------
------------------------KMPEEGWTM----QD-GTPWPG--------NNPRDH
PGMI-Q----------------------------VF---LGHSG----GL--DTDG----
------------------NE-LPRLVYVSREKRPGFQHHKKAGAMNALI-----------
-----------------------------------RVSAVLTNGAYLLNVDCDHYFNNSK
ALKEAMCFMM-DPA--YG-----KKTCYVQFPQRF--DGIDLHDRYANRNIVFFD-----
---------------INLKGLDGIQGPVYVGTGCCFNRQALYGYDPVLT----EEDLEPN
-IIV-KS----CC-----GSRKKGR--GGHK----------------------------K
YID-KKRA-MKRTE----ST--VPIFNME-DIEEG--VE-----G----YD-D-ERSLLM
SQKSLE-----KRFGQ-SPVFIAATFQEQ------------------------GGIPPS-
------------TNPA---TLLKE--AIHVISCGYE--DKTEWGK-E-------------
------IGWIYGSVTE-------------DILTGF-KMHAR---------------GWIS
IYCMP------------PR-PAFKGSAPINLSDRLNQVLRWALGSIEILLSR-HCPIWYG
Y-S----GRLKLLERLAYINTIVYPL-TSLPLLAYC-ILPAICLVTG-------------
---KFIIP-EI-------------------------------------------------
------------------------------------------------------------
------------------------------------------------------------
------------------------------------------------------------
------------------------------------------------------------
-----------------SNYAGM-WFILLFISIFATGILELRWSGVGIEDWWRNEQFWVI
GGTSAHLFAVFQGLLK-VLA-GIDTNFTVTSKAS---D--------------------E-
------DG--D-FAELYV-----FK----WTSLLIPPTTVILLNMMGIVAGVSFAINS--
--GYQS-------WGPL---FGKLFFAIWVIA---------HLYPFLK------------
----------------------------------------GLL--GR------QNRT-P-
------------------------------------------------------------
-------------------------------------------------------T----
------------------------------------------------------------
---IV------------------------------------------IV-----------
------------------------------------------------------------
------------------------------------------------------------
------------------------------------------WS-ILLA-----------
------------------------------------------------------------
------------------------------------------------------------
----------------------SI--------------------FSL-------------
---------LWVRIDPFT----------------SGTT-QTAS-NGQC-GVNC-------
------------------------------------------------------------
--
>pt_54613
MA-----------------------------SKSFKATRSNLSTSSDAAES--------H
KPPLPPSVT---------FGRRTSS--GRYISYSRD----DL-------DSELGSS----
----------DFM-NYTVHIPPTPDNQPM------------------DP--SISQKVEEQ
YVSNSLFTGGFNSVTRAHLMDKVI------------------------------------
--------ES-EASH---------------------------------------------
---------------------------------------PQMAGAKG-SSCAIPGCDAKV
MS-DERGVDILPC-ECDFKICRDCYIDAVKS-GGGICPGCKEPYKNTELDEVA-------
---------------------VDSGRPLP-LPPPGTMS---------KMERRLSLMK---
------STKSV----LMRSQTGDFDHN---------------------------------
------------------------------------------------------------
------RWLFETRGTYGYGNAIWPNDGGF-----------GNGNDEEVG-----------
-------------EPKELMSK-P----WRP--LTRKLKIPAAVISP-YRLLILIRIVILA
LFLEWRVRH--------P-------------NNDAIW-----LW-GMSVVCEIWFAFSWL
LDQLPKLCPINRATDLNVLKD--KF-ETPS-LSNPTGK---SDLPGIDVFVSTADP----
EKEPPLVTANTILSILAADYPVE--KLSCYVSDDGGALLTFEAMAEAASFANVWVPFCRK
HGVEPRNPESYFN-------------L----K-RD-PYKN--KV-KPDFVKDRRR-----
----------VK------REYDEFKVRINSLPDSIRRRSDAY---HAR-EEIKAMKLQKQ
H------------K-DDEPVESV-KIAKATW-M----AD-GTHWPGTWLNSAPEHSRGDH
AGII-Q----------------------------VM---LKPPS----DE--PLLGTA--
D-DT-----KIMDFTDVDIR-LPLLVYVSREKRPGYDHNKKAGAMNALV-----------
-----------------------------------RASAIMSNGPFILNLDCDHYIYNSQ
AMREGMCFMM-D-R--GG-----DRLCYVQFPQRF--EGIDPSDRYANHNTVFFD-----
---------------VNMRALDGLMGPVYVGTGCLFRRIALYGFDPPRA----KENHPGC
CSCC-F------------SRRKKHSSIANTP-----------------------------
-----------------EENRALR------MGDSD-------------------DEE-MN
L-SLLP-----KKFGN-STFLIDSIPVAE--YQGRPLADHPA-VKNGRPPGAL-TIPRE-
------------LLDA---STVAE--AISVISCWYE--DKTEWGN-R-------------
------VGWIYGSVTE-------------DVVTGY-RMHNR---------------GWKS
VYCVT------------KR-DAFRGTAPINLTDRLHQVLRWATGSVEIFFSR-NNALLA-
--S----PRMKFLQRIAYLNVGIYPF-TSIFLIVYC-FLPALSLFSG-------------
---QFIVQ-TL-------------------------------------------------
------------------------------------------------------------
------------------------------------------------------------
------------------------------------------------------------
------------------------------------------------------------
-----------------NVTFLA-YLLIITLTLCLLAVLEIKWSGIELEEWWRNEQFWLI
GGTSAHLAAVLQGLLK-VVA-GIEISFTLTSKSA---G--D-----------D-----V-
------DD--E-FADLYV-----VK----WTSLMIPPITIMMVNLIAIAVGFSRTIYS--
--VIPQ-------WSRL---LGGVFFSFWVLA---------HLYPFAK------------
----------------------------------------GLM--GR------RGRT-P-
------------------------------------------------------------
-------------------------------------------------------T----
------------------------------------------------------------
---IV------------------------------------------FV-----------
------------------------------------------------------------
------------------------------------------------------------
------------------------------------------WS-GLIA-----------
------------------------------------------------------------
------------------------------------------------------------
----------------------IT--------------------ISL-------------
---------LWVAINPPS----------------GTNQ-I------GGS--FQFP-----
------------------------------------------------------------
--
>pt_54887
------------------------------------------------------------
------------------------------------------------------------
------------------------------------------------------------
------------------------------------------------------------
------------------------------------------------------------
------------------------------------------------------------
------------------------------------------------------------
------------------------------------------------------------
------------------------------------------------------------
------------------------------------------------------------
------------------------------------------------------------
------------------------------------------------------------
------------------------------------------------------------
------------------------------------------------------------
------------------------------------------------------------
------------------------------------------------------------
------------------MMYESMKVKVGHVLERGTVGDQYITS-DHE------------
-------------------------------------REAFNKWS-------NKFTRQDH
PAVI-Q----------------------------VL---LDASK----DK--DIDG----
------------------CL-MPNLIYISRGKSKASPHHFKAGALNALL-----------
-----------------------------------RVSGSMTNAPMVLSLDCDFRSNDPQ
TPLRVLCYLC-DPA--IP-----TDFAYVQFPQLF--QGINKSDIYNAEYKRLFQ-----
---------------INMLGFDGLSGPNHVGTGGFFRRRSFFGSPSSLI-----------
------------------------------------------------------------
----------------------------------------------------------LP
EIPELA-----------PDYVVDKPIQSQ-------------------------------
-------------------SILSL--AHRVANCNYE--NQTDWGS-K-------------
------IGFRYGSLVE-------------DYYTGF-RMHCE---------------GWKS
AFCNP------------DR-PAFFGDVPNSLIGALDQQKRWSVGLLEVGFSK-YSPATYG
V------RTMGPSMGLAYAQVAFWPL-WSIPITAYA-FLPQLALLNK-------------
---VYIFP-KV-------------------------------------------------
------------------------------------------------------------
------------------------------------------------------------
------------------------------------------------------------
------------------------------------------------------------
-----------------SEPWFF-LYAFLFLGAYGQDCLDFILAGGTIQRWWSDQRFWII
RGITSYFFGSIEFFLK-FLG-ISAFGFTVTSKAV--------------------------
------DA--E-QSKRYEQGIFEFG---VHSPMFVSLTLAAIINLISFSQGLVEVFRG--
----NN-------LEGL---FVQMFISGFAVV---------NSWPIYE------------
----------------------------------------AIA--LRN----DNGKM-P-
------------------------------------------------------------
-------------------------------------------------------V----
------------------------------------------------------------
---KT------------------------------------------TI-----------
------------------------------------------------------------
------------------------------------------------------------
------------------------------------------MA-TLLA-----------
------------------------------------------------------------
------------------------------------------------------------
----------------------GA--------------------FYA-------------
---------ASSFI--------------------CR------------------------
------------------------------------------------------------
--
>pt_55679
ME----------------------------------------------------------
------------------------------------------------------------
----------------------------------------------------------TK
--GRLIAGS----HNRNEFVLINA------------------------------------
--------DEI---A--RV-----------------------------------------
---------------------------------------TSVKELSGQ---ICKICGDEI
E-ITVDGEPFVACNECAFPVCRPCYEYERRE-GNQACPQCRTRYKRIKGSPRVDG-D-EE
------E--------------E-DTDDLE-NEFDIGI----NDRRD----------PHQV
-----AEALL-AARLNTGRGS-QSNVSGFATPSEFDS-----------ASVVPEIPLLTY
GEE--------DVGISS--DKHALIIPPF--------RGKRIHPMPFPDSSMS-------
LPPRP-MDPNKDLAVYGYGTVAWKERMEEWRKKQSDKLQVVK-----HQGGKG-------
-GENNGGDELD-DPDLPMMDE-G----RQP--LSRKLPISSSKISP-YRLIIILRLVILS
LFFHYRILH--------P-------------VNDAYG-----LW-LTSVICEIWFAISWI
LDQFPKWFPIERETYLDRLSL--RY-EKEG-KP--------SELASVDVFVSTVDP----
MKEPPLITANTVLSILAVDYPVE--KVACYVSDDGAAMLTFEAISETSEFARKWVPFCKR
FSIEPRAPEWYFA-------------K----K-VD-YLKD--KV-DPAFIRERRA-----
----------MK------REYEEFKVRINGLVAMAQ------------------------
------------------------KVPEDGWTM----QD-GSPWPG--------NNVRDH
PGMI-Q----------------------------VF---LGHNG----VH--DVEG----
------------------NE-LPRLVYVSREKRPGFDHHKKAGAMNALV-----------
-----------------------------------RVSAIISNAPYMLNVDCDHYINNSK
ALREAMCFMM-DPT--SG-----KKICYVQFPQRF--DGIDRHDRYSNRNVVFFD-----
---------------INMKGLDGIQGPIYVGTGCVFRRQALYGYDAPVK----KKPPGRT
-C---NCLPRWCCYCC--RSKKKN---KKSK----------------------------S
KSNEKK----KSKE----AS--KQIHALE-NIEEG--IE-----G----ID-N-EKSALM
PQIKFE-----KKFGQ-SSVFIAATLMED------------------------GGVPKG-
------------ASSA---SLLKE--AIHVISCGYE--DKTEWGK-E-------------
------IGWIYGSVTE-------------DILTGF-KMHCH---------------GWRS
VYCTP------------KI-PAFKGSAPINLSDRLHQVLRWALGSVEILLSR-HCPIWYG
Y-G----CGLKWLERFSYINSVVYPL-TSIPLIAYC-TLPAVCLLTG-------------
---KFIVP-EI-------------------------------------------------
------------------------------------------------------------
------------------------------------------------------------
------------------------------------------------------------
------------------------------------------------------------
-----------------SNYASI-IFMALFISIAATGILEMQWGGVGIHDWWRNEQFWVI
GGASSHLFALFQGLLK-VLA-GVNTNFTVTSKAA---D----------------------
------DG--E-FSELYL-----FK----WTSLLIPPMTLLIINIIGVVVGISDAINN--
--GYET-------WGPL---FGKLFFALWVIV---------HLYPFLK------------
----------------------------------------GLI--GK------QDRL-P-
------------------------------------------------------------
-------------------------------------------------------T----
------------------------------------------------------------
---II------------------------------------------VV-----------
------------------------------------------------------------
------------------------------------------------------------
------------------------------------------WS-ILLA-----------
------------------------------------------------------------
------------------------------------------------------------
----------------------SV--------------------LTL-------------
---------LWVRINPFL----------------SKG--GIV--LEIC-GLNC-D-----
------------------------------------------------------------
--
>pt_55880
ME----------------------------------------------------------
------------------------------------------------------------
----------------------------------------------------------AS
--AGLVAGS----HNRNELVVIHGH-----------------------------------
--------------E--EH-----------------------------------------
---------------------------------------KPLKNLDGQ---VCEICGDEI
G-LTVDGDLFVACNECGFPACRPCYEYERRE-GTQNCPQCKTRYKRLKGSPRVEG-D-DD
------E--------------D-DLDDIE-HEFIIE-----DEQDK----------NKYL
-----TEAML-HGKMTYGRGH-DDEEN------------------------SHFPPVITG
VRS--RPVSGEFPIGSH--GEQMLS--------SS--LHKRVHPYPVSEP----------
-----------E--------GGWKERMDDWKMQQ-GNL----------------------
---GPEQED---DAEAAMLDE-A----RQP--LSRKVPIASSKINP-YRMVIVARLIILA
FFLRYRILH--------P-------------VHDAIG-----LW-LTSIVCEIWFAISWI
LDQFPKWLPIDRETYLDRLSL--RY-EREG-EP--------NMLAPADIFVSTVDP----
MKEPPLVTGNTILSILAMDYPVE--KISCYLSDDGASMCTFEAMSETAEFARKWVPFCKK
YSIEPRAPEFYFA-------------L----K-ID-YLKD--KV-QPTFVKERRA-----
----------MK------REYEEFKVRINAIVAKAQ------------------------
------------------------KVPPEGWIM----QD-GTPWPG--------NNTRDH
PGMI-Q----------------------------VF---LGHSG----GH--DTEG----
------------------NE-LPRLVYVSREKRPGFSHHKKAGAMNALI-----------
-----------------------------------RVSAVLTNAPFMLNLDCDHYINNSK
AVREAMCFLM-DPQ--IG-----KRVCYVQFPQRF--DGIDRHDRYANRNTVFFD-----
---------------INMKGLDGIQGPVYVGTGCVFKRQALYGYDPPKE----PKRPKMV
TC---DCCP--CF-----GRRKK----KNAK----------------------------N
GAVGEGTS-----------------------------LQ-----G----MD-N-EKELLM
SQMNFE-----KRFGQ-SAIFVTSTLMEE------------------------GGVPPS-
------------SSPA---ALLKE--AIHVISCGYE--DKTEWGL-E-------------
------LGWIYGSITE-------------DILTGF-KMHCR---------------GWRS
IYCMP------------KL-AAFKGSAPINLSDRLNQVLRWALGSVEIFFSR-HSPMLYG
YKE----GKLKWLERFAYVNTTIYPF-TSLALVAYC-CLPAICLLTD-------------
---KFIMP-EI-------------------------------------------------
------------------------------------------------------------
------------------------------------------------------------
------------------------------------------------------------
------------------------------------------------------------
-----------------STFASL-FFIGLFLSIFSTGILELRWSGVSIEEWWRNEQFWVI
GGVSAHLFAVVQGLLK-VLA-GIDTNFTVTSKAT---D----------------------
------DD--D-FGELYA-----FK----WTTLLIPPTTILIINLVGVVAGVSDAINN--
--GYQS-------WGPL---FGKLFFAFWVIV---------HLYPFLK------------
----------------------------------------GLM--GR------QNRT-P-
------------------------------------------------------------
-------------------------------------------------------T----
------------------------------------------------------------
---IV------------------------------------------VI-----------
------------------------------------------------------------
------------------------------------------------------------
------------------------------------------WS-VLLA-----------
------------------------------------------------------------
------------------------------------------------------------
----------------------SI--------------------FSL-------------
---------LWVRIDPFV----------------MKTK-GPD--TKQC-GINC-------
------------------------------------------------------------
--
>pt_766
ME----------------------------------------------------------
------------------------------------------------------------
----------------------------------------------------------VS
--AGLVAGS----HNRNELVVIRR------------------------------------
--------DGE---S--AP-----------------------------------------
---------------------------------------RSLERVSRQ---ICQICGDDV
G-LTVDGELFVACNECAFPICRTCYEYERRE-GNQVCPQCKTRFKRLKGCARVHG-D-EE
------E--------------D-GIDDLE-NEFNFDGRN--SNRHD----------MQHH
GGLGGPESMR-HY---------DPDLP-------HDL-----------HHPLPQVPLLTN
GQM--------VDDIPP--EQHALV-PSYMAPIGG--SGKRIHPLPFSDSAVP-------
VQPRS-MDPSKDLAAYGYGSIAWKERMESWKQKQ-DNLQMMK-----SENG---------
------DYDGD-DPDLPLMDE-A----RQP--LSRKTPLPSSQINP-YRMIIIVRLVVVG
FFFHYRVTH--------P-------------VNDAFA-----LW-LISVICEIWFAVSWI
LDQFPKWLPIDRETYLDRLSL--RY-EKEG-QA--------SQLCPVDIYVSTVDP----
LKEPPLVTANTVLSILAVDYPVD--KVSCYVSDDGAAMLTFEALSETSEFAKKWVPFCKK
FSIEPRAPEFYFA-------------Q----K-ID-YLKD--KV-QASFVKERRA-----
----------MK------REYEEFKVRINALVSKAH------------------------
------------------------KVPEDGWTM----QD-GTPWPG--------NNVRDH
PGMI-Q----------------------------VF---LGQSG----GH--DTDG----
------------------NE-LPRLVYVSREKRPGFNHHKKAGAMNALV-----------
-----------------------------------RVSAVLTNAPYLLNLDCDHYINNSK
ALREAMCFMV-DPL--LG-----KRVCYVQFPQRF--DGIDRSDRYANRNTVFFD-----
---------------INMRGLDGIQGPIYVGTGCVFRRHALYGYDAPKT----KKPPTRT
-C---NCLPKWCCGCFC-SGRKKKK--KTNK----------------------------P
KSELKKRN----SK----TF--EPVGALE-GIEEG--IE-----G----IE-S-ESVDVT
SEQKLE-----KKFGQ-SSVFVASTLLED------------------------GGTLKS-
------------ASPA---SLLKE--AIHVISCGYE--DKTEWGK-E-------------
------VGWIYGSVTE-------------DILTGF-KMHCH---------------GWRS
IYCIP------------SR-PAFKGSAPINLSDRLHQVLRWALGSVEIFLSR-HCPLWYG
Y-G----GGLKWLERLSYINATVYPL-TSIPLLAYC-TLPAVCLLTG-------------
---KFITP-EL-------------------------------------------------
------------------------------------------------------------
------------------------------------------------------------
------------------------------------------------------------
------------------------------------------------------------
-----------------SNAASL-WFLSLFICIFATSILEMRWSGVGIDEWWRNEQFWVI
GGVSAHLFAVFQGLLK-VLA-GVDTNFTVTSKGG---D----------------------
------DD--E-FSELYA-----FK----WTTLLIPPTTLLIINLVGVVAGVSNAINN--
--GYES-------WGPL---FGKLFFAFWVIV---------HLYPFLK------------
----------------------------------------GLL--GR------QNRT-P-
------------------------------------------------------------
-------------------------------------------------------T----
------------------------------------------------------------
---II------------------------------------------IV-----------
------------------------------------------------------------
------------------------------------------------------------
------------------------------------------WS-ILLA-----------
------------------------------------------------------------
------------------------------------------------------------
----------------------SI--------------------FSL-------------
---------LWVRIDPFL----------------AKSN-GPL--LEEC-GLDC-N-----
------------------------------------------------------------
--
>pt_8968
ME----------------------------------------------------------
------------------------------------------------------------
----------------------------------------------------------VS
--AGLVAGS----HNRNELVVIRR------------------------------------
--------DGE---F--AP-----------------------------------------
---------------------------------------RSLERVSRQ---ICHICGDDV
G-LTVDGELFVACNECAFPICRTCYEYERKE-GNQVCPQCKTRFKRLKGCARVHG-D-DE
------E--------------D-GTDDLE-NEFNFDGRN--SNRHD----------MQHH
---GGPESML-HY---------DPDLP-------HDL-----------HHPLPRVPLLTN
GQM--------VDDIPP--EQHALV-PSYMAPVGG--DGKRIHPLPFSDSSLP-------
AQPRS-LDPSKDLAAYGYGSIAWKERMESWKQKQ-DKLQIMK-----RENG---------
------DYDDD-DPDLPLMDE-A----RQP--LSRKMPIPSSQINP-YRMIIIIRLVVLG
FFFHYRVTH--------P-------------VNDAFA-----LW-LISVICEIWFAVSWI
LDQFPKWLPIDRETYLDRLSL--RY-EKEG-QP--------SQLSPVDIYVSTVDP----
LKEPPLVTANTVLSILAVDYPVD--KISCYVSDDGAAMLTFEALSETSEFAKKWVPFCKK
FSIEPRAPEFYFA-------------Q----K-ID-YLKD--KV-DASFVKERRA-----
----------MK------REYEEFKVRVNALVAKAH------------------------
------------------------KVPEDGWTM----QD-GTPWPG--------NNVRDH
PGMI-Q----------------------------VF---LGQSG----GH--DTDG----
------------------NE-LPRLVYVSREKRPGFNHHKKAGAMNALV-----------
-----------------------------------RVSAVLSNARYLLNLDCDHYINNSK
ALRESMCFMM-DPL--LG-----KRVCYVQFPQRF--DGIDRNDRYANRNTVFFD-----
---------------INMKGLDGIQGPIYVGTGCVFRRHALYGYDAPKT----KKPPTRT
-C---NCLPKWCCGCFC-SGRKKKK--KTNK----------------------------P
KSELKKRN----SR----TF--APVGTLE-GIEEG--IE-----G----IE-T-ENVAVT
SEKKLE-----NKFGQ-SSVFVASTLLED------------------------GGTLKS-
------------ASPA---SLLKE--AIHVISCGYE--DKTEWGK-E-------------
------VGWIYGSVTE-------------DILTGF-KMHCH---------------GWRS
IYCIP------------AR-PAFKGSAPINLSDRLHQVLRWALGSVEIFLSR-HCPLWYG
Y-G----GGLKWLERLSYINATVYPL-TSIPLLAYC-TLPAVCLLTG-------------
---KFITP-EL-------------------------------------------------
------------------------------------------------------------
------------------------------------------------------------
------------------------------------------------------------
------------------------------------------------------------
-----------------SNAASL-WFLSLFICIFATSILEMRWSGVGIDEWWRNEQFWVI
GGVSAHLFAVFQGLLK-VLA-GVDTNFTVTSKGG---D----------------------
------DD--E-FSELYA-----FK----WTTLLIPPTTLLIINLVGVVAGVSNAINN--
--GYES-------WGPL---FGKLFFAFWVIV---------HLYPFLK------------
----------------------------------------GLL--GR------QNRT-P-
------------------------------------------------------------
-------------------------------------------------------T----
------------------------------------------------------------
---II------------------------------------------IV-----------
------------------------------------------------------------
------------------------------------------------------------
------------------------------------------WS-ILLA-----------
------------------------------------------------------------
------------------------------------------------------------
----------------------SI--------------------FSL-------------
---------LWVRIDPFL----------------AKSN-GPL--LEEC-GLDC-N-----
------------------------------------------------------------
--
>sb_10620
MA----------------------------------------------------------
------------------------------------------------------------
------------------------------------------------------------
------------------------------------------------------------
------------------------------------------------------------
------------------------------------------------------------
------------------------------------------------------------
------------------------------------------------------------
------------------------------------------------------------
------------------------------------------------------------
------------------------------------------------------------
--------------SAKTKLR-----------LQERVPLPRT---A-WKLADLAVLFLLL
ALLARRASSLVA-----A-------------GGAGAAPACTWCW-VAALICEAWFTVVWL
LNMNAKWNPVRFDTHPERLAE--RT----------------DELPAVDMFVTTADP----
KLEPPLVTVNTVLSLLALDYPAG--KLSCYVSDDGCSAVTCYALREAAEFAKLWVPFCKK
HGVKVRAPFVYFS------------------E-RGGAAADDDDD-VVEFLRAWTS-----
----------MK------NEYEELVRRIENAEEYSLVRRA-D------------------
-------------------------------------GE-FAEFVG--------ADRRNH
PTII-K----------------------------VL-WDSSNQD----AA--GD------
-------------------G-IPSLVYVSREKSPTQNHHFKAGAMNVLT-----------
-----------------------------------RVSGVVTNAPIMLNVDCDMFANNPQ
VALHAMCLLL-GFD--DD-----VHSGFVQAPQKF--YGALKDDPFGNQLQVIFE-----
---------------KVVSGVAGIQGIYYCGTGCFHRRKVMYGVPPDNA----AATTT--
------------------------------------------------------------
------------------------------------------------------SMKGDK
NFGTVERISAPQLFGR-SNELIESARSII----------------SGDMFRIRTPTVVV-
------------PDLT---SRIEA--AKQVSACSYE--TGTSWGQ-E-------------
------VGWVYGSMTE-------------DVLTGQ-RIHAA---------------GWRS
AILNP------------DP-PAFLGGAPTGGPASLTQYKRWATGLLEILLSR-HNPILLS
A-F----KRLDFRQCVAYLVIDVWPV-RAPFEVCYA-LLGPYCIIAN-------------
---HSFLP-KA-------------------------------------------------
------------------------------------------------------------
------------------------------------------------------------
------------------------------------------------------------
------------------------------------------------------------
-----------------SEPGFL-ILLVLFLGYNVYNLGEYKDCRLSVRAWWNNHRMQRI
VSSSAWLLAFLTVVLK-TLG-LSETVFEVTRKEQ---K-SSSDGG----------ADAD-
------DA--D-P-GRFT-----FD----SSPVFVPPTALTMLSIVAVAVGAWRLVAG--
--AGEEG---VS-GGSG---VGELVCCGWLVL---------CFWPFVR------------
----------------------------------------GLVG-GR-----GSYSI-P-
------------------------------------------------------------
-------------------------------------------------------W----
------------------------------------------------------------
---SV------------------------------------------RL-----------
------------------------------------------------------------
------------------------------------------------------------
------------------------------------------KA-ALLV-----------
------------------------------------------------------------
------------------------------------------------------------
----------------------AA--------------------FVH-------------
---------LSTRK----------------------------------------------
------------------------------------------------------------
--
>sb_11711
MA----------------------------------------------------------
------------------------------------------------------------
----------------------------------------------------------AN
--KGMVAGS----HNRNEFVMIRH------------------------------------
--------DGD---APAPA-----------------------------------------
---------------------------------------KPAKSASGQ---VCQICGDTV
G-VSATGDVFVACNECAFPVCRPCYEYERKE-GNQCCPQCKTRYKRQKGCPRVHG-D-EE
------E--------------E-DVDDLD-NEFN----NGKGPEWQ----------LQ--
-----GD----DADLSSSAR----------------------------HEPHHRIPRLTT
GQQ----MSGEIPDASP--DRHSIRSP----------------TSSYVDPSVP-------
VPVRI-VDPSKDLNSYGLNSVDWKERVESWRVKQ-DKNMMQV--------TNKYPEARGG
G-GDMEGTGSN-GEDMQMVDD-A----RLP--LSRIVPIPSNQLNL-YRIVIILRLIILC
FFFQYRVSH--------P-------------VNNAYG-----LW-LVSVICEVWFALSWL
LDQFPKWYPINRETYLDRLAL--RY-DREG-EP--------SQLAPIDVFVSTVDP----
LKEPPLITANTVLSILAVDYPVD--KVSCYVSDDGSAMLTFESLSETAEFARKWVPFCKK
HNIEPRAPEFYFA-------------Q----K-ID-YLKD--KI-QPSFVKERRA-----
----------MK------REYEEFKVRINALVAKAQ------------------------
------------------------KVPEEGWTM----AD-GTAWPG--------NNPRDH
PGMI-Q----------------------------VF---LGHSG----GL--DTDG----
------------------NE-LPRLVYVSREKRPGFQHHKKAGAMNALI-----------
-----------------------------------RVSAVLTNGAYLLNVDCDHYFNSSK
ALREAMCFMM-DPA--LG-----RKTCYVQFPQRF--DGIDMHDRYANRNIVFFD-----
---------------INMKGLDGIQGPVYVGTGCCFNRQALYGYDPVLT----EADLEPN
-IVV-KS----CC-----GRRKK-----KNK----------------------------S
YMDSQSRI-MKRTE----SS--APIFNME-DIEEG--IE-----G----YE-D-ERSVLM
SQRKLE-----KRFGQ-SPIFIASTFMTQ------------------------GGIPPS-
------------TNPA---SLLKE--AIHVISCGYE--DKTEWGK-E-------------
------IGWIYGSVTE-------------DILTGF-KMHAR---------------GWQS
IYCMP------------PR-PCFKGSAPINLSDRLNQVLRWALGSVEILLSR-HCPIWYG
Y-N----GRLKLLERLAYINTIVYPI-TSIPLIAYC-VLPAICLLTN-------------
---KFIIP-EI-------------------------------------------------
------------------------------------------------------------
------------------------------------------------------------
------------------------------------------------------------
------------------------------------------------------------
-----------------SNYAGM-FFILLFASIFATGILELRWSGVGIEDWWRNEQFWVI
GGTSAHLFAVFQGLLK-VLA-GIDTNFTVTSKAS---D--------------------E-
------DG--D-FAELYV-----FK----WTSLLIPPTTVLVINLVGMVAGISYAINS--
--GYQS-------WGPL---FGKLFFSIWVIL---------HLYPFLK------------
----------------------------------------GLM--GR------QNRT-P-
------------------------------------------------------------
-------------------------------------------------------T----
------------------------------------------------------------
---IV------------------------------------------IV-----------
------------------------------------------------------------
------------------------------------------------------------
------------------------------------------WS-ILLA-----------
------------------------------------------------------------
------------------------------------------------------------
----------------------SI--------------------FSL-------------
---------LWVKIDPFI----------------SPTQ-KAAA-LGQC-GVNC-------
------------------------------------------------------------
--
>sb_11901
M-----------------------------------------------------------
------------------------------------------------------------
--------------------PPTPDNQPYSGG----------------------------
-------GGAPSSASAG-------------------------------------------
-----------GTRP---------------------------------------------
---------------------------------------DDLPLPPY-GPSASSKLVNRR
GV---AGAD------------------------DGVGPGSG-------------------
-----------------------------------------------KMDRRLSTARVP-
------APSKSL---LVRSQTGDFDHN---------------------------------
------------------------------------------------------------
------RWLFETKGTYGIGNAYWPQD------SNAYGVDEDGGVGSAPV-----------
-------------KMEDLVDK-P----WKP--LSRKVAIPPGILSP-YRLLVLVRFISLF
LFLIWRVTN--------P-------------NLDALW-----LW-GISIVCEFWFAFSWL
LDQMPKLNPINRAVDLSALRE--KF-ESVT-PSNPTGR---SDLPGLDVFISTADP----
YKEPPLTTANSLLSILGTEYPVE--KLFVYISDDGGALLTFEAMAEACEFAKVWVPFCRK
HSIEPRNPDAYFN-------------Q----K-GD-PTKG--KK-RPDFVKDRRW-----
----------IK------REYDEFKVRINGLADLIRRRANAM---NAR-ERKIARDKAAA
A------------S-SDAPVADA-PTVKATW-M----AD-GTHWPGTWLDSAPDHAKGDH
ASIV-Q----------------------------VM---IKNPH----YD--VVHGDA--
G-SH-----PYLDFTGVDVR-IPMFVYLSREKRPGYDHNKKAGAMNAMV-----------
-----------------------------------RASAILSNGPFMLNFDCDHYIYNCM
AIREAMCYML-D-R--GG-----DRICYIQFPQRF--EGIDPSDRYANHNTVFFD-----
---------------GNMRALDGLQGPMYVGTGCLFRRYAVYAFNPPRT----NEYRGIY
GQVK-V------------PIDPH-------------------------------------
---------------G-HSAPGAA-------EELR-------------------PLS-EH
PDHEAP-----QRFGK-SKMFIETIAVAE--YQGRPLQDHPS-VQNGRPPGAL-LMPRP-
------------PLDA---ATVAE--SVSVISCWYE--DGTEWGL-R-------------
------VGWIYGSVTE-------------DVVTGY-RMHNR---------------GWRS
VYCIT------------RR-DAFRGTAPINLTDRLHQVLRWATGSVEIFFSK-NNALLA-
--S----QRLKFLQRLSYLNVGIYPF-TSLFLIMYC-LLPALSLFSG-------------
---QFIVA-TL-------------------------------------------------
------------------------------------------------------------
------------------------------------------------------------
------------------------------------------------------------
------------------------------------------------------------
-----------------DPTFLC-YLLLITITLMLLCLLEVKWSGIGLEEWWRNEQFWVI
GGTSAHLAAVLQGLLK-VIA-GIEISFTLTAKAA---A--E-----------D-----D-
------DD--P-FAELYL-----VK----WTSLFIPPLAVIGINIIALVVGVSRTVYA--
--EIPQ-------YSKL---LGGGFFSFWVLA---------HYYPFAK------------
----------------------------------------GLM--GR------RGRT-P-
------------------------------------------------------------
-------------------------------------------------------T----
------------------------------------------------------------
---LV------------------------------------------YV-----------
------------------------------------------------------------
------------------------------------------------------------
------------------------------------------WA-GLIS-----------
------------------------------------------------------------
------------------------------------------------------------
----------------------IT--------------------VSL-------------
---------LWITISPPD----------------DRIT-Q------GGI----EV-----
------------------------------------------------------------
--
>sb_12091
M-----------------------------------------------------------
------------------------------------------------------------
------------------------------------------------------------
------------------------------------------------------------
------------------------------------------------------------
------------------------------------------------------------
---DEDSPEIVPVNSPALDPPDPDQ-----------------------------------
------------------------------------------------------------
------------------------------------------------------------
------------------------------------------------------------
------------------------------------------------------------
------------EPEPSESGEGDRDGPPEPEALSDKLPLPAAELNL-YRAAVALRLVLLA
AFFRYRVTH--------P-------------VLDAPW-----LW-LAALVCELWLVVVWL
VAQLPKLSPTSRETHLDRLAA--RY-DDGE-PS--------RRLGSVDVLLTAAGAGAGT
SSEPPLATANTVLSVLAADYPAG--RLACYVSDDGADLLLFEVLFEAAGFARRWVPFCRR
HAVEPRAPELYFA-------------R----G-VD-YLRD--RA-APSFVKERRA-----
----------MK------RAYEELKVRMNYLAANAR------------------------
------------------------KVPEDGWVM----PD-GTPWPG--------NNTRDH
PAMI-Q----------------------------VL---LGHPG----DQ--DAAG----
------------------DE-LPRLFYVSREKKPGFQHHTKAGALNALL-----------
-----------------------------------RVSALLTNGSYVLNLDQDHCVSNSG
VLREAMCFLM-DPD--AG-----NRTCFVQFPLRIGVEDDGGERRHATRDSVFFD-----
---------------IDMKCLDGIQGPVYVGSGCCFNRKALYGFDPAFS----EDDDEEE
EEEAPVHWSRWWWFGK--------------------------------------------
---------VKKRA-LRRTMSTVPLLDSE-DTDELTEAGTSMEASRR-------RRRLRS
YRAALE-----RHFGH-SPAFIASAFATQ-----------------ERGGGGSDAATAD-
------------ADAS---SVLRE--AIHVVSCAYE--ERTRWGK-D-------------
------VGWMYGSDDDGGG----------GVVTGF-TMHAR---------------GWAS
AYCAP------------AR-TAFRSFARASPSEVLAGASQRAVAAMGVLLSR-HCPVWSA
A-G----GRLRLMQRLGYVSCVAYPL-ASLPLTVYC-ALPAACLLTG-------------
---KSIFPDDV-------------------------------------------------
------------------------------------------------------------
------------------------------------------------------------
------------------------------------------------------------
------------------------------------------------------------
-----------------GYYDAV-LLILLLSSVVATVALELRWSGVTLRAWWRDQKLWVV
TGTSACLAAVFQGILR-SCA-GVDVGFSSTSTET---ATRRRSSSS--------------
------DD--D-NRKSAV-----LR----GSNLLIPPASLLVGNLAGVVVAVSYGVDH--
--GYPS-------WGPV---LVKLALAWWVVA---------HLQGFFR------------
----------------------------------------GLL--AR------RDRRAP-
------------------------------------------------------------
-------------------------------------------------------T----
------------------------------------------------------------
---IA------------------------------------------VL-----------
------------------------------------------------------------
------------------------------------------------------------
------------------------------------------WS-VLFV-----------
------------------------------------------------------------
------------------------------------------------------------
----------------------SV--------------------LSL-------------
---------LWVNVDSYS----------------APPAQSASQRPPIL------------
------------------------------------------------------------
--
>sb_12937
ME----------------------------------------------------------
------------------------------------------------------------
----------------------------------------------------------AS
--AGLVAGS----HNRNELVVIRR------------------------------------
--------ESGGAVG--GG-----------------------------------------
---------------------------------------VGAARRAEA---PCQICGDEV
G-VGFDGEPFVACNECAFPVCRACYEYERRE-GSQACPQCRTRYKRLKGCPRVAG-D-EE
------E--------------D-GVDDLE-GEFGLQGGGPGGHEDD----------PQYV
-----AESML-RAQMSYGRGG-DAAHP-------NGF-----------GHVVPNVPLLTN
GQM--------VDDIPP--EQHALV-PSYMGGGGG--GGKRIHPLPFADPNLP-------
VQPRS-MDPSKDLAAYGYGSVAWKERMEGWKQKQ-ERLQHVR-----SEGG---------
--G-DW--DGD-DADLPLMDE-A----RQP--LSRKVPISSSRINP-YRMIIVIRLVVLG
FFFHYRVMH--------P-------------AKDAFA-----LW-LISVICEIWFAMSWI
LDQFPKWLPIERETYLDRLSL--RF-DKEG-QP--------SQLAPIDFFVSTVDP----
SKEPPLVTANTVLSILSVDYPVE--KVSCYVSDDGAAMLTFEALSETSEFAKKWVPFCKK
FNLEPRAPEWYFQ-------------Q----K-ID-YLKD--KV-AASFVRERRA-----
----------MK------REYEEFKVRINALVAKAQ------------------------
------------------------KVPEEGWTM----QD-GSPWPG--------NNVRDH
PGMI-Q----------------------------VF---LGQSG----GR--DVEG----
------------------NE-LPRLVYVSREKRPGYNHHKKAGAMNALV-----------
-----------------------------------RVSAVLSNAPYLLNLDCDHYINNSK
AIKEAMCFMM-DPL--VG-----KKVCYVQFPQRF--DGIDRHDRYANRNVVFFD-----
---------------INMKGLDGIQGPIYVGTGCVFRRQALYGYDAPKT----KKPPSRT
-C---NCWPKWCLSCCC-SRNKNKK--KTTK----------------------------P
KTEKKKRLFFKKAE----NP--SPAYALG-EIEEG--AP-----G----AD-V-EKAGIV
NQQKLE-----KKFGQ-SSVFVASTLLEN------------------------GGTLRS-
------------ASPA---SLLKE--AIHVISCGYE--DKTDWGK-E-------------
------IGWIYGSITE-------------DILTGF-KMHCH---------------GWRS
IYCIP------------KR-PAFKGSAPLNLSDRLHQVLRWALGSVEIFFSK-HCPLWYG
Y-G----GGLKFLERFSYINSIVYPW-TSIPLLAYC-TLPAICLLTG-------------
---KFITP-EL-------------------------------------------------
------------------------------------------------------------
------------------------------------------------------------
------------------------------------------------------------
------------------------------------------------------------
-----------------TNVASI-WFMALFICIAVTGILEMRWSGVAIDDWWRNEQFWVI
GGVSAHLFAVFQGLLK-VLA-GIDTSFTVTSKAG---D----------------------
------DE--E-FSELYT-----FK----WTTLLIPPTTLLLLNFIGVVAGISNAINN--
--GYES-------WGPL---FGKLFFAFWVII---------HLYPFLK------------
----------------------------------------GLV--GR------QNRT-P-
------------------------------------------------------------
-------------------------------------------------------T----
------------------------------------------------------------
---IV------------------------------------------IV-----------
------------------------------------------------------------
------------------------------------------------------------
------------------------------------------WS-ILLA-----------
------------------------------------------------------------
------------------------------------------------------------
----------------------SI--------------------FSL-------------
---------LWVRIDPFL----------------AKSD-GPL--LEEC-GLDC-N-----
------------------------------------------------------------
--
>sb_12952
ME----------------------------------------------------------
------------------------------------------------------------
----------------------------------------------------------AS
--AGLVAGS----HNRNELVVIRR------------------------------------
--------DGD---P--GP-----------------------------------------
---------------------------------------KPLREQNGQ---VCQICGDDV
G-LAPGGEPFVACNECAFPVCRDCYEYERRE-GTQNCPQCKTRYKRLKGCQRVTG-D-EE
------E--------------D-GVDDID-NEFNW-------NGHD----------SQSV
-----AESML-YGHMSYGRGG-DANGV-------PQP-----------FQLNPNVPLLTN
GQM--------VDDIPP--EQHALV-PSFM---GG--GGKRIHPLPYADPSLP-------
VQPRS-MDPSKDLAAYGYGSVAWKERMESWKQRQ-ERMHQTR-----NDGG---------
--G-D---DGD-DADLPLMDE-A----RQP--LSRKIPIPSSQINP-YRMIIIIRLVVLG
FFFHYRVMH--------P-------------VNDAFA-----LW-LISVICEIWFAMSWI
LDQFPKWFPIERETYLDRLSL--RF-DKEG-QP--------SQLAPIDFFVSTVDP----
LKEPPLVTANTVLSILAVDYPVD--KVSCYVSDDGAAMLTFEALSETSEFAKKWVPFCKR
YNIEPRAPEWYFQ-------------Q----K-ID-YLKD--KV-AASFVRERRA-----
----------MK------REYEEFKVRINALVAKAQ------------------------
------------------------KVPEEGWTM----QD-GTPWPG--------NNVRDH
PGMI-Q----------------------------VF---LGQSG----GL--DCEG----
------------------NE-LPRLVYVSREKRPGYDHHKKAGAMNALV-----------
-----------------------------------RVSAVLTNAPYLLNLDCDHYINNSK
AIKEAMCFMM-DPL--LG-----KKVCYVQFPQRF--DGIDRHDRYANRNVVFFD-----
---------------INMKGLDGIQGPIYVGTGCVFRRQALYGYDAPKT----KKPPSRT
-C---NCWPKWCFCCCCFGNRKHKK--KTTK----------------------------P
KTEKKKLLFFKKEE----NQ--SPAYALG-EIDEA--AP-----G----AE-N-EKAGIV
NQQKLE-----KKFGQ-SSVFVTSTLLEN------------------------GGTLKS-
------------ASPA---SLLKE--AIHVISCGYE--DKTDWGK-E-------------
------IGWIYGSVTE-------------DILTGF-KMHCH---------------GWRS
IYCIP------------KR-VAFKGSAPLNLSDRLHQVLRWALGSIEIFFSN-HCPLWYG
Y-G----GGLKFLERFSYINSIVYPW-TSIPLLAYC-TLPAICLLTG-------------
---KFITP-EL-------------------------------------------------
------------------------------------------------------------
------------------------------------------------------------
------------------------------------------------------------
------------------------------------------------------------
-----------------NNVASL-WFMSLFICIFATSILEMRWSGVGIDDWWRNEQFWVI
GGVSSHLFAVFQGLLK-VIA-GVDTSFTVTSKGG---D----------------------
------DE--E-FSELYT-----FK----WTTLLIPPTTLLLLNFIGVVAGVSNAINN--
--GYES-------WGPL---FGKLFFAFWVIV---------HLYPFLK------------
----------------------------------------GLV--GR------QNRT-P-
------------------------------------------------------------
-------------------------------------------------------T----
------------------------------------------------------------
---IV------------------------------------------IV-----------
------------------------------------------------------------
------------------------------------------------------------
------------------------------------------WS-ILLA-----------
------------------------------------------------------------
------------------------------------------------------------
----------------------SI--------------------FSL-------------
---------LWVRIDPFL----------------AKDD-GPL--LEEC-GLDC-N-----
------------------------------------------------------------
--
>sb_14834
MD----------------------------------------------------------
------------------------------------------------------------
----------------------------------------------------------AG
GLGFLVAGS------RREFVVLNV------------------------------------
--------DDF---S--KV-----------------------------------------
---------------------------------------KPPDGCPDY---ICQICGDDI
DILQEENEYFVACNDCAFPVCRTCYEYERQE-GTQVCPRCKTRYKRHKGSPRVHG-D-EE
------E--------------E-GSDDIE-SEFASSIAGRSNIVHP---------YRVSV
-----AESSINSWDIDS-------------------------------------VSITNS
GTS--VHFYEEHVGTPT--NHHALVVHPN----TG--EIMRYNPCKFPFQMVL---IYFS
LQTRP-INPNRDLALYGYGSVAWKNRVE-WKRKQQHKMQKVS-----SDGE---------
--GSDLNDFDS-DRDIPRCAE-S----KQQ--LSRKLPIPSSKINP-YRIVISLRLAILA
LFFHYRILN--------P-------------VPDAHW-----LW-LTSVICEIWFAFSWI
LDQFPKWHPIQRETYLDRLSL--RY-EKEG-KP--------PELAPIDVFVSTVDP----
MKEPPLITANTVLSILAVDYPVD--KVCCYVSDDGAAMLTFEALTETCLFARKWVPFCKK
HKIEPRAPEWYFA-------------Q----K-ID-YLRE--KV-HPEFVRERRA-----
----------MK------REYEEFKIRINGVVANSR------------------------
------------------------KVPEGGWSL----PE-GAPWHG--------NNVRDH
AGMV-Q----------------------------VI---TGHDC----VM--DDAG----
------------------NK-LPWLVYVSREKRPGYDHHKKAGALNALL-----------
-----------------------------------RTSAILSNAPFVLNVDCDHYINNSK
ALREAMCFLM-DPV--LG-----EKICYVQFPQRF--DGIDQHDRYSNHNVVFFD-----
---------------INMKGLDGIQGPIYVGTGCVFRRHALYGYDAPTA----TKPPSKT
-C---NCWPKSCCLCC--GSKRKC---SKAK----------------------------K
KQEHQKK--VKCKD----AS--KQVHALE-VVGE---------------FG-R-ETAPPV
AQEKFE-----KRFGQ-SDSFLASTLQDS------------------------GEGCR--
------------FDML---KSLDD--CIHVLSCGYE--NKTQWGK-E-------------
------VGWIYGSVTE-------------DILTGF-KMHCH---------------GWRS
VYCMP------------KR-PAFKGSAPINLTDRLHQVLRWALGSVEIFLSK-HCPIWYG
Y-R----CGLKPLERLSYINSVIYPW-TSIPLLIYC-ALPAFCLLSG-------------
---KFMVP-EM-------------------------------------------------
------------------------------------------------------------
------------------------------------------------------------
------------------------------------------------------------
------------------------------------------------------------
-----------------NIYSSI-LFIALFVSIAATSILEMQWGGVRIDDWWRNEQFWVI
GGVSSHLFALCQGLLK-VLG-GVNTKFRVTLKGG---D----------------------
------TD--E-FSELYE-----FK----WTWLLVPPMTLLLLNVVGVLAGVSKAITD--
--GYEA-------WGPL---IGKLFFSFWVIL---------HLHPFLK------------
----------------------------------------GVI--GK------QSRV-P-
------------------------------------------------------------
-------------------------------------------------------T----
------------------------------------------------------------
---IV------------------------------------------VV-----------
------------------------------------------------------------
------------------------------------------------------------
------------------------------------------LS-VLLA-----------
------------------------------------------------------------
------------------------------------------------------------
----------------------SI--------------------LSL-------------
---------LWVRVSPFA----------------TKFD-GPV--LEVC-GLEC-E-----
------------------------------------------------------------
--
>sb_24908
MA----------------------------SKGILKNSGSSRMPPSQSAGKPP------T
APTSAPTVV---------FGRRTDS--GRFISYSRD----DL-------DSEISSV----
----------DFQ-DYHVHIPMTPDNQPMDDD---------------DGGGGGTARAEER
YVSGSLFTGGFNSVTRAHVMDNKT------------------------------------
--------DD-DAAA---------------------------------------------
---------------------------------------AGGRRGKGPSACMVEGCDARA
MR-DARGDDVLPC-ECDFRICVDCFTDAVKA-GGGACPGCKEPYKNTEWEDLAAGGA---
---------------------AETTRALS-LPRGPAGANGHH-----KMDRRLSLVK---
--------------QTNVNQSGEFDHN---------------------------------
------------------------------------------------------------
------RWLFETKGTYGYGNAIWPQD--------GTEDDTDGGAPAGPG-----------
-------------HPKELLTK-P----WRP--LTRKLRIPAAVISP-YRLLVLIRLVALA
FFLMWRIKH--------Q-------------NEDAIW-----LW-GMSIVCELWFAFSWV
LDQLPKLCPINRATDLSVLKE--KF-EMPT-PNNPTGK---SDLPGIDIFVSTADP----
EKEPVLVTANTILSILAADYPVE--KLACYLSDDGGALLTFEAMAEAASFANLWVPFCRK
HDIEPRNPDSYFN-------------L----K-RD-PFKN--KV-KPDFVKDRRR-----
----------IK------REYDEFKVRVNGLPDAIRRRSDAY---HAR-EEIQAMNLQRE
KLKG---------G-GDEPFEPV-KIPKATW-M----AD-GTHWPGTWLQPSQDHARGDH
AGII-Q----------------------------VM---LKPPS----DM--PMYGNI--
N-EK-----TPLDFAGVDTR-LPMLVYVSREKRPGYDHNKKAGAMNALV-----------
-----------------------------------RASAIMSNGPFILNLDCDHYIYNSK
ALREGMCFMM-D-R--GG-----DRLCYVQFPQRF--EGIDPSDRYANHNTVFFD-----
---------------VNMRALDGLQGPVYVGTGCLFRRIALYGFDPPRS----KDHSPGF
CSCC-L------------PRRRK----ASAS-----------------------------
------------NANP-EETMALR------MGDFD-------------------GDS-MN
L-ATFP-----KKFGN-SSFLIDSIPVAE--FQGRPLADHPS-VKNGRPPGAL-TIPRE-
------------MLDA---SIVAE--AISVISCWYE--EKTEWGI-R-------------
------VGWIYGSVTE-------------DVVTGY-RMHNR---------------GWKS
VYCVT------------QR-DAFRGTAPINLTDRLHQVLRWATGSVEIFFSR-NNALFA-
--S----SKMKVLQRIAYLNVGIYPF-TSIFLIVYC-FLPALSLFSG-------------
---QFIVQ-TL-------------------------------------------------
------------------------------------------------------------
------------------------------------------------------------
------------------------------------------------------------
------------------------------------------------------------
-----------------NVTFLT-YLLIITITLCLLAMLEIKWSGIALEEWWRNEQFWLI
GGTSAHLAAVLQGLLK-VIA-GIEISFTLTSKQV---G--D-----------D-----V-
------ED--E-FAELYI-----VK----WTSLMIPPLTIIMINLVAIAVGFSRTIYS--
--TIPQ-------WSKL---LGGVFFSFWVLA---------HLYPFAK------------
----------------------------------------GLM--GR------RGRT-P-
------------------------------------------------------------
-------------------------------------------------------T----
------------------------------------------------------------
---IV------------------------------------------YV-----------
------------------------------------------------------------
------------------------------------------------------------
------------------------------------------WS-GLVS-----------
------------------------------------------------------------
------------------------------------------------------------
----------------------IT--------------------ISL-------------
---------LWIAIKPPS----------------QAAN-SQF----GGS--FSFP-----
------------------------------------------------------------
--
>sb_26433
MS----------------------------------------------------------
------------------------------------------------------------
------------------------------------------------------------
------------------------------------------------------------
------------------------------------------------------------
---------------------------------------SSPVPGAG-------------
---GAASEHAAGGGGFREPLLAN-GCDDGGFHDGALAAVVVANYAHGGG-----------
------------------------------------------------------------
------------------------------------------------------------
------------------------------------------------------------
------SRGKEKDAVKKAKDGYWVDVHHRPAV----------------------------
------------ADVESGGGG------DRPL-LFSNKKVMAALLYP-YRVLILVRLVAVI
LFIAWRIKH--------N-------------NSD--------------------------
---LPKFSPIKRTPDLAALRR--HYDDLPDGGG--------SILPGIDVFVTTADP----
VSEPVLYTMNCVLSILATDYPVD--RLTCYLTDDSGALVLYEALVEAASFAALWVPFCRK
HSVEPRAPESYLQ-------------L----E-GM-VYNG--RS-PGEFMNDYRH-----
----------VQ------REYEELKARLEMLPSTIKERSDVYNN-SM--KAKE-------
---------------------------------------------------------GDH
AGIV-K----------------------------IV---QSHPS----CA--CEAPPP--
AEGG-----NPLNFDGVDTR-VPMVVYVSREKSPGREHNKKAGNLNAQL-----------
-----------------------------------RVSALLSNAPFTINFDCDHYINNSQ
ALRAAMCFML-DAR--EG-----DRTGFVQFPQRF--QNVDPTDRYGNHNRVFFD-----
---------------GAMYALNGLQGPTYLGTGCMFRRLALYGVDPPPR----RSRSSDE
EH----------------------------------------------------------
------------------------------------------------------GHGGGV
TVDTDT-----SKFGN-SVLFLDSVLAAL--KQERRI-----------------IAPPE-
------------LDEA---AFLAE--KTTAVSSSYD--QGTDWGS-S-------------
------VGYIYNIATE-------------DIVTGY-RIHGQ---------------GWRS
MYCSM------------ER-EAFQGTAPINLTERLYQIVRWSGGSMEVFFSP-YNPLLS-
--G----RRLHLLQRAAYLNFTIYPV-TSVFVLLYA-FCPVMWLIPA-------------
---EIIIQ-RP-------------------------------------------------
------------------------------------------------------------
------------------------------------------------------------
------------------------------------------------------------
------------------------------------------------------------
-----------------FTSYVL-YLVVVVGLIHTIGVFEIKWAGIAWNDWWRNEQFFMI
ASMSAYPTAVLHMVVK-PIT-GKGIHFRVTSKQT---TTMTTAAD-------DDDDGGG-
------DD--R-YADIY------MR----WVPMLIPPAVVLFSNVMAIGVALGKAVVDNG
VWSAMQ-------KRHA---ALGILFNVWIMA---------LLYPFGL------------
----------------------------------------AVI--GR------WSKK-P-
------------------------------------------------------------
-------------------------------------------------------G----
------------------------------------------------------------
---IL------------------------------------------FV-----------
------------------------------------------------------------
------------------------------------------------------------
------------------------------------------LL-PLAF-----------
------------------------------------------------------------
------------------------------------------------------------
----------------------VV--------------------IAA-------------
---------VYL------------------------------------------------
------------------------------------------------------------
--
>sb_26762
M-----------------------------------------------------------
------------------------------------------------------------
------------------------------------------------------------
------------------------------------------------------------
------------------------------------------------------------
--------------------------------------MAAAAVTRRVNAIASLDVEATN
GVVAGEESRRSSSAADDSPVAKQ-----------------IDDAAAK-------------
------------------------------------------------------------
------------------------------------------------------------
------------------------------------------------------------
------------------DNDVWVAIQEGDM-----------------------------
----------------PAGN--S----SQPV-LFRTMKVKGSILHP-YRFVILLRLIAII
AFFIWRIRN--------R-------------NRDGVW-----IW-AMSMAGDVWFGLSWV
LNQLPKLNPIKRVPDLAAIRD--QH-ESTK-SN--------SNLPGIDVFLTTVDP----
VDEPILYTVNSVLSILATDYPVE--KYACYLSDDGGTLVHYEAMLQVASFAKLWAPFCRK
HGVEPRAPESYFG-------------V----KRRQ-PYTG--SM-PEEFTSDHRR-----
----------VR------REYEEFKVRIDSLFSTIYQRSEAY-N-RKHAKDED-------
------------------------GVMKATW-M----AD-GTQWPGTWIEQAENHRKGQH
AGIV-K----------------------------VI---LNHPS----HK--PQLGSP--
ASTD-----SPFNFSNVDTR-LPMLVYLSREKRHGYNHQKKAGAMNAML-----------
-----------------------------------RASAVLSNAPFLINFDCDHYINNSQ
AFRASMCFML-DPR--DG-----ENTAFVQFPQRF--DGVDPTDRYANHNRVFFD-----
---------------GTMLSLNGLQGPSYLGTGTMFRRAALYGMEPPRW----RAADDDG
-N----------------------------------------------------------
------------------------------------------------------------
-GNGNG-----KEYGR-STLFINSMLDGAPNQDRRS------------------ITPVF-
------------VDGEESTTVSSELLLASLMTCAYE--DGTSWGR-D-------------
------AGWVYNIATE-------------DVVTGF-RMHRQ---------------GWRS
VYCSV------------EP-AAFRGTAPINLTERLLQLLRWSGGSLEMFFSH-SNALLAA
[truncated: 291,198 more chars]
