# Supplementary material for: The cellulose synthase superfamily in fully sequenced plants and algae
Source: BMC Plant Biol. 2009 Jul 31;9:99. doi: 10.1186/1471-2229-9-99 (PMC3091534; doi:10.1186/1471-2229-9-99)
Supplement: Additional file 4 — The original MSAs, the edited MSAs and the resulting phylogenetic trees. [file 1471-2229-9-99-S4.zip › CesA.full.fa.msa.e.2]

>gi|75907790
MTPTFSGNSRSTLK-------KRTLLFRYLAEINLIFGLWYLQWRITNSNFDALWLSIPLLLAEIYSYIGGVMFVIGLWRPLVRQKSLDQLTPPLPTDWPIVDVFITCYN---EPPEMVEQTAQAALAIDYPPTKLYVYVLDDGNSP-TMRAMTERLCIADLQSPLLQQEANRIDAERSHLVERLQNLES-----FTPNIQV----AEEWLSKSSSVPSQDTTKTEVQQFIRWLS----PKHHSVTEALAAAIRQKEVELARLRYIARPKPVGVPHHAKAGNLNYAIFSGE--TSGELILTLDADH-IPKPQFLKRVLPYFYYKYEQNRIAFVQTPQDFYNIPPSDPFGHRASLFYGPLQQGKDGMNAAFYTGTNAILRREALINVGLQY----------------FADDFTKDE---------KRLDE--------FQ-------LVGLSSNSITEDMNTAMRLHGAGWKSVYHHE--LLAEGLAPDDLSSTLKQRLRWAQGTIQVLVR-ENPLS---KPGLTFWQRLQYFKTMYSYFSGFATLIFISCPIIYFFTEISPVKTYGIDFIVHFLPTFIINRLTFIVAI-W-GIPASEIWRSEQYAI-----ALFPVFIQAVWSVFTGQKINFQVTPKQR---QSGIYL----QMIWPQLMFLLLTIIGIVWSLYNFV-----IGHLWVNLLNSSWAIYNLLLLS-GII-RVWQMP---KI----------------
>gi|17231249
MAPTFSGNSRSTLK-------KRTLLFRYLAEINLIFGLWYLQWRITNSNFDALWLSIPLLLAEIYSYLGGVMFVIGLWRPLVRQKSLDQLTPSLQTDWPIVDVFITCYN---EPPEMVEQTAQAALAIDYPPTKLYVYVLDDGNSP-AMRAMTEKLCIADLQSPLLQQEANRIDAERSHLVERLQKLES-----FTSNIQV----AEEWLSKSSSVPNQDKTTDEVQQFIRWLS----PKHHSIAEVLAGAIRQKEVELTRFRYIARPKPAGVPHHAKAGNLNYAIFSGE--TSGEFILTLDADH-IPKPQFLKRVLPYFYYKYEQNRIAFVQTPQDFYNIPPSDPFGHRASLFYGPLQQGKDGMNAAFYTGTNAILRREALINVGLQY----------------FADDFTKDE---------KRLDE--------FQ-------LVGLSSNSITEDMNTAMRLHGAGWKSVYHHE--LLAEGLAPDDLSSTLKQRLRWAQGTIQVLVK-ENPLR---KSGLTFWQRLQYFKTMYSYFSGFATLIFISCPIIYFFTEIVPVKTYGTDFILHFLPTFIINRLTFVVAI-W-GIPASEIWRSEQYAI-----ALFPIFIQAVWSVFTGQKMNFQVTPKER---QSGIYL----SMIWPQLLIFFLTIIGIFWSLYSFA-----IGRLWVNLLNSSWAVYNLLLLS-GII-RVWQMP---KV----------------
>AT1G02730.1
MVPEFGERSKRPLTRKVSVSAAIISPYRLLIALRLVALGLFLTWRVRHPNREAMWLWGMSTTCELWFALSWLLDQLPKLCPVNRLTDLGVLKERFESDLPGIDVFVSTADPEKEPPLVTANTILSILAVDYPVEKLACYLSDDGGALLTFEALAQTASFASTWVPFCRKHNIEPRNPEAYFGQKRNFLKNKVRLDFVRERRRVKREYDEFKVRINSLPEAIRRRSDASDGSHWPGDNSRGDHAGIIQAMLAPPNAEPIRLPMLVYVSREKRPGYDHNKKAGAMNALVRTSAIMSNGPFILNLDCDHYIYNSMALREGMCFMLD-RGGDRICYVQFPQRFEGIDPNDRYANHNTVFFDVSMRALDGLQGPMYVGTGCIFRRTALYGFSPPRATS-LLLPKRFGNSNSFVASIPVAEAVPREPLDAATVAEAISVISCFYEDKTEWGKRVGWIYGSVTEDVVTGYRMHNRGWRSIYCVTKRDAFRGTAPINLTDRLHQVLRWATGSVEIFFSRNNAIFA--TRRMKFLQRVAYFNVGMYPFTSLFLIVYCILPAISLFSGQFIVQSLDITFLIYLLSITLTLCMLSLLEIKWSGITLHEWWRNEQFWVIGGTSAHPAAVLQGLLKVIAGVDISFTLTSKSSDDEFADLYVVKWSFLMVPPLTIMMVNMIAIAVGLARTLYPFPQWSKLVGGVFFSFWVLCHLYPFAKGLMGRRGRVPTIVFVWSGLLSIIVSLLWVYI
>AT1G32180.1
MMDTLLSKISYSLTRVVKISPIIIALYRILIVVRVVSLALFLFWRIRNPNNKALWLWLLSVICELWFAFSWLLDQIPKLFPVNHATDIEALKATFESDLPGIDVFVSTADAEKEPPLVTANTILSILSVDYPVEKLSVYISDDGGSLVTFEAIAEAASFAKIWVPFCRKHKIEPRNPESYFGLKRDPYKDKVRHDFVRERRYVKRAYDEFKVRVNALPHSIRRRSDASDGTHWPGHHSRGDHASVIQVLLDPPGDEPIRLPMLVYVSREKRPGYDHNKKAGAMNALVRASAIMSNGPFILNLDCDHYVYNSRAFRDGICFMMD-HDGDRVSYVQFPQRFEGIDPSDRYANKNTVFFDINLRALDGIQGPMYVGTGCLFRRTALYGFNPPDVEI-GLIRKQFGSSSMLVNSVKVAETGSRKPLDFATVNEAVNVISCWYEDKTEWGFNVGWIYGSVTEDVVTGFRMHEKGWRSFYCVTEPDAFRGSAPINLTDRLHQVLRWATGSVEIFFSRNNAIFA--GPKLKLLQRIAYLNVGIYPFTSIFILTYCFLPPLSLFSGHFVVETLTGSFLIYLLIITLSLCGLAVLEVKWSGISLEEWWRNEQFWLIGGTSAHLVAVLQGILKVIAGVEISFTLTSKSSDDEFADLYLFKWTALMIPPLTIIILNIVAILFAVCRTVFANPQWSNLLGGTFFASWVLLHMYPFAKGLMGRGGKTPTVVYVWSGLIAICLSLLYITI
>AT1G55850.1
--RPVHEADGEPLFETRRRT-GRVIAYRFFSASVFVCICLIWFYRIGE--VLDRLIWFVMFIVEIWFGLYWVVTQSSRWNPVWRFPFSDRLSRRYGSDLPRLDVFVCTADPVIEPPLLVVNTVLSVTALDYPPEKLAVYLSDDGGSELTFYALTEAAEFAKTWVPFCKKFNVEPTSPAAYLSSKANCLDS-----AAEE---VAKLYREMAARIETAARLGRIPEEAGDFSQWD-DATRRNHGTILQVLVDGREGNT-AIPTLVYLSREKRPQHHHNFKAGAMNALLRVSSKITCGKIILNLDCDMYANNSKSTRDALCILLDEKEGKEIAFVQFPQCFDNVTRNDLYGSMMRVGIDVEFLGLDGNGGPLYIGTGCFHRRDVICGRKYGEE------------------------EEEEEENLE--PEMIKALASCTYEENTQWGKEMGVKYGCPVEDVITGLTIQCRGWKSAYLNPEKQAFLGVAPTNLHQMLVQQRRWSEGDFQIMLSKYSPVWYGK-GKISLGLILGYCCYCLWAPSSLPVLIYSVLTSLCLFKGIPLFPKVSSSWFIPFGYVTVAATAYSLAEFLWCGGTFRGWWNEQRMWLYRRTSSFLFGFMDTIKKLLGVSESAFVITAKVAEEEAAERYKFGESPMFLVLGTLGMLNLFCFAAAVARLVS----LKTMGMQFVITGVLVVINWPLYKGMLLRKGKMPMSVTVKSVVLALSACTCLAFL
>AT2G21770.1
MNLPMMDEGRQPLSRKLPIRSSRINPYRMLIFCRLAILGLFFHYRILHPVNDAFGLWLTSVICEIWFAVSWILDQFPKWYPIERETYLDRLSLRYESELAPVDVFVSTVDPLKEPPLITANTVLSILAVDYPVEKVACYVSDDGAAMLTFEALSYTAEFARKWVPFCKKFSIEPRAPEWYFSQKMDYLKHKVDPAFVMERRAMKRDYEEFKVKINALVSVSQ-----QDGTPWPG-NNVRDHPGMIQVFLGHSGVCDNELPRLVYVSREKRPGFDHHKKAGAMNSLIRVSAVLSNAPYLLNVDCDHYINNSKAIREAMCFMMDPQSGKKICYVQFPQRFDGIDRHDRYSNRNVVFFDINMKGLDGIQGPIYVGTGCVFRRQALYGFDAPKKKAQLKLEKKFGQSPVLVASTLLLNGVPSNVNPASLLRESIQVISCGYEEKTEWGKEIGWIYGSVTEDILTGFKMHCHGWRSVYCMPKRAAFKGSAPINLSDRLHQVLRWALGSVEIFLSRHCPIWYGYGGGLKWLERFSYINSVVYPWTSLPLLVYCSLPAICLLTGKFIVPEISNYAGILFLLMFMSIAVTGILEMQWGKIGIDDWWRNEQFWVIGGVSSHLFALFQGLLKVLAGVSTNFTVTSKAADGEFSELYIFKWTSLLIPPTTLLIINIVGVIVGVSDAINGYDSWGPLFGRLFFALWVIVHLYPFLKGLLGKQDRVPTIILVWSILLASILTLLWVRV
>AT2G25540.1
--LQMVDDARLPMSRVVHFPSARMTPYRIVIVLRLIILGVFLHYRTTHPVKDAYALWLTSVICEIWFAFSWLLDQFPKWYPINRETFLDRLALRYDSQLAPVDVFVSTVDPMKEPPLVTANTVLSILAVDYPVDKVACYVSDDGSAMLTFEALSETAEFSKKWVPFCKKFNIEPRAPEFYFSQKIDYLKDKIQPSFVKERRAMKREYEEFKVRINILVAKAQ-----EDGTSWPG-NNPRDHPGMIQVFLGHSGGLDNELPRLIYVSREKRPGFQHHKKAGAMNALIRVSAVLTNGAYLLNVDCDHYFNNSKAIKEAMCFMMDPAIGKKCCYVQFPQRFDGIDLHDRYANRNTVFFDINLKGLDGIQGPVYVGTGCCFNRQALYGYDPVLTESQKRLEKRFGQSPVFIAATFMEQGLPSTTNPLTLLKEAIHVISCGYEAKTDWGKEIGWIYGSVTEDILTGFKMHARGWISIYCVPSRPAFKGSAPINLSDRLNQVLRWALGSIEILLSRHCPIWYGYNGRLKLLERIAYINTIVYPITSIPLLAYCMLPAFCLITNTFIIPEISNLASLCFMLLFASIYASAILELKWSDVALEDWWRNEQFWVIGGTSAHLFAVFQGLLKVFAGIDTNFTVTSKASDGDFAELYVFKWTSLLIPPTTILLVNLVGIVAGVSYAINGYQSWGPLMGKLLFAFWVVAHLYPFLKGLLGRQNRTPTIVIVWSALLASIFSLLWVRI
>AT2G32530.1
M--ADSSSSLPPLCEKISYKN---YFLRVVDLTILGFLFSLLLYRILL-NQNNS-VWVVAFLCESFFSFIWLLITSIKWSPASYKSYPERLDERV-HDLPSVDMFVTTADPVREPPILVANTLLSLLAVNYPANKLACYVSDDGCSPLTYFSLKEASKFAKIWVPFCKKYNIKVRAPFRYFLNPPAATE---SSEFSKDWEITKREYEKLSRRVEDATGDSHWLDAEDDFEDFSN-TKPNDHSTIVKVVWENKGGVGNEVPHFVYISREKRPNYLHHYKAGAMNFLVRVSGLMTNAPYMLNVDCDMYANEADVVRQAMCIFLKSMNSNHCAFVQFPQEFY-----DSNADELTVLQSYLGRGIAGIQGPTYAGSGCFHTRRVMYGLSIDDLEAEENLAREFGNSNEMVTSVVEALPNPQN-TLANSLEAAQEVGHCHFEYQTSWGKTIGWLYESTAEDANTSIGIHSRGWTSSYISPKPPAFLGAMPPGGPEAMLQQRRWATGLLEVLFNKQSPLIGMFCRKIRFRQSLAYLYIFTWGLRSIPELIYCLLPAYCLLHNAALFPKG--VYLGIVVTLVGMHCLYSLWEFMSLGFSVQSWFASQSFWRIKTTCSWLFSIPDIILKLLGISKTVFIVTKKTMNQ-DSGKFEFDGSLYFLPGTFILLVNLAALAGCSVGLQRR---GGSGLAEACGCILVVILFLPFLKGMFEKKYGIPWSTLSKAAFLAVLFVVFSVGN
>AT2G32540.1
M--AESSSPLPPLCERISHKS---YFLRAVDLTILGLLLSLLLYRILH-NQKDT-VWIVAFLCETCFTFVWLLITNIKWSPADYKTYPERLDERV-HELPPVDMFVTTADPVREPPLIVVNTVLSLLAVNYPANKLACYVSDDGCSPLTYFSLKEASKFAKIWVPFCKKYNVRVRAPFMYFRNSPEAAE---GSEFSKDWEMTKREYEKLSQKVEDATGSSHWLDAEDDFEAFLN-TKSNDHSTIVKVVWENKGGVGKEVPHVVYISREKRPNHFHHYKAGAMNFLVRVSGLMTNAPYMLNVDCDMYVNEADVVRQAMCIFLKSMDSNHCAFVQYPQDFY-----DSNVGELTVLQLYLGRGIAGIQGPQYAGSGCFHTRRVMYGLSLDDLGAEESLTREFGNSKEMVKSVVDALPFPQK-NLKDSLETAQEMGHCHYEYQTSWGKNIGWLYDSTTEDVNTSIGIHSRGWTSSYIFPDPPAFLGCMPQGGPEVMVQQRRWATGLLEILFNKQSPLIGMFCRKIRFRQSLAYLYVFSWGLRSIPELFYCLLPAYCLLHNSALFPKG--VYLGIIITLVGIHCLYTLWEFMNLGFSIQSWYVTQSFGRIKTTCSWLFSVLDVILKLLGISKTVFIVTKKTMNQ-DSGKFEFDGSLYFLPGTFIVLVNLAALAGCLVGLQSG---GGSGLAEACGCILVVILFLPFLKGMFEKKYGIPFSTLSKAAFLAALFVVLSVGN
>AT2G32610.1
M--ADSSFSLPPLCERISYTN---YFLRAVYLTVLGLFFSLLLHRIRH-SEYDN-VWLVAFFCESCFFLVCLLITCLKWSPADTKPFPDRLDERV-HDLPSVDMFVPTADPVREPPIMVVDTVLSLLAVNYPANKLACYVSDDGCSPLTYFSLKEASKFAKIWVPFCKKYNTRVRAPSRYFLKPISATE---DYEFNRDWEKTKREYEKLRRKVEDATGDSHMLDVEDDFEAFSN-TKPNDHSTLVKVVWENKGGVGKEIPHIIYISREKRPNYVHNQKCGAMNFLARVSGLMTNAPYILNVDCDMYANDADVVRQAMCILLESLNMKHCAFVQFRQEFY-----DSSTELIVVLQSHLGRGIAGIQGPIYIGSGCVHTRRVMYGLSPDDFEVKDSLARRFGNSKEMMKSVVDAIPNPQN-ILTNSIEAAREVGHCQYEYQTSWGNTIGWLYDSVAEDLNTSIGIHSRGWTSSYISPDTPAFLGSMPAGVPEALLQQRRWATGWIEILFNKQSPLRGLFSKKIRFRQRLAYLCIIT-CLRSIPELIYCLLPAYCLLHNSTLFPKG--LYLGITVTLVGIHCLYTLWEFMSLGYSVQSWLVSQSVWRIVATSSWLFSIFDITLKLLGISETVFIITKKTVNS-DLFKFEFDGSLCFLPGTFIVLVNIAALAVFSVGLQRE---GGSGLAEACGCVLVMMLFLPFLMGLFKKKYGTPLSTLSIAGFLAVLFVVFSV--
>AT2G32620.1
M--ADSSCSLPPLYENISYKS---YILRAVDLTILGLLFSLLLHRILY-SQNGI-IWLVAFLCESCFSFVWLLSTCTKWSPAETKPYPDRLDERV-YDLPSVDMFVPTADPVREPPIMVVNTVLSLLAVNYPANKLACYVSDDGCSPLTYFSLKEASKFAKIWVPFCKKYNLKVRAPFRYFLNPFAATE---GSEFSRDWEMTKREYEKLCRKVEDATGDSHLLGTDNELEAFSN-TKPNDHSTIIKVVWENKGGVGKEVPHIVYISREKRPNYLHHYKAGAMNFLARVSGLMTNAPYMLNVDCDMYANEADVVRQAMCIFLKSQNQNHCAFVQFPQEFY-----DSNTIKLTVIKSYMGRGIAGIQGPINVGSGCFHSRRVMYGLSPDELEAEDSLSSGFGNSKEMVTSVVEALPNPQN-ILTNSIEAAQEVGHCDYESQTSWGKTIGWLYDSMSEDMNTSIGIHSRGWTSSYIAPDPPAFLGSMPPGGLEAMIQQRRWATGSIEVLFNKQSPLLGLFCRKLRFRQRVAYLCVSI-CVRSIPELIYCLLPAYCLLHNSALFPKG--LCLGITMLLAGMHCLYTLWEFMCLGHSIQSWYVSQSFWRIVATSSWLFSIFDIILKLLGLSKNVFLVSKKTM---NSGKTEFDGSLYFLPGTFIVLVNLAALVGVFVGLQRG---GGSGLGEACACILVVMLFFPFLKGLFAKKYGIPLSTLSKAGFLAVSFVVFSVGN
>AT2G33100.1
MASDFLDKPWKPLTRKVQIPAKILSPYRLLIVIRLVIVFFFLWWRITNPNEDAMWLWGLSIVCEIWFAFSWILDILPKLNPINRATDLAALHDKFESDLPGVDVFVSTADPEKEPPLVTANTLLSILAVDYPIEKLSAYISDDGGAILTFEAMAEAVRFAEYWVPFCRKHDIEPRNPDSYFSIKKDPTKNKKRQDFVKDRRWIKREYDEFKVRINGLPEQIKKRAEQADGTHWPGDHSKGDHAGILQIMSKVPDLEPIRVPMFAYVSREKRPGFDHNKKAGAMNGMVRASAILSNGAFILNLDCDHYIYNSKAIKEGMCFMMD-RGGDRICYIQFPQRFEGIDPSDRYANHNTVFFDGNMRALDGLQGPVYVGTGCMFRRYALYGFNPPRAN--LGLPKKFGNSTMFTDTIPVAELLPRPPLDAPTVAEAIAVISCWYEDNTEWGDRIGWIYGSVTEDVVTGYRMHNRGWRSVYCITKRDAFRGTAPINLTDRLHQVLRWATGSVEIFFSKNNAMFA--TRRLKFLQRVAYLNVGIYPFTSIFLVVYCFLPALCLFSGKFIVQSLDIHFLSYLLCITVTLTLISLLEVKWSGIGLEEWWRNEQFWLIGGTSAHLAAVVQGLLKVIAGIEISFTLTSKASDDIFADLYIVKWTGLFIMPLTIIIVNLVAIVIGASRTIYVIPQWGKLMGGIFFSLWVLTHMYPFAKGLMGRRGKVPTIVYVWSGLVSITVSLLWITI
>AT3G03050.1
MAQDLMSRPWRPLTRKLQIPAAVISPYRLLILIRIVVLALFLMWRIKHKNPDAIWLWGMSVVCELWFALSWLLDQLPKLCPINRATDLNVLKEKFESDLPGLDMFVSTADPEKEPPLVTSNTILSILAADYPVEKLACYVSDDGGALLTFEAMAEAASFANMWVPFCRKHNIEPRNPDSYFSLKRDPYKNKVKADFVKDRRRVKREYDEFKVRINSLPDSIRRRSDAADGTHWPGDHSRSDHAGIIQVMLKPPSDEPIRLPLLVYVSREKRPGYDHNKKAGAMNALVRASAIMSNGPFILNLDCDHYIYNSQALREGMCFMMD-RGGDRLCYVQFPQRFEGIDPSDRYANHNTVFFDVNMRALDGLMGPVYVGTGCLFRRIALYGFDPPRAKL-SLVPKKFGNSTFLIDSIPVAETIPRELLDASTVAEAIAVISCWYEDKTEWGSRIGWIYGSVTEDVVTGYRMHNRGWKSVYCVTKRDAFRGTAPINLTDRLHQVLRWATGSVEIFFSRNNAFFA--SPRMKILQRIAYLNVGIYPFTSFFLIVYCFLPALSLFSGQFIVQTLNVTFLVYLLIISITLCLLALLEIKWSGISLEEWWRNEQFWLIGGTSAHLAAVIQGLLKVVAGIEISFTLTSKSGDDEFADLYIVKWTSLMIPPITIMMVNLIAIAVGFSRTIYVIPQWSKLIGGVFFSFWVLAHLYPFAKGLMGRRGRTPTIVYVWSGLVAITISLLWVAI
>AT4G15290.1
M--ADSSSSLHPLCERISHKS---YVLRAVDLTILGLLYSLLLYRILH-SENDN-VWLLAFFCESCFSLVWLIFTCLKWSPAEDIPYINTLNERV-HDLPSLDMFVPTADTVRESPIITVNTVLSLLAVNYPANKLACYVSDDGCSPLTYFSLKEASKFVKIWAPFCKKYNVRVRAPFRYFLNPLVATD---DSVFSKDWKMMKREYVKLCRKVEDATGDSHWLDADDDFEAFSN-TKPNDHSTIVKVVWENKGGVGKEVPHLVYISREKRPNYLHHYKTGAMNFLLRVSGLMTNAPYTLNVDCDMYANEPDVVRQAMCVFLNSKNSNHCAFVQFPQKFY-----DSYTNELAVLQSILGRGVAGIQGPFYIGTGCFHTRRVMYGLSSDDLEAEDSLVRKYGNSKELVKSVVDALSNPQK-SLANLIEAAQEVGHCHYEYQTSWG-NLGWMYDSVAEDINTSVGIHLRGWTSSFISPDPPAFIGSTPTLGLEAIVQQRRWATGAIEVLFNKQSPFMGMFHGKIKFRQRLAYFWALM-CLRSIPELIYCLLPAYCLLHDSALFPKG--PCLCTIVTLVGMHCLYSLWQFMSLGFSVQSWYVVQSLWRIIATSSWLFSIQDIILKLLGISQIGFVIAKKTIKL-NLGKFEFDSSGLFIPGTFIMLVNLAALAGYLVRLQRG---GGSGLAEACGCILVVMLFLPFLKGLFEHKYSIPLSTLSKAAFLTVLFVFFCVGK
>AT4G15320.1
M--ADSSSSLLPLCERISHKS---YILRIVDLTILVLLFSLLWYRILH-CENNT-IWLVAFLCESCFSFMWLIITCIKWSPAEDKPYPNRLDERV-HDLPSVDMFVPTADPVREPPIIVVNTVLSLLAVNYPANKLACYVSDDGCSPLTYFSLKEASKFVKIWAPFCKKYNVRVRAPFRYFLNPLVATD---DSVFSKDWKMMKREYVKLCRKVEDATGDSHWLDADDDFEAFSN-TKPNDHSTIVKVVWENKGGVGKEVPHLVYISREKRPNYLHHYKTGAMNFLVRVSGLMTNAPYMLNVDCDMYANEPDVVRQAMCVFLNSKNSNHCAFVQFPQNFY-----DSYTNELVVLQHYMKRGVAGIQGPIYIGSGCFHTRRVMYGLSSDDLESEDSLVRKYGSSKELVKSVVDALSNPQK-SLANLVEAAQEVGHCHYEYQTSWG-NLGWLYDSVAEDTNTSIGIHLRGWTSSFISPDPPAFLGSTPSVGPEAIVQHRRWATGSIEVLFNKQSPLIG-FRRKIKFRQRLAYFWVLM-CIRSIPELVYCLLPAYCLLNNSALFPKG--PCLGIIVTLVGMHCLYTLWQFMILGFSVK--------------SCWLFSIQDIILKLLGISKIGFIVAKKNM-----LKLE--------------------LAGFLVRLQRGG--GGSALAETCGCAMIVFLELPKL-----NKRGI--SSIVEKTFVACILPFVRNHK
>AT4G18780.1
MMPNTESGATDVLSVVIPIPRTKITSYRIVIIMRLIILALFFNYRITHPVDSAYGLWLTSVICEIWFAVSWVLDQFPKWSPINRETYIDRLSARFESQLAAVDFFVSTVDPLKEPPLITANTVLSILALDYPVDKVSCYVSDDGAAMLSFESLVETADFARKWVPFCKKYSIEPRAPEFYFSLKIDYLRDKVQPSFVKERRAMKRDYEEFKIRMNALVAKAQ-----QDGTSWPG-NNTRDHPGMIQVFLGYSGARDNELPRLVYVSREKRPGYQHHKKAGAENALVRVSAVLTNAPFILNLDCDHYVNNSKAVREAMCFLMDPVVGQDVCFVQFPQRFDGIDKSDRYANRNIVFFDVNMRGLDGIQGPVYVGTGTVFRRQALYGYSPPSKPSQTSFEKTFGLSTVFIESTLMENGVPDSVNPSTLIKEAIHVISCGYEEKTEWGKEIGWIYGSITEDILTGFKMHCRGWRSIYCMPLRPAFKGSAPINLSDRLHQVLRWALGSVEIFLSRHCPLWYGCGGRLKLLQRLAYINTIVYPFTSLPLVAYCTLPAICLLTGKFIIPTLSNLASMLFLGLFISIILTSVLELRWSGVSIEDLWRNEQFWVIGGVSAHLFAVFQGFLKMLAGLDTNFTVTSKTADLEFGELYIVKWTTLLIPPTSLLIINLVGVVAGFSDALNGYEAWGPLFGKVFFAFWVILHLYPFLKGLMGRQNRTPTIVILWSILLASVFSLVWVRI
>AT4G23990.1
ME----------LHTCHPC--RRTIPYRIYAVFHTCGIIALMYHHVHS---------SLLLLSDIVLAFMWATTTSLRYKPVRRTEYPEKYAA--PEDFPKLDVFICTADPYKEPPMMVVNTALSVMAYEYPSDKISVYVSDDGGSSLTLFALMEAAKFSKHWLPFCKKNNVQDRSPEVYFSSK--------LRSRSDEAENIKMMYEDMKSRVEHVVESGKVETAFRGFDLWT-KFTRHDHPTIIQVLQNSENDMDYIMPNLIYVSREKSKVSSHHFKAGALNTLLRVSGVMTNSPIILTLDCDMYSNDPATPVRALCYLTDPKIKTGLGFVQFPQTFQGISKNDIYACAYKRLFEINMIGFDGLMGPNHVGTGCFFNRRGFYGAPSNLI--------------------------LPEINAQDVLALAHRVAGCIYELNTNWGSKIGFRYGSLVEDYYTGYRLHCEGWRSVFCRPKRAAFCGDSPKSLIDVVSQQKRWAIGLLEVAISRYSPITYGV-KSMGLVTGVGYCQYACWAFWSLPLIVYGFLPQLALLYQSSVFPKSSDPWFWLYIVLFLGAYGQDLLDFVLEGGTYGGWWNDQRMWSIRGFSSHLFGFIEFTLKTLNLSTHGFNVTSKANDEEQSKRYEFGSSSMFLPLTTVAIVNLLAFVWGLYGLFA----GEGLVLELMLASFAVVNCLPIYEAMVLRDGKLPKRVCFVAGILTFVLIVSGYVF
>AT4G24000.1
ME----------LHTCHPC--RRTIPYRIYAVFHTCGIIALMYHHVHS---------CLLLLSDIVLAFMWATTTSLRLNPIHRTEYPEKYAA--PEDFPKLDVFICTADPYKEPPMMVVNTALSVMAYEYPSHKISVYVSDDGGSSLTLFALMEAAKFSKHWLPFCKNNNVQDRSPEVYFSSK--------SHSSSDEAENLKMMYEDMKSRVEHVVESGKVETAFSCFDLWT-KFTRHDHPTIIMVLQHNETEM---MPNLIYVSREKSKVSPHHFKAGALNTLLRVSAVMTNSPIILTLDCDMYSNNPTTPLHALCYLSDPKINFDLGFVQFPQKFQGVNKNDIYASELKRPFDINTVGFDGLMGPVHMGTGCFFNRRAFYGPPTTLI--------------------------LPEIKAQDILALAHDVAGCNYECNTNWGSKIGFRYGSLVEDYFTGFMLHCEGWRSIFCSPTKAAFYGDSPKCLTDVIGQQIRWSVGLLEVAFSRYNPLTYGI-KPLSLLMSLGYCHYAFWPFWCIPLVVYGILPQVALIHGVSVFPKASDPWFWLYIILFLGGYAQDLSDFLLEGGTYRKWWNDQRMWMVRGLSSFFFGFTEFTLKTLNLSTQGYNVTSKSNDNEQMKRYEFGSSSMFLPITTVAIMNLLAFMRGLYGIFT----GEGPVLELMLASFAVVNCLPIYEAMVLRDGKLPKRICFLAGLLSFVLTGSGYFF
>AT4G24010.1
ME----------LHTCHPC--RRTIPYRIYAIFHTCGIIALMYHHVHS---------CLLLLSDIVLAFMWATTTSLRLNPVHRTECPEKYAA--PEDFPKLDVFICTADPYKEPPMMVVNTALSVMAYEYPSDKISVYVSDDGGSSLTFFALIEAAKFSKQWLPFCKKNNVQDRSPEVYFSSE--------SHSRSDEAENLKMMYEDMKSRVEHVVESGKVETAFRGFDLWT-KFSRHDHPTIIQVLQNSETDMDYIMPNLIYVSREKSKVSPHHFKAGALNTLLRVSGVMTNSPIILTLDCDMYSNDPATLVRALCYLTDPEIKSGLGYVQFPQKFLGISKNDIYACENKRLFIINMVGFDGLMGPTHVGTGCFFNRRAFYGPPYMLI--------------------------LPEIKAQDVLSLAHNVAGCIYEYNTNWGSKIGFRYGSLVEDYYTGFMLHCEGWRSVFCNPKKAAFYGDSPKCLVDLVGQQIRWAVGLFEMSFSKYSPITYGI-KSLDLLMGLGYCNSPFKPFWSIPLTVYGLLPQLALISGVSVFPKASDPWFWLYIILFFGAYAQDLSDFLLEGGTYRKWWNDQRMLMIKGLSSFFFGFIEFILKTLNLSTPKFNVTSKANDDEQRKRYEFGSSSMFLPLTTVAIVNLLAFVWGLYGILF----GGELYLELMLVSFAVVNCLPIYGAMVLRDGKLSKRTCFLAGNLHVGSYCVKLLR
>AT4G32410.1
MELQMADDTRLPMSRVVPIPSSRLTPYRVVIILRLIILCFFLQYRTTHPVKNAYPLWLTSVICEIWFAFSWLLDQFPKWYPINRETYLDRLAIRYDSQLVPVDVFVSTVDPLKEPPLVTANTVLSILSVDYPVDKVACYVSDDGSAMLTFESLSETAEFAKKWVPFCKKFNIEPRAPEFYFAQKIDYLKDKIQPSFVKERRAMKREYEEFKVRINALVAKAQ-----QDGTPWPG-NNTRDHPGMIQVFLGHSGGLDNELPRLIYVSREKRPGFQHHKKAGAMNALIRVSAVLTNGAYLLNVDCDHYFNNSKAIKEAMCFMMDPAIGKKCCYVQFPQRFDGIDLHDRYANRNIVFFDINMKGLDGIQGPVYVGTGCCFNRQALYGYDPVLTESQRSVEKRFGQSPVFIAATFMEQGIPPTTNPATLLKEAIHVISCGYEDKTEWGKEIGWIYGSVTEDILTGFKMHARGWISIYCNPPRPAFKGSAPINLSDRLNQVLRWALGSIEILLSRHCPIWYGYHGRLRLLERIAYINTIVYPITSIPLIAYCILPAFCLITDRFIIPEISNYASIWFILLFISIAVTGILELRWSGVSIEDWWRNEQFWVIGGTSAHLFAVFQGLLKVLAGIDTNFTVTSKATDGDFAELYIFKWTALLIPPTTVLLVNLIGIVAGVSYAVNGYQSWGPLFGKLFFALWVIAHLYPFLKGLLGRQNRTPTIVIVWSVLLASIFSLLWVRI
>AT4G38190.1
MAVETADKPWRPLSRRIPIPAAIISPYRLLIVIRFVVLCFFLTWRIRNPNEDAIWLWLMSIICELWFGFSWILDQIPKLCPINRSTDLEVLRDKFDSDLPGIDLFVSTADPEKEPPLVTANTILSILAVDYPVEKVSCYLSDDGGALLSFEAMAEAASFADLWVPFCRKHNIEPRNPDSYFSLKIDPTKNKSRIDFVKDRRKIKREYDEFKVRINGLPDSIRRRSDAADGTHWPGEHSKGDHAGILQVMLKPPSSDPTRLPMFVYVSREKRPGYDHNKKAGAMNALVRASAILSNGPFILNLDCDHYIYNCKAVREGMCFMMD-RGGEDICYIQFPQRFEGIDPSDRYANNNTVFFDGNMRALDGVQGPVYVGTGTMFRRFALYGFDPPNPDV-TQLPKRFGNSTLLAESIPIAERVPRDPLDATTVAESVSVISCWYEDKTEWGDRVGWIYGSVTEDVVTGYRMHNRGWRSVYCITKRDSFRGSAPINLTDRLHQVLRWATGSVEIFFSRNNAILA--SKRLKFLQRLAYLNVGIYPFTSLFLILYCFLPAFSLFSGQFIVRTLSISFLVYLLMITICLIGLAVLEVKWSGIGLEEWWRNEQWWLISGTSSHLYAVVQGVLKVIAGIEISFTLTTKSGEDIYADLYIVKWSSLMIPPIVIAMVNIIAIVVAFIRTIYAVPQWSKLIGGAFFSFWVLAHLYPFAKGLMGRRGKTPTIVFVWAGLIAITISLLWTAI
>AT4G39350.1
MNMPMMDEGRQPLSRKLPIRSSRINPYRMLILCRLAILGLFFHYRILHPVNDAYGLWLTSVICEIWFAVSWILDQFPKWYPIERETYLDRLSLRYESGLAPVDVFVSTVDPLKEPPLITANTVLSILAVDYPVDKVACYVSDDGAAMLTFEALSDTAEFARKWVPFCKKFNIEPRAPEWYFSQKMDYLKNKVHPAFVRERRAMKRDYEEFKVKINALVATAQ-----QDGTPWPG-NNVRDHPGMIQVFLGHSGVRDNELPRLVYVSREKRPGFDHHKKAGAMNSLIRVSAVLSNAPYLLNVDCDHYINNSKAIRESMCFMMDPQSGKKVCYVQFPQRFDGIDRHDRYSNRNVVFFDINMKGLDGIQGPIYVGTGCVFRRQALYGFDAPKKKTQLKLEKKFGQSPVFVASAVLQNGVPRNASPACLLREAIQVISCGYEDKTEWGKEIGWIYGSVTEDILTGFKMHCHGWRSVYCMPKRAAFKGSAPINLSDRLHQVLRWALGSVEIFLSRHCPIWYGYGGGLKWLERFSYINSVVYPWTSLPLIVYCSLPAVCLLTGKFIVPEISNYAGILFMLMFISIAVTGILEMQWGGVGIDDWWRNEQFWVIGGASSHLFALFQGLLKVLAGVNTNFTVTSKAADGAFSELYIFKWTTLLIPPTTLLIINIIGVIVGVSDAISGYDSWGPLFGRLFFALWVIVHLYPFLKGMLGKQDKMPTIIVVWSILLASILTLLWVRV
>AT5G05170.1
MEALLNDEARQPLSRKVSIPSSRINPYRMVIMLRLVILCLFLHYRITNPVPNAFALWLVSVICEIWFALSWILDQFPKWFPVNRETYLDRLALRYDSQLAAVDIFVSTVDPLKEPPLVTANTVLSILAVDYPVDKVSCYVSDDGAAMLSFESLAETSEFARKWVPFCKKYSIEPRAPEWYFAAKIDYLKDKVQTSFVKDRRAMKREYEEFKIRINALVSKAL-----QDGTPWPG-NNTRDHPGMIQVFLGQNGGLDNELPRLVYVSREKRPGFQHHKKAGAMNALVRVSAVLTNGPFILNLDCDHYINNSKALREAMCFLMDPNLGKQVCYVQFPQRFDGIDKNDRYANRNTVFFDINLRGLDGIQGPVYVGTGCVFNRTALYGYEPPIKVSQMSLEKRFGQSAVFVASTLMENGVPPSATPENLLKEAIHVISCGYEDKSDWGMEIGWIYGSVTEDILTGFKMHARGWRSIYCMPKLPAFKGSAPINLSDRLNQVLRWALGSVEILFSRHCPIWYGYNGRLKFLERFAYVNTTIYPITSIPLLMYCTLPAVCLFTNQFIIPQISNIASIWFLSLFLSIFATGILEMRWSGVGIDEWWRNEQFWVIGGVSAHLFAVFQGILKVLAGIDTNFTVTSKASDGDFAELYLFKWTTLLIPPTTLLIVNLVGVVAGVSYAINGYQSWGPLFGKLFFAFWVIVHLYPFLKGLMGRQNRTPTIVVVWSVLLASIFSLLWVRI
>AT5G09870.1
MNIPMMDEGRQPLSRKVPIKSSKINPYRMLIVLRLVILGLFFHYRILHPVNDAYALWLISVICEIWFAVSWVLDQFPKWYPIERETYLDRLSLRYESELAGVDVFVSTVDPMKEPPLITANTVLSILAVDYPVDRVACYVSDDGAAMLTFEALSETAEFARKWVPFCKKYTIEPRAPEWYFCHKMDYLKNKVHPAFVRERRAMKRDYEEFKVKINALVATAQ-----QDGTPWPG-NNVRDHPGMIQVFLGNNGVRDNELPRLVYVSREKRPGFDHHKKAGAMNSLIRVSGVLSNAPYLLNVDCDHYINNSKALREAMCFMMDPQSGKKICYVQFPQRFDGIDKSDRYSNRNVVFFDINMKGLDGLQGPIYVGTGCVFRRQALYGFDAPKKKAQLKLEKKFGQSPVFVASAGMENGLARNASPASLLREAIQVISCGYEDKTEWGKEIGWIYGSVTEDILTGFKMHSHGWRSVYCTPKIPAFKGSAPINLSDRLHQVLRWALGSVEIFLSRHCPIWYGYGGGLKWLERLSYINSVVYPWTSIPLLVYCSLPAICLLTGKFIVPEISNYASILFMALFGSIAVTGILEMQWGKVGIDDWWRNEQFWVIGGVSAHLFALFQGLLKVLAGVETNFTVTSKAADGEFSELYIFKWTSLLIPPTTLLIINVIGVIVGISDAISGYDSWGPLFGRLFFAFWVILHLYPFLKGLLGKQDRMPTIILVWSILLASILTLLWVRV
>AT5G16910.1
MAQDLMSRPWRPLTRKLKIPAGVISPYRLLIFIRIVVLALFLTWRVKHQNPDAVWLWGMSVVCELWFALSWLLDQLPKLCPINRATDLQVLKEKFESDLPGFDVFVSTADPEKEPPLVTANTILSILAAEYPVEKLSCYVSDDGGALLTFEAMAEAASFANIWVPFCRKHAIEPRNPDSYFSLKRDPYKNKVKSDFVKDRRRVKREFDEFKVRVNSLPDSIRRRSDAADGTHWPGDHAKGDHAGIIQVMLKPPSDEPIRLPLLVYVSREKRPGYDHNKKAGAMNALVRASAIMSNGPFILNLDCDHYIYNSEALREGMCFMMD-RGGDRLCYVQFPQRFEGIDPSDRYANHNTVFFDVNMRALDGLMGPVYVGTGCLFRRIALYGFNPPRSKL-SLVPKKFGNSTFLIDSIPVAETIPRELLDASTVAEAIAVISCWYEDKTEWGSRIGWIYGSVTEDVVTGYRMHNRGWKSVYCVTKRDAFRGTAPINLTDRLHQVLRWATGSVEIFFSRNNALLA--SSKMKILQRIAYLNVGIYPFTSIFLIVYCFLPALSLFSGQFIVQTLNVTFLVYLLIISITLCLLALLEIKWSGISLEEWWRNEQFWLIGGTSAHLAAVLQGLLKVVAGVEISFTLTSKSGDDEFADLYMVKWTSLMIPPITIIMVNLIAIAVGFSRTIYVVPQWSKLIGGVFFSFWVLAHLYPFAKGLMGRRGRTPTIVYVWSGLVAITISLLWVAI
>AT5G17420.1
MEMGLIDEARQPLSRKVPIASSKINPYRMVIVARLVILAVFLRYRLLNPVHDALGLWLTSVICEIWFAVSWILDQFPKWFPIERETYLDRLSLRYENMLAPVDVFVSTVDPLKEPPLVTSNTVLSILAMDYPVEKISCYVSDDGASMLTFESLSETAEFARKWVPFCKKFSIEPRAPEMYFTLKVDYLQDKVHPTFVKERRAMKREYEEFKVRINAQVAKAS-----QDGTPWPG-NNTKDHPGMIQVFLGHSGGFDHELPRLVYVSREKRPGFQHHKKAGAMNALVRVAGVLTNAPFMLNLDCDHYVNNSKAVREAMCFLMDPQIGKKVCYVQFPQRFDGIDTNDRYANRNTVFFDINMKGLDGIQGPVYVGTGCVFKRQALYGYEPPKGPSEMNFEKTFGQSSIFVTSTLMEEGVPPSSSPAVLLKEAIHVISCGYEDKTEWGTELGWIYGSITEDILTGFKMHCRGWRSIYCMPKRPAFKGSAPINLSDRLNQVLRWALGSVEIFFSRHSPLWYGYGGKLKWLERFAYANTTIYPFTSIPLLAYCILPAICLLTDKFIMPPISTFASLFFISLFMSIIVTGILELRWSGVSIEEWWRNEQFWVIGGISAHLFAVVQGLLKILAGIDTNFTVTSKATDDDFGELYAFKWTTLLIPPTTVLIINIVGVVAGISDAINGYQSWGPLFGKLFFSFWVIVHLYPFLKGLMGRQNRTPTIVVIWSVLLASIFSLLWVRI
>AT5G44030.1
MEEYLDAEARQPLWRKVPISSSKISPYRIVIVLRLVILVFFFRFRILTPAKDAYPLWLISVICEIWFALSWILDQFPKWFPINRETYLDRLSMRFENKLAPVDVFVSTVDPLKEPPIITANTILSILAVDYPVNKVSCYVSDDGASMLLFDTLSETSEFARRWVPFCKKYNVEPRAPEFYFSEKIDYLKDKVQTTFVKDRRAMKREYEEFKVRINALVAKAQ-----QDGTPWPG-NNTRDHPGMIQVYLGKEGAFDNELPRLVYVSREKRPGYAHHKKAGAMNAMVRVSAVLTNAPFMLNLDCDHYINNSKAIRESMCFLMDPQLGKKLCYVQFPQRFDGIDLNDRYANRNIVFFDINMRGLDGIQGPVYVGTGCVFNRPALYGYEPPVSESQKNFEKRFGMSPVFIASTLMENGLPEATNTSSLIKEAIHVISCGYEEKTEWGKEIGWIYGSVTEDILTGFRMHCRGWKSVYCMPKRPAFKGSAPINLSDRLHQVLRWALGSVEIFFSRHCPLWYAWGGKLKILERLAYINTIVYPFTSIPLLAYCTIPAVCLLTGKFIIPTINNFASIWFLALFLSIIATAILELRWSGVSINDLWRNEQFWVIGGVSAHLFAVFQGLLKVLFGVDTNFTVTSKGADEEFGDLYLFKWTTLLIPPTTLIILNMVGVVAGVSDAINGYGSWGPLFGKLFFAFWVIVHLYPFLKGLMGRQNRTPTIVVLWSILLASIFSLVWVRI
>AT5G64740.1
MNFPMMDEGRQPLSRKIPIKSSKINPYRMLIVLRLVILGLFFHYRILHPVKDAYALWLISVICEIWFAVSWVLDQFPKWYPIERETYLDRLSLRYESGLSPVDVFVSTVDPLKEPPLITANTVLSILAVDYPVDKVACYVSDDGAAMLTFEALSETAEFARKWVPFCKKYCIEPRAPEWYFCHKMDYLKNKVHPAFVRERRAMKRDYEEFKVKINALVATAQ-----QDGTPWPG-NSVRDHPGMIQVFLGSDGVRDNELPRLVYVSREKRPGFDHHKKAGAMNSLIRVSGVLSNAPYLLNVDCDHYINNSKALREAMCFMMDPQSGKKICYVQFPQRFDGIDRHDRYSNRNVVFFDINMKGLDGLQGPIYVGTGCVFRRQALYGFDAPKKKMQMKLEKKFGQSPVFVASARMENGMARNASPACLLKEAIQVISCGYEDKTEWGKEIGWIYGSVTEDILTGFKMHSHGWRSVYCTPKLAAFKGSAPINLSDRLHQVLRWALGSVEIFLSRHCPIWYGYGGGLKWLERLSYINSVVYPWTSLPLIVYCSLPAICLLTGKFIVPEISNYASILFMALFSSIAITGILEMQWGKVGIDDWWRNEQFWVIGGVSAHLFALFQGLLKVLAGVDTNFTVTSKAADGEFSDLYLFKWTSLLIPPMTLLIINVIGVIVGVSDAISGYDSWGPLFGRLFFALWVIIHLYPFLKGLLGKQDRMPTIIVVWSILLASILTLLWVRV
>os_13603
--VSGGRQRGPPLFATEKPGRMAMAAYRVSAATVFAGVLLIWLYRATH-DGVRRWAWLGMLAAELWFGFYWVLTLSVRWCPVYRRTFKDRLAQSYEDELPSVDIFVCTADPTAEPPMLVISTVLSVMAYDYLPEKLNIYLSDDAGSVLTFYVLCEASEFAKHWIPFCKKYKVEPRSPAAYFAKVASPPDG----CGPKEWFTMKELYKDMTDRVNSVVNSGRIPEVPSRFSQWN-NFTSSDHPSIVQILIDSNKQKANALPTLVYMAREKKPQKQHHFKAGSLNALIRVSSVISNSPIIMNVDCDMYSNNSESIRDALCFFLDEEQGQDIGFVQYPQNFENVVHNDIYGHPINVVNELDHPCLDGWGGMCYYGTGCFHRREALCGRIYSQE------------------------YKEDWEDANELEEMGRSLVTCTYEHNTIWGIEKGVRYGCPLEDVTTGLQIQCRGWRSVYYNPKRKGFLGMTPTSLGQILVLYKRWTEGFLQISLSRYSPFLLGH-GKIKLGLQMGYSVCGFWAVNSFPTLYYVTIPSLCFLNGISLFPEKTSPWFIPFAYVMVAAYSCSLAESLQCGDSAVEWWNAQRMWLIRRITSYLLATIDTFRRILGISESGFNLTVKVTDLQALERYKFGFSAMFVILTTVALLNLACMVLGISRVLLG---LETLFLQAVLCVLIVAINSPVYEALFLRKGSLPASVARVSICFVLPLCILSICK
>os_13604
-----------------------------------------------------------------------------------------------------------------------------------------------------------------------------------------------------------------MTDRVNSVVNSGRIPEVPSRFSQWN-NFTSSDHPSIVQILIDSNKQKANALPTLVYMAREKKPQKQHHFKAGSLNALIRVSSVISNSPIIMNVDCDMYSNNSESIRDALCFFLDEEQGQDIGFVQYPQNFENVVHNDIYGHPINVVNELDHPCLDGWGGMCYYGTGCFHRREALCGRIYSQE------------------------YKEDWEDANELEEMGRSLVTCTYEHNTIWGIEKGVRYGCPLEDVTTGLQIQCRGWRSVYYNPKRKGFLGMTPTSLGQILVLYKRWTEGFLQISLSRYSPFLLGH-GKIKLGLQMGYSVCGFWAVNSFPTLYYVTIPSLCFLNGISLFPEKTSPWFIPFAYVMVAAYSCSLAESLQCGDSAVEWWNAQRMWLIRRITSYLLATIDTFRRILGISESGFNLTVKVTDLQALERYKFGFSAMFVILTTVALLNLACMVLGISRVLLG---LETLFLQAVLCVLIVAINSPVYEALFLRKGSLPASVARVSICFVLPLCILSICK
>os_21258
MDALLNDETRQPLSRKVPISSSRINPYRMVIVLRLIVLCIFLHYRITNPVRNAYPLWLLSVICEIWFALSWILDQFPKWSPINRETYLDRLALRYDSQLAPVDIFVSTVDPMKEPPLVTANTVLSILAVDYPVDKVSCYVSDDGAAMLTFDALAETSEFARKWVPFCKKYSIEPRAPEWYFAQKIDYLKDKVQASFVKDRRAMKREYEEFKVRVNALVAKAQ-----QDGTPWPG-NNTRDHPGMIQVFLGHSGGLDNELPRLVYVSREKRPGFQHHKKAGAMNALVRVSAVLTNGQYLLNLDCDHYINNSKALREAMCFLMDPNLGRRVCYVQFPQRFDGIDRNDRYANRNTVFFDINLRGLDGLQGPVYVGTGCVFNRTALYGYEPPIKQSQMSLEKRFGQSSVFVASTLMEYGVPQSATPESLLKEAIHVISCGYEDKSDWGTEIGWIYGSVTEDILTGFKMHARGWRSIYCMPKRPAFKGSAPINLSDRLNQVLRWALGSVEILFSRHCPIWYGYGGRLKFLERFAYINTTIYPLTSIPLLLYCILPAICLLTGKFIIPEISNFASIWFISLFLSIFATGILEMRWSGVGIDEWWRNEQFWVIGGISAHLFAVFQGLLKVLAGIDTSFTVTSKASEGDFAELYMFKWTTLLIPPTTILIINLVGVVAGISYAINGYQSWGPLFGKLFFAFWVIVHLYPFLKGLMGRQNRTPTIVVVWAILLASIFSLLWVRI
>os_21595
MELPLMDEARQPLSRKIPISSSLVNPYRMIIIIRLVVLGFFFHYRVMHPVPDAFALWLISVICEIWFAMSWILDQFPKWFPIERETYLDRLTLRFDSQLAPVDFFVSTVDPMKEPPLVTANTVLSILAVDYPVDKVSCYVSDDGAAMLTFEALSETSEFAKKWVPFCKRYSLEPRAPEWYFQQKIDYLKDKVAPNFVRERRAMKREYEEFKVRINALVAKAQ-----QDGTPWPG-NNVRDHPGMIQVFLGQSGGHDNELPRLVYVSREKRPGYNHHKKAGAMNALVRVSAVLTNAPYMLNLDCDHYINNSKAIKEAMCFMMDPLVGKKVCYVQFPQRFDGIDRHDRYANRNVVFFDINMKGLDGIQGPIYVGTGCVFRRQALYGYDAPKSKNQQKLEKKFGQSSVFVASTLLENGTLKSASPASLLKEAIHVISCGYEDKTDWGKEIGWIYGSVTEDILTGFKMHCHGWRSIYCIPKRAAFKGSAPLNLSDRLHQVLRWALGSIEIFFSNHCPLWYGYGGGLKCLERFSYINSIVYPWTSIPLLAYCTLPAICLLTGKFITPELTNIASLWFMSLFICIFATGILEMRWSGVGIDDWWRNEQFWVIGGVSSHLFAVFQGLLKVIAGIDTSFTVTSKGGDEEFSELYTFKWTTLLIPPTTLLLLNFIGVVAGVSNAINGYESWGPLFGKLFFAFWVIVHLYPFLKGLVGRQNRTPTIVIVWSILLASIFSLLWVRI
>os_25268
M-SGRKKPPPPPLQERVPLGRRAAWAWRLAGLAVLLLLLALLALRLLR--HHGGAVWRVALVCEAWFAALCALNVSAKWSPVRFVTRPENLVARTSGELPAVDMLVTTADPALEPPLVTVNTVLSLLALDYPRARLACYVSDDGCSPLTCHALREAAGFAAAWVPFCRRYGVAVRAPFRYFSSESGPA----DRKFLDDWTFMKDEYDKLVRRIKNTDERSLLRHGGGEFAEFLN-VERRNHPTIVK---------------------------------------TRVSAVMTNAPIMLNMDCDMFVNNPQAVLHAMCLLLGFDDEASSGFVQAPQRFYDALKDDPFGNQMECFFKRFISGVQGVQGAFYAGTGCFHRRKAVYGVPPNFNGSYKELHTRFGNSEELNESARNIISKPMV-DISSRIEVAKAVSACNYDIGTCWGQEVGWVYGSLTEDILTGQRIHAMGWRSVLMVTEPPAFMGSAPIGGPACLTQFKRWATGQSEIIISRNNPILATMFKRLKFRQCLAYLIVLGWPLRAPFELCYGLLGPYCILTNQSFLPKASEDGFSVPLALFISYNTYNFMEYMACGLSARAWWNNHRMQRIISVSAWTLAFLTVLLKSLGLSETVFEVTGKDKGA-DPGRFTFDSLPVFIPVTALAMLNIVAVTVGACRVAFV---CAPGIGEFMCCGWLVLCFFPFVRGIVGKSYGIPWSVKLKASLLVAMFVTFCKRN
>os_29053
MAMQMVDDARLPLSRIVPIPSNQLNLYRIVIILRLIILMFFFQYRVTHPVRDAYGLWLVSVICEIWFALSWLLDQFPKWYPINRETYLDRLALRYDSQLAPIDVFVSTVDPLKEPPLITANTVLSILAVDYPVDKVSCYVSDDGSAMLTFEALSETAEFARKWVPFCKKHNIEPRAPEFYFAQKIDYLKDKIQPSFVKERRAMKREYEEFKVRINALVAKAQ-----ADGTAWPG-NNPRDHPGMIQVFLGHSGGLDNELPRLVYVSREKRPGFQHHKKAGAMNALIRVSAVLTNGAYLLNVDCDHYFNSSKALREAMCFMMDPALGRKTCYVQFPQRFDGIDLHDRYANRNIVFFDINMKGLDGIQGPVYVGTGCCFNRQALYGYDPVLTESQKRLEKRFGQSPIFIASTFMTQGIPPSTNPASLLKEAIHVISCGYEDKTEWGKEIGWIYGSVTEDILTGFKMHARGWISIYCMPPRPCFKGSAPINLSDRLNQVLRWALGSVEILLSRHCPIWYGYNGRLKLLERLAYINTIVYPITSIPLIAYCVLPAICLLTNKFIIPEISNYAGMFFILLFASIFATGILELRWSGVGIEDWWRNEQFWVIGGTSAHLFAVFQGLLKVLAGIDTNFTVTSKASDGDFAELYVFKWTSLLIPPTTVLVINLVGMVAGISYAINGYQSWGPLFGKLFFSIWVILHLYPFLKGLMGRQNRTPTIVIVWSILLASIFSLLWVKI
>os_33857
MAAEFTSKPWRPLTRKLKIPAGVLSPYRLLILIRMAVLGLFLAWRIKHKNEDAMWLWGMSVVCELWFGLSWLLDQLPKLCPVNRATDLAVLKDKFESDLPGLDIFVSTADPEKEPPLVTANTILSILAADYPVEKLSCYVSDDGGALLTFEAMAEAASFANMWVPFCRKHDIEPRNPESYFNLKRDPYKNKVRSDFVKDRRRVKREYDEFKVRINSLPDSIRRRSDAADGTHWPGEHARGDHAGIIQVMLKPPSDDPIRLPMLVYVSREKRPGYDHNKKAGAMNALVRSSAVMSNGPFILNLDCDHYVYNSQAFREGMCFMMD-RGGDRIGYVQFPQRFEGIDPSDRYANHNTVFFDVNMRALDGIMGPVYVGTGCLFRRIALYGFDPPRSKM-SQFPKKFGNSNFLINSIPIAETVPRDLLDASTVAEAISVISCWYEDKTEWGQRVGWIYGSVTEDVVTGYRMHNRGWKSVYCVTKRDAFRGTAPINLTDRLHQVLRWATGSVEIFFSRNNALLA--SRKMKFLQRIAYLNVGIYPFTSIFLIVYCFLPALSLFSGQFIVRTLNVTFLTYLLVITLTMCMLAVLEIKWSGISLEEWWRNEQFWLIGGTSAHLAAVLQGLLKVIAGIEISFTLTSKSGDDEFADLYIVKWTSLMIPPIVIMMVNLIAIAVGFSRTIYEIPQWSKLLGGVFFSFWVLAHLYPFAKGLMGRRGRTPTIVFVWSGLLAITISLLWVAI
>os_36158
MSEDLVEKPWKPLSRKVPIPPGILSPYRLLVLVRFVALFLFLVWRVTNPNMDALWLWGISIVCEFWFAFSWLLDQMPKLNPINRAADLAALKEKFESDLPGLDVFISTADPYKEPTLVTANTLLSILATEYPVEKLFVYISDDGGALLTFESMAEACAFAKVWVPFCRKHSIEPRNPDSYFTQKGDPTKGKKRPDFVKDRRWIKREYDEFKIRVNSLPDLIRRRANAADGTHWPGDHAKGDHASIVQVMIKNPHHDVMRIPMFAYLSREKRAGYDHNKKAGAMNAMVRASAILSNGPFMLNFDCDHYIYNCQAIREAMCYMLD-RGGDRICYIQFPQRFEGIDPSDRYANHNTVFFDGNMRALDGLQGPMYVGTGCLFRRYAIYGFNPPRAI--HEAPQKFGKSKMFIESIAVAELMPRPPLDAATVAESVSVISCWYEDNTEWGQRVGWIYGSVTEDVVTGYRMHNRGWRSVYCITRRDAFRGTAPINLTDRLHQVLRWATGSVEIFFSKNNAVLA--SRRLKFLQRMAYLNVGIYPFTSLFLIMYCLLPALSLFSGQFIVATLDPTFLSYLLLITITLMLLCLLEVKWSGIGLEEWWRNEQFWVIGGTSAHLAAVLQGLLKVVAGIEISFTLTAKAADDPFAELYLIKWTSLFIPPLAVIGINIIALVVGVSRTVYEIPQYSKLLGGGFFSFWVLAHYYPFAKGLMGRRGRTPTIVYVWAGLISITVSLLWITI
>os_37806
MDSGDDHDIPEPLSSRLSVPSGELNLYRAAVALRLVLLAAFFRYRVTRPVADAHALWVTSVACELWLAASWLIAQLPKLSPANRVTYLDRLASRYESRLAGVDVFVAAADAAREPPLATANTVLSVLAADYPAGGVACYVHDDGADMLVFESLFEAAGFARRWIPFCRRHGVEPRAPELYFARGVDYLRDRAAPSFVKDRRAMKREYEEFKVRMNHLAARAR-----SDGTPWPG-NNSRDHPAMIQVLLGHPGDRDGELPRLFYVSREKRPGFRHHGKAGAMNALLRVSAVLTNGAYVLNLDCDHCVNNSSALREAMCFMMDPVAGNRTCFVQFALRDSG--------GGDSVFFDIEMKCLDGIQGPVYVGSGCCFSRKALYGFEPAAAAYRAALERHFGQSPAFIASAFEEQGSPDAAPARSLLKEAIHVVSCAFEERTRWGKEIGWMYGG---GVATGFRMHARGWSSAYCSPARPAFRRYARASPADVLAGASRRAVAAMGILLSRHSPVWA--GRRLGLLQRLGYVARASYPLASLPLTVYCALPAVCLLTGKSTFPDVSYYDGVLLILLLFSVAASVALELRWSRVPLRAWWRDEKLWMVTATSASLAAVFQGILSACTGIDVAFSTETAASEEALASEITMRWTNLLVAPTSVVVANLAGVVAAVAYGVDGYQSWGALGAKLALAGWVVAHLQGFLRGLLAPRDRAPTIAVLWSVVFVSVASLLWVHA
>os_40304
MDALLNDETRQPLSRKVPLPSSRINPYRMVIVLRLVVLSIFLHYRITNPVRNAYPLWLLSVICEIWFALSWILDQFPKWFPINRETYLDRLALRYDSQLAAVDIFVSTVDPMKEPPLVTANTVLSILAVDYPVDKVSCYVSDDGAAMLTFDALAETSEFARKWVPFVKKYNIEPRAPEWYFSQKIDYLKDKVHPSFVKDRRAMKREYEEFKVRINGLVAKAQ-----QDGTPWPG-NNTRDHPGMIQVFLGHSGGLDNELPRLVYVSREKRPGFQHHKKAGAMNALVRVSAVLTNGQYMLNLDCDHYINNSKALREAMCFLMDPNLGRSVCYVQFPQRFDGIDRNDRYANRNTVFFDINLRGLDGIQGPVYVGTGCVFNRTALYGYEPPIKQSQMSLEKRFGQSAAFVASTLMEYGVPQSATPESLLKEAIHVISCGYEDKTEWGTEIGWIYGSVTEDILTGFKMHARGWRSIYCMPKRPAFKGSAPINLSDRLNQVLRWALGSVEILFSRHCPIWYGYGGRLKFLERFAYINTTIYPLTSIPLLIYCVLPAICLLTGKFIIPEISNFASIWFISLFISIFATGILEMRWSGVGIDEWWRNEQFWVIGGISAHLFAVFQGLLKVLAGIDTNFTVTSKASDGDFAELYMFKWTTLLIPPTTILIINLVGVVAGISYAINGYQSWGPLFGKLFFAFWVIVHLYPFLKGLMGRQNRTPTIVVVWAILLASIFSLLWVRI
>os_40750
MELPLMDEARQPLSRKVPISSSRINPYRMIIIIRLVVLGFFFHYRVMHPVNDAFALWLISVICEIWFAMSWILDQFPKWLPIERETYLDRLSLRFDSQLAPVDFFVSTVDPSKEPPLVTANTVLSILSVDYPVEKVSCYVSDDGAAMLTFEALSETSEFAKKWVPFCKKFNIEPRAPEWYFQQKIDYLKDKVAASFVRERRAMKRDYEEFKVRINALVAKAQ-----QDGSPWPG-NNVRDHPGMIQVFLGQSGGRDNELPRLVYVSREKRPGYNHHKKAGAMNALVRVSAVLSNAPYLLNLDCDHYINNSKAIREAMCFMMDPLVGKKVCYVQFPQRFDGIDRHDRYANRNVVFFDINMKGLDGIQGPIYVGTGCVFRRQALYGYDAPKTKNQQKLEKKFGQSSVFVASTLLENGTLKSASPASLLKEAIHVISCGYEDKTDWGKEIGWIYGSITEDILTGFKMHCHGWRSIYCIPKRPAFKGSAPLNLSDRLHQVLRWALGSVEIFFSKHCPLWYGYGGGLKFLERFSYINSIVYPWTSIPLLAYCTLPAICLLTGKFITPELTNVASLWFMSLFICIFVTGILEMRWSGVAIDDWWRNEQFWVIGGVSSHLFAVFQGLLKVLAGVDTSFTVTSKAGDEEFSELYTFKWTTLLIPPTTLLLLNFIGVVAGVSNAINGYESWGPLFGKLFFAFWVIVHLYPFLKGLVGRQNRTPTIVIVWSILLASIFSLLWVRI
>os_41561
MELPLMDEARQPLSRKVPIPSSQINPYRMVIIIRLVVLGFFFHYRVMHPVPDAFALWLISVICEIWFAMSWILDQFPKWFPIERETYLDRLTLRFDSQLAPIDFFVSTVDPLKEPPLVTANTVLSILAVDYPVDKVSCYVSDDGAAMLTFEALSETSEFAKKWVPFCKKYSIEPRAPEWYFQQKIDYLKDKVAPYFVRERRAMKREYEEFKVRINALVAKAQ-----QDGTPWPG-NNVRDHPGMIQVFLGQSGGHDNELPRLVYVSREKRPGYNHHKKAGAMNALVRVSAVLTNAPYMLNLDCDHYINNSKAIKEAMCFMMDPLVGKKVCYVQFPQRFDGIDRHDRYANRNVVFFDINMKGLDGIQGPIYVGTGCVFRRQALYGYDAPKTKNQQKLEKKFGQSSVFVASTLLENGTLKSASPASLLKEAIHVISCGYEDKTDWGKEIGWIYGSVTEDILTGFKMHCHGWRSIYCIPKLPAFKGSAPLNLSDRLHQVLRWALGSVEIFFSNHCPLWYGYGGGLKCLERFSYINSIVYPFTSIPLLAYCTLPAICLLTGKFITPELTNVASLWFMSLFICIFATGILEMRWSGVGIDDWWRNEQFWVIGGVSSHLFALFQGLLKVIAGIDTSFTVTSKGGDEEFSELYTFKWTTLLIPPTTLLLLNFIGVVAGVSNAINGYESWGPLFGKLFFAFWVIVHLYPFLKGLVGRQNRTPTIVIVWSILLASIFSLLWVRI
>os_41562
-----MDEARQPLSRKVPIPSSQINPYRMVIIIRLVVLGFFFHYRVMHPVPDAFALWLISVICEIWFAMSWILDQFPKWFPIERETYLDRLTLRFDSQLAPIDFFVSTVDPLKEPPLVTANTVLSILAVDYPVDKVSCYVSDDGAAMLTFEALSETSEFAKKWVPFCKKYSIEPRAPEWYFQQKIDYLKDKVAPYFVRERRAMKREYEEFKVRINALVAKAQ-----QDGTPWPG-NNVRDHPGMIQVFLGQSGGHDNELPRLVYVSREKRPGYNHHKKAGAMNALVRVSAVLTNAPYMLNLDCDHYINNSKAIKEAMCFMMDPLVGKKVCYVQFPQRFDGIDRHDRYANRNVVFFDINMKGLDGIQGPIYVGTGCVFRRQALYGYDAPKTKNQQKLEKKFGQSSVFVASTLLENGTLKSASPASLLKEAIHVISCGYEDKTDWGKEIGWIYGSVTEDILTGFKMHCHGWRSIYCIPKLPAFKGSAPLNLSDRLHQVLRWALGSVEIFFSNHCPLWYGYGGGLKCLERFSYINSIVYPFTSIPLLAYCTLPAICLLTGKFITPELTNVASLWFMSLFICIFATGILEMRWSGVGIDDWWRNEQFWVIGGVSSHLFALFQGLLKVIAGIDTSFTVTSKGGDEEFSELYTFKWTTLLIPPTTLLLLNFIGVVAGVSNAINGYESWGPLFGKLFFAFWVIVHLYPFLKGLVGRQNRTPTIVIVWSILLASIFSLLWVRI
>os_42915
MA-----PAPPLLYRTFKVSGVLLHPYRLLTLVRLIAVVLFLAWRLKHRDSDAMWLWWISIAGDFWFGVTWLLNQASKLNPVKRVPDLSLLRRRFDGGLPGIDVFINTVDPVDEPMLYTMNSILSILATDYPADRHAAYLSDDGASLAHYEGLIETARFAALWVPFCRKHRVEPRAPESYFAAKAAPYAGPAPEEFFGDRRLVRREYEEFKARLDALFTDIPQRSEAADGTPWPGNHKKGQHAGIVKVMLSHPGEEPVRLPILVYIAREKRPGYDHQKKAGAMNAQLRVSALLSNAPFIFNFDGDHYINNSQAFRAALCFMLDCRHGDDTAFVQFPQRFDDVDPTDRYCNHNRVFFDATLLGLNGVQGPSYVGTGCMFRRVALYGADPPRWRKALGCPGRYGNSMPFINTIPAAA-----LDETAAMAEVEEVMTCAYEDGTEWGDGVGWVYDIATEDVVTGFRLHRKGWRSMYCAMEPDAFRGTAPINLTERLYQILRWSGGSLEMFFSRNCPLLA--GCRLRPMQRVAYANMTAYPVSALFMVVYDLLPVIWLSHHEFHIQKPFSTYVAYLVAVIAMIEVIGLVEIKWAGLTLLDWWRNEQFYMIGATGVYLAAVLHIVLKLLGLKGVRFKLTAKQLRERFAELYDVHWSPLLAPTVVVMAVNVTAIGAAAGKAVVTPAQVAGASAGLVFNVWVLVLLYPFALGIMGRWSKRPCALFALLVAACAAVAAGFVAV
>os_42916
MA-----GRRPLLFRTFTVRGILLHPYRLLTLVRLVAIVLFFIWRIRHPYADGMFFWWISVIGDFWFGVSWLLNQVAKLKPIRRVPDLNLLQQQFDSNLPGLDVFINTVDPINEPMIYTMNAILSILAADYPVDKHACYLSDDGGSIIHYDGLLETAKFAALWVPFCRKHSIEPRAPESYFAVKSRPYAGSAPEDFLSDHRYMRREYDEFKVRLDALFTVIPKRSDAADGTEWPGNHKKGNHAGIVQVMLNHPSNQPVRLPMLVYIAREKRPGYDHQKKAGAMNVQLRVSALLTNAPFIINFDGDHYVNNSKAFRAGICFMLDRREGDNTAFVQFPQRFDDVDPTDRYCNHNRVFFDATLLGLNGIQGPSYVGTGCMFRRVALYGVDPPRWRNIVDSSKKFGNLDSFISSIPIAA------LEESILQELSDAMACAYEDGTDWGKDVGWVYNIATEDVVTGFRLHRTGWRSMYCRMEPDAFRGTAPINLTERLYQILRWSGGSLEMFFSHNCPLLA--GRRLNFMQRIAYINMTGYPVTSVFLLFYLLFPVIWIFRGIFYIQKPFPTYVLYLVIVIFMSEMIGMVEIKWAGLTLLDWIRNEQFYIIGATAVYPLAVLHIVLKCFGLKGVSFKLTAKQVSEKFAELYDVQWAPLLFPTIVVIAVNICAIGAAIGKALFSLMQMGDASLGLVFNVWILLLIYPFALGIMGRWSKRPYILFVLIVISFVIIALADIAI
>os_42921
MA-----AARPPLFRTYKVKGSILHPYRFLILLRLIAIVAFFAWRVRHKNRDGVWLWTMSMVGDVWFGFSWVLNQLPKLSPIKRVPDLAALADRH-GDLPGVDVFVTTVDPVDEPILYTVNTILSILAADYPVDRYACYLSDDGGTLVHYEAMVEVAKFAELWVPFCRKHCVEPRSPENYFAMKTQAYKGGVPGELMSDHRRVRREYEEFKVRIDSLSSTIRQRSDVADGTHWPGNHQRGKHAGIVQVLLNHPSCKPVRLPMLVYISREKRPGYNHQKKAGAMNVMLRVSALLSNAPFVINFDGDHYVNNSQAFRAPMCFMLDGRGGENTAFVQFPQRFDDVDPTDRYANHNRVFFDGTMLSLNGLQGPSYLGTGTMFRRVALYGVEPPRWGKAMDIANKFGSSTSFVGTMLDGA------LDESVAGDLAALTACAYEDGTSWGRDVGWVYNIATEDVVTGFRMHRQGWRSVYASVEPAAFRGTAPINLTERLYQILRWSGGSLEMFFSHSNALLA--GRRLHPLQRVAYLNMSTYPIVTVFIFFYNLFPVMWLISEQYYIQRPFGEYLLYLVAVIAMIHVIGMFEVKWAGITLLDWCRNEQFYMIGSTGVYPTAVLYMALKLVTGKGIYFRLTSKQTGDKFADLYTVRWVPLLIPTIVIIVVNVAAVGVAVGKAAALTEPGWLAVLGMVFNVWILVLLYPFALGVMGQWGKRPAVLFVAMAMAVAAVAAMYVAF
>os_42922
M------GGRPPLFQTYKVKGSILHPYRFLILARLIAIVAFFAWRIRHKNRDGAWLWTMSMVGDVWFGFSWVLNQLPKQSPIKRVPDIAALADRH-GDLPGVDVFVTTVDPVDEPILYTVNTILSILAADYPVDRYACYLSDDGGTLVHYEAMVEVAKFAELWVPFCRKHCVEPRSPENYFAMKTQAYKGGVPGELMSDHRRVRREYEEFKVRIDSLSSTIRQRSDVADGTHWPGNHQRGKHAGIVQVLLNHPSCKPVRLPMLVYISREKRPGYNHQKKAGAMNVMLRVSALLSNAPFVINFDGDHYVNNSQAFRAPMCFMLDGRGGENTAFVQFPQRFDDVDPTDRYANHNRVFFDGTMLSLNGLQGPSYLGTGTMFRRVALYGVEPPRWGKAMDIANKFGSSTSFVGTMLDGA------LDESVAGDLAALTACAYEDGTSWGRDVGWVYNIATEDVVTGFRMHRQGWRSVYASVEPAAFRGTAPINLTERLYQILRWSGGSLEMFFSHSNALLA--GRRLHPLQRVAYLNMSTYPIVTVFIFFYNLFPVMWLISEQYYIQRPFGEYLLYLVAVIAMIHVIGMFEVKWAGITLLDWCRNEQFYMIGSTGVYPTAVLYMALKLVTGKGIYFRLTSKQTGDKFADLYTVRWVPLLIPTIVIMVVNVAAVGVAVGKAAALTEPGWLAVLGMVFNVWILVLLYPFALGVMGQWGKRPAVLFVAMAMAVAAVAAMYVAF
>os_42926
M------GVRPTLFRTYKVKGSILHPYRFLILVRLIAIVAFFAWRVRHKNRDGAWLWTMSMAGDVWFGFSWALNQLPKLNPIKRVADLAALADRQHGELPGVDVFVTTVDPVDEPILYTVNSILSILAADYPVDRYACYLSDDGGTLVHYEAMVEVAKFAELWVPFCRKHCVEPRAPESYFAMKTQAYRGGVAGELMSDRRRVRREYEEFKVRIDSLFSTIRKRSDAADGTHWPGNHRKGQHAGIVQVLLNHPTSKPVRLPMLVYISREKRPGYNHQKKAGAMNALLRVSALLSNAPFIINFDCDHYVNNSQAFRAPMCFMLDRRGGDDVAFVQFPQRFDDVDPTDRYANHNRVFFDGTTLSLNGLQGPSYLGTGTMFRRAALYGLEPPRWGKAMDNANKFGASSTLVSSMLDGA------IDGSVARDLAAVTACGYDLGTSWGRDAGWVYDIATEDVATGFRMHQQGWRSVYTSMEPAAFRGTAPINLTERLYQILRWSGGSLEMFFSHSNALLA--GRRLHPLQRIAYLNMSTYPIVTVFIFFYNLFPVMWLISEQYYIQQPFGEYLLYLVAIIAMIHVIGMFEVKWSGITVLDWCRNEQFYMIGSTGVYPTAVLYMALKLFTGKGIHFRLTSKQTGDKFADLYTVRWVPLLIPTIVVLAVNVGAVGVAVGKAAALTEQGRFAVLGMVFNVWILALLYPFALGIMGQRGKRPAVLFVATVMAVAAVAIMYAAF
>os_42927
MA-----GRRPLLFRSYRVKGSLLHPYRALIFARLIAVLLFFGWRIRHNNSDIMWFWTMSVAGDVWFGFSWLLNQLPKFNPVKTIPDLTALRQYCDYRLPGIDVFVTTADPIDEPVLYTMNCVLSILAADYPVDRSACYLSDDSGALILYEALVETAKFATLWVPFCRKHCIEPRSPESYFELEAPSYTGSAPEEFKNDSRIVHLEYDEFKVRLEALPETIRKRSDVANGTQWPGNHRKGHHAGIVKVVLDHPIRGHVRIPMLVYVSRGKNPNYDHNKKAGALNAQLRASALLSNAQFIINFDCDHYINNSQAFRAAICFMLDQREGDNTAFVQFPQRFDNVDPKDRYGNHNRVFFDGTMLALNGLQGPSYLGTGCMFRRLALYGIDPPHWR-ITPEASKFGNSILLLESVLEAL------VNDIFVNELEMVVSASFDKETDWGKGVGYIYDIATEDIVTGFRIHGQGWRSMYCTMEHDAFCGTAPINLTERLHQIVRWSGGSLEMFFSHNNPLIG--GRRLQPLQRVSYLNMTIYPVTSLFILLYAISPVMWLIPDEVYIQRPFTRYVVYLLVIILMIHMIGWLEIKWAGITWLDYWRNEQFFMIGSTSAYPTAVLHMVVNLLTKKGIHFRVTSKQTNDKFADLYEMRWVPMLIPTMVVLVANIGAIGVAIGKTAVTIAQKRHAAMGLLFNMWVMFLLYPFALAIMGRWAKRSIILVVLLPIIFVIVALVYVAT
>os_45116
MAVQG-ALDDRPVFRTEKIKGVLLHPYRVLIFVRLIAFTLFVIWRIEHKNPDAMWLWVTSIAGEFWFGFSWLLDQLPKLNPINRVPDLAVLRRRFDSSLPGLDIFVTTADPIKEPILSTANSILSILAADYPVDRNTCYLSDDSGMLLTYEAMAEAAKFATLWVPFCRKHAIEPRGPESYFELKSHPYMGRAQEEFVNDRRRVRKEYDDFKARINGLEHDIKQRSDSADGSQWEGNHRKGDHAGIVLVLLNHPSHARVRLPMLVYVAREKRPGCNHQKKAGAMNALTRASAVLSNSPFILNLDCDHYINNSQALRAGICFMLG-RDSDTVAFVQFPQRFEGVDPTDLYANHNRIFFDGTLRALDGLQGPIYVGTGCLFRRITLYGFEPPRINFLPMPKKAYGKSDAFADTIPRAS-----AADEAAIAEAVMVTAAAYEKKTGWGSDIGWVYGTVTEDVVTGYRMHIKGWRSRYCSIYPHAFIGTAPINLTERLFQVLRWSTGSLEIFFSRNNPLFG--STFLHPLQRVAYINITTYPFTALFLIFYTTVPALSFVTGHFIVQRPTTMFYVYLAIVLGTLLILAVLEVKWAGVTVFEWFRNGQFWMTASCSAYLAAVLQVVTKVVFRRDISFKLTSKLPKDPYADLYVVRWTWLMITPIIIILVNIIGSAVAFAKVLDEWTHWLKVAGGVFFNFWVLFHLYPFAKGILGKHGKTPVVVLVWWAFTFVITAVLYINI
>os_47080
MSPLPEQKPFKPLTRKIPMPTSVISPYRIFIVIRMFVLLFYLTWRIRNPNMEALWLWGMSIVCELWFAFSWLLDMLPKVNPVNRSTDLAVLKEKFESDLPGLDVFVSTADPEKEPVLTTATTILSILAVDYPVEKLACYVSDDGGALLTFEAMAEAASFANVWVPFCKKHDIEPRNPDSYFSVKGDPTKGKRRNDFVKDRRRVKREFDEFKVRINGLPDSIRRRSDAADGSHWPGDHAKGNHAGILQVMLKPPSPDPIRLPMLVYMSREKRPGYDHNKKAGAMNALVRCSAVMSNGPFMLNFDCDHYINNAQAVREAMCFFMD-RGGERIAYIQFPQRFEGIDPSDRYANNNTVFFDGNMRALDGLQGPMYVGTGCMFRRFAVYGFDPPRTAS-HLVPRRFGNSSPFMASIPVAETVPRPPLDPPTVAEAVSVISCWYEDKTEWGDRVGWIYGSVTEDVVTGYRMHNRGWRSVYCITKRDAFLGTAPINLTDRLHQVLRWATGSVEIFFSRNNAFLA--SRKLMLLQRISYLNVGIYPFTSIFLLVYCFIPALSLFSGFFIVQKLDIAFLCYLLTMTITLVALGILE--------------------------------GLLKVMAGIEISFTLTAKAAEDIYADLYIVKWSSLLIPPITIGMVNIIAIAFAFARTIYDNPRWGKFIGGGFFSFWVLAHLNPFAKGLMGRRGKTPTIVFVWSGLLSITVSLLWVAI
>os_51759
MEVPLNDEARQPLSRKVSIASSKVNPYRMVIILRLVVLGFFLRYRILHPVPDAIPLWLTSIICEIWFAVSWILDQFPKWYPIDRETYLDRLSLRYESLLSAVDLFVSTVDPLKEPPLVTANTVLSILAVDYPVDKVSCYVSDDGASMLTFESLSETAEFARKWVPFCKKFSIEPRAPEFYFSQKVDYLKDKVHPNFVQERRAMKREYEEFKVRINALVAKAQ-----KDGTPWPG-NNTRDHPGMIQVFLGHSGGHDNELPRLVYVSREKRPGFQHHKKAGAMNALIRVSAVLTNAPFMLNLDCDHYINNSKAIREAMCFLMDPQVGRKVCYVQFPQRFDGIDVHDRYANRNTVFFDINMKGLDGIQGPVYVGTGCVFRRQALYGYNPPKGPSQMNFEKRFGQSAAFVTSTLMEEGVPPSSSPAALLKEAIHVISCGYEDKTDWGLELGWIYGSITEDILTGFKMHCRGWRSVYCMPKRAAFKGSAPINLSDRLNQVLRWALGSVEIFFSRHSPLLYGYNGNLKWLERFSYINTTIYPFTSLPLLAYCTLPAVCLLTGKFIMPPISTFASLFFIALFISIFATGILEMRWSGVSIEEWWRNEQFWVIGGVSAHLFAVVQGLLKVLAGIDTNFTVTSKATDDEFAELYAFKWTTLLIPPTTLLILNIIGVVAGVSDAINGSEAWGPLFGKLFFAFWVIVHLYPFLKGLMGRQNRTPTIVVIWSVLLASIFSLLWVRI
>os_52307
--AATAAERRRPLFTTEELG-GRAV-YRVQAATVAAGILLVLYYRATR----GRAAWLGMAAAELWFAVYWVIAQSVRWRPFRRRTFRDRLAERYEQNLPGVDIFVCTADPQSEPPSLVISTILSVMAYNYPSEKISVYLSDDGGSILTFYALWEASIFAKKWLPFCKRYNIEPRSPAAYFSESKVHHNL----CIPKEWALIKNLYEEMRERIDTATMSGKIPEEMHKFDEWN-DFTLKNHQPIVQILIDGKNRNANVLPTMVYVAREKRPQYHHNFKAGALNALIRVSSVISDSPVILNVDCDMYSNNSDSIRDALCFFLDEEMGQKIGFVQYPQIFNNMTQNDIYGNSFNVSYHVEMCGLDSVGGCLYIGTGCFHRREILCGRIFSKD------------------------YKENWENINEIEEKATSLVTCTYEHRTQWGNDIGVKYGFPAEDIITGLAIHCRGWESAFINPKRAAFLGLAPSTLAQNILQHKRWSEGNLTIFLSKYCSFLFGH-GKIKLQLQMGYCICGLWAANSLPTLYYVVIPSLGLVKGTPLFPQIMSPWATPFIYVFCVKTLYGLYEALLSGDTLKGWWNGQRMWMVKSITSYLYGFIDTIRKCVGMSKMSFEVTAKVSGHDEAKRYEFGSSPEYVIIATVALLNFVCLVGGLSQIMAP---WNVFLPQAILCGMIVIINMPIYEAMFLRNGRIPTAVTLASIGFVMLAFLVPIV-
>os_52308
------------------------------------------------------------------------------------------------------------------------------MAYNYPSEKISVYLSDDGGSILTFYALWEASIFAKKWLPFCKRYNIEPRSPAAYFSESKVHHNL----CIPKEWALIKNLYEEMRERIDTATMSGKIPEEMHKFDEWN-DFTLKNHQPIVQILIDGKNRNANVLPTMVYVAREKRPQYHHNFKAGALNALIRVSSVISDSPVILNVDCDMYSNNSDSIRDALCFFLDEEMGQKIGFVQYPQIFNNMTQNDIYGNSFNVSYHVEMCGLDSVGGCLYIGTGCFHRREILCGRIFSKD------------------------YKENWENINEIEEKATSLVTCTYEHRTQWGNDIGVKYGFPAEDIITGLAIHCRGWESAFINPKRAAFLGLAPSTLAQNILQHKRWSEGNLTIFLSKYCSFLFGH-GKIKLQLQMGYCICGLWAANSLPTLYYVVIPSLGLVKGTPLFPQIMSPWATPFIYVFCVKTLYGLYEALLSGDTLKGWWNGQRMWMVKSITSYLYGFIDTIRKCVGMSKMSFEVTAKVSGHDEAKRYEFGSSPEYVIIATVALLNFVCLVGGLSQIMAP---WNVFLPQAILCGMIVIINMPIYEAMFLRNGRIPTAVTLASIGFVMLAFLVPIV-
>os_52309
--METTTTERRRLFATEKVG-GRAV-YRLQAATVAAGILLVLYYRATR----GRAAWLGMAAAELWFAVYWVITQSVRWCPVRRRTFKNRLAERYKENLPGVDVFVCTADPHAEPPSLVISTILSVMAYNYPSEKISVYLSDDGGSILTFYALWEASMFAKKWLPFCRRYNIEPRSPAAYFSESEGHHNL----CSPKEWSFIKNLYEEMRERIDSAVMSGKIPEEIHKFDEWN-EMTSKNHQPIVQVLIDGKSQNANVLPTLVYMAREKSPQYHHNFKAGALNALIRVSALISDSPVILNVDCDMYSNNSDSIRDALCFFLDEEMSHKIGFVQYPQNYNNMTKNNIYGNSLNVINHVEMRGLDSAGGCLYIGTGCFHRREILCGKKFSKD------------------------YKEDWENIDEIEEKAKSLATCTYELRTQWGNEIGVKYGCPVEDVITGLAIHCRGWESVYMEPQRAAFVGVAPATLAQTILQHKRWSEGNFTIFLSKHNTFLFGH-GKISLQLQMGYCIYGLWAANSLPTIYYVMIPALGLVKGTPLFPEIMSPWATPFIYVFCVKTLYSLYEALLSGDTLKGWWNGQRMWMVKRITSYLYGFIDTIRKLLGLSKMSFEITAKVSDGDEAKRYEFGSSPEFVIIATVALLNFVCLVAGLSKIMA----WNVFLPQVILCGLIVITNIPIYEAMFVRKGRIPLPVTLASIGFVMLAFLLPIV-
>os_52310
--METTTTERRRLFATEKVG-GRAV-YRLQAATVAAGILLVLYYRATR----GRAAWLGMAAAELWFAVYWVITQSVRWCPVRRRTFKNRLAERYKENLPGVDVFVCTADPHAEPPSLVISTILSVMAYNYPSEKISVYLSDDGGSILTFYALWEASMFAKKWLPFCRRYNIEPRSPAAYFSESEGHHNL----CSPKEWSFIKNLYEEMRERIDSAVMSGKIPEEIHKFDEWN-EMTSKNHQPIVQVLIDGKSQNANVLPTLVYMAREKSPQYHHNFKAGALNALIRVSALISDSPVILNVDCDMYSNNSDSIRDALCFFLDEEMSHKIGFVQYPQNYNNMTKNNIYGNSLNVINHVEMRGLDSAGGCLYIGTGCFHRREILCGKKFSKD------------------------YKEDWENIDEIEEKAKSLATCTYELRTQWGNEIGVKYGCPVEDVITGLAIHCRGWESVYMEPQRAAFVGVAPATLAQTILQHKRWSEGNFTIFLSKHNTFLFGH-GKISLQLQMGYCIYGLWAANSLPTIYYVMIPALGLVKGTPLFPEIMSPWATPFIYVFCVKTLYSLYEALLSGDTLKGWWNGQRMWMVKRITSYLYGFIDTIRKLLGLSKMSFEITAKLQG------------------------------------------------------------------------------------------------
>os_54948
M-RGNKK-----LQERVPIRR---TAWRLADLAILFLLLALLLHRVLH--DSGAP-WRAALACEAWFTFMWLLNVNAKWSPVRFDTFPENLAERI-DELPAVDMFVTTADPVLEPPLVTVNTVLSLLALDYPAAKLACYVSDDGCSPLTCYALREAARFARTWVPFCRRHGVAVRAPFRYFSSEFGA-----DGKFLEDWTFMKSEYEKLVHRIEDADEPSLLRHGGGEFAEFLD-VERGNHPTIIKVLWDNNRSRTDGFPRLIYVSREKSPNLHHHYKAGAMNALTRVSALMTNAPFMLNLDCDMFVNNPRVVLHAMCLLLGFDDEISCAFVQTPQKFYGALKDDPFGNQLEVSLMKVGRGIAGLQGIFYCGTGCFHRRKVIYGMRTGRE-SNKELHSKFGSSNNFKESARDVITEPIV-DISSCVDVAKEVAACNYEIGTCWGQEVGWVYGSLTEDVLTGQRIHAAGWRSTLMEIEPPAFMGCAPNGGPACLTQLKRWASGFLEILISRNNPILTTTFKSLQFRQCLAYLHSYVWPVRAPFELCYALLGPYCLLSNQSFLPKTSEDGFYIALALFIAYNTYMFMEFIECGQSARACWNNHRMQRITSASAWLLAFLTVILKTLGFSETVFEVTRKDKEP-EPGRFTFDESTVFIPVTALAMLSVIAIAVGAWRVVLL---GGPGISEFISCGWLVLCFMPLLRGLVGSRYGIPWSIKMKACLLVAIFLLFCKRN
>os_54949
M-RGNKK-----LQERVPIRR---TAWRLADLAILFLLLALLLHRVLH--DSGAP-WRAALACEAWFTFMWLLNVNAKWSPVRFDTFPENLAERI-DELPAVDMFVTTADPVLEPPLVTVNTVLSLLALDYPAAKLACYVSDDGCSPLTCYALREAARFARTWVPFCRRHGVAVRAPFRYFSSEFGA-----DGKFLEDWTFMKSEYEKLVHRIEDADEPSLLRHGGGEFAEFLD-VERGNHPTIIKVLWDNNRSRTDGFPRLIYVSREKSPNLHHHYKAGAMNALTRVSALMTNAPFMLNLDCDMFVNNPRVVLHAMCLLLGFDDEISCAFVQTPQKFYGALKDDPFGNQLEVSLMKVGRGIAGLQGIFYCGTGCFHRRKVIYGMRTGRE-SNKELHSKFGSSNNFKESARDVITEPIV-DISSCVDVAKEVAACNYEIGTCWGQEVGWVYGSLTEDVLTGQRIHAAGWRSTLMEIEPPAFMGCAPNGGPACLTQLKRWASGFLEILISRNNPILTTTFKSLQFRQCLAYLHSYVWPVRAPFELCYALLGPYCLLSNQSFLPKKT---------------------------------------------------------------------------------------------------------------------------------------------------------------------VSTSH
>os_54950
M-RGNKK-----LQERVPIRR---TAWRLADLAILFLLLALLLHRVLH--DSGAP-WRAALACEAWFTFMWLLNVNAKWSPVRFDTFPENLAERI-DELPAVDMFVTTADPVLEPPLVTVNTVLSLLALDYPAAKLACYVSDDGCSPLTCYALREAARFARTWVPFCRRHGVAVRAPFRYFSSEFGA-----DGKFLEDWTFMKSEYEKLVHRIEDADEPSLLRHGGGEFAEFLD-VERGNHPTIIKVLWDNNRSRTDGFPRLIYVSREKSPNLHHHYKAGAMNALTRVSALMTNAPFMLNLDCDMFVNNPRVVLHAMCLLLGFDDEISCAFVQTPQKFYGALKDDPFGNQLEVSLMKVGRGIAGLQGIFYCGTGCFHRRKVIYGMRTGRE-SNKELHSKFGSSNNFKESARDVITEPIV-DISSCVDVAKEVAACNYEIGTCWGQEVGWVYGSLTEDVLTGQRIHAAGWRSTLMEIEPPAFMGCAPNGGPACLTQLKRWASGFLEILISRNNPILTTTFKSLQFRQCLAYLHSYVWPVRAPFELCYALLGPYCLLSNQSFLPK-----------------------------------------------------------------------------------------------------------------------------------------------------------------------VLLHH
>os_54964
MPKLAAGDERAPLVRTTRISTTTIKLYRLTIFVRIAIFVLFFKWRITYAMSKAATFWTASIAGELWFAFMWVLDQLPKTMPVRRAVDVTALND--DTLLPAMDVFVTTADPDKEPPLATANTVLSILAAGYPAGKVTCYVSDDAGAEVTRGAVVEAARFAALWVPFCRKHGVEPRNPEAYFNVARGSYKGRAWPELVRDRRRVRREYEEMRLRIDALQAADARRRRC---------GAADDHAGVVQVLIDSAGSAPVRLPALVYVCREKRRGRAHHRKAGAMNALLRASAVLSNAPFILNLDCDHYVNNSQALRAGICFMIEAEDAGDVAFVQFPQRFDGVDPGDRYANHNRVFFDCTELGLDGLQGPIYVGTGCLFRRVALYGVDPPRWR--AADPAKFGESAPFLASVRAEQ--SHSRDDGDAIAEASALVSCAYEDGTAWGRDVGWVYGTVTEDVATGFCMHRRGWRSAYYAAAPDAFRGTAPINLADRLHQVLRWAAGSLEIFFSRNNALLAGGRRRLHPLQRAAYLNTTVYPFTSLFLMAYCLFPAIPLIAGGGGWNAPTPTYVAFLAALMVTLAAVAVLETRWSGIALGEWWRNEQFWMVSATSAYLAAVAQVALKVATGKEISFKLTSKHLDRQYAELYAVRWTALMAPTAAALAVNVASMAAAGGGGRWWAPSAAAAALPVAFNVWVVVHLYPFALGLMGRRSKARPILFLFAVVAYLAVRFLCLLL
>os_56190
MDYMLLAEARQPLWRKVPIPSSKINPYRIVIVLRLVVLCFFLKFRITTPAMDAVPLWLASVICELWFALSWILDQLPKWSPVTRETYLDRLALRYECRLAPIDFFVSTVDPLKEPPIITANTVLSILAVDYPVDRVSCYVSDDGASMLLFDTLSETAEFARRWVPFCKKFTIEPRAPEFYFSQKIDYLKDKVQPTFVKERRAMKREYEEFKVRINALVAKAQ-----QDGTPWPG-NNTRDHPGMIQVYLGSQGALDSELPRLVYVSREKRPGYNHHKKAGAMNSLVRVSAVLTNAPFILNLDCDHYVNNSKAVREAMCFLMDKQLGKKLCYVQFPQRFDGIDRHDRYANRNTVFFDINMKGLDGIQGPVYVGTGTVFNRQALYGYDPPRPESQKSFEKRFGQSPVFIASTLVEDGLPQGADPAALIKEAIHVISCGYEEKTEWGKEIGWIYGSVTEDILTGFKMHCRGWKSVYCTPARAAFKGSAPINLSDRLHQVLRWALGSVEIFMSRHCPLWYAYGGRLKWLERFAYTNTIVYPFTSIPLLAYCTIPAVCLLTGKFIIPTLNNLASIWFIALFLSIIATGVLELRWSGVSIEDWWRNEQFWVIGGVSAHLFAVFQGLLKVLGGVDTNFTVTSKAADEAFGELYLFKWTTLLVPPTTLIIINMVGIVAGVSDAVNGYGSWGPLFGKLFFSFWVILHLYPFLKGLMGRQNRTPTIVVLWSILLASIFSLVWVRI
>os_5702
MM-KDLTDAYEPLSRIIPISKNKLTPYRAVIIMRLVVLGLFFHYRITNPVYSAFGLWMTSVICEIWFGFSWILDQFPKWCPINRETYVDRLIARY-SGLAPVDFFVSTVDPLKEPPLITANTVLSILAVDYPVEKISCYVSDDGSAMLTFESLAETAEFARRWVPFCKKYSIEPRAPEFYFSQKIDYLKDKIHPSFVKERRAMKRDYEEYKVRINALVAKAQ-----QDGTPWPG-NNPRDHPGMIQVFLGETGARDNELPRLVYVSREKRPGYQHHKKAGAMNALVRVSAVLTNAPYILNLDCDHYVNNSKAVREAMCFMMDPSVGRDVCYVQFPQRFDGIDRSDRYANRNVVFFDVNMKGLDGLQGPVYVGTGCCFYRQALYGYGPPSLPSQMSFEKSFGLSSVFIESTLMENGVPESANPSTLIKEAIHVISCGYEEKTEWGKEIGWIYGSVTEDILTGFKMHCRGWRSIYCMPIRPAFKGSAPINLSDRLHQVLRWALGSVEIFLSRHCPLWYGYGGRLKWLQRLSYINTIVYPFTSLPLIAYCCLPAICLLTGKFIIPTLSNAATIWFLGLFISIIVTSVLELRWSGIGIEDWWRNEQFWVIGGVSAHLFAVFQGILKMIAGLDTNFTVTAKATDTEFGELYVFKWTTVLIPPTSILVLNLVGVVAGFSDALNGYESWGPLFGKVFFAMWVIMHLYPFLKGLMGRQNRTPTIVVLWSVLLASVFSLLWVKI
>os_57303
MAKELMSKPWRPLTRKLRIQAAVISPYRLLVLIRLVALGLFLMWRIKHQNEDAIWLWGMSIVCELWFALSWVLDQLPKLCPINRATDLSVLKDKFESDLPGIDIFVSTADPEKEPVLVTANTILSILAADYPVDKLACYVSDDGGALLTFEAMAEAASFANLWVPFCRKHEIEPRNPDSYFNLKRDPFKNKVKGDFVKDRRRVKREYDEFKVRVNGLPDAIRRRSDAADGTHWPGEHARGDHAGIIQVMLKPPSPSPTRLPMLVYVSREKRPGYDHNKKAGAMNALVRASAIMSNGPFILNLDCDHYVYNSKAFREGMCFMMD-RGGDRLCYVQFPQRFEGIDPSDRYANHNTVFFDVNMRALDGLQGPVYVGTGCLFRRIALYGFDPPRSKM-ASFPKKFGNSSFLIDSIPVAETIPRETLDASIVAEAISVVSCWYEEKTEWGTRVGWIYGSVTEDVVTGYRMHNRGWKSVYCVTHRDAFRGTAPINLTDRLHQVLRWATGSVEIFFSRNNALFA--SSKMKVLQRIAYLNVGIYPFTSVFLIVYCFLPALSLFSGQFIVQTLNVTFLTYLLIITITLCLLAMLEIKWSGIALEEWWRNEQFWLIGGTSAHLAAVLQGLLKVIAGIEISFTLTSKQLDDEFAELYAVKWTSLMIPPLTIIMINLVAIAVGFSRTIYTIPQWSKLLGGVFFSFWVLAHLYPFAKGLMGRRGRTPTIVYVWSGLVAITISLLWIAI
>os_65802
MSPNFGARCRRPLTRKTSVSQAILSPYRLLIAIRLVALGFFLAWRIRHPNPEAVWLWAMSVACEVWFAFSWLLDSLPKLCPVHRAADLAVLAERFESDLPGIDVFVTSADPEKEPPLVTANTILSILAADYPVEKLACYLSDDGGALLSFEALAETASFARTWVPFCRKHGVEPRCPEAYFGQKRDFLKNKVRVDFVRERRKVKREYDEFKVRVNSLPEAIRRRSDASDGSHWPGDHARGDHAGIIQAMLAPPTSEPVRLPMLVYVSREKRPGYDHNKKAGAMNALVRTSAIMSNGPFILNLDCDHYVHNSSALREGMCFMLD-RGGDRVCFVQFPQRFEGVDPSDRYANHNLVFFDVSMRAMDGLQGPMYVGTGCVFRRTALYGFSPPRATASAMLPKRFGGSATFVASIPVAEAVPREPLDAATVAEAIGVISCFYEEKTEWGRRIGWIYGSVTEDVVTGYRMHNRGWRSVYCVTRRDAFRGTAPINLTDRLHQVLRWATGSVEIFFSRNNALFA--SPRMKLLQRVAYFNAGMYPFTSVFLLAYCLLPAVSLFSGKFIVQRLSATFLAFLLVITLTLCLLALLEIKWSGITLHEWWRNEQFWVIGGTSAHPAAVLQGLLKVIAGVDISFTLTSKPGDDEFAELYEVRWSYLMVPPVTIMMVNAVAIAVAAARTLYEFPQWSKLLGGAFFSFWVLCHLYPFAKGLLGRRGRVPTIVFVWSGLISMIISLLWVYI
>pp_1195
MELPIMDESRQPLSRKVPFPSSKINPYRMIIVIRLVVICLFFRYRILNPVNEAYGLWLVSVICEIWFGISWILDQFPKWLPINRETYLDRLSLRFESQLAPVDIYVSTVDPMKEPPLVTANTVLSILAVDYPVDKVSCYISDDGASMLTFEVLSETSEFARKWVPFCKKFNIEPRAPEVYFALKIDYLKDKVQPTFVKERRAMKREYEEFKVRVNALVAKAQ-----QDGTPWPG-NNTRDHPGMIQVFLGHSGGHDNELPRLVYVSREKRPGFNHHKKAGAMNALVRVSAVLTNAPFFLNLDCDHYINNSKALREAMCFLMDPIVGKRVCYVQFPQRFDGIDRNDRYANHNTVFFDINLKGLDGVQGPVYVGTGCCFKRRAIYGYDPPPKDSSQNLEMRFGQSPIFVASTVLESGVPLSTSPGSLLKEAIHVISCGYEDKTDWGKEIGWIYGSVTEDILTGFKMHCRGWRSIYCMPARAAFKGSAPINLSDRLQQVLRWALGSVEISLSRHCPLWYGYGGELKCLERLAYINTTIYPLTSLPLLAYCVLPAVCLLTGKFIIPTITNLDSLWFISLFISIFATGILEMRWSGVGIDEWWRNEQFWVIGGVSAHLFALFQGLLKVLAGIDTNFTVTSKQADEDFAELYMIKWTALLIPPTTLLVINMIGVVAGISDAINGYQSWGPLFGKLFFAFWVIVHLYPFLKGLMGRQNRTPTIVIVWSILLASIFSLLWVRI
>pp_2722
MELPIMDESRQPLSRKIPLASSKINPYRMVIVIRLVVLAFFLRYRILHPVEGAFGLWITSVVCEIWFAVSWILDQFPKWLPIQRETYLDRLSLRYESQLAHVDVYVSTVDPLKEPPIVTANTILSILAVDYPVDKVSCYLSDDGAAMLTFEALSETSEFARKWVPFCKKFLIEPRAPEMYFAQKIDYLKDKVQATFVKERRAMKREYEEFKVRVNALVAKAM-----QDGTPWPG-NNRSDHPGMIQVFLGHSGGLDNELPRLVYVSREKRPGFNHHKKAGAMNALVRVSAVLTNAPYMLNLDCDHYINNSKAIREAMCFMMDPTVGPKVCYVQFPQRFDGIDRNDRYANHNTVFFDINMKGLDGIQGPVYVGTGCVFRRQALYGYEPPSNKSTKDIEKRFGQSPVFIASTMSDNGVRHSASAGSLLKEAIHVISCGYEDKTEWGKEIGWIYGSVTEDILTGFRMHCRGWRSIYCMPHRAAFKGSAPINLSDRLNQVLRWALGSVEISLSRHCPLWFGY-GRLKCLERLAYINTTIYPLTSLPLVAYCTLPAVCLLTGNFIIPTISNLDSLWFISLFMSIFITGILEMRWSGVGIDEWWRNEQFWVIGGVSAHLFALFQGLLKVFAGIDTNFTVTSKTGDEDFGELYALKWTSLLIPPTTLLIFNMVGVVAGISDAINGYSAWGPLFGKLFFAFWVIVHLYPFLKGLMGRQNRTPTIVIVWSILLASIFSLLWVRI
>pp_28559
MSPNFVDKSKKPLSRKAPISPGILSPYRLLVVIRMVVLGLFLTWRVRHNNPDAMWLWGMSIVCEIWFAFSWILDQLPKLSPINRMTDLKVLKEKFESDLPGVDVFVSSADPEKEPPLTTGNTILSILAADYPLEKLSCYLSDDGGSLLSFEALAEAASFSRIWVPFCRKHDIEPRNPETYFLLKGDPTKGKSRPDFVKDRRRVKREYDEFKVRINGLPDAIRRRSDAADGTHWPGEHGRGDHAGIIQVMLAPPTYEPIRLPMLVYVSREKRPKYDHNKKAGAMNALVRSSAIMSNGPFILNLDCDHYIYNSLALREAMCFFMD-RGGDRLCYIQFPQRFEGVDPNDRYANHNTVFFDVNMRALDGLQGPVYVGTGCVFRRTALYGFDPPRYKA-MMLPKRFGDSASFVASIPIAQTVAREPLDASTIAEAINVISCYFEDKTEWGGRVGWIYGSVTEDVVTGYRMHNRGWRSIYCVTKRDAFRGTAPINLTDRLHQVLRWATGSVEIFFSRNNALFG--SPRLKLLQRVAYLNVGIYPFTSIFLLCYCFLPALSLFSGQFIVYQLNITFLVYLLTITITLCMLALLEVKWSGITLEEWWRNEQFWVIGGTSAHLAAVFQGFLKVIAGVDISFTLTSKATDDEFADLYVVKWSALMIPPITIMITNVVAIAVGTSRQIYTIPEWSKLIGGVFFSLWVLSHLYPFAKGLMGRKGKTPTIIYVWSGLLSVIISLMWVYI
>pp_4876
MELPIMDEARQPLSRKVPFPSSRINPYRMIIVIRLVVIAFFFRYRLLNPVPGAYGLWLTSVICEIWFGVSWILDQFPKWLPINRETYLDRLSLRYESQLAHADIFVSTVDPAKEPPLVTANTMLSILAVDYPVDKVSCYVSDDGAAMLTFEALSETSEFARKWVPFCKKFNIEPRAPEAYFALKIDYLKDRVQPTFVKERRAMKREYEEFKVRVNALVAKAQ-----QDGTPWPG-NNTRDHPGMIQVFLGHSGGRDNELPRLVYVSREKRPGFDHHKKAGAMNALVRVSAVLTNAPFFLNLDCDHYINNSKALREAMCFLMDPTVGKRVCYVQFPQRFDGIDRNDRYANHNTVFFDINLKGLDGIQGPVYVGTGCVFKRQALYGYDPPPKDSLQNFEKRFGQSPVFVASTLLEDGVPHTANPGSLLKEAIHVISCGYEDKTEWGKEIGWIYGSVTEDILTGFKMHCRGWRSIYCMPPRPAFKGSAPINLSDRLNQVLRWALGSVEICLSRHCPIWYGYGGGLKCLERLAYINTTVYPLTSLPLLAYCVLPAVCLLTGKFIIPSISNLASLWFISLFISIFATGILEMRWSGVGIDEWWRNEQFWVIGGVSAHLFAVFQGLLKVFAGIDTNFTVTSKSSDEDFGELYAFKWTSLLIPPTTLLIINLVGVVAGISDAINGYQTWGPLFGKIFFAFWVIVHLYPFLKGLMGRQNRTPTIVIVWSILLASIFSLLWVRI
>pp_5113
MKLPIMDESRQPLSRKVPFPSSKINPYRMIIVIRLVVICLFFRYRILNPVNEAYGLWLVSVICEIWFGISWILDQFPKWLPINRETYLDRLSLRFESQLAPVDIYVSTVDPMKEPPLVTANTVLSILAVDYPVDKVSCYISDDGASMLTFEVLSETSEFARKWVPFCKKFNIEPRAPEVYFALKIDYLKDKVQPTFVKERRAMKREYEEFKVRVNALVAKAQ-----QDGTPWPG-NNTRDHPGMIQVFLGHSGGHDNELPRLVYVSREKRPGFNHHKKAGAMNALVRVSAVLTNAPFFLNLDCDHYINNSKALREAMCFLMDPIVGKRVCYVQFPQRFDGIDRNDRYANHNTVFFDINLKGLDGVQGPVYVGTGCCFKRRAIYGYDPPPKDSSKNFEKRFGQSPVFVASTLMENGVPHSANPGSLLKEAIHVISCGYEDKTDWGKEIGWIYGSVTEDILTGFKMHCRGWRSIYCMPARAAFKGSAPINLSDRLQQVLRWALGSVEISLSRHCPLWYGYGGGLKCLERLAYINTTIYPLTSLPLLAYCVLPAVCLLTGKFIIPTISNLASLWFISLFISIFATGILEMRWSGVGIDEWWRNEQFWVIGGVSAHLFALFQGLLKVFAGIDTNFTVTSKQADEDFAELYMIKWTALLIPPTTLLVINMIGVVAGISDAINGYQSWGPLFGKLFFAFWVIVHLYPFLKGLMGRQNRTPTIVIVWSILLASIFSLLWVRI
>pp_5273
MR----------------------------------------------------------------------------------------------------------------------------------------------------------------W-----------------------------------------------------------------------------------QVFLGHSGGHDNELPRLVYVSREKRPGFNHHKKAGAMNALVRVSAVLTNAPFFLNLDCDHYINNSKALREAMCFLMDPIVGKRVCYVQFPQRFDGIDRNDRYANHNTVFFDINLKGLDGVQGPVYVGTGCCFKRQAIYGYDPPPKDSLKNFEKRFGQSPVFVASTLLENGVPHSANPGSLLKEAIHVISCGYEDKTDWGKEIGWIYGSVTEDILTGFKMHCRGWRSIYCMPTRPAFKGSAPINLSDRLNQVLRWALGSVEISLSRHCPLWYGYGGGLKCLERLAYINTTIYPLTSLPLLAYCVLPAVCLLTGKFIIPTISNLASLWFISLFISIFATGILEMRWSGVGIDEWWRNEQFWVIGGVSAHLFALFQGLLKVFAGIDTNFTVTSKQADEDFAELYMIKWTALLIPPTTLIVINMIGVVAGISDAINGYQSWGPLFGKLFFAFWVIVHLYPFLKGLMGRQNRTPTIVIVWSILLASIFSLLWVRI
>pp_5275
MR----------------------------------------------------------------------------------------------------------------------------------------------------------------W-----------------------------------------------------------------------------------QVFLGHSGGHDNELPRLVYVSREKRPGFNHHKKAGAMNALVRVSAVLTNAPFFLNLDCDHYINNSKALREAMCFLMDPIVGKRVCYVQFPQRFDGIDRNDRYANHNTVFFDINLKGLDGVQGPVYVGTGCCFKRQAIYGYDPPPKDSLKNFEKRFGQSPVFVASTLLENGVPHSANPGSLLKEAIHVISCGYEDKTDWGKEIGWIYGSVTEDILTGFKMHCRGWRSIYCMPTRPAFKGSAPINLSDRLNQVLRWALGSVEISLSRHCPLWYGYGGGLKCLERLAYINTTIYPLTSLPLLAYCVLPAVCLLTGKFIIPTISNLASLWFISLFISIFATGILEMRWSGVGIDEWWRNEQFWVIGGVSAHLFALFQGLLKVFAGIDTNFTVTSKQADEDFAELYMIKWTALLIPPTTLIVINMIGVVAGISDAINGYQSWGPLFGKLFFAFWVIVHLYPFLKGLMGRQNRTPTIVIVWSILLASIFSLLWVRI
>pp_5741
MAPEFNDKVRRPLTRKISISTGILSPYRLIVFIRMVVLALFLMWRINHPNPDAIWLWGMSVVCEIWFAFSWILDQMPKLCPINRLTDLTVLKERFDSDLPGVDIFVSTADPEKEPPLTTANTILSILAAEYPLEKLACYLSDDGGALLSFEALAEAASFARIWIPFCRKHKIEPRNPETYFLLKGDPTKNKVRSDFVKDRRKVKREYDEFKVRVNGLPDSIRRRSDAADGTHWPGEHGRGDHAGIIQVMLAPPTAEPIRLPMLVYMSREKRRGYDHNKKAGAMNALVRTSAVMSNGPFILNLDCDHYIFNSLAIREAMCFFMD-KGGDRIAYVQFPQRFEGVDPNDRYANHNTVFFDVNMRALDGLQGPVYVGTGCVFRRIALYGFDPPRLPA-TMLPKRYGSSAVFAASIPVAETIPREPLDAGTVAEAINVVSCFYEDKTEWGGRVGWIYGSVTEDVVTGFRMHNRGWRSIYCVTKRDAFRGTAPINLTDRLHQVLRWATGSVEIFFSRNNAFLA--SSRLKFLQRVAYLNVGIYPFTSIFLLVYCFLPALSLFTGQFIVQNLNLSFLIYLLTITVTLCALAVLEVKWSGISLEEWWRNEQFWVIGGTSAHLAAVFQGLLKVMAGVDISFTLTSKSADDIYADLYIVKWSSLFIPPITIGITNMVAIAVGFSRTVYTSPEWSKLLGGVFFALWVLMHLYPFFKGLMGKGGKTPTIVFVWAGLLSVIISLLWVYI
>pp_5742
MGPEFNDKSRRPLSRKVNISAGILSPYRLLVAIRMVVLGMFLAWRIRNPNVDAVWLWGMSVVCEIWFAFSWILDQLPKLCPINRMTDLTVLKDKFESDLPGVDVFVSTADPEKEPPLTTGNTILSILASEYPLEKLAIYLSDDGGALLSFEALAEAASFARIWIPFCRKHKIEPRNPETYFLLRGDPTKGKTRSDFVKDRRRVKREYDEFKVRVNGLPEAIRRRSDAADGTHWPGEHGRGDHAGIIQVMLAPPTHEPIRLPMLVYVSREKRPGYDHNKKAGAMNALVRTSAVMSNGPFILNLDCDHYIFNSLAIREAMCFFMD-KGGDRLAYVQFPQRFEGVDPNDRYANHNTVFFDVNMRALDGLQGPVYVGTGCVFRRIALYGFDPPRNQA-SMLPKRYGQSVVFASSIAVAETVPREPLDASTVAEAINVISCFYEDKTEWGGRVGWIYGSVTEDVVTGFRMHNRGWRSIYCVTKRDAFRGTAPINLTDRLHQVLRWATGSVEIFFSRNNAFFA--SPRMKFLQRVAYLNVGIYPFTSIFLLVYCFLPALSLFTGQFIVQTLNLSFLIYLLTITVTLCVLAILEVRWSGITLEEWWRNEQFWVIGGTSAHVAAVIQGLLKVMAGVEISFTLTSKSADDIYADLYVVKWTSLMIPPITIGLTNIIAIAVGVSRTIYEIPEWSKLIGGVFFSLWVLFHLYPFAKGLMGKGGKTPTIIYVWAGLLSVIISLLWLYI
>pp_8706
MELPIMDEARQPLSRKVPISSARINPYRMLIVIRLVVLAFFFRYRILNPVEGAYGMWLTSVICEIWFAISWILDQFPKWLPINRETYLDRLSLRYESQLEHVDIFVSTVDPMKEPPLVTANTILSILAVDYPVDKVSCYLSDDGAAMLTFECISETSEFARKWVPFCKKFSIEPRAPEMYFAQKIDYLKDKVQPTFVKERRAMKREYEEFKVRVNALVAKAQ-----QDGTPWPG-NNSRDHPGMIQVFLGHSGGHDNELPRLVYVSREKRPGFNHHKKAGAMNALVRVSAVLTNAPYFLNLDCDHYINNSKALREAMCFFMDPSVGKKVCYVQFPQRFDGIDRNDRYANHNTVFFDINLKGLDGIQGPVYVGTGTVFNRKALYGYEPVLKENTINYEKRFGQSPVFVASTLLEHGVHHSASPGSLLKEAIHVISCGYEDKTDWGKEIGWIYGSVTEDILTGFKMHCRGWRSIYCMPTRPAFKGSAPINLSDRLNQVLRWALGSVEISLSRHCPLWYGYGGRLKCLERLAYINTTIYPLTSLPLVAYCVLPAVCLLTGNFIIPTISNLDSLYFISLFLSIFVTGILEMRWSGVGIDEWWRNEQFWVIGGVSAHLFALFQGLLKVFAGVDTNFTVTSKQADEDFGELYMLKWTSLLIPPTTILILNLVGVVAGISDAINGYQSWGPLFGKLFFAFWVIVHLYPFLKGLMGRQNRTPTIVIVWSILLASIFSLLWVRI
>pp_9021
MELPIMDESRQPLSRKIPIASSRINPYRMVIVIRLVVLAFFLRYRILHPVEGAFGLWITSVVCEIWFAVSWILDQFPKWLPIQRETYLDRLSLRYESQLVNVDVYVSTVDPLKEPPIVTANTILSILAVDYPVDKVSCYLSDDGAAMLTFEALSETSEFARKWVPFCKKFTIEPRAPEMYFAQKIDYLRDKVQPTFVKERRAMKREYEEFKVRVNALVAKAL-----QDGTPWPG-NNKSDHPGMIQVFLGHSGGLDNELPRLVYVSREKRPGFNHHKKAGAMNALVRVSAVLTNAPYMLNLDCDHYINNSKAIREAMCFMMDPNVGPKVCYVQFPQRFDGIDRNDRYANHNTVFFDINMKGLDGIQGPVYVGTGCVFRRQALYGFDPPKNKSTKDIEKRFGQSPVFIASTMSDSGVRHSASAGSLLKEAIHVISCGYEDKTEWGKEIGWIYGSVTEDILTGFRMHCRGWRSIYCMPHRPAFKGSAPINLSDRLNQVLRWALGSVEISLSRHCPLWYGY-GRLKCLERLAYINTTIYPLTSLPLVAYCTLPAVCLLTGKFIIPTISNLDSLWFISLFMSIFITGILEMRWSGVGIDEWWRNEQFWVIGGVSAHLFALFQGLLKVFAGIDTNFTVTSKTGDEDFGELYTLKWTSLLIPPTTLLLFNMVGVVAGISDAINGYSAWGPLFGKLFFAFWVIVHLYPFLKGLMGRQNRTPTIVIVWSILLASIFSLLWVRI
>pp_9090
MTATFVDKSKKPLTRKISISPGILSPYRLLVLIRMVVLGLFLTWRVKHNNPDAMWLWGMSIVCEIWFAFSWILDQLPKLCPINRMTDLQVLKEKFESDLPGVDVFVSSADPEKEPPLTTGNTILSILAADYPLEKLSCYLSDDGGSLLSFEALAEAASFSRIWVPFCRKHNIEPRNPETYFLLKGDPTKNKLRPDFVKDRRRVKREYDEFKVRINGLPDAIRRRSDAADGTHWPGEHGRGDHAGIIQVMLAPPTYEPIRLPMLVYVSREKRPGYDHNKKAGAMNALVRTSAIMSNGPFILNLDCDHYIYNSLALREAMCFFMD-RGGDRLCYVQFPQRFEGVDPNDRYANHNTVFFDVNMRALDGLQGPVYVGTGCVFRRIALYGFDPPRYKT-LMLPKRYGDSATFAASIPIAQTLPREPLDATTVAEAINVISCFYEDKTEWGGRVGWIYGSVTEDVVTGFRMHNRGWRSIYCVTKRDAFRGTAPINLTDRLHQVLRWATGSVEIFFSRNNALLA--SPRLKFLQRIAYLNVGIYPFTSIFLVVYCFLPALSLFSGQFIVYQLNITFLVYLLTITVTLCLLAILEVKWSGITLEEWWRNEQFWVIGGTSAHLAAVFQGFLKVIAGVDISFTLTSKSGGDEFADLYVVKWSALMIPPITIMITNAVAIAVGTSRQIYTIPEWSKLIGGVFFSLWVLSHLYPFAKGLMGRRGRTPTIVYVWSGLLSVIISLMWVYI
>pp_9410
--PEFNDKSRRPLSRKVHISAGILSPYRLLVAIRMVVLGMFLAWRVRHQNQDAVWLWGMSVVCEIWFAFSWILDQLPKLCPINRMTDLSVLKDKFESDLPGVDVFVSTADPEKEPPLTTGNTILSILASEYPLEKLAIYLSDDGGALLSFEALAEAASFARIWIPFCRKHKIEPRNPETYFLLKGDPTKGKTRPDFVKDRRRVKREYDEFKVRVNGLPEAIRRRSDAADGTHWPGEHGRGDHAGIIQVMLAPPTHEPIRLPMLVYVSREKRPGYDHNKKAGAMNALVRTSAVMSNGPFILNLDCDHYIFNSLAIREAMCFFMD-KGGDRLAYVQFPQRFEGVDPNDRYANHNTVFFDVNMRALDGLQGPVYVGTGCVFRRIALYGFDPPRSRA-SMLPKRYGASVVFASSIAVAETVPREPLDASTVAEAINVISCFYEDKTEWGGRVGWIYGSVTEDVVTGFRMHNRGWRSIYCVTKRDAFRGTAPINLTDRLHQVLRWATGSVEIFFSRNNAFFA--SPRMKFLQRIAYLNVGIYPFTSIFLLVYCFLPALSLFTGQFIVQTLNLSFLVYLLIITVTLCMLAILEVKWSGITLEEWWRNEQFWVIGGTSAHVAAVIQGLLKVMAGVEISFTLTSKSADDIYADLYVVKWTSLMIPPITIGLTNIIAIAVGVSRTIYEIPEWSKLIGGVFFSLWVLFHLYPFAKGLMGKGGKTPTIIYVWAGLLSVIISLLWLYI
>pp_9415
--PEFNDKVRRPLTRKVSISTAILSPYRLIVLIRMVVLALFLMWRVNHPNNDAIWLWGMSVVCEIWFAFSWILDQLPKLCPINRLTDLSVLKERFDSDLPGIDIFVSTADPEKEPPLTTANTILSILASEYPLEKLACYLSDDGGALLSFEALAEAASFARIWIPFCRKHNIEPRNPETYFVLKGDPTKNKVRSDFVKDRRKVKREYDEFKVRVNGLPDSIRRRSDAADGTHWPGEHGRGDHAGIIQVMLAPPTAEPIRLPMLVYMSREKRPGYDHNKKAGAMNALVRTSAVMSNGPFILNLDCDHYIFNSLALREAMCFFMD-KGGDRLAYVQFPQRFEGVDPNDRYANHNTVFFDVNMRALDGLQGPVYVGTGCVFRRIALYGFDPPRFRA-TMLPKRYGASAVFAASIPVAETVPREPLDAETVAEAINVVSCFYEDKTEWGGRVGWIYGSVTEDVVTGFRMHNRGWRSIYCVTKRDAFRGTAPINLTDRLHQVLRWATGSVEIFFSRNNALLA--SSRLKFLQRIAYLNVGIYPFTSIFLLVYCFLPALSLYTGQFIVQNLNLSFLIYLLTITITLFALAVLEVKWSGISLEEWWRNEQFWVIGGTSAHLAAVFQGLLKVMAGVDISFTLTSKSADDIYADLYIVKWSSLFIPPITIGLTNMVAIAVGISRTIYTNPEWSKLLGGVFFSLWVLLHLYPFFKGLMGKGGKTPTIVFVWAGLLSVIISLLWVYI
>pp_9514
MAPEFNDKVRRPLTRKVSISTGILSPYRLIVAIRMVVLALFLMWRVQHPNPDALWLWGMSVVCEIWFAFSWILDQLPKLCPINRLTDLSVLKEKFDSDLPGVDIFVSTADPEKEPPLTTANTILSILASEYPLEKLACYLSDDGGALLSFEALAEAASFARVWIPFCRKHKIEPRNPETYFLLKGDPTKNKVRSDFVKDRRKVKREYDEFKVRVNGLPDAIRRRSDAADGTHWPGEHGRGDHAGIIQVMLAPPTAEPIRLPMLVYMSREKRPGYDHNKKAGAMNALVRTSAVMSNGPFILNLDCDHYIFNALAIREAMCFFMD-KGGDRLAYVQFPQRFEGVDPNDRYANHNTVFFDVNMRALDGLQGPVYVGTGCVFRRIALYGFDPPRMRA-TMLPKRYGSSAVFAASIPVAETIPREPLDASTVAEAINVVSCFYEDKTEWGGRVGWIYGSVTEDVVTGFRMHNRGWRSIYCVTKRDAFRGTAPINLTDRLHQVLRWATGSVEIFFSRNNALLA--SSRLKFLQRIAYLNVGIYPFTSIFLLVYCFLPALSLYTGQFIVQNLNLAFLIYLLTITISLCSLAVLEVKWSGISLEEWWRNEQFWVIGGTSAHLAAVFQGILKVMAGVEISFTLTSKSADDIYADLYIVKWTSLFIPPITIGITNIVAIAVGVSRTIYPNPEWSKLLGGVFFSLWVLMHLYPFFKGLMGKGGKTPTIIYVWAGLLSVIISLLWVYI
>pp_9663
MAPEFNDKVRRPLTRKVSISTGILSPYRLIVAIRMVVLALFLMWRVQHPNPDALWLWGMSVVCEIWFAFSWILDQLPKLCPINRLTDLSVLKEKFDSDLPGVDIFVSTADPEKEPPLTTANTILSILASEYPLEKLACYLSDDGGALLSFEALAEAASFARVWIPFCRKHKIEPRNPETYFLLKGDPTKNKVRSDFVKDRRKVKREYDEFKVRVNGLPDSIRRRSDAADGTHWPGEHGRGDHAGIIQVMLAPPTAEPIRLPMLVYMSREKRPGYDHNKKAGAMNALVRTSAVMSNGPFILNLDCDHYIFNSLAIREAMCFFMD-KGGDRLAYVQFPQRFEGVDPNDRYANHNTVFFDVNMRALDGLQGPVYVGTGCVFRRIALYGFDPPRIRA-SMLPKRYGSSAVFAASIPVAETIPREPLDASTVAEAINVVSCFYEDKTEWGGRVGWIYGSVTEDVVTGFRMHNRGWRSIYCVTKRDAFRGTAPINLTDRLHQVLRWATGSVEIFFSRNNALLA--SSRLKFLQRIAYLNVGIYPFTSIFLLVYCFLPALSLYTGQFIVQNLNLAFLIYLLTITISLCSLAVLEVKWSGISLEEWWRNEQFWVIGGTSAHLAAVFQGILKVMAGVEISFTLTSKSADDIYADLYIVKWTSLFIPPITIGITNIVAIAVGVSRTIYTNPEWSKLLGGVFFSLWVLMHLYPFFKGLMGKGGKTPTIIYVWAGLLSVIISLLWVYI
>pt_120
MRSDFLDKPWKPLSRKIRVPAAILSPYRILVVIRLVLLCFFLGWRVQNPNRDAMWLWGLSIVCEIWFAFSWLLDIFPKYNPINRSTDLAALRDKFESDLPGVDIFVSTADPEKEPPLVTANTILSILAADYPVEKLSCYISDDGGAILTFEAMAEAVKFAEVWVPFCRKHDIDLRNPDSYFNQKTDHTKNKKRPDFVKDRRWMKREYDEFKVRINGLPEAIRRRSKSADGTQWPGDHKKGDHAGILQVMTKVPENEKIRIPMFAYVSREKRPGFDHNKKAGAMNALVRASAILSNGPFILNLDCDHYFYNCQAIREGMCFMMD-RGGDRICYIQFPQRFEGIDPSDRYANHNTVFFDGSMRALDGLQGPVYVGTGCMFRRYALYGFLPPRAN--LDLPKKFGNSAMFNESIAVAELLPRPPLDAPTVAEAIAVISCWCEDKTDWGDKIGWIYGSVTEDVVTGYRMHNRGWRSVYCVTKRDAFRGTAPINLTDRLHQVLRWATGSVEIFFSKNNALFG--SRRLKFLQRIAYLNVGIYPFTSFFLVTYCFLPALSLFTGTFIVQSLDISFLIYLLTITVTLTLISLLEIRWSGIGLEEWWRNEQFWAIGGTSAHLIAVIQGLLKVVAGVEISFTLTSKSADDIYADLYIVKWTGLFFMPLTIIVVNLVAIVIGCSRTLYEIPEWGKLMGGLFFSFWVLSHMYPFVKGLLGRRGRVPTIVYVWSGLISITVSLLWISI
>pt_16590
MASDFLDKPWKPLTRKIKVPAAILSPYRILIVIRLIVLFFFLKWRVQNPNPDATWLWGMSIVCEIWFAISWILDIFPKFNPINRSTDLAALRDKFESDLPGVDIFVSTADPEKEPPLVTSNTILSILAADYPVEKLSCYISDDGGAILTFEAMAEAVRYAEVWVPFCRKHDIELRNPDSYFSLKTDPTKNKKRPDFVKDRRWMKREYDEFKVRINGLPEAIRRRSKSADGTPWPGDHKKGDHAGILQVMSKVPANDPVRIPMFAYVSREKRPGFDHNKKAGAMNALVRASAILSNGPFILNLDCDHYFYNCQAIREGMCFMMD-RGGDRICYIQFPQRFEGIDPSDRYANHNTVFFDGSMRALDGLQGPVYVGTGCMFRRHALYGFLPPRAN--LNLPRKFGNSAMFNESIAVAELLPRPPLDAPTVAEAIAVISCWYEDKTEWGDKIGWIYGSVTEDVVTGYRMHNRGWRSVYCVTKRDAFRGTAPINLTDRLHQVLRWATGSVEIFFSKNNAFLG--SRRLKFLQRIAYLNVGIYPFTSFFLVTYCFLPALSLFTGTFIVQSLDIAFLCYLLTITVSLTLISLLEIKWSGIGLEELWRNEQFWLIGGTSAHLAAVLQGLLKVTAGIEISFTLTSKSADDVFADLYEVKWTSLFLVPLTILVVNIVAIVIGCSRTLYEIPEWGKLMGGLFFSFWVLSHMYPFVKGLLGRRGRVPTIVYVWSGLVAITVSLLWISI
>pt_16664
MEKKASTGGGPPLHTVKPM--GITIFNRLFATVYALAILALFYHHTKKI--------LALSLSDFVLTFMWISTQTFRMCPVYRKQFPENVEKVVRSDFPALDVFICTADPYKEPPIGVVNTALSVMAYDYPTEKISVYVSDDGGSALTLFSFMEAAKFSTHWLPFCKKNNILVRSPEAYFES---------SHPCTSETEKIEVMYRSMKAKVEHALEKGEVDDRFHEFNKWT-NFTRQDHPPVIQVLLDASKDKDNLMPNLIYVSRGKCKALPHHFKAGALNALLRVSSNMTNAPTILTLDCDFCSNDPQTLLRAMCYLCDPAIRSTLAYVQFPQIYRGINKNDIYCGEYKRLFVINTMGMDGVEGPNYVGTGCFFRRRAFFGSPSSLI--------------------------SPEIQSQSVLALAHQVADCNYENQTDWGSKIGFRYGSLVEDYYTGFRLQCEGWKGIFCNPERPAFFGDVPINLADALNQQKRWSIGLLEVGFSKHSPATFGV-RSKGILMGLGYAQLAFWAIWSIPITTYAFLPQLALLNRVSIFPKVSEPWFFLYAFLFLGAYGQDCLDFVLAGGSVQRWWNDQRFWHIRGVTCYLFGSIEFFLKFLGISASGFTVTSKAVDAEQSKRYEFGHSPMFVSLTLAAIINLISFSQGLVEVFG--NNLEGLFVQMFISGFAVVNSWPIYEAIALRTGKMPIKTTIMATLLAGALYMAASFI
>pt_16665
MGIQATSTGGHPLHTVKPL--GRTLFNRVFATIYALSILALLFYHAKTV--------LALLISDLVLAFFWVSTQTFRMFPVYRKQFPENLKKIMRSDFPALDVFICTADPYKEPPISVVNTALSVMAYDYPTEKISVYVSDDGGSALTLFAFMEASKFATHWLPFCKKNNILERSPEAYFEL---------NHTCTSEAVNIKIIYESMKVKVERVLERGKVEDENREFNKWA-SFTRQDHPAVIQVLLDASKDKDYSMPNLIYVSREKNKASPHHFKAGALNALLRVSGCMTNAPIILTLDCDSCSNDPETPLRAMCYLSDPETRPQLAYVQFPQIFRGINKSDIYNAEFKRLYQINVMGFDGLSGPNYLGTGCFFQRRAFYGSPSSLA--------------------------SPEIQSQSVLAKAHQ------------------------------------------------------------------------------------------------------------------------------------VSEPWFFLYAFLFLGAYGQDFLDFILAGGSIQRWWSDQRFWIIRGISSYVFGSVEFFLKFLGISAFGFNVTSKVVDHEQSKRYGFGHSPMFVTLTAAAIINLISFSQGLVEVFR--NNLEGLFVQMFISGFAVVNSWPIYEAIAWRKGKMPIKTSIIATLLADLTTVITS--
>pt_18122
MELQMADDARQPLSRVVPISSSHLTPYRVVIILRLIILGFFLQYRVTHPVKDAYGLWLTSVICEIWFALSWLLDQFPKWMPINRETYLDRLALRYDSQLAPIDIFVSTVDPLKEPPIVTANTVLSILAVDYPVDKVSCYVSDDGSAMLTFEALSETAEFARKWVPFCKKHNIEPRAPEFYFAQKIDYLKDKIQPSFVKERRAMKREYEEFKVRINALVAKAQ-----QDGTPWPG-NNPRDHPGMIQVFLGHSGGLDNELPRLVYVSREKRPGFQHHKKAGAMNALIRVSAVLTNGAYLLNVDCDHYFNNSKALKEAMCFMMDPAYGKKTCYIQFPQRFDGIDLHDRYANRNIVFFDINLKGLDGIQGPVYVGTGCCFNRQALYGYDPVLTESQKSLEKRFGQSPVFIAATFQEQGIPPTTNPATLLKEAIHVISCGYEDKTEWGKEIGWIYGSVTEDILTGFKMHARGWISIYCMPPRPAFKGSAPINLSDRLNQVLRWALGSIEILLSRHCPIWYGYNGRLKLLERLAYINTIVYPLTSLPLLAYCVLPAVCL---------ISNYASMWFILLFISIFATGILELRWSGVGIEDWWRNEQFWVIGGTSAHLFAVFQGLLKVLAGIDTNFTVTSKASDGDFAELYVFKWTSLLIPPTTVILLNMVGIVAGVSYAINGYQSWGPLFGKLFFAIWVIAHLYPFLKGLLGRQNRTPTIVIVWSILLASIFSLLWVRI
>pt_18246
---------------------------------------MIWVYRVRY---LERWAWIGMFFAELWFSFYWFITHLVRWNPIFRYTFKDRLSQRYEKDLPRVDIFVCTADPEMEPPIMVINTVLSMMAYDYPPEKLSVYLSDDGVSELTFYAMLEASRFSKYWLPFCKKFNVEPRSPEAYFQIE--PLD---DPVKTKEWLFIKKLYGDMKNRIEVTSKQGQVPEKIHKFSEWD-VSSRHDHQTIVQILIDGRDPLAQRLPTLVYLSREKRPQYPHNFKAGAMNALIRVSSRISNGPIIMNVDCDMHSNNSSSLRDALCFFMDEEKGHEIGYVQYPQSMMNVKKNDLYGNSLNVIFKMEFPGIDANGGPMYIGTGCFHRR-------------------------------------VDWGNARDLEEECKVLASCAYEENTQWGIEVGLKYGYLLEDGMTGFSIRCRGWRSVYFNPERKGFLGLAPTTLLQTLVQQERWSEGELQILLSRHGPFFDGY-KNIPLKLLLSYCIYFLWAANCFPTLYYVVVPSLCLLRGISLFPKASSPWIQAFAYAFFADRAYGLVEFLWCDGTFQGWWNDQRIWMFKRTTSYLVGFCDTILKMLGFTNHAFVVTAKVASEDASKRYEFGPSPMFNILATLALLNIFSFIGGIKMVISV---LDLFTSQIVLSGLIVWINLPVYEGLFFRSGRIPNSVTYKSLIVSLLACSVALH-
>pt_19554
----MRSEKYLPLFETKRAR-GLVL-FRSFAVTLFVGICLILFYRVSN---EGRWVWIGLLGAELWFGFYWVLTQALRWNQVYRLTFKDRLSLRYEKDLPRVDVFVCTADPVIEPPIMVMNTVLSVMAYDYPPEKLAIYLSDDAGSDLTFYALLEASRFAKQWLPYCKKFNVQPRSPAAYFVSESPTGDG--GQSQTMDFMAIKNLYQEMADRIETATMLGRIPEEAHEFSQWD-YSSKRDHDTILKARTFDTNPCSSALPTLVYLAREKRPQHFHNFKAGAMNALIRVSSKISNGQIVLSLDCDMYSNDPLTVRDALCFFMDEEKSHDIAFVQFPQWFANVTKNDLYSSSLRVITNVEFHGTDGYGGPLYVGTGCFHRRDTLCGREFSQD------------------------SKIEWQSVHELVEETKTLASCTYEQNTKWGNETGLKYGCPVEDVITGLSIQCKGWKSAYFNPERKAFLGLAPTTLPQVLVQHKRWSEGDFQILLSKYSPAWYAH-GRIRLGLQLGYCCYCFWASNCFATLYYSIVPSLFLLKGISLFPQVSSPWFLPFAYVIFAKYIYSLVEFLWADGTVLGWWNDQRIWLYKRTSSYLFATIDTILKTLGFGETAFVITDKVADEDVSQRYEFGTSPMFEILSTLAMLNLFCLAGTVKKVIMR---HETMPLQILLCGVLVLVNLPLYQGLLLRKGRMPCSVAVKSSLAALLVCTTFSFL
>pt_19650
----------------------------------MVSLGLFLGWRINHPNDDAIWMYNMSIICETWFAFTWLLDQLPKLFPVNRSANLEVLK----SDLPGIDVFVSTADPEKEPPLVTANTILSILAADYPVQKLSCYISDDGGALLTFEAMARAAKFEKMWVPFCRKHDICPRNPESYFNMKRETCKTKLRQDFVREHRHMKREYDEFKIQINALPYIIQRRSDVAILSPWPGEHSRGDHASIIQVLLEPPAVKLSRLPMLVYVSREKRLGYDHNKKAGAMNALLRASAIITNG------------------------------------------FEGIDLSDRYANHNTVFFDINLTALDGLQGAVYVGTGCLFRRIALYGFDPPLVAH-DILPKIFGHSGSFVDSIPESESIPGQPADATRISEAIDAISCWYEDKTEWGQQIGWIYGSVTEDVVTGYKMHNRVWRSVYYVSERDAFRGTAPINLTDRLHQVLRWATGSVEIFFSRNNALLA--GPRMNFLQRVAYINVGLYPFTSIFLIASCFLPAFSLLSGHFIVKTINMEFLLYLLVIAITHNMLAWLEIKWAGIKLQDWWRNEQFWLIGGTSSHIVAVLQGLLK----------------D------------------------------------------------------------YIWCQSTMGRRG-----------------VLQFLGL
>pt_19944
MELPMMDEGRQPLSRKLPISSSKISPYRLIIILRLVILGLFFHYRILHPVNDAYGLWLTSVICEIWFAVSWILDQFPKWYPIERETYLDRLSLRYESELASVDVFVSTVDPMKEPPLITANTVLSILAVDYPVDKVACYVSDDGAAMLTFEAISETSEFARKWVPFCKRFSIEPRAPEWYFAQKVDYLKDRVDPAFIRERRAMKREYEEFKVRINGLVATAQ-----QDGTPWPG-NNVRDHPGMIQVFLGHNGVHDNELPRLVYVSREKRPGFDHHKKAGAMNSLVRVSAIITNAPYMLNVDCDHYINNSKALREAMCFMMDPTSGKKICYVQFPQRFDGIDRHDRYSNRNVVFFDINMKGLDGIQGPIYVGTGCVFRRQALYGYDAPIKKPQIKFEKKFGQSSVFIASTLMEDGVPKGASSASLLKEAIHVISCGYEDKTEWGKEIGWIYGSVTEDILTGFKMHCHGWRSVYCMPKRPAFKGSAPINLSDRLHQVLRWALGSVEILLSRHCPIWYGYGCGLKWLERFSYINSVVYPLTSIPLIAYCTLPAVCLLTGKFIVPEISNYASIIFMALFISIAATGILEMQWGGVGIHDWWRNEQFWVIGGASAHLFALFQGLLKVLAGVNTNFTVTSKAADGEFSDLYLFKWTSLLIPPMTLLIINIIGVVVGISDAINGYETWGPLFGKLFFALWVIVHLYPFLKGWLGKQDRLPTIIVVWSILLASVLTLLWVRI
>pt_20372
MVPEFGERSRRPLTRKVKVSAAILSPYRLLIVIRLVALGLFLAWRIRHPNREAMWLWGMSITCEVWFALSWILDQLPKLCPVHRVTDLSVLKERFESDLPGTDVFVSTADPEKEPPLVTANTILSILAVDYPVEKVACYLSDDGGSLLTFEALAETANFARIWVPFCRKHNLEPRNPEAYFGQKRDFLKNKVRLDFVRERRRVKREYDEFKVRINSLPESIRRRSDASDGSHWPGDHSRGDHAGIIQAMLAPPNAEPIRLPMLVYVSREKRPGYDHNKKAGAMNALVRTSAIMSNGPFILNLDCDHYISNSLALREGMCFMLD-RGGDRICYVQFPQRFDGIDPSDRYANHNTIFFDVSMRALDGLQGPMYVGTGCIFRRTALYGFSPPRTTSLLLLPIRFGNSTSLAASIPVAEAVPREPLDAATVAEAISVISCFYEDKTEWGKRVGWIYGSVTEDVVTGYRMHNRGWRSVYCVTKRDAFRGTAPINLTDRLHQVLRWATGSVEIFFSRNNALFA--TRRMKFLQRVAYFNCGMYPFTSMFLIVYCVLPAISLFSGQFIVQSLSVTFLVLLLVITITLCLLAILEIKWSGITLNDWWRNEQFWLIGGTSAHPAAVLQGLLKVIAGVDISFTLTSKSADDGFADLYVVKWSFLMVPPITIMILNLIAIAVGVARTMYPFPQWSTLLGGVFFSFWVLSHLYPFAKGLMGRRGRVPTIVYVWSGLLSIIISLLWVYI
>pt_21026
MAKSLVEKQWKPLTRELKISTKVIAPYRLLIPVRMIVLALFLRWRVSNPNEDARWLWGMSIVCEIWFAFSWLLDQLPKLCPINRVTDLDVLKEKFESDLPGIDIFVSTADPEKEPPLVTANTILSILAADYPVEKLSCYVSDDGGALLTFEAMAEAASFASLWVPFCRKHEIEPRNPESYFNMRRDPYKNKIRPDFVRDRRRAKREYDEFKVRINGLSDSIRRRSDAADGTHWPGEHTRGDHASILQVMLQPPSDEPIRLPVLVYVSREKRPGYDHNKKAGAMNALVRASAVMSNGPFILNLDCDHYIYNSQALRDGICFMMD-RGGEGICYVQFPQRFEGIDPSDRYANHNTVFFDVNMRALDGIQGPVYVGTGCLFRRTAFYDFDPPRYEA-PLIPRKFGNSSLFLDSVRVAATGPR-PLHLATIAEAVNVISCWYEDKTEWGQSVGWIYGSVTEDVVTGYRMHGRGWRSVYCVTERDAFRGTAPINLTDRLHQVLRWATGSVEIFFSRNNALLG--GPRLKLLQRIAYLNVGIYPFTSIFLVVYCFIPAFSLFTNQFIVASLTVTFLVYLFIISVTLCILAVLEINWSGIELEEWWRNEQFWLIGGTSAHLAAVLQGLLKVIAGIEISFTLTSKSADDEFSDLYLFKWTSLMILPCTIIMTNFIAIAVGVSRTIYEAPQWSKLLGGVFFSFWVLAHFYPFVKGLMGRRGKTPTIIYVWSALLSICISLLWVAI
>pt_21170
ME--QATTNVAPLHTVKPL--RRTIFNRVFAAIYALAILTLLYYHAKTT--------LALLFSDLVLAFMWVNTQTFRMCPVYRKQFPENVEKVLRSDFPAFDVFVCTADPYKEPPIGVVNTALSVMAYDYPTEKISVYISDDGGSALTLFAFMEAAKFATHWLPFCKKNNILERNPEALFES---------NHPCTSESEKIKMMYESMKVKVGHVLERGTVGDQYREFNKWS-KFTRQDHPAVIQVLLDASKDKDYSMPNLIYVSREKNKASPHHFKAGALNALLRVSGCMTNAPIILTLDCDSCSNDPETPLRAMCYLSDPETRPQLAYVQFPQIFRGINKSDIYNAEFKRLYQINVMGFDGLSGPNYLGTGCFFQRRAFYGSPSSLA--------------------------SPEIQSQSVLAKAHQVATCNYESRSNWGSKIGFRYGSLSEDYHTGFRMQCEGWKSIFCDPDRPAFLGDVPITLNDALNQQKRWSIGLLEVGFSKYSPATFGV-KAIGLLMGLAYAQSAFWAIWSIPITTYAFLPQLALLNKVYIFPKVSEPWFFLYAFLFLGAYGQDFLDFILAGGSIQRWWSDQRFWIIRGISSYVFGSVEFFLKFLGISAFGFNVTSKAVDAEQSKRYEFGHSPMFVSLTLAAIINLISFSQGLVEVFR--NNLEGLFVQMFISGFAVVNSWPIYEAIALRNGKMPVKTTIMATLLAGAFYAASSFI
>pt_21666
MM-KPSAAASEPLSIVYPIPRNKLTPYRAVIIMRLVILGLFFHYRITNPVDSAFGLWLTSVICEIWFAFSWVLDQFPKWNPVNRETYIERLSARYESQLAGVDFFVSTVDPLKEPPLITANTVLSILAVDYPVDKVSCYVSDDGAAMLSFESLVETAEFARKWVPFCKKYTIEPRAPEFYFSLKIDYLKDKVQPSFVKERRAMKRDYEEYKVRVNALVAKAQ-----QDGTPWPG-NNTRDHPGMIQVFLGNTGARDNELPRLVYVSREKRPGYQHHKKAGAENALVRVSAVLTNAPYILNLDCDHYVNNSKAVREAMCILMDPQVGRDVCYVQFPQRFDGIDKSDRYANRNVVFFDVNMKGLDGIQGPVYVGTGCVFNRQALYGYGPPSMPSQLSFEKTFGLSSVFIESTLMENGVPESANSPTLIKEAIHVIGCGYEEKTEWGKEIGWIYGSVTEDILSGFKMHCRGWRSIYCMPVRPAFKGSAPINLSDRLHQVLRWALGSVEIFFSRHCPLWYGFGGRLKWLQRLAYINTIVYPFTSLPLIAYCTIPAVCLLTGKFIIPTLSNLASMLFLGLFISIIGTAVLELRWSGVSIEDLWRNEQFWVIGGVSAHLFAVFQGFLKMLAGIDTNFTVTAKAADTEFGELYMVKWTTLLIPPTTLLIINIVGVVAGFSDALNGYEAWGPLFGKVFFAFWVILHLYPFLKGLMGRQNRTPTIVVLWSVLLASVFSLVWVKI
>pt_23348
----MGKNEYLPLFETRASR-GRLL-FKLYVLTIFVAICMILVYRVSY---VEIWSWIGMFFAELWFSFYWFITQLVRWNPIYRYTFKDRLSQRYEKDLPGVDIFVCTADPEIEPPTMVINTVLSMMAYDYPPEKLSVYLSDDGGSDLTFYAMLEASRFSKHWLPFCKNFKIQPRSPEAYFRTALEPLD---DPNKAEEWLFVKKLYIDMKYQIEATTKLGKVPEEIHKFHEWN-ISSRRDHQTILQILIDGTDPQAQPLPTLVYLAREKRPQYPHNFKAGAMNALIRVSSRISNSPIILNVDCDMYSNNSYSVRDALCFFMDEEKGREIGYIQYPQAFENITKNDIYCNSLNIEMEVDFPGLDGNGGPLYIGTGCFHRREALCGRRYSNE------------------------NKVDWESAGVLEEVCRNLASCTYEANTEWGKEMGLKYGCPVEDVITGLSVQCKGWRSMYFIPERKGFLGLAPTTLLQTLVQHKRWSEGDFQILITRHSPFLFGH-NRIPLKLQLSYCIYLLWATSWFAVLYYLVVPPLCLLRGISLFPKLSSPWIQSFAYAIFANRAYGLVEFVWSGGTIQGWWNGQRIWVFKRTTSHLFGFFDAIRKLLGFSTSTFVITAKVAEEDVSERYEFGSSPMFNILATLALLNMFSFVGGIKMLIMV---LDLLALQIILCGLLVLINLPIYQGLFFRSGRMPYSVTYTSIIVSLLACSIALY-
>pt_23544
MDSLLNDEARQPLSRKVSIPSSRINPYRMVIVLRLVVLCIFLHYRLTNPVRDAYALWLISVICEIWFAISWILDQFPKWLPVNRETYLDRLSLRYESQLAAVDIFVSTVDPLKEPPLVTANTVLSILAVDYPVDKVSCYVSDDGAAMLTFEAISETSEFARKWVPFCKKYDIEPRAPEWYFAQKIDYLKDKVHPAFVKERRAMKREYEEFKVRVNGFVSKAQ-----QDGTPWPG-NNTRDHPGMIQVFLGHSGGLDNELPRLVYVSREKRPGFQHHKKAGAMNALVRVSAVLTNGPFLLNLDCDHYINNSRALREAMCFLMDPNLGRTVCYVQFPQRFDGIDRNDRYANRNTVFFDINLRGLDGIQGPVYVGTGCVFNRTALYGYEPPLKPSQMTLEKRFGQSTVFVASTLMENGVPGSATPESLLKEAIHVISCGYEDKTDWGSEIGWIYGSVTEDILTGFKMHARGWRSIYCMPKRPAFKGSAPINLSDRLNQVLRWALGSVEILLSRHCPIWYGYSGRLKWLERFAYINTTIYPITAIPLLAYCTLPAVCLLTGKFIIPQISNIASIWFISLFLSIFATGILEMRWSGVGIDEWWRNEQFWVIGGVSAHLFAVFQGLLKVLAGIDTNFTVTSKASDGDFTELYMFKWTTLLIPPTTLLIINLVGVVAGVSYAINGYQSWGPLFGKLFFAFWVIIHLYPFLKGLMGRQNRTPTIIVVWSVLLASIFSLLWVRV
>pt_26696
MM-KPSAEASEPLSIVYPIPRNKLTPYRAVIIMRLIILGLFFHYRITNPVDSAFGLWLTSVICEIWFAFSWVLDQFPKWNPVNREAFIDRLSARYESQLAAVDFFVSTVDPLKEPPLITANTVLSILAVDYPVDKVSCYVSDDGAAMLTFESLVETAEFARKWVPFCKKFSIEPRAPEFYFSQKIDYLKDKVQPSFVKERRAMKRDYEEYKVRVNALVAKAQ-----QDGTPWPG-NNTRDHPGMIQVFLGNTGARDNELPRLVYVSREKRPGYQHHKKAGAENALVRVSAVLTNAPYILNLDCDHYVNNSKAVREAMCILMDPQVGRDVCYVQFPQRFDGIDRSDRYANRNIVFFDVNMKGLDGIQGPMYVGTGCVFNRQALYGYGPPSMPSQLSFEKTFGLSSVFIESTLMENGVPESANSSTLIKEAIHVIGCGFEEKTEWGKEIGWIYGSVTEDILSGFKMHCRGWRSIYCMPVRPAFKGSAPINLSDRLHQVLRWALGSVEIFFSRHCPLWYGYGGRLKWLQRLAYINTIVYPFTSLPLIAYCTIPAVCLLTGKFIIPTLSNLASMLFLGLFISIIVTAVLELRWSGVSIEDLWRNEQFWVIGGVSAHLFAVFQGFLKLLAGIDTNFTVTAKAADTEFGELYMVKWTTLLIPPTTLLIINIVGVVAGFSDALNGYEAWGPLFGKVFFALWVILHLYPFLKGLMGRQNRTPTIVVLWSVLLASVFSLVWVKI
>pt_28931
M-ISPPN-----LFQKVVLKYP---IHRAFDITIFFLLVSLLVYRLLY-SNHGFA-WVLALLCESCFTFIWVVTVSCKWNPVEYKTYPERLSQKA-QDLPPVDMFVTSADPVLEPSILTVNTVISLLAVDYPADKLACYVSDDGCSPITYYSLVEASKFAKIWVPFCKKYNIQTRAPFRYFSSELITGS-CNSLEFQQEYNKMKDEYEELASKIKDAVEKSMEWDQIGDFAIFSN-IERKNHPTIIKVIRENEAGLS-ALPHLIYISREKRPKHPNRYKAGAMNVLTRVSGLITNAPFMLNVDCDMFVNNPQIFLHAMCLLLGSKNERESGFVQCPQYFYDGLKDDPFGNQFVVGHKFMGNGVAGIQGPFYGGTGCFHRRKVIYGSCPDDIGSYKEQLRIFGDSKEFIRSAAHALNISPK-NLPNLVEAAHQVAGCGYEYGTSWGTEVGWQYGSATEDVLTGLMIHARGWRSLLCTPDPRAFLGCAPRGGPISMTQQKRWATGFLEILISRRSPIIATVTAKLQFRQCLAYLSLLTWGLRSIPELCSAVLPAYCTITDSSFLPEVHEPAIYIYMALFLSYVIYTLIEYLETGLSIRAWWNNQRMARINAMNAWLFGFISVILKVLRISDTVFEVTQKDQ--D-EGRFTFDASLLFVPGTTVLLLQLTALIMGFRGMQL----DGSGLGERLCSIMVVICFWPFLKGLFAKKYGIPLSTIFKSAFLALCFVLLAKRA
>pt_29417
MAKELMNKPWRPLTRKLKIPAAIISPYRLLIFVRIVILALFLHWRIRHPNNDAIWLWGMSVVCEIWFAFSWLLDQLPKLCPINRATDLNVLKDKFESDLPGVDVFVSTADPEKEPPLVTANTILSILAADYPVEKLSCYVSDDGGALLTFEAMAEAASFANVWVPFCRKHDIEPRNPESYFSLKRDPYKNKVKQDFVKDRRRVKREYDEFKVRINSLPDSIRRRSDAADGTHWPGEHSRGDHAGIIQVMLKPPSDEPIRLPLLVYVSREKRPGYDHNKKAGAMNALVRASAIMSNGPFILNLDCDHYIYNSQAMREGMCFMMD-RGGDRLCYVQFPQRFEGIDPSDRYANHNTVFFDVNMRALDGLMGPVYVGTGCLFRRIALYGFDPPRAKL-SLLPKKFGNSTFLIDSIPVTETIPRELLDASTVAEAISVISCWYEDKTEWGNRVGWIYGSVTEDVVTGYRMHNRGWKSVYCVTKRDAFRGTAPINLTDRLHQVLRWATGSVEIFFSRNNALLA--SRRMKFLQRIAYLNVGIYPFTSIFLIVYCFLPALSLFSGQFIVQTLNVTFLAYLLIITLTLCLLAVLEIKWSGIDLEEWWRNEQFWLIGGTSAHLAAVLQGLLKVIAGIEISFTLTSKSGDDEFADLYVVKWTSLMIPPITIMMVNLIAIAVGFSRTIYVIPQWSRLLGGVFFSFWVLAHLYPFAKGLMGRRGRTPTIVIVWSGLIAITISLLWVAI
>pt_30735
MNSLLNDEARQPLSRKVSIPSSRINPYRMVIVLRLVVLCIFLHYRLTNPVRNAYALWLISVICEIWFAISWILDQFPKWLPVNRETYLDRLSLRYESQLAAVDIFVSTVDPLKEPPLVTANTVLSILAVDYPVDKVSCYVSDDGAAMLTFETMSETSEFARKWVPFCKRYDIEPRAPEWYFSQKIDYLKDKVHPSFVKERRAMKREYEEFKVRVNGLVAKAQ-----QDGTPWPG-NNIRDHPGMIQVFLGHSGGLDNELPRLVYVSREKRPGFQHHKKAGAMNALVRVSAVLTNGPFLLNLDCDHYINNSKALREAMCFLMDPNLGRTVCYVQFPQRFDGIDRNDRYANRNTVFFDINLRGLDGIQGPVYVGTGCVFNRTALYGYEPPLKPSQMTLEKRFGQSTVFVASTLMENGVPESATPESLLKEAIHVISCGYEDKSDWGSEIGWIYGSVTEDILTGFKMHARGWRSIYCMPKRPAFKGSAPINLSDRLNQVLRWALGSVEILLSRHCPIWYGYSGRLKWLERFAYINTTIYPITSIPLLAYCTLPAVCLLTGKFIIPQISNIASIWFISLFLSIFATGILEMRWSGVGIDEWWRNEQFWVIGGVSAHLFAVFQGLLKVLAGIDTNFTVTSKASDGDFTELYMFKWTTLLIPPTTLLIINLVGVVAGVSYAINGYQSWGPLFGKLFFAFWVIIHLYPFLKGLMGRQNRTPTIVVVWSVLLASIFSLLWVRV
>pt_3118
MNLPMMDEGRQPLSRKLPIPSSKINPYRMIIILRLVILGIFFHYRILHPVNDAYGLWLTSVICEIWFGVSWILDQFPKWYPIERETYLDRLSLRYESELASVDIFVSTVDPMKEPPLITANTVLSILAVDYPVDKVACYVSDDGAAMLTFEALSETSEFARKWVPFCKKFNIEPRAPEWYFSQKIDYLKNKVHPAFVRERRAMKREYEEFKVRINGLVSTAQ-----QDGTPWPG-NNVRDHPGMIQVFLGQSGVRDCELPRLVYVSREKRPGFEHHKKAGAMNALVRVSAVLSNAPYLLNVDCDHYINNSRALREAMCFMMDPTSGKKVCYVQFPQRFDGIDRHDRYSNRNVVFFDINMKGLDGLQGPIYVGTGCVFRKQALYGYDAPVKKSQMKLEKKFGQSPVFAVSTLLENGVPRDASPASLLREAIQVISCGYEDKTEWGKEVGWIYGSVTEDILTGFKMHCHGWRSVYCIPKRPAFKGSAPINLSDRLHQVLRWALGSVEIFFSRHCPIWYGYGGGLKWLERFSYINSVVYPWTSIPLLVYCTLPAICLLTGKFIVPEISNYASIVFIALFISIAATGILEMQWGGVGIDDWWRNEQFWVIGGVSSHLFALFQGLLKVLAGVSTNFTVTSKGADGEFSELYIFKWTSLLIPPTTLLIMNIVGVVVGVSDAINGYDSWGPLFGRLFFALWVILHLYPFLKGLLGKQDRMPTIILVWSILLASILTLLWVRV
>pt_31947
MEAAMLEDARQPLSRKVPIASSKINPYRMVIVARLIILAVFLRYRILHPVHDAIGLWLTSIVCEIWFAISWILDQFPKWLPIDRETYLDRLSLRYENMLAPVDIFVSTVDPMKEPPLVTGNTLLSILAMDYPVEKISCYLSDDGASMCTFEAMSETAEFARKWVPFCKKFNIEPRAPEFYFTLKVDYLKDKVQPTFVKERRAMKREYEEFKVRINAIVAKAQ-----QDGTPWPG-NNTRDHPGMIQVFLGHSGGHDNELPRLVYVSREKRPGFSHHKKAGAMNALIRVSAVLTNAPFMLNLDCDHYVNNSKAVREAMCFLMDPQIGKKVCYVQFPQRFDGIDTHDRYANRNTVFFDINMKGLDGIQGPVYVGTGCVFKRQALYGYDPPKDPSHMNFEKKFGQSAIFVTSTLMEEGVPPSSSPAALLKEAIHVISCGYEDKTEWGLELGWIYGSITEDILTGFKMHCRGWRSIYCMPKRAAFKGSAPINLSDRLNQVLRWALGSVEIFFSRHSPMLYGYEGKLKWLERFAYVNTTIYPFTSLALVAYCCLPAICLLTDKFIMPEISTFASLFFIGLFLSIFSTGILELRWSGVSIEEWWRNEQFWVIGGVSAHLFAVVQGLLKVLAGIDTNFTVTSKATDDDFGELYAFKWTTLLIPPTTILIINLVGVVAGVSDAINGYQSWGPLFGKLFFAFWVIVHLYPFLKGLMGRQNRTPTIVVIWSVLLASIFSLLWVRI
>pt_34236
MELQMADDARQPLSRVVPISSSHLTPYRVVIILRLIILGFFLQYRVTHPVKDAYGLWLTSVICEIWFALSWLLDQFPKWMPINRETYLDRLALRYDSQLAPIDIFVSTVDPLKEPPIVTANTVLSILAVDYPVDKVSCYVSDDGSAMLTFEALSETAEFARKWVPFCKKHNIEPRAPEFYFAQKIDYLKDKIQPSFVKERRAMKREYEEFKVRINALVAKAQ-----QDGTPWPG-NNPRDHPGMIQVFLGHSGGLDNELPRLVYVSREKRPGFQHHKKAGAMNALIRVSAVLTNGAYLLNVDCDHYFNNSKALKEAMCFMMDPAYGKKTCYIQFPQRFDGIDLHDRYANRNIVFFDINLKGLDGIQGPVYVGTGCCFNRQALYGYDPVLTESQKSLEKRFGQSPVFIAATFQEQGIPPTTNPATLLKEAIHVISCGYEDKTEWGKEIGWIYGSVTEDILTGFKMHARGWISIYCMPPRPAFKGSAPINLSDRLNQVLRWALGSIEILLSRHCPIWYGYNGRLKLLERLAYINTIVYPLTSLPLLAYCVLPAVCL---------ISNYASMWFILLFISIFATGILELRWSGVGIEDWWRNEQFWVIGGTSAHLFAVFQGLLKVLAGIDTNFTVTSKASDGDFAELYVFKWTSLLIPPTTVILLNMVGIVAGVSYAINGYQSWGPLFGKLFFAIWVIAHLYPFLKGLLGRQNRTPTIVIVWSILLASIFSLLWVRI
>pt_38939
MAKTFVEKQWKMLTREVKISTAVIAPYRILILVRMIVLGFFLYWRVSNPNEEAMWLWGMSLVCEIWFAFSWLLDQLPKLCPVNRVADLDVLKEKFESDLPGIDIFVSTADPEKEPPLVTANTILSILAADYPVEKLSCYVSDDGGSLLTFEAMAEAASFANLWVPFCRKHEIEPRNPESYFNLKRDPYKTKVLPDFVRDRRRVKREYDEFKVRINGLSDSIRRRSDAADGTHWPGENTRGDHASIIQVMLQPPIEEPIRLPVLVYISREKRPGYDHNKKAGAMNALVRASAVTSNGPFILNLDCDHYIYNSQALREGMCFMMD-QGGEGICYVQFPQRFEGIDPSDRYANHNSVFFDVNMRALDGIQGPVYVGTGCLFRRTALYNFDPPRYEL-ALIPRKFGNSSLFLDSVQVAATLPREPLHLATIAEAVNVISCWYEDKTEWGQSVGWIYGSVTEDVVTGYRMHERGWRSVYCVTKRDAFRGTAPINLTDRLHQVLRWATGSVEIFFSRNNALLG--GHRLKLLQRIAYLNVGIYPFTSLFLIVYCFLPALALLSNQFIVASLTVTFLVYLLIISLTLCILAVLEIKWAGITLEEWWRNEQFWLIGGTSAHLVAVLQGLLKVIAGIEISFTLTSKSGDDEFSDLYVFKWTSLMIPPCTIIMVNLIAIGVGVSRTIYDAPQWSNLLGGVFFSFWVLAHLYPFAKGLMGRRGKTPTIIYVWSGLLSICISLLWVAI
>pt_3978
MALENMDKPWKPLSREQPISQAVISPYRLLILIRMVVLAFFLHWRIVNPNDDARWLWGMSVVCEVWFAFSWILDIIPKLHPMNRSTDLEVLRDKFDSDLPGVDLFVSTADPDKEPPLVTANTILSILSVDYPVEKVACYISDDGGALLTFEAMAEAASFADLWVPFCRKHNIEPRNPETYFNLKVDPTKNKSRPDFVKDRRKMKREYDEFKVRINGLPDSIRRRSDAADGTHWPGEHSKGDHAGILQVMLKPPSPDPIRLPMFVYVSREKRPGYDHNKKAGAMNALVRASAVLSNGPFILNLDCDHYIYNCKAIREGMCFMMD-RGGENICYIQFPQRFEGIDPNDRYANRNTVFFDGNMRALDGVQGPVYVGTGCMFRRFALYGFDPPNTNF-NLLPKRFGNSTLLAESIPIAERVPREPLDATTVAEAVSVISCWYEDKTEWGDRVGWIYGSVTEDVVTGYRMHNRGWRSVYCITKRDAFRGSAPINLTDRLHQVLRWATGSVEIFFSRNNAFLA--SRRLKLLQRFAYLNVGIYPFTSIFLIVYCFLPALSLFSGYFIVQTLDVAFLIYLLLITICLVVLAILEVKWSGIELEEWWRNEQFWLISGTSAHFAAVMQGLLKVIAGIEISFTLTSKSADDIYADLYLVKWTSLMIMPIVIAMTNIIAMAFAFIRTIYTVPQWSKFVGGAFFSFWVLAHLYPFAKGLMGRRGKTPTIVFVWSGLIAIIISLLWIAI
>pt_42034
MALENMDKPWKPLSREQPISNAIISPYRLLIVVRLVVLGFFLHWRIMHPNEDARWLWGMSVVCEVWFAFSWILDIIPKLSPINRFTDLEVLRDKFDSDLPGIDLFVSTADPDKEPPLVTANTILSILSVDYPVEKVACYISDDGGALLTFEAMAEAASFADLWVPFCRKHNIEPRNPETYFSLKIDPTKNKSRIDFVKDRRKMKREYDEFKVRINGLPDSIRRRSDAADGTHWPGEHSKGDHAGILQVMLKPPSPDPIRLPMFVYVSREKRPGYDHNKKAGAMNALVRASAILSNGPFILNLDCDHYFYNCKAIREGMCFMMD-RGGENICYIQFPQRFEGIDPSDRYANRNTVFFDGNMRALDGVQGPVYVGTGCMFRRFALYGFDPPNTSF-NLLPKRFGNSTMLSESIPIAERVSREPLDAATVAEAVSVISCWYEDKTEWGDRVGWIYGSVTEDVVTGYRMHNRGWRSVYCITKRDAFRGSAPINLTDRLHQVLRWATGSVEIFFSRNNAFLA--TRRLKILQRLAYLNVGIYPFTSIFLIVYCFLPALSLFSGFFIVQTLDIAFLIYLLLITICLVLLAILEVKWSGIELEEWWRNEQFWLISGTSAHFAAVMQGLLKVIAGIEISFTLTSKSADDIYADLYLVKWTSLMIPPIVIAMTNMIAMAFAFIRTIYTVPQWSKFVGGAFFSFWVLAHLYPFAKGLMGRRRKTPTIVFVWSGLIAITISLLWIAI
>pt_4687
-------MKSLPLHACTPSI-SSAIINRSYSLLHFTALVALFYYRLSS-KPKASLPYLLVFASEMLLSIIWLFDQAYTWRPVSRTTFPERLPE--DEELPGIDVFICTADHKKEPPLEVMNTVLSAMALDYPPDKLSVYLSDDGGSSLTLQGMREAWLFARSWLPFCRRFGIKIRCPKVYFSSLEDNYSGPLSLEYEEEKEKIKGKYELFKERVNKAGEIIGSEEA----------TNSKDHPPVIEVINDEPKNVAAKMPLLVYVSREKRPSHSHHFKAGALNVLLRVSGIMTNSPYILVLDCDMYCNDPTSARQAMCFHLDPKISPSLAFIQFPQKFHNINKNDIYDGQLRKLFVIRWPGIDGLQGPILSGTGFYMKREALYGNLSEK-----------------------------------------------------------------VEDYFTGFILHCKGKTSVFCNPSKPAFLGSSTTNLNDLLVQGTRWNSGLFEVTLSKFCPFIYGL-SRMPLLQTMCYGYLALQPLYFLPLWCLATLPQLCLLNGIPIYPQVSSSWFMVFSFIFLASLLKHLEEILSTGASIQTLLNEQRVWMMKSVTAYTFGSLDAIMKCFGMREASFLPTNKVADDEQVALYQFQSTMILTPIITLIILNIVSFIGGVARMFI--GSWNETFGQVLFNPQSTFLSLMVFQSHALLAQGNPKRIVISSRMFSMGCQVLRLCM
>pt_51398
M-ISSPN-----LYDKVALKYP---IHRAFDITILVLLISLLVYRLLY-SNHGFA-WLLALLCETCFTFTWVLTVSSKWNPVEYKTYPERLSQKI-QELPPVDIFVTTADPVLEPPILTVNTVISLLAVDYPADKLACYVSDDGCSPTTYYSLVEASKFAKLWAPFCKKHNIQVRAPFRYFSSEVP----NNSSEFQQEYNKMKDEYEELASKINDADKKSIERNLSGDFAAFSN-IEGKNHPAIIKVVWENKAGIS-ELPHLIYISREKRPKHPHHYKAGAMNVLTRVSGMMTNAPFMLNLDCDMFVNNPKIVCHAMCLLLGSRNEMESGFVQFPQYFYDGLKDDPYGNQFEVWHKYIGNGIVGIQGPFYGGTGCFHRRKVIYGSCPPVA-TSFLLLKIFGNSKEFVRSAAHALNMSPK-ILPNLIEAAHEVAGCGYEYGTSWGKEVGWQYGSATEDILTGLKIHARGWRSVLCTPDPRAFLGCAPRVGPISMTQQKRWATGLLEILMSERNPIIATLTARLQFRQCLAYLWILIWGLRSIPEICYAVLPAYCIITNSSFLPKAHEPAMYIHVALFLSYVIYGLLEYLETGLSIRAWWNNQRMARVNATNAWLFGVISVFLKILRISGTVFEVTQKDQ--D-EGRFTFDASPIFVPGTTILLLQLTAFVMGFGGMQL----DASGLGEILCSVLVVMCFWPFVKGLFGKKYGIPLSTICKSSLLSLSFVYLVTST
>pt_52464
MESLLNDEARQPLSRKVSIPSSRINPYRMVIVLRLVILCIFLHYRITNPVRNAYALWLISVICEIWFAISWILDQFPKWLPVNRETYLDRLALRYDSQLAAVDIFVSTVDPLKEPPLVTANTVLSILAVDYPIDKVSCYVSDDGAAMLTFEALSETSEFARKWVPFCKKYSIEPRAPEWYFAQKIDYLKDKVQPSFVKDRRAMKREYEEFKIRINGLVAKAQ-----QDGTPWPG-NNTRDHPGMIQVFLGQSGGLDNELPRLVYVSREKRPGFQHHKKAGAMNSLVRVSAVLTNGPFLLNLDCDHYINNSKALREAMCFMMDPNLGKHVCYVQFPQRFDGIDRNDRYANRNTVFFDINLRGLDGIQGPVYVGTGCVFNRTALYGYEPPLKPSQMSLEKRFGQSAVFVASTLMENGVPQSATPETLLKEAIHVISCGYEDKTDWGSEIGWIYGSVTEDILTGFKMHARGWRSIYCMPKRPAFKGSAPINLSDRLNQVLRWALGSVEILLSRHCPIWYGYGGRLKWLERFAYVNTTIYPITAIPLLLYCTLPAICLLTDKFIIPQISNIASIWFISLFLSIFATGILEMRWSGVGIDEWWRNEQFWVIGGVSAHLFAVFQGLLKVLAGIDTNFTVTSKASDGGFAELYLFKWTTLLIPPTTLLIVNLVGVVAGISHAINGYQSWGPLFGKLFFAFWVIVHLYPFLKGLMGRQNRTPTIVVVWSILLASIFSLLWVRV
>pt_52579
MAEYLMAEARQPLWRKIPIPSSRINPYRIVIVLRLIILCFFFRFRILTPAYDAYALWLISVICEVWFGLSWILDQFPKWNPIERETYLDRLSMRFENRLGPVDVFVSTVDPLKEPPIITANTVLSILSVDYPVDKVSCYVSDDGASMLLFDSLAETAEFARRWVPFCKKHNIEPRAPEFYFTQKIDYLKDKVHPNFVKERRAMKREYEEFKVRINALVSKAQ-----QDGTPWPG-NITRDHPGMIQVYLGSEGALDKELPRLVYVSREKRPGYNHHKKAGAMNALIRVSAVLTNAPFMLNLDCDHYINNSKAVREAMCFLMDPQLGKKLCYVQFPQRFDGIDRHDRYANRNVVFFDINMKGLDGVQGPVYVGTGCVFNRQSLYGYDPPVSESQKSFEKRFGQSPVFIASTLMENGLPEGTNSQSHIKEAIHVISCGYEEKTEWGKEVGWIYGSVTEDILTGFKMHCRGWRSVYCSPQRPAFKGSAPINLSDRLHQVLRWALGSIEIFLSHHCPLWYGYGGKLKLLERLAYINTIVYPFTSIPLLAYCTIPAVCLLTGKFIIPTLNNLASIWFLALFISIIATSVLELRWSGVSIQDLWRNEQFWVIGGVSAHLFAVFQGLLKVLGGVDTNFTVTSKSADAEFGELYLFKWTTLLIPPTTLIILNMVGVVAGVSDAINGYGSWGPLFGKLFFAFWVIVHLYPFLKGLMGRQNRTPTIVVLWSILLASIFSLIWVRI
>pt_53289
MNLPMMDEGRQPLSRKLPIPSSKINPYRMIIILRLVVVGLFFHYRILHPVNDAYGLWLTSVICEIWFAVSWILDQFPKWYPIERETYLDRLSLRYESELASVDVFVSTVDPMKEPPLITANTVLSILAVDYPVDKVACYVSDDGAAMLTFEALSETSEFARKWVPFCKKFNIEPRAPEWYFSQKMDYLKNKVHPAFVRERRAMKREYEEFKVKINGLVATAQ-----QDGTPWPG-NNVRDHPGMIQVFLGQSGVRDNELPRLVYVSREKRPGFEHHKKAGAMNALMRVTAVLSNAPYLLNVDCDHYINNSRALREAMCFLMDPTSGKKVCYVQFPQRFDGIDRHDRYSNRNVVFFDINMKGLDGLQGPIYVGTGCVFRRQALYGYDAPVKKSQMKLEKKFGQSPVFVASTLLENGVPRDASPASLLREAIQVISCGYEDKTEWGKEVGWIYGSVTEDILTGFKMHCHGWRSVYCIPKRPAFKGSAPINLSDRLHQVLRWALGSVEIFFSRHCPIWYGYGGGLKWLERFSYINSVVYPWTSIPLLVYCTLPAICLLTGKFIVPEISNYASIVFMALFISIAATGILEMQWGGVGIDDWWRNEQFWVIGGASAHLFALFQGLLKVLAGVSTNFTVTSKAADGEFSELYLFKWTSLLIPPTTLLIMNIVGVVVGVSDAINGYDSWGPLFGRLFFALWVIIHLYPFLKGLLGKQDRMPTIILVWSILLASILTLLWVRI
>pt_53607
MESLLNDEARQPLSRKVSIPSSRINPYRMVIVLRLIILCIFLHYRITNPVPNAYALWLISVICEIWFAISWILDQFPKWLPVNRETYLDRLALRYESQLAAVDIFVSTVDPLKEPPLVTANTVLSILAVDYPIDKVSCYVSDDGAAMLTFEALSETSEFARKWVPFCKKYNIEPRAPEFYFSQKIDYLKDKVQPSFVKDRRAMKREYEEFKIRVNGLVSKAQ-----QDGTPWPG-NNTRDHPGMIQVFLGQSGGLDNELPRLVYVSREKRPGFQHHKKAGAMNSLVRVSAVLTNGPFLLNLDCDHYINNSKALREAMCFMMDPNLGKHVCYVQFPQRFDGIDKNDRYANRNTVFFDINLRGLDGIQGPVYVGTGCVFNRTALYGYEPPLKPSQTSLEKRFGQSAVFVASTLMENGVPQSATPETLLKEAIHVISCGYEDKTDWGSEIGWIYGSVTEDILTGFKMHARGWRSIYCMPKRPAFKGSAPINLSDRLNQVLRWALGSVEILLSRHCPIWYGYGGRLKWLERFAYVNTTIYPITAIPLLFYCTLPAICLLTDKFIIPQISNIASIWFISLFLSIFATGILEMRWSGVGIDEWWRNEQFWVIGGVSAHLFAVFQGLLKVLAGIDTNFTVTSKSSDGDFTELYMFKWTTLLIPPTTLLIVNLVGVVAGISHAINGYQSWGPLFGKLFFAFWVIVHLYPFLKGLMGRQNRTPTIVVVWSILLASIFSLLWVRV
>pt_53706
--AEKLMEISPPLHLCHVSK-TSIFINRLHGLLHSIAIAFLIYYRASF-ATVPMLLWLLVFVAELLLSFIWLIGQAYHWHPVSRTVFPERLPE--DDKLPAIDVFICTVDPDKEPTLDVMNTVLSAMALDYPAEKLNLYLSDDGGAAVTLHGMKEAWRFAKSWLPFCKKYGIKTRCPKAYFSATSKDDDSFGSNEFMADRQIIQEKYEDFKERVMRFREDFVLEETK--------DITGRDHPALIEVIQDNSNEEANEMPLLVYVSREKRPSHPHHFKAGALNVLLRVSGVISNSPHILVLDCDMYCNDPTSARQAMCFFFDPNISSSLAFVQFPQRFHNISKHDIYDSQLRSTFGILWQGLDGLKGPVLSGTGFYIKRNSLYGDSMQKGNNLLELRDTFGLSNEFVNSIRQNY-----SVSSMLLQETRILASCDYPRHTKWGEEACFLYHSVAEDFFTGFILHCKGWLSVYLNPSRPQFLGTSITSLNDLLIQGTRWSSGLVEVGLSRFCPLIYGT-LRMSFLESLCYAEISLFPFYCLPLWCFATIPQLCLLNGIPLYPKVSSSFFIVFSFIFLSAVSKHLYEVLKSGGSINTLVYEQRLWMMKSVSTHTYGSLDAVMKRIGVREASFLPTNKAADEEKFKLYQFKSSMLLVPMVTVIILNMASFVLGVIRIII--GNWDSMVVQVFLSSYILVMNSAIIEGMTIRKGCIPLSVIVLSTVFMEHLLSICHIL
>pt_54097
MVPDFGERSRRPLTRKVGVSAAILSPYRLLIMIRLAALGLFLTWRIRHPNREAMWLWGMSITCELWFGVSWILDQLPKLCPVNRVTDLSVLKQRFESDLPGIDVFVSTADPEKEPPLVTANTILSILAVDYPVEKLACYLSDDGGSLLTFEALAETASFARIWVPFCRKHNIEPRNPEAYFGQKRDFLKNKVRLDFVRERRRVKREYDEFKVRINSLTESIRRRSDASDGSHWPGDHSKGDHAGVIQAMLAPPNAEPIRLPMLVYVSREKRPDYDHNKKAGAMNALVRTSAIMSNGPFILNLDCDHYIYNSLALREGMCFMLD-RGGDRICYVQFPQRFEGIDPSDRYANHNTVFFDVSMRALDGLQGPMYVGTGCIFRRTALYGFSPPRTTS-LLLPKRFGNSTSLAASIPVAEAVPREPLDAATVAEAISVISCFYEDKTEWGKRVGWIYGSVTEDVVTGYRMHNRGWRSIYCVTKRDAFRGTAPINLTDRLHQVLRWATGSVEIFFSRNNALFA--TRRMKFLQRVAYFNCGMYPFTSMFLIVYCVLPAISLFSGQFIVQSLSVTFLVLLLAITITLCLLAILEIKWSGITLHDWWRNEQFWLIGGTSAHPAAVLQGLLKVIAGVDISFTLTSKSADDEFADLYVVKWSFLMVPPITIMMLNLIAIAVGVARTLYPFPQWSRLVGGVFFSFWVLSHLYPFAKGLMGRRGRVPTIVYVWSGLLSIIISLLWVYI
>pt_54317
MELQMADDARQPMSRVVPISSSYLTPYRVVIILRLIILGFFLQYRVTHPVKDAYGLWLTSVICEIWFALSWLLDQFPKWMPINRETYLDRLALRYDSQLAPIDIFVSTVDPMKEPPLVTANTVLSILAVDYPVDKVSCYVSDDGSAMLTFEALSETAEFARKWVPFCKKHSIEPRAPEFYFAQKIDYLKDKIQPSFVKERRAMKREYEEFKVRINALVAKAQ-----QDGTPWPG-NNPRDHPGMIQVFLGHSGGLDNELPRLVYVSREKRPGFQHHKKAGAMNALIRVSAVLTNGAYLLNVDCDHYFNNSKALKEAMCFMMDPAYGKKTCYVQFPQRFDGIDLHDRYANRNIVFFDINLKGLDGIQGPVYVGTGCCFNRQALYGYDPVLTESQKSLEKRFGQSPVFIAATFQEQGIPPSTNPATLLKEAIHVISCGYEDKTEWGKEIGWIYGSVTEDILTGFKMHARGWISIYCMPPRPAFKGSAPINLSDRLNQVLRWALGSIEILLSRHCPIWYGYSGRLKLLERLAYINTIVYPLTSLPLLAYCILPAICLVTGKFIIPEISNYAGMWFILLFISIFATGILELRWSGVGIEDWWRNEQFWVIGGTSAHLFAVFQGLLKVLAGIDTNFTVTSKASDGDFAELYVFKWTSLLIPPTTVILLNMMGIVAGVSFAINGYQSWGPLFGKLFFAIWVIAHLYPFLKGLLGRQNRTPTIVIVWSILLASIFSLLWVRI
>pt_54613
MAKELMSKPWRPLTRKLKIPAAVISPYRLLILIRIVILALFLEWRVRHPNNDAIWLWGMSVVCEIWFAFSWLLDQLPKLCPINRATDLNVLKDKFESDLPGIDVFVSTADPEKEPPLVTANTILSILAADYPVEKLSCYVSDDGGALLTFEAMAEAASFANVWVPFCRKHGVEPRNPESYFNLKRDPYKNKVKPDFVKDRRRVKREYDEFKVRINSLPDSIRRRSDAADGTHWPGEHSRGDHAGIIQVMLKPPSDEPIRLPLLVYVSREKRPGYDHNKKAGAMNALVRASAIMSNGPFILNLDCDHYIYNSQAMREGMCFMMD-RGGDRLCYVQFPQRFEGIDPSDRYANHNTVFFDVNMRALDGLMGPVYVGTGCLFRRIALYGFDPPRAKL-SLLPKKFGNSTFLIDSIPVAETIPRELLDASTVAEAISVISCWYEDKTEWGNRVGWIYGSVTEDVVTGYRMHNRGWKSVYCVTKRDAFRGTAPINLTDRLHQVLRWATGSVEIFFSRNNALLA--SPRMKFLQRIAYLNVGIYPFTSIFLIVYCFLPALSLFSGQFIVQTLNVTFLAYLLIITLTLCLLAVLEIKWSGIELEEWWRNEQFWLIGGTSAHLAAVLQGLLKVVAGIEISFTLTSKSADDEFADLYVVKWTSLMIPPITIMMVNLIAIAVGFSRTIYVIPQWSRLLGGVFFSFWVLAHLYPFAKGLMGRRGRTPTIVFVWSGLIAITISLLWVAI
>pt_54887
------------------------------------------------------------------------------------------------------------------------------------------------------------------------------------------------------------MMYESMKVKVGHVLERGTVGDQYREFNKWS-KFTRQDHPAVIQVLLDASKDKDCLMPNLIYISRGKSKASPHHFKAGALNALLRVSGSMTNAPMVLSLDCDFRSNDPQTPLRVLCYLCDPAIPTDFAYVQFPQLFQGINKSDIYNAEYKRLFQINMLGFDGLSGPNHVGTGGFFRRRSFFGSPSSLI--------------------------LPEIQSQSILSLAHRVANCNYENQTDWGSKIGFRYGSLVEDYYTGFRMHCEGWKSAFCNPDRPAFFGDVPNSLIGALDQQKRWSVGLLEVGFSKYSPATYGV-RTMGPSMGLAYAQVAFWPLWSIPITAYAFLPQLALLNKVYIFPKVSEPWFFLYAFLFLGAYGQDCLDFILAGGTIQRWWSDQRFWIIRGITSYFFGSIEFFLKFLGISAFGFTVTSKAVDAEQSKRYEFGHSPMFVSLTLAAIINLISFSQGLVEVFR--NNLEGLFVQMFISGFAVVNSWPIYEAIALRNGKMPVKTTIMATLLAGAFYAASSFI
>pt_55679
MELPMMDEGRQPLSRKLPISSSKISPYRLIIILRLVILSLFFHYRILHPVNDAYGLWLTSVICEIWFAISWILDQFPKWFPIERETYLDRLSLRYESELASVDVFVSTVDPMKEPPLITANTVLSILAVDYPVEKVACYVSDDGAAMLTFEAISETSEFARKWVPFCKRFSIEPRAPEWYFAKKVDYLKDKVDPAFIRERRAMKREYEEFKVRINGLVAMAQ-----QDGSPWPG-NNVRDHPGMIQVFLGHNGVHDNELPRLVYVSREKRPGFDHHKKAGAMNALVRVSAIISNAPYMLNVDCDHYINNSKALREAMCFMMDPTSGKKICYVQFPQRFDGIDRHDRYSNRNVVFFDINMKGLDGIQGPIYVGTGCVFRRQALYGYDAPVKKPQIKFEKKFGQSSVFIAATLMEDGVPKGASSASLLKEAIHVISCGYEDKTEWGKEIGWIYGSVTEDILTGFKMHCHGWRSVYCTPKIPAFKGSAPINLSDRLHQVLRWALGSVEILLSRHCPIWYGYGCGLKWLERFSYINSVVYPLTSIPLIAYCTLPAVCLLTGKFIVPEISNYASIIFMALFISIAATGILEMQWGGVGIHDWWRNEQFWVIGGASSHLFALFQGLLKVLAGVNTNFTVTSKAADGEFSELYLFKWTSLLIPPMTLLIINIIGVVVGISDAINGYETWGPLFGKLFFALWVIVHLYPFLKGLIGKQDRLPTIIVVWSILLASVLTLLWVRI
>pt_55880
MEAAMLDEARQPLSRKVPIASSKINPYRMVIVARLIILAFFLRYRILHPVHDAIGLWLTSIVCEIWFAISWILDQFPKWLPIDRETYLDRLSLRYENMLAPADIFVSTVDPMKEPPLVTGNTILSILAMDYPVEKISCYLSDDGASMCTFEAMSETAEFARKWVPFCKKYSIEPRAPEFYFALKIDYLKDKVQPTFVKERRAMKREYEEFKVRINAIVAKAQ-----QDGTPWPG-NNTRDHPGMIQVFLGHSGGHDNELPRLVYVSREKRPGFSHHKKAGAMNALIRVSAVLTNAPFMLNLDCDHYINNSKAVREAMCFLMDPQIGKRVCYVQFPQRFDGIDRHDRYANRNTVFFDINMKGLDGIQGPVYVGTGCVFKRQALYGYDPPKEPSQMNFEKRFGQSAIFVTSTLMEEGVPPSSSPAALLKEAIHVISCGYEDKTEWGLELGWIYGSITEDILTGFKMHCRGWRSIYCMPKLAAFKGSAPINLSDRLNQVLRWALGSVEIFFSRHSPMLYGYEGKLKWLERFAYVNTTIYPFTSLALVAYCCLPAICLLTDKFIMPEISTFASLFFIGLFLSIFSTGILELRWSGVSIEEWWRNEQFWVIGGVSAHLFAVVQGLLKVLAGIDTNFTVTSKATDDDFGELYAFKWTTLLIPPTTILIINLVGVVAGVSDAINGYQSWGPLFGKLFFAFWVIVHLYPFLKGLMGRQNRTPTIVVIWSVLLASIFSLLWVRI
>pt_766
MELPLMDEARQPLSRKTPLPSSQINPYRMIIIVRLVVVGFFFHYRVTHPVNDAFALWLISVICEIWFAVSWILDQFPKWLPIDRETYLDRLSLRYESQLCPVDIYVSTVDPLKEPPLVTANTVLSILAVDYPVDKVSCYVSDDGAAMLTFEALSETSEFAKKWVPFCKKFSIEPRAPEFYFAQKIDYLKDKVQASFVKERRAMKREYEEFKVRINALVSKAH-----QDGTPWPG-NNVRDHPGMIQVFLGQSGGHDNELPRLVYVSREKRPGFNHHKKAGAMNALVRVSAVLTNAPYLLNLDCDHYINNSKALREAMCFMVDPLLGKRVCYVQFPQRFDGIDRSDRYANRNTVFFDINMRGLDGIQGPIYVGTGCVFRRHALYGYDAPKTKSEQKLEKKFGQSSVFVASTLLEDGTLKSASPASLLKEAIHVISCGYEDKTEWGKEVGWIYGSVTEDILTGFKMHCHGWRSIYCIPSRPAFKGSAPINLSDRLHQVLRWALGSVEIFLSRHCPLWYGYGGGLKWLERLSYINATVYPLTSIPLLAYCTLPAVCLLTGKFITPELSNAASLWFLSLFICIFATSILEMRWSGVGIDEWWRNEQFWVIGGVSAHLFAVFQGLLKVLAGVDTNFTVTSKGGDDEFSELYAFKWTTLLIPPTTLLIINLVGVVAGVSNAINGYESWGPLFGKLFFAFWVIVHLYPFLKGLLGRQNRTPTIIIVWSILLASIFSLLWVRI
>pt_8968
MELPLMDEARQPLSRKMPIPSSQINPYRMIIIIRLVVLGFFFHYRVTHPVNDAFALWLISVICEIWFAVSWILDQFPKWLPIDRETYLDRLSLRYESQLSPVDIYVSTVDPLKEPPLVTANTVLSILAVDYPVDKISCYVSDDGAAMLTFEALSETSEFAKKWVPFCKKFSIEPRAPEFYFAQKIDYLKDKVDASFVKERRAMKREYEEFKVRVNALVAKAH-----QDGTPWPG-NNVRDHPGMIQVFLGQSGGHDNELPRLVYVSREKRPGFNHHKKAGAMNALVRVSAVLSNARYLLNLDCDHYINNSKALRESMCFMMDPLLGKRVCYVQFPQRFDGIDRNDRYANRNTVFFDINMKGLDGIQGPIYVGTGCVFRRHALYGYDAPKTKSEKKLENKFGQSSVFVASTLLEDGTLKSASPASLLKEAIHVISCGYEDKTEWGKEVGWIYGSVTEDILTGFKMHCHGWRSIYCIPARPAFKGSAPINLSDRLHQVLRWALGSVEIFLSRHCPLWYGYGGGLKWLERLSYINATVYPLTSIPLLAYCTLPAVCLLTGKFITPELSNAASLWFLSLFICIFATSILEMRWSGVGIDEWWRNEQFWVIGGVSAHLFAVFQGLLKVLAGVDTNFTVTSKGGDDEFSELYAFKWTTLLIPPTTLLIINLVGVVAGVSNAINGYESWGPLFGKLFFAFWVIVHLYPFLKGLLGRQNRTPTIIIVWSILLASIFSLLWVRI
>sb_10620
M-KTKLR-----LQERVPLPR---TAWKLADLAVLFLLLALLARRASS-GGAGAACWVAALICEAWFTVVWLLNMNAKWNPVRFDTHPERLAERT-DELPAVDMFVTTADPKLEPPLVTVNTVLSLLALDYPAGKLSCYVSDDGCSAVTCYALREAAEFAKLWVPFCKKHGVKVRAPFVYFS-ERGAAADDDVVEFLRAWTSMKNEYEELVRRIENAEEYSLVRRADGEFAEFVG-ADRRNHPTIIKVLSSNQDAAGDGIPSLVYVSREKSPTQNHHFKAGAMNVLTRVSGVVTNAPIMLNVDCDMFANNPQVALHAMCLLLGFDDDVHSGFVQAPQKFYGALKDDPFGNQLQVIFEKVVSGVAGIQGIYYCGTGCFHRRKVMYGVPPDNAANFGTVEQLFGRSNELIESARSIITVVVP-DLTSRIEAAKQVSACSYETGTSWGQEVGWVYGSMTEDVLTGQRIHAAGWRSAILNPDPPAFLGGAPTGGPASLTQYKRWATGLLEILLSRHNPILLSAFKRLDFRQCVAYLVIDVWPVRAPFEVCYALLGPYCIIANHSFLPKASEPGFLILLVLFLGYNVYNLGEYKDCRLSVRAWWNNHRMQRIVSSSAWLLAFLTVVLKTLGLSETVFEVTRKEQDA-DPGRFTFDSSPVFVPPTALTMLSIVAVAVGAWRLVAG--VGGSGVGELVCCGWLVLCFWPFVRGLVGRSYSIPWSVRLKAALLVAAFVHLSTRK
>sb_11711
MAMQMVDDARLPLSRIVPIPSNQLNLYRIVIILRLIILCFFFQYRVSHPVNNAYGLWLVSVICEVWFALSWLLDQFPKWYPINRETYLDRLALRYDSQLAPIDVFVSTVDPLKEPPLITANTVLSILAVDYPVDKVSCYVSDDGSAMLTFESLSETAEFARKWVPFCKKHNIEPRAPEFYFAQKIDYLKDKIQPSFVKERRAMKREYEEFKVRINALVAKAQ-----ADGTAWPG-NNPRDHPGMIQVFLGHSGGLDNELPRLVYVSREKRPGFQHHKKAGAMNALIRVSAVLTNGAYLLNVDCDHYFNSSKALREAMCFMMDPALGRKTCYVQFPQRFDGIDMHDRYANRNIVFFDINMKGLDGIQGPVYVGTGCCFNRQALYGYDPVLTESQRKLEKRFGQSPIFIASTFMTQGIPPSTNPASLLKEAIHVISCGYEDKTEWGKEIGWIYGSVTEDILTGFKMHARGWQSIYCMPPRPCFKGSAPINLSDRLNQVLRWALGSVEILLSRHCPIWYGYNGRLKLLERLAYINTIVYPITSIPLIAYCVLPAICLLTNKFIIPEISNYAGMFFILLFASIFATGILELRWSGVGIEDWWRNEQFWVIGGTSAHLFAVFQGLLKVLAGIDTNFTVTSKASDGDFAELYVFKWTSLLIPPTTVLVINLVGMVAGISYAINGYQSWGPLFGKLFFSIWVILHLYPFLKGLMGRQNRTPTIVIVWSILLASIFSLLWVKI
>sb_11901
M-EDLVDKPWKPLSRKVAIPPGILSPYRLLVLVRFISLFLFLIWRVTNPNLDALWLWGISIVCEFWFAFSWLLDQMPKLNPINRAVDLSALREKFESDLPGLDVFISTADPYKEPPLTTANSLLSILGTEYPVEKLFVYISDDGGALLTFEAMAEACEFAKVWVPFCRKHSIEPRNPDAYFNQKGDPTKGKKRPDFVKDRRWIKREYDEFKVRINGLADLIRRRANAADGTHWPGDHAKGDHASIVQVMIKNPHYDVVRIPMFVYLSREKRPGYDHNKKAGAMNAMVRASAILSNGPFMLNFDCDHYIYNCMAIREAMCYMLD-RGGDRICYIQFPQRFEGIDPSDRYANHNTVFFDGNMRALDGLQGPMYVGTGCLFRRYAVYAFNPPRTN--HEAPQRFGKSKMFIETIAVAELMPRPPLDAATVAESVSVISCWYEDGTEWGLRVGWIYGSVTEDVVTGYRMHNRGWRSVYCITRRDAFRGTAPINLTDRLHQVLRWATGSVEIFFSKNNALLA--SQRLKFLQRLSYLNVGIYPFTSLFLIMYCLLPALSLFSGQFIVATLDPTFLCYLLLITITLMLLCLLEVKWSGIGLEEWWRNEQFWVIGGTSAHLAAVLQGLLKVIAGIEISFTLTAKAADDPFAELYLVKWTSLFIPPLAVIGINIIALVVGVSRTVYEIPQYSKLLGGGFFSFWVLAHYYPFAKGLMGRRGRTPTLVYVWAGLISITVSLLWITI
>sb_12091
MD----DGPPEPLSDKLPLPAAELNLYRAAVALRLVLLAAFFRYRVTHPVLDAPWLWLAALVCELWLVVVWLVAQLPKLSPTSRETHLDRLAARYDRRLGSVDVLLTAAGASSEPPLATANTVLSVLAADYPAGRLACYVSDDGADLLLFEVLFEAAGFARRWVPFCRRHAVEPRAPELYFARGVDYLRDRAAPSFVKERRAMKRAYEELKVRMNYLAANAR-----PDGTPWPG-NNTRDHPAMIQVLLGHPGDQDDELPRLFYVSREKKPGFQHHTKAGALNALLRVSALLTNGSYVLNLDQDHCVSNSGVLREAMCFLMDPDAGNRTCFVQFPLRIEDDGGERRHATRDSVFFDIDMKCLDGIQGPVYVGSGCCFNRKALYGFDPAFSEYRAALERHFGHSPAFIASAFATQSDAATADASSVLREAIHVVSCAYEERTRWGKDVGWMYGSDDDGVVTGFTMHARGWASAYCAPARTAFRSFARASPSEVLAGASQRAVAAMGVLLSRHCPVWSAAGGRLRLMQRLGYVSCVAYPLASLPLTVYCALPAACLLTGKSIFPDVGYYDAVLLILLLSSVVATVALELRWSGVTLRAWWRDQKLWVVTGTSACLAAVFQGILRSCAGVDVGFSSTSTETDDDNRKSAVLRGSNLLIPPASLLVGNLAGVVVAVSYGVDGYPSWGPVLVKLALAWWVVAHLQGFFRGLLARRDRRPTIAVLWSVLFVSVLSLLWVNV
>sb_12937
MELPLMDEARQPLSRKVPISSSRINPYRMIIVIRLVVLGFFFHYRVMHPAKDAFALWLISVICEIWFAMSWILDQFPKWLPIERETYLDRLSLRFDSQLAPIDFFVSTVDPSKEPPLVTANTVLSILSVDYPVEKVSCYVSDDGAAMLTFEALSETSEFAKKWVPFCKKFNLEPRAPEWYFQQKIDYLKDKVAASFVRERRAMKREYEEFKVRINALVAKAQ-----QDGSPWPG-NNVRDHPGMIQVFLGQSGGRDNELPRLVYVSREKRPGYNHHKKAGAMNALVRVSAVLSNAPYLLNLDCDHYINNSKAIKEAMCFMMDPLVGKKVCYVQFPQRFDGIDRHDRYANRNVVFFDINMKGLDGIQGPIYVGTGCVFRRQALYGYDAPKTKNQQKLEKKFGQSSVFVASTLLENGTLRSASPASLLKEAIHVISCGYEDKTDWGKEIGWIYGSITEDILTGFKMHCHGWRSIYCIPKRPAFKGSAPLNLSDRLHQVLRWALGSVEIFFSKHCPLWYGYGGGLKFLERFSYINSIVYPWTSIPLLAYCTLPAICLLTGKFITPELTNVASIWFMALFICIAVTGILEMRWSGVAIDDWWRNEQFWVIGGVSAHLFAVFQGLLKVLAGIDTSFTVTSKAGDEEFSELYTFKWTTLLIPPTTLLLLNFIGVVAGISNAINGYESWGPLFGKLFFAFWVIIHLYPFLKGLVGRQNRTPTIVIVWSILLASIFSLLWVRI
>sb_12952
MELPLMDEARQPLSRKIPIPSSQINPYRMIIIIRLVVLGFFFHYRVMHPVNDAFALWLISVICEIWFAMSWILDQFPKWFPIERETYLDRLSLRFDSQLAPIDFFVSTVDPLKEPPLVTANTVLSILAVDYPVDKVSCYVSDDGAAMLTFEALSETSEFAKKWVPFCKRYNIEPRAPEWYFQQKIDYLKDKVAASFVRERRAMKREYEEFKVRINALVAKAQ-----QDGTPWPG-NNVRDHPGMIQVFLGQSGGLDNELPRLVYVSREKRPGYDHHKKAGAMNALVRVSAVLTNAPYLLNLDCDHYINNSKAIKEAMCFMMDPLLGKKVCYVQFPQRFDGIDRHDRYANRNVVFFDINMKGLDGIQGPIYVGTGCVFRRQALYGYDAPKTKNQQKLEKKFGQSSVFVTSTLLENGTLKSASPASLLKEAIHVISCGYEDKTDWGKEIGWIYGSVTEDILTGFKMHCHGWRSIYCIPKRVAFKGSAPLNLSDRLHQVLRWALGSIEIFFSNHCPLWYGYGGGLKFLERFSYINSIVYPWTSIPLLAYCTLPAICLLTGKFITPELNNVASLWFMSLFICIFATSILEMRWSGVGIDDWWRNEQFWVIGGVSSHLFAVFQGLLKVIAGVDTSFTVTSKGGDEEFSELYTFKWTTLLIPPTTLLLLNFIGVVAGVSNAINGYESWGPLFGKLFFAFWVIVHLYPFLKGLVGRQNRTPTIVIVWSILLASIFSLLWVRI
>sb_14834
MDIPRCAESKQQLSRKLPIPSSKINPYRIVISLRLAILALFFHYRILNPVPDAHWLWLTSVICEIWFAFSWILDQFPKWHPIQRETYLDRLSLRYEPELAPIDVFVSTVDPMKEPPLITANTVLSILAVDYPVDKVCCYVSDDGAAMLTFEALTETCLFARKWVPFCKKHKIEPRAPEWYFAQKIDYLREKVHPEFVRERRAMKREYEEFKIRINGVVANSR-----PEGAPWHG-NNVRDHAGMVQVITGHDCVMDNKLPWLVYVSREKRPGYDHHKKAGALNALLRTSAILSNAPFVLNVDCDHYINNSKALREAMCFLMDPVLGEKICYVQFPQRFDGIDQHDRYSNHNVVFFDINMKGLDGIQGPIYVGTGCVFRRHALYGYDAPTATAQEKFEKRFGQSDSFLASTLQDSEGCR-FDMLKSLDDCIHVLSCGYENKTQWGKEVGWIYGSVTEDILTGFKMHCHGWRSVYCMPKRPAFKGSAPINLTDRLHQVLRWALGSVEIFLSKHCPIWYGYRCGLKPLERLSYINSVIYPWTSIPLLIYCALPAFCLLSGKFMVPEMNIYSSILFIALFVSIAATSILEMQWGGVRIDDWWRNEQFWVIGGVSSHLFALCQGLLKVLGGVNTKFRVTLKGGTDEFSELYEFKWTWLLVPPMTLLLLNVVGVLAGVSKAITGYEAWGPLIGKLFFSFWVILHLHPFLKGVIGKQSRVPTIVVVLSVLLASILSLLWVRV
>sb_24908
MAKELLTKPWRPLTRKLRIPAAVISPYRLLVLIRLVALAFFLMWRIKHQNEDAIWLWGMSIVCELWFAFSWVLDQLPKLCPINRATDLSVLKEKFESDLPGIDIFVSTADPEKEPVLVTANTILSILAADYPVEKLACYLSDDGGALLTFEAMAEAASFANLWVPFCRKHDIEPRNPDSYFNLKRDPFKNKVKPDFVKDRRRIKREYDEFKVRVNGLPDAIRRRSDAADGTHWPGDHARGDHAGIIQVMLKPPSDMPTRLPMLVYVSREKRPGYDHNKKAGAMNALVRASAIMSNGPFILNLDCDHYIYNSKALREGMCFMMD-RGGDRLCYVQFPQRFEGIDPSDRYANHNTVFFDVNMRALDGLQGPVYVGTGCLFRRIALYGFDPPRSKL-ATFPKKFGNSSFLIDSIPVAETIPREMLDASIVAEAISVISCWYEEKTEWGIRVGWIYGSVTEDVVTGYRMHNRGWKSVYCVTQRDAFRGTAPINLTDRLHQVLRWATGSVEIFFSRNNALFA--SSKMKVLQRIAYLNVGIYPFTSIFLIVYCFLPALSLFSGQFIVQTLNVTFLTYLLIITITLCLLAMLEIKWSGIALEEWWRNEQFWLIGGTSAHLAAVLQGLLKVIAGIEISFTLTSKQVEDEFAELYIVKWTSLMIPPLTIIMINLVAIAVGFSRTIYTIPQWSKLLGGVFFSFWVLAHLYPFAKGLMGRRGRTPTIVYVWSGLVSITISLLWIAI
>sb_26433
MS-----GDRPLLFSNKKVMAALLYPYRVLILVRLVAVILFIAWRIKHNNSD-----------------------LPKFSPIKRTPDLAALRRHYDSILPGIDVFVTTADPVSEPVLYTMNCVLSILATDYPVDRLTCYLTDDSGALVLYEALVEAASFAALWVPFCRKHSVEPRAPESYLQLEGMVYNGRSPGEFMNDYRHVQREYEELKARLEMLPSTIKERSDV------------GDHAGIVKIVQSHPSCACTRVPMVVYVSREKSPGREHNKKAGNLNAQLRVSALLSNAPFTINFDCDHYINNSQALRAAMCFMLDAREGDRTGFVQFPQRFQNVDPTDRYGNHNRVFFDGAMYALNGLQGPTYLGTGCMFRRLALYGVDPPPRRTVDTDTSKFGNSVLFLDSVLAAL------DEAAFLAEKTTAVSSSYDQGTDWGSSVGYIYNIATEDIVTGYRIHGQGWRSMYCSMEREAFQGTAPINLTERLYQIVRWSGGSMEVFFSPYNPLLS--GRRLHLLQRAAYLNFTIYPVTSVFVLLYAFCPVMWLIPAEIIIQRPFTSYVLYLVVVVGLIHTIGVFEIKWAGIAWNDWWRNEQFFMIASMSAYPTAVLHMVVKPITGKGIHFRVTSKQTDDRYADIY-MRWVPMLIPPAVVLFSNVMAIGVALGKAVVSAMQKRHAALGILFNVWIMALLYPFGLAVIGRWSKKPGILFVLLPLAFVVIAAVYL--
>sb_26762
M--PAGNSSQPVLFRTMKVKGSILHPYRFVILLRLIAIIAFFIWRIRNRNRDGVWIWAMSMAGDVWFGLSWVLNQLPKLNPIKRVPDLAAIRDQHESNLPGIDVFLTTVDPVDEPILYTVNSVLSILATDYPVEKYACYLSDDGGTLVHYEAMLQVASFAKLWAPFCRKHGVEPRAPESYFGVKRRPYTGSMPEEFTSDHRRVRREYEEFKVRIDSLFSTIYQRSEAADGTQWPGNHRKGQHAGIVKVILNHPSHKPTRLPMLVYLSREKRHGYNHQKKAGAMNAMLRASAVLSNAPFLINFDCDHYINNSQAFRASMCFMLDPRDGENTAFVQFPQRFDGVDPTDRYANHNRVFFDGTMLSLNGLQGPSYLGTGTMFRRAALYGMEPPRWRNGNGNGKEYGRSTLFINSMLDGA-----EESTTVSSELASLMTCAYEDGTSWGRDAGWVYNIATEDVVTGFRMHRQGWRSVYCSVEPAAFRGTAPINLTERLLQLLRWSGGSLEMFFSHSNALLAAGAARMHPLQRVAYLNMSTYPLVTVFILAYNLFPLMWLVSEQYYIQRPFGAYILYLAAIIAMIHVIGMFEVRWAGLTLLDWCRNEQFYMIGATGVYPTAVLYMALKLFTGKGIHFRLTSKQTGDKFADLYVVRWVPLLVPTVAVLAVNVAAVGVAVGKAATLTEQAQHAVLGMVFNVWILVLLYPFALGIMGHWGKKPAILFVLLVMAIGTVAVVYISF
>sb_26763
MT-----GRRPLLFRTYKLRGAILHPYRALIFVRLVAVLLFFIWRIRNNKSNIMWFWAMSVVGDAWFGFSWLLNQLPKFNPIKSIPDLDALRRYYDSKLPSIDVFVTTADPIDEPILYTMNSILSILATDYPIDRLACYVSDDSGSLILYEALVEVAKFAMLWAPFCHKHFIEPRAPERYFEMEAQPQGGRAMQEFLNDYKRVQMEYEEFKVRLGNLSDTIHKRSDVENGMQWPGNHRKGHHKGIVKVVLDQPSRGHLCLPMLVYVSREKNPSYDHNKKAGALNAQLRVSALLSNAQFIINFDCDHYINNSQALRAAVCLMLDQRKGDNTAFVQFPQRFDNVDPTDRYGNHNRVFFDGTMLALNGLQGPSYLGTGCMFRRIALYGIDPPHYR-ITPESSKYGKSTPLIDSISKAM------FDDTFVTDTKMIVAASYDKGTDWGKGVGYIYDIATEDIVTGFRIHGKGWSSMYCTMQHDAFCGTAPINLTERLHQIVRWSGGSLEMFFSHNNPLIG--GQRLQLLQRVSYLNMTVYPVTSLFILLYSLCPVMWLVPDEIHIQRPFTRYVVYLLIIILMIHMIGWLEIKWARFTWLDYWRNEQFFMIGSTSAYPIALFHMAKKLLTKKGIHFRVTSKQMNDKFADLYEMRWTSMLIPTVFVLVANVGAVGVAMGKALVTVSEKTHAALGLLFNVWIMVLLYPFALAIMGRWAKRPIILLL----------------
>sb_26764
ME-----RRRPLLYRTFKVKGILLQTYR-------------------HRNSDSMVLWWVTVVGDFWFAVSWLLNQASKLNPIRRVPNLALLNQHFDSQLPGVDVFINTVDPVDEPVLCTMNSVLSILATDYPVDRHATYLSDDGGSLVHYEALLETAKFAALWTPFCRKHRVEPRAPESYFAATADPYAGDAPGEFVGDRRHVRQEYEELKARVDALFTVIPQRSEAADGTHWAGNHKKGHHAAIVQVILNHPGDEPVRLPMLVYIAREKRPGYDHQKKAGAMNVQLRVSALLSNAPFIINFDCDHYINNSGAFRAAMCFMVDPRHGDDTAFVQFPQRFDDVDPTDRYCNHNRVFFDATSLGLNGIQGPSYVGTGCMFRRVALYGADPPRWQLDNNPRRQFGGSMPFITSVTLAA-----LDDERLVAELADVATCAYEDGTEWGDGVGWVYNIATEDVVTGFRVHRKGWRSMYCAMEPDAFRGTAPINLTERLHQILRWSGGSLDMFFSRNSPLLA--GRRLHPMQRAAYTNMTAYPISAAFIFVYDLLPLMWLPGDEFYIQKPFQTYALYMFVGIAMMEVSGMVEIKWAGLTLLDWCRNEQFYMIGATGVYPAAVLHSLLRLVGLKGIPFKLTSKLVGERFAELYQVQWTPLLVPTVLVIAVNVAAIGVAVGRAAASFAQVAGAASGLLFNVWVLLLLYPFALGIMGRWSKRTYLLFVLLVAMLVIIASAYVAV
>sb_26766
MS--------------------------VLILVRLVAVILFIAWRIKHNNSDVMWFWATSVVGDVWFALSWLLYQLPKLSPIKRTPDLAALRRHYDSILPGIDVFVTTADPVSEPVLYTMNCVLSILATDYPVDRLTCYLTDDSGALVLYEALVEAASFAALWAPFCRKHSVEPRAPESYFQLEGMIYNGRSPGEFMNDYRHVQREYEELKARLEMLPSTIKERSDVANGTQWPGNHRKGDHAGIVKIVQSHPSSDATRVPMVVYVSREKSPGREHNKKAGNLNAQLRVSALLSNAPFTINFDCDHYINNSQALRAAMCFMLDAREGDSTGFVQFPQRFQNVDPTDRYGNHNRVFFDGAMYALNGLQGPTYLGTGCMFRRLALYGVDPPPPRTVDIDTNKFGNSVLFLNSVLAAL------DEAAFLAEMTMVVSSSYDQGTDWGSSVGYIYNIATEDIVTGYRIHGQGWRSMYCSMEREAFQGTAPINLTERLYQIVRWSGGSMEVFFSPYNPLLS--GRRLHLLQRAAYLNFTIYPVTSVFVLLYAFCPVMWLIPAEIIIQRPFTSYVLYLVGVVGLIHTIGVFEIKWAGIAWNDWWRNEQFFMIASMSACPTAVLHMVVKPITGKGIHFRVSSKQTDDRYADMYEMRWVPMLIPPAVVLFSNVMAIGVALGKAIVSAVQKRHAALGILFNVWIMALLYPFGLAVIGRWSKKPGILFVLLPLAFVVIAAVYIGV
>sb_28407
--VRGGGSNRLPLLVTEKPTGMATYAYRLFASTVLAGVLLVWLYRATH--GARWWAWLGLSAAELWFGFYWVLTLSVRWSPVYRRAFPDQLSRRYEEQLPGMDIFVCTADPTVEPPMLVISTVLSVMAYDYPQEKLNIYLSDDAGSIITLYALYEASEFAKHWLPFCKKYQVEPRSPAAYFGKEATPPDA----CDRKEWFSLKEMYKDLADRVNSVVNSGKIPDVSLRFSKWS-NTSFRDHPSIVQILIDGNKRKANVLPTLVYMAREKRPQEHHHFKAGSLNALIRVSSVISNSPVIMNVDCDMYSNNSGSIRDALCFFQDEEQGQDIAFVQYPQNFENVVHNDIYGNPINTVNELDHPCLDGWGGMCYYGTGCFHRREALCGRIYSRD------------------------YKEDWEDVSELEGMAESLVTCTYEHNTLWGIEKGVRYGCPLEDVITGLQIQCRGWRSVYHNPPRKGFLGMAPTSLGQILVQHKRWTEGFLQISLSKYSPFLLGH-RKIRLGLQMGYSVCGFWALNSFPTLYYVTIPSLCFLNGISLFP---------------------------------EWWNAQRMWLFRRITSYLLAAIDTIRRLLGITESGFTLTAKVTDSQALERYKFGFSAMFVIITTVALLNLACMMLGVTKVLLS---LGAMFVQAVLCALLVALNFPVYEAVFLRSGRLPASVSLISLCIVMPLCILPTNF
>sb_29431
M-KAKLQ-----LQEKVPLPR---TAWKLADLAVLFLLLALLAHRVSS-SGSGAACWVAALICEAWFTVVWLINMNAKWNPVRFDTHPERLAGRS-DELPAVDMFVTTADPKLEPPVVTVNTVLSLMALDYPAGKLTCYVSDDGCSAVTCYALREAAEFAKLWVPFCKKHGVGVRAPFVYFSGERGATT-DDVAEFMRAWTSMKNEYEELVHRIENAEEESLVRRGDGEFAEFVG-ADRRNHPTIIKVLSDNQDAAGDGIPSLIYVSREKSPTQPHHFKAGAMNVLTRVSGVVTNAPIVLNVDCDMFANNPQVALHAMCLLMGFDDDVHSGFVQVPQKFYGALKDDPFGNQMQVMFEKIGYGVAGLQGIYYCGTGCFHRRKVMYGVPPYHATSYKELQNRFGRSNELIESARSIITTLVA-DLTSRIEAAKQVSACRYETGTSWGQEAGCWHGHEGRDVLTNTATTTAGSGSGYPGPDPPAFLGGAPTGGPASLTQYKRWATGLLEILLSRHNPCLVSAFKRLDFRQCVAYLVIDVWPVRAPFELCYALLGPYCLIANHSFLPKASEPSFLIPLALFLGYNAYNLGEYKDCRLSARAWWNNHRMQRIVSSSAWLLAFLTVVLKMLGLSETVFEVTRKEQGADPAGRFTFDSSPVFVPPTALTVLSIVAIAVGAWRAVVGPTTGGPGVGELACCVWLVLCFWPFVRGLVGRSYGIPWSVRLKAALLVAAFVHLSTRN
>sb_30057
MSMLPEQKPFKPLTRKIPMPTSIISPYRIFIVIRMFVLLFYLTWRVRNPNMEALWLWGMSIVCELWFAFSWLLDMLPKVNPVNRSTDLAVLKEKFESDLPGLDVFVSTADPEKEPVLTTATTILSILAADYPVEKLACYVSDDGGALLTFEAMAEAASFANIWVPFCKKHDIEPRQPDSYFSIKGDPTKGKRRSDFVKDRRKVKREFDEFKVRINGLPDSIRRRSDAADGTHWPGDHAKGNHAGILQVMLKPPSPDPIRLPMLVYMSREKRPGYDHNKKAGAMNALVRCSAVMSNGPFILNFDCDHYINNAQAIREAMCFVMD-RGGERIAYIQFPQRFEGIDPSDRYANNNTVFFDGNMRALDGLQGPMYVGTGCMFRRFALYGFDPPRTTS-MLVPRRFGNSSALMASIPVAETVPRPPLDPPTVAEAVSVISCWYEDKTEWGDRVGWIYGSVTEDVVSGYRMHNRGWRSVYCIPKRDAFLGTAPINMTDRLHQVLRWATGSVEIFFSRNNAFLA--SRRLMFLQRVAYLNVGIYPFTSIFLLVYCFIPALSLFSGFFIVQTLNVAFLCYLLTITITLIALGILEVKWSGIELEDWWRNEQFWLISGTSAHLYAVVQGLLKVMAGIEISFTLTAKAAEDIYADLYVVKWSSLLIPPITIGMINLIAIAFAFARTVYDNPRWGKFIGGGFFSFWVLAHLYPFAKGLMGRRGKTPTIVFVWSGLISITISLLWVAI
>sb_30700
MSPNFGSRCRRPLTRKTSVSQAILSPYRLLIAIRLVALGFFLTWRIRHPNPEAVWLWALSVTCEVWFAFSWLLDSLPKLCPIHRAADLDVLAERFESDLPGIDVFVSTADPEKEPPLVTANTILSILAADYPVEKLACYLSDDGGALLTFEALAETASFARTWVPFCRKHGVEPRCPEAYFGQKRDFLRNKVRVDFVRERRKVKREYDEFKVRVNSLPEAIRRRSDASDGSQWPGDHSRGDHAGIIQAMLAPPTSEPIRLPMLVYVSREKRPGYDHNKKAGAMNALVRTSAIMSNGPFILNLDCDHYVHNSAALREGMCFMLD-RGGDRVCYVQFPQRFEGIDPNDRYANHNLVFFDVAMRAMDGLQGPMYVGTGCVFRRTALYGFSPPRATSSALLPRRFGSSATFVASIPVAEAVPREPLDAATVAEAISVISCFYEDKTEWGRRIGWIYGSVTEDVVTGYRMHNRGWRSVYCVTRRDAFRGTAPINLTDRLHQVLRWATGSVEIFFSRNNALFA--SPRMKLLQRVAYFNVGMYPFTSVFLLVYCVLPAVSLFSGKFIVQSLNATFLALLLVITVTLCMLALLEIKWSGITLHEWWRNEQFWVIGGTSAHPAAVLQGLLKVIAGVDISFTLTSKPGEEEFAELYEVRWSFLMVPPVTIMMVNAVAVAVASARTLYEFPQWSKLLGGAFFSFWVLCHLYPFAKGLLGRRGRVPTIVFVWSGLISMTISLLWVYI
>sb_31917
MDYMLLAEARQPLWRKVPIPSSKINPYRIVIVLRLVVLCFFLKFRITTPAMDAVPLWLASVICELWFAFSWILDQLPKWAPVTRETYLDRLALRYDCRLSPIDFFVSTVDPLKEPPIITANTVLSILAVDYPVDRVSCYVSDDGASMLLFDTLSETAEFARRWVPFCKKFAVEPRAPEFYFSHKIDYLKDKVQPTFVKERRAMKREYEEFKVRINALVAKAQ-----QDGTPWPG-NNTRDHPGMIQVYLGTQGALDHELPRLVYVSREKRPGYNHHKKAGAMNALVRVSAVLTNAPFILNLDCDHYVNNSKAVREAMCFLMDPQLGKKLCYVQFPQRFDGIDRHDRYANRNVVFFDINMKGLDGIQGPVYVGTGCVFNRQALYGYDPPRPESQKSFEKRFGQSPVFIASTLVEDGLPQGADPAALIKEAIHVISCGYEEKTEWGKEIGWIYGSVTEDILTGFKMHCRGWKSVYCTPTRPAFKGSAPINLSDRLHQVLRWALGSVEIFMSRHCPLWYAYGGRLKWLERFAYTNTIVYPFTSIPLLAYCTIPAVCLLTGKFIIPTLNNLASIWFIALFLSIIATSVLELRWSGVSIEDWWRNEQFWVIGGVSAHLFAVFQGFLKVLGGVDTSFTVTSKAADEAFGELYLFKWTTLLVPPTTLIIINMVGIVAGVSDAVNGYGSWGPLFGKLFFSFWVIVHLYPFLKGLMGRQNRTPTIVVLWSILLASIFSLVWVRI
>sb_32612
MEVPLDDEARQPLSRKVSIASSKVNPYRMVIVVRLVVLAFFLRYRILHPVPDAIGLWLVSIICEIWFAISWILDQFPKWFPIDRETYLDRLTLRYESLLSAVDLFVSTVDPLKEPPLVTANTVLSILAVDYPVDKVSCYVSDDGASMLTFEALSETAEFARKWVPFCKKFSIEPRAPEFYFSLKVDYLKDKVQPTFVQERRAMKREYEEFKVRINALVAKAM-----KDGTPWPG-NNTRDHPGMIQVFLGHSGGHDNELPRLVYVSREKRPGFQHHKKAGAMNALIRVSAVLTNAPFMLNLDCDHYINNSKAIREAMCFLMDPQVGRKVCYVQFPQRFDGIDAHDRYANRNTVFFDINMKGLDGIQGPVYVGTGCVFRRQALYGYNPPKGPSHMNFEKRFGQSAAFVTSTLMEEGVPPSSSPAALLKEAIHVISCGYEDKTDWGLELGWIYGSITEDILTGFKMHCRGWRSVYCMPKRAAFKGSAPINLSDRLNQVLRWALGSVEIFFSRHSPLLYGYNGNLKWLERFAYINTTIYPFTSLPLLAYCTLPAVCLLTGKFIMPSISTFASLFFIALFMSIFATGILEMRWSGVSIEEWWRNEQFWVIGGVSAHLFAVVQGLLKVLAGIDTNFTVTSKATDDEFAELYAFKWTTLLIPPTTLLIINIIGVVAGISDAINGYQSWGPLFGKLFFAFWVIVHLYPFLKGLMGRQNRTPTIVVIWSVLLASIFSLLWVRI
>sb_32652
---------MARLFATESVGFARAL-YGVYAVTVSVGICLVLYCRAAG-AGSQAWLWLGMLAAELWFGLCWVVAQSVRWRPVRRRAFRDRLAARHGDKVPCVDIFVCTADPRSEPPILVVSAVLSVMAYSYPADKLSVYLSDDGCSALTFYALWEASRFAKLWLPFCRRHSVEPRSPAAYFSETDDDKLRASLCSDDQEWSLVKESYMEMTERIDSAVMLAKVPEEIHRFYEWDSEVTSLNHQPIVQVLIDGKDRSVSMLPTLVYMAREKRPHYHHNFKAGAMNALIRVSSVISNSPIILNVDCDVYSNNSDSIRDALCFFMDEEMGHKVGFVQYPQNYTNLTKNDIYGNSLNVINEVELCGMDGVGGPAYIGTGCFHRREVLCGRSFTED------------------------YKQDWQNIDEIQEQAKSVATCAYEGNTQWGREVGVKYGCPVEDVVTGLAIQCRGWASVYFNPQRKAFLGLAPTTLAQTLLQHRRFGEGNFSILLSRYCSVLFGH-GKIQLPLQLAYCIYGLWAPSSLPTLYYAIVPSLGLLKGIPVFPEITSPWSIPFVYVSAATYMYSLYEALSSGVTLRGWWNGQRMWIIRRTTSYLFAMVDTVSRLLGLSAMAFAVTPKVSDEDQSRRYEFGSSPELVIVAATALLSLVCLAGGLSRVLAAC--LSEFCLQIVLCGALAAVNVPVYEAMLLRRGRVAFRISVAAFGLVLPACLIWVNV
>sb_33576
--KKDSQAPPPPLSAVHVNR-PLVAANRAMAAVHAALVAAVIAHRVLA-SVVSRHVDVAMALADLTLLFLWTLSQSGLWRPVTRAAFPDRLLAAVRDALPRVDVLVVTADPDKEPPLGVMNTVVSAMALDYPGAALSVYLSDDAGSPLTLLAARKAYAFARAWVPFCRRHSVRCPWPDRYFAGDDDAHGG--REELAEERARVKKLYEKLKADIEAANKDDNIS------GSWTK-AERQDHDAYVEII-SGKEDGDEMPPALVYVAREKRRAWPDHFKAGALNALLRVSGVVSNAPYVLVLDCDMACNSRASAMDAMCFLLDDRPPTNLAFVQFPQMFHNLSHNDIYTNELRYIFGTRWFGLDGVRGPFLSGTGFYVRRDALYGATPPPG-DAGDLKARFGHSDRLVASLRGGG---------RLPPEESLVATCAYEAGTAWGTGVGFMYQSVVEDYFTGYRFFSRGWTSAYCYPEPPAFLGSVPTNLNDVLVQNKRWMSGMLAVGVSHHSPLACRP-LRASLLQAMGYAYFGFAALYAVPVLCYATLPQLCLLHGVPLFPCPAAAAAA-----FASSLLLHLAEVRRGRMDLRTWWNEQRFWVLNALTGQLLGCVSAAQELLGARALDFDLTTKAADA-DGRLYQFTCSTLLLPATTLSVLNAAAIVAGTWKMTF----AGELLPQLFLMCYGAALSYPLLEGMFLRAARVPPRITALSVASAAVLLAVFG--
>sb_34708
MADPGVAIEDRPVFRTEKIKGILLHPYRVLIFVRLIAFTLFVIWRISHRNPDAMWLWVTSIAGEFWFGFSWLLDQLPKLNPINRVPDLAVLRQRFDSRLPGLDIFVTTADPFKEPILSTANSILSILAADYPVERNTCYLSDDSGMLLTYEAMAEAAKFATVWVPFCRKHGIEPRGPESYFELKSHPYMGRSQEDFVNDRRRVRKEYDEFKARINGLEHDIKQRSDAADGNQWEGNHRKGDHAGIVYVLLNHPSHSRVRLPMLVYVSREKRPGFNHEKKAGAMNALTRCSAVISNSPFILNLDCDHYINNSQALRAGICFMLG-RDSDTVAFVQFPQRFEGVDPTDLYANHNRIFFDGTLRALDGMQGPIYVGTGCMFRRITLYGFDPPRINFLPLPKKSYGKSDAFVDTIPRAS-----VADEAMITEAVEVCTAAYEKKTGWGSDIGWVYGTVTEDVVTGYRMHIKGWRSRYCSIYPHAFIGTAPINLTERLYQVLRWSTGSLEIFFSRNNPLFG--STFLHPLQRVAYINITTYPFTALFLIFYTTVPALSFVTGHFIVQRPTTMFYVYLAIVLGTLLILAVLEVKWAGVTVFEWFRNGQFWMTASCSAYLAAVCQVLVKVVFRRDISFKLTSKQPKDPYADLYVVRWTWLMVTPIIIILVNIIGSAVAFAKVLDEWTHWLKVAGGVFFNFWVLFHLYPFAKGLLGRHGKTPVVVLVWWAFTFVITAVLYINI
>sb_35510
MAAEFTTKPWRPLTRKLSIPAAILSPYRLLILIRMVVLALFLMWRIKNKNEDAMWLWGMSVVCELWFGFSWLLDQLPKLCPVNRATDLAVLKDKFESDLPGLDIFVSTADPEKEPPLVTANTILSILAADYPVEKLSCYVSDDGGALLTFEAMAEAASFANMWVPFCRKHNIEPRNPDSYFNLKKDPYKNKVRQDFVKDRRRVKREYDEFKVRINALPDSIRRRSDAADGTHWPGEHTRGDHAGIIQVMLKPPSDDPIRLPMLVYVSREKRPGYDHNKKAGAMNALVRSSAVMSNGPFILNLDCDHYVYNSQAFREGMCFMMD-RGGDRIGYVQFPQRFEGIDPSDRYANHNTVFFDVNMRALDGIMGPVYVGTGCLFRRVALYGFDPPRSKM-SSFPKKFGNSNFLINSIPIAETVPRDLLDASTVAEAISVISCWYEDKTEWGHRVGWIYGSVTEDVVTGYRMHNRGWKSVYCVTKRDAFRGTAPINLTDRLHQVLRWATGSVEIFFSRNNALLA--SRRMKFLQRIAYLNVGIYPFTSIFLIVYCFLPALSLFSGQFIVKTLNVAFLTYLLVITLTLCLLAVLEIKWSGISLEEWWRNEQFWLIGGTSAHLAAVLQGLLKVVAGIEISFTLTSKSGDDEFADLYIVKWTSLMIPPIVIMMVNLIGIAVGFSRTIYEIPQWSKLLGGVFFSFWVLAHLYPFAKGLMGRRGRTPTIVFVWAGLLSITISLLWVAI
>sb_5917
MELPLMDEARQPLSRKIPLPSSQINPYRMIIIIRLVVLGFFFHYRVMHPVPDAFALWLISVICEIWFAMSWILDQFPKWFPIERETYLDRLTLRFDSQLAPIDFFVSTVDPLKEPPLVTANTVLSILSVDYPVDKVSCYVSDDGAAMLTFEALSETSEFAKKWVPFCKRYSLEPRAPEWYFQQKIDYLKDKVAPNFVRERRAMKREYEEFKVRINALVAKAQ-----QDGTPWPG-NNVRDHPGMIQVFLGQSGGHDNELPRLVYVSREKRPGYDHHKKAGAMNALVRVSAVLTNAPYLLNLDCDHYINNSKAIKEAMCFMMDPLLGKKVCYVQFPQRFDGIDRHDRYANRNVVFFDINMKGLDGIQGPIYVGTGCVFRRQALYGYDAPKTKNQQKLEKKFGQSSVFVASTLLENGTLKSASPASLLKEAIHVISCGYEDKTDWGKDIGWIYGSVTEDILTGFKMHCHGWRSIYCIPKRAAFKGSAPLNLSDRLHQVLRWALGSIEIFFSNHCPLWYGYGGGLKCLERFSYINSIVYPWTSIPLLAYCTLPAICLLTGQFITPELNNVASLWFMSLFICIFATSILEMRWSGVGIDDWWRNEQFWVIGGVSSHLFAVFQGLLKVIAGVDTSFTVTSKGGDEEFSELYTFKWTTLLIPPTTLLLLNFIGVVAGVSNAINGYESWGPLFGKLFFAFWVIVHLYPFLKGLVGRQNRTPTIVIVWSILLASIFSLLWVRI
>sb_5941
MDALLNDETRQPLSRKVPIPSSRINPYRMVIVLRLVVLCIFLRYRITHPVNNAYPLWLLSVICEIWFALSWILDQFPKWSPINRETYLDRLALRYDSQLAPVDIFVSTVDPMKEPPLVTANTVLSILAVDYPVDKVSCYVSDDGAAMLTFDALSETSEFARKWVPFCKKYNIEPRAPEWYFAQKIDYLKDKVQTSFVKERRAMKREYEEFKVRINALVAKAQ-----QDGTPWPG-NNTRDHPGMIQVFLGHSGGLDNELPRLVYVSREKRPGFQHHKKAGAMNALVRVSAVLTNGQYMLNLDCDHYINNSKALREAMCFLMDPNLGRNVCYVQFPQRFDGIDRNDRYANRNTVFFDINLRGLDGIQGPVYVGTGCVFNRTALYGYEPPVKKSQMSLEKRFGQSSVFVASTLMEYGVPQSATPESLLKEAIHVISCGYEDKTDWGTEIGWIYGSVTEDILTGFKMHARGWRSIYCMPKRPAFKGSAPINLSDRLNQVLRWALGSIEILFSRHCPIWYGYGGRLKFLERFAYINTTIYPLTSIPLLLYCILPAVCLLTGKFIIPKISNLESVWFISLFISIFATGILEMRWSGVGIDEWWRNEQFWVIGGISAHLFAVFQGLLKVLAGIDTSFTVTSKATEGDFAELYMFKWTTLLIPPTTILIINLIGVVAGTSYAINGYQSWGPLFGKLFFAFWVIVHLYPFLKGLMGKQNRTPTIVLVWATLLASIFSLLWVRI
>sb_6348
MEALLNDETRQPLSRKVPLPSSRINPYRMVIVLRLIVLSIFLHYRITNPVRNAYPLWLLSVICEIWFALSWILDQFPKWFPINRETYLDRLALRYDSQLAAVDIFVSTVDPMKEPPLVTANTVLSILAVDYPVDKVSCYVSDDGAAMLTFDALAETSEFARKWVPFVKKYNIEPRAPEWYFCQKIDYLKDKVHPSFVKDRRAMKREYEEFKVRINGLVAKAQ-----QDGTPWPG-NNTRDHPGMIQVFLGHSGGLDNELPRLVYVSREKRPGFQHHKKAGAMNALVRVSAVLTNGQYMLNLDCDHYINNSKALREAMCFLMDPNLGRSVCYVQFPQRFDGIDRNDRYANRNTVFFDINLRGLDGIQGPVYVGTGCVFNRTALYGYEPPIKQSQMSLEKRFGQSAAFVASTLMEYGVPQSATPESLLKEAIHVISCGYEDKTEWGTEIGWIYGSVTEDILTGFKMHARGWRSIYCMPKRPAFKGSAPINLSDRLNQVLRWALGSVEILFSRHCPLWYGYGGRLKFLERFAYINTTIYPLTSIPLLIYCILPAICLLTGKFIIPEISNFASIWFISLFISIFATGILEMRWSGVGIDEWWRNEQFWVIGGISAHLFAVFQGLLKVLAGIDTNFTVTSKASDGDFAELYMFKWTTLLIPPTTILIINLVGVVAGISYAINGYQSWGPLFGKLFFAFWVIVHLYPFLKGLMGRQNRTPTIVVVWAILLASIFSLLWVRI
>sb_6436
-------MERQRLFATEKHG-GRAL-YRLHAVTVFLGICLLLGYRATH----GRAAWLGMLAAELWFAFYWVITQSVRWCPIRRRAFVDRLAARFGDRLPCVDIFVCTADPQSEPPSLVMATVLSLMAYNYPPEKLSVYLSDDGGSILTFYAMWEISAFAKHWLPFCRRYNIEPRSPAAYFAASDKPHDP----HALQEWSSVKDLYEEMTERIDSAARSGKVPEEIHKFSEWN-GITSKDHHPIVQILIDGKNSNANVLPTLVYMAREKRPQYHHNFKAGAMNALIRVSSVISNSPIIMNVDCDMYSNNSDSIRDAMCFFLDEEMGHKIAFVQYPQNYNNMTKNNIYGNSLNVINEVELSGLDTWGGPLYIGTGCFHRRETLCGRRFTKD------------------------YKEDWSCIEKTEEKAKSLATCTYEHNTQWGDEMGLKYGCPVEDVITGLAIHCRGWESVYSNLPRAGFIGVGPTTLAQTILQHKRWSEGNFSIFLSKFCPFLYGH-GKTKLPHQMGYSIYGLWAPNSLPTLYYVVIPSLFLLKGIPLFPEVMSPWITPFIYVSVVKNIYSAYEALSCGETLRGWWNAQRMWMVKRITSYLYGVIDTIRKVLGLSNMGFVVSPKVSDEDESKRYEFGPSSEYVIIATIALLNLVCLVGGLYQIILKA--LNVFFLQVILCGVLVIINVPIYEAMFLRRGRIPFSVTLASIGFVMLALFVPFF-
>sb_6759
M--KDLTDAYEPLSRVIPISKNKLTPYRAVIIMRLIVLGLFFHYRITNPVNSAFGLWMTSVICEIWFGFSWILDQFPKWYPINRETYVDRLTARY-SGLAPVDFFVSTVDPLKEPPLITANTVLSILAVDYPVEKISCYVSDDGSAMLTFESLAETAEFARKWVPFCKKYTIEPRAPEFYFSQKIDYLKDKIHPSFVKERRAMKRDYEEYKVRINALVAKAQ-----QDGTPWPG-NNPRDHPGMIQVFLGETGARDNELPRLVYVSREKRPGYQHHKKAGAMNALVRVSAVLTNAPYILNLDCDHYVNNSKAVREAMCFMMDPTVGRDVCYVQFPQRFDGIDRSDRYANRNVVFFDVNMKGLDGIQGPVYVGTGCCFYRQALYGYGPPSLPSQMSFEKSFGQSSVFIESTLMENGVPESVNPATLIKEAIHVISCGYEEKTEWGKEIGWIYGSVTEDILTGFKMHCRGWRSIYCMPVRPAFKGSAPINLSDRLHQVLRWALGSVEIFLSRHCPLWYGYGGRLKWLQRLSYINTIVYPFTSLPLVAYCCLPAICLLTGKFIIPTLSNAATIWFLGLFMSIILTSVLELRWSGIGIEDWWRNEQFWVIGGVSAHLFAVFQGILKMIAGLDTNFTVTAKATDAEFGELYVFKWTTVLIPPTSILVLNMVGVVAGFSAALNGYESWGPLFGKVFFAMWVIMHLYPFLKGLMGRQNRTPTIVVLWSVLLASVFSLLWVKI
>sb_7226
M-KLQLQ-----LQERVPLPR---TAWKLADLAVLFLLLALLAHRVSS-VGGGGGCCVAALICEAWFTVVWLLNMNAKWNPVRFDTHPERLAERMDGELPAVDMFVTTADPKLEPPLVTVNTVLSLLALDYPAGKLSCYVSDDGCSAATCYALREAAEFAKLWVPFCMKHGVKVRAPFVYFS-ERGAAADDDDAEFLRAWTSMKNEYEELVRRIENAEE-SLVRRGDGEFAEFVG-ADRRNHPTIIKVLNDSKNAAGDGIPSLIYVSREKRPTQHHYFKAGAMNVLTRVSGVVTNAPIMLNVDCDMFANNPQVALHAMCLLLGFDDELHSGFVQAPQKFYGGLKDDPFGNQMQ----KVGFGVAGLQGIFYGGTGCFHRRKVIYGVPPD--SSYKELHKKFGSSKELIESARSIITEVVA-DLTSLIEAAKQVSACSYETGTSWGQEVGWVYGSMTEDVLTGQRIHAAGWRTALLNPDPPAFLGGAPTGGPGSLTQYKRWATGLLEILLSRHNPFLLAAFKRLDLRQCVAYLVIDVWAIRAPFELCYALLGPYCVIANHSFLPKASEPGFVILLALFLGYNVYNLGEYKDCRLSVRAWWNNHRMQRIVSSSAWLLAFLTVVLKTLGLSETVFEVTRKEQVA-DPGRFTFDSSPVFIPPTALTMLSIVAVVFGAWRLVAV-PSSGPGVGEFVCCGWLVLCFWPFVRGLVSKSYGIPWNVRLKAALLVAAFVHLSTWK
>sb_8544
--KKSASVERLLLVRTTKLSTITIKLYRLMIIVRMGIFVMFFKWRISTAKSTVLGMWMVSIAGELWFALMWVLDQLPKMQPVRRTVYVSALDE---SMLPAMDVFVTTADTEKEPPLVTVNTILSILAADYPAEKLTCYVSDDGGAQITRDTVAEAARFAGLWVPFCRKHAVEPRNPEAYFSARRGDYKGRAWPELARDRRRVRREYEELRLRIDALQAGDLRRQQ-ADGSCWRR-GTAEDHAGAVELVLDTPGSTPVRVPALVYMCREKRRGRVHHGKAGAMNALLRASAVLSNAPFLLNLDCDHYVNNSQALRAGVCHLLDGEEGSDVAFVQFPQRFDGVDPADRYANHNRVFFDCTELGLDGLQGPIYVGTGCIFRRAALYGVEPPLWRGKGTEADKLAVSTPFLRSVHAVLPPASSSFDAAAVVEATALVSCGYEDGTAWGRDIGWMYGSVTEDVATSFCMHRRGWRSAYCATAPDAFRGTAPINLTDRLYQVLRWAAGSLEILFSRNNALLAG-GGRLHPLQRLAYLNTTVYPFTSIFLIAYCLFPAIQLVTGSIIIRPPSATYIAFVAALMLTLAMVAVLEARWSGIALVDWWRNQQFWMVSATSAYLAAAVQVALKVAAGKEISFKLTSKQRKDRFAELYAVRWTVLMVPTAMVLAVNLTSMVAAMMEGGS----RDAGVFALAFNAYVVVHLYPFALGLMGRWSNTLSPVLVAFFTVRLLCFVLYVRI
>sb_8636
M------GRRPLLFRTYRVKGILLHPYRLLTLLRLIAIILFFIWRIRHPYADGMWLWWISIVGDFWFGVTWLLNQVAKLNPIKRVPDLTLLSQQFDSNLPRLDVFINTVDPINEPMIYTMNSILSILAVDYPIDRTATYLSDDGGSIIHYEGLLETANFAKLWVPFCRKHSIEPRAPESYFSVKSRPYTGNVPDEFADDHRCMSKEYDEFKVRLDALFTKIPERSDAADGTQWPGNHKKGQHAGIVKVMLNHPGDEPVRLPMLVYISREKNPSYDHQKKAGAMNVQLRVSALLTNAPFIINFDGDHYVNNSQAFRAAMCFMLDRRDGDNTAFVQFPQRFDDVDPTDRYCNHNRVFFDATLLGLNGIQGPSYVGTGCMFRRIAVYGIDPPRWRKLVDNPNKYGNSMPFINSIPSAA------HEESVMEELNNVMKCAYEDGTEFGKEIGWVYNIATEDVVTGFRVHRTGWRSMYCRIEPDAFRGTAPINLTERLYQILRWSGGSLEMFFS-HCPLLA--GRRLNFMQRIAYTNMTAYPISSVFLVFYLLFPVIWIFRGEFYIQKPFPTYVLYLVIVIVMTELIGMVEIKWAGLTLLDWIRNEQFYIIGATAVYPLATLHIVLKVLRGNGVSFKLTAKQANEKYAEMYVVQWAPLLIPTIVVIAVNVGAIGAAIGKAIVSLLQMADASLGLVFNAWILVLIYPFALGIIGRWSKRPYILFILFMIGFVVVAAVVVAI
>sb_8653
-------GGRPLMFREKKVKPALLYPYRTLILIRLIAVILFIGWRIKHNNSDVMWFWTTSVVADVWFAFSWLLYQMPKFNPIKRSPDLDALRQYYDSILPAIDVFVTTADPIDEPVLYTMNSILSILAVDYPIDRYACYLSDDSGTLIEYDALAETAKFAALWAPFCRKHSIEPRAPESYFQREGMIYNGKSPSEFINDYRHVNVEYQRYKARLEMLTSTIRERSNFANGTQWPGNHRKGHHEGVVQVVLEPPNGGKARLPMLVYMARGKSPCYDHNKKAGNLNAQLRVSALLSNAPFVINFDCDHYINDSRALQAAMCFMLDSREGDNIAFVQFPQRFENVDPTDRYGNHNRVFFDGAMYALNGIQGPSYLGTGCMFRRLALYGIDPPRWR-ILVDSSKFGNSIPFLNSVLQSL------LDDSFIAEMMLVISSSFDIGTDWGRGVGYIYEMATEDMVTGFRIHKQGWHSMYCTMDVDTFCGTAPINLTERLYQIVRWAGGSVEMFFSHNNPLLA--GCRLHPMQRIVYLNYNIYPITSLFLLLYALCPVMWLLPEEILIQRPFTRYVVFLIIIIALIHTIGIMEIKWAGTKWLDWWRNEQFFMIASLSAYPTALLHIVVKLLTGKGIRFRVTSKQTEDKYAEMYEMRWVPMLIPAMVALFSNTMAIGVAIGKAIVPKTQRLHAMLGLLFNVWLMILLQPFALALIGRWSKKPSILFILFPVAFVVFALVYICV
>sb_8887
MA------GRALLFRKYKVKGALLHPYRLLIIIRLIAVLVFFAWRIRHNKSDIMWFWTMSIVGDVWFGFSWLLNQLPKFNPVKTIPDLAALKRHFGSRLPGIDVFVTTADPIDEPILYTMNCVLSILAVDYPVDRLACYLSDDSGALVLYEALVEVGKFAPLWVPFCRKYSIEPRAPESYFEHVAPPQAGRVTQEFLNDYRRVQMEYDEFKVRLDNLPDAICKRSDVANGTQWPGNHRKGHHAPIAKVVLEHPNRGQERLPMLVYVSREKNPNYDHNKKAGALNAQLRASALLSNAQLIINFDCDHYINNSQALSSAVCFMLDQRDGDNTAFVQFPQRFDNVDPTDRYGNHNRVFFDGTMLALNGLQGPSYLGTGCMFRRLALYGIDPPHCR-ITAEASRFGNSTIFLDSVSKAL------IDDTFLAELERVVTCSYDKGTDWGKGVGYIYDIATEDIVTGFRIHGQGWRSMYCTMEHDAFCGVAPINLTERLHQIVRWSGGSLEMFFSHNNPFIG--GHRIQPLQRVSYLNMTVYPVTSVFILIYALSPVMWLIPDEVYIQRPFTRYVVYLLVIIVMIHMIGWLEIKWAGVTWLDYWRNEQFFMIGSTSAYPMAVLHMAVNLLTKKGIHFRVTSKQTNDKFADLYDFRWVPMLIPTMTVLICNVGAIGVALGKTVVTAAKKMHAALGLLFNIWIMFLLYPFALAIMGRWAKRPIILVVLLPVVFALVALLYVGV
>sb_9083
MA------GRALLFRKYKVKGGLLHPYRLLIIIRLIAVLVFFAWRIRHNKSDIMWFWTMSIVGDVWFGFSWLLNQLPKFNPVKTIPDLAALKQQFASRLPGIDVFVTTADPIDEPILYTMNCVLSILAVDYPVDRLACYLSDDSGALILYEALVEVGKFAPLWVPFCRKYSIEPRAPESYFEHVAPPQAGRVTQEFLNDYRRVQMEYDEFKVRLDILPDAIRKRSDVANGTQWPGNHRKGHHAPIAKVVLHHPSSGQERLPMLVYVSREKNPSYDHNKKAGALNAQLRASALLSNAQLVINFDCDHYINNSQALSSAVCFMLDQRDGDNTAFVQFPQRFDNVDPTDRYGNHNRVFFDGTMLALNGLQGPSYLGTGCMFRRLALYGIDPPHCR-ITAEASRFGNSTIFLDSVSKAL------IDDTFLAELERVVTCSYDQGSDWGKGVGYIYDIATEDIVTGFHIHGQGWRSMYCTMEHDAFCGVAPINLTERLHQIVRWSGGSLEMFFSHNNPFIG--GRRIQPLQRVSYLNMTVYPVTSVFILIYALSPVMWLIPDEVYIQRPFTRYVVYLIIIVVMIHMIGWLEIKWAGVTWLDYWRNEQFFMIGSTSAYPMAVLHMVVNLLTKKGIHFRVTSKQTNDKFADLYDFRWVPMLIPTMAVLVCNVGAIGVALGKIVVTAAKKMHAALGLLFNIWIMFLLYPFALAIMGRWAKRPIILVILLPVVLVLVAILYVGL
>sb_9519
MELQMADDARLPLSRIVPISPNELNLYRIVIVLRLIILCFFFQYRITHPVTDAYGLWLVSVICEVWFALSWLLDQFPKWYPINRETYLDRLAL---SQLAPIDVFVSTVDPLKEPPLITANTVLSILAVDYPVDKVSCYVSDDGSAMLTFEALSETAEFARKWVPFCKKHNIEPRAPEFYFAQKIDYLKDKIQPSFVKERRAMKREYEEFKVRINALVAKAQ-----ADGTPWPG-NNPRDHPGMIQVFLGHSGGLDNELPRLVYVSREKRPGFQHHKKAGAMNALIRVSAVLTNGAYLLNVDCDHYFNSSKALREAMCFMMDPALGRKTCYVQFPQRFDGIDSHDRYANRNIVFFDINMKGLDGIQGPVYVGTGCCFNRQALYGYDPVLTESQKSLEKRFGQSPIFIASTFMTQGIPPSTNPASLLKEAIHVISCGYEDKTEWGKEIGWIYGSVTEDILTGFKMHARGWISIYCMPLRPCFKGSAPINLSDRLNQVLRWALGSVEILLSRHCPIWYGYNGRLKLLERLAYINTIVYPITSIPLIAYCVLPAICLLTNKFIIPEISNYAGAFFILLFASIFATGILELRWSGVGIEDWWRNEQFWVIGGTSAHLFAVFQGLLKVLAGIDTNFTVTSKATDGDFAELYVFKWTSLLIPPTTVLVINLVGIVAGVSYAINGYQSWGPLFGKLFFAIWVILHLYPFLKGLMGKQNRTPTIVIVWSILLASIFSLLWVKI
>sm_14186
MPSSFKDKARRPLTRKTNVSAAILSPYRLLVFVRLAALGLFITWRIRHPNPEAMWLWGLSIVCELWFAFSWILDQLPKLCPVNRTTNLAVLKDEFESDLPGIDIFVSTADPEKEPSLVTANTILSILAAEYPVEKLCCYLSDDGGSLLTFEALAEAASFSRIWVPFCRKHSIEPRNPEAYFMLKGDPTKNKVRADFVKDRRRVKREYDEFKVRINGLGDAIRRRSDAADGTHWPGEHGRGDHAGIIQVMLAPPSSEPIRLPMLVYVSREKRAGYDHNKKAGAMNALVRTSAIMSNGAFILNLDCDHYVYNSLAFREGMCFMMD-NGGDRIGFVQFPQRFEGIDHNDRYANHNTVFFDVNMRALDGIQGPVYVGTGCLFRRVALYGFDPPRCKAQTLLPKRYGTSTSFVASISNAEISPREPLDAATVAEAINVISCWYEDKTEWGQNVGWTYGSVTEDVVTGYTMHNKGWKSVYCVTKRDAFRGTAPINLTDRLHQVLRWATGSVEIFYSRNNALFA--STRMKFLQRIAYLNVGIYPFTSIFLTVYCFLPALSLLTGKFIVQTLNVTFLVYLLIITVTICLLAVLEIRWSGITLDEWWRNEQFWVIGGTSAHLVAVFQGLLKVIAGIDISFTLTSKNSDDEFAELYMVKWSALMIPPLTIMMVNLIAIAVAVSRTVYPVPQWSKLLGGVFFSVWVLFHLYPFSKGLMGRRRRTPTIIFVWSGLLAIVISLLWVSL
>sm_16435
MELPVMDQARQPLSRKVPIASSLVNPYRMVIVIRLVALAFYFRFRILNPVGNAYGLWLTSVVCEIWFALSWIAHQLPKWIPVVRETYLDRLALRYECGLPAIDVLVATEDPFKDPLLATTNAVLSVLSVDYPVEKLSCYVSDDSAAMLTFEGLCETSEFARKWVPFCRSFNVEPRAPQVYFAQKIDYADTKFQSSF--------REYEEFKVRINALVEKAA-----QNGTPWPG-TNSRDHPGMIQVFLGHSGGHDNELPRLVYVSRERRPGFKHHNKAGAMNALVRVSAVLTNAPYVVDVNCADYVNNSRALREAMCLMMDTMVGKKACFVQFPQRFGSHD------NEHAVFFDINLKGLDGIQGPMYVGRGCVFRRQALYGVCAPVSGDEKRLEKRYGQSPVFVASTRQE-AVPSSLSTSALLKEAIHVISCGYEDKSEWGKEVGWIYGG--GDCVAGMLMHARGWRSTYCMPQRPAFKSCGLLDVAGKLEQLLVQSMASMELVLSKHCPLWYGYGGRLKLLQRLAYLSSAFHPLNSIPLVVYTTLPAVCLLTGKFILPELGRSASLLLVTVLLCIGASAILEMRWSGVSAEEWWQDEQLWVIGGVSSHLVALFQGLVKVLGGGDS-FSFEAPTCTG-------TGWSSLLVPPLTILVINMVGVAAGLSDTLNGYESWGPLLGKLLFAFWVISHLYPFLKATMARHNRTPTIVIVWSILLASIFSLLWVRI
>sm_18364
MELPIMDEARQPLSRKVPIPSSRINPYRMIIVIRLVILGFFFRYRIMNPVRDAYPLWLTSIICEIWFALSWILDQFPKWLPIERETYLDRLSLRYESQLASVDVYVSTVDPMKEPPLVTANTVLSILSVDYPVDKVSCYVSDDGAAMLTFEALSETSEFARKWVPFCKKFNIEPRAPEWYFAQKIDYLKDKVQPSFVKERRAMKREYEEFKVRINALVAKAQ-----QDGTPWPG-NNTRDHPGMIQVFLGHSGGHDNELPRLVYVSREKRPGFNHHKKAGAMNALVRVSAVLTNAPYFLNLDCDHYINNSKAVREAMCFMMDPTLGRKVCYVQFPQRFDGIDRHDRYANRNTVFFDINMKGLDGIQGPVYVGTGCVFRRQSLYGYEAPAGESQKNFEKRFGQSPVFIASTLLEHGVPQSASPASLLKEAIHVISCGYEDKTEWGKEIGWIYGSVTEDILTGFKMHARGWRSIYCMPQRAAFKGSAPINLSDRLNQVLRWALGSVEIFLSRHCPLWYGYGGRLKWLERFAYINTTVYPLTSIPLVAYCTLPAVCLLTGKFIIPEISNFASLWFISMFVSIFATAILEMRWSNVGIEEWWRNEQFWVIGGVSSHLFAVFQGLLKVLAGIDTNFTVTSKATDEEFGELYTLKWTTLLVPPTTLLIINLVGVVAGLADAINGYQSWGPLFGKLFFAFWVIVHLYPFLKGLMGRQNRTPTIVIVWSILLASIFSLLWVRI
>sm_18747
M-PAFNERSKRPLARKSSIPAAIISPYRFLVLFRMVVLVLFLMWRVTNPNRDAVWLWGMSVACEIWFAFSWLLDQLPKLVPVNRHTDLEALKERFESDLPGVDLFVSTADPEKEPPLVTANTILSILAAEYPVEKTACYLSDDGGALLTFEALAEAASFAQTWVPFCRKHVIEPRNPETYFALRGDPTKNKSRPDFVKDRRRVKREYDEFKVRINGLPEAIRRRSDASDGTHWPGEHGRGDHAGIIQVMLAPPSSDPTRLPMLVYVSREKRPGYDHNKKAGAMNALVRASAIMSNGAFILNLDCDHYIYNALAIREAMCFMMD-RTGDQICYVQFPQRFEGIDPNDRYANHNSVFFDVNMRALDGIQGPVYVGTGCCFRRTALYGFDPPRVKL-QLLPKRFGNSAGFAASVPVAELAPREPLDATTVAEAIHVISCFYEGKTEWGQRVGWIYGSVTEDVVTGFRMHNRGWRSIYCVTKVDAFHGTAPINLTDRLHQVLRWATGSVEIFFSRNNALFA--NTRLKFLQRIAYLNVGVYPFTSIFLVVYCFLPALSLFTGEFIVQTLSTTFLVYLFVITLTLCLLAVLEIRWSGITLDEWWRNEQFWLIGGTSAHLVAVLQGLLKVVAGIDISFTLTSKAAQDVYADLYIVKWSALMIPPITIMLTNLIAIAVAVSREIYEVPRWSQLLGGVFFSFWVLCHLYPFAKGLMGRKGRAPTIVFVWAGLLAIIISLLWVSL
>sm_19323
MAPAFNERSKRPLARKSSIPAAIISPYRFLVLFRMVVLVLFLMWRVRNPNRDAVWLWGMSVACEIWFAFSWLLDQLPKLVPVNRHTDLEALKERFESDLPGVDLFVSTADPEKEPPLVTANTILSILAAEYPVEKTACYLSDDGGALLTFEALAEAASFAQTWVPFCRKHVIEPRNPETYFALRGDPTKNKSRPDFVKDRRRVKREYDEFKVRINGLPEAIRRRSDASDGTHWPGEHGRGDHAGIIQVMLAPPSSDPTRLPMLVYVSREKRPGYDHNKKAGAMNALVRASAIMSNGAFILNLDCDHYIYNALAIREAMCFMMD-RTGDQICYVQFPQRFEGIDPNDRYANHNSVFFDVNMRALDGIQGPVYVGTGCCFRRTALYGFDPPRVKL-QLLPKRFGNSAGFAASVPVAELVPREPLDATTVAEAIHVISCFYEGKTEWGQRVGWIYGSVTEDVVTGFRMHNRGWRSVYCVTKVDAFHGTAPINLTDRLHQVLRWATGSVEIFFSRNNALFA--NTRLKFLQRIAYLNVGVYPFTSIFLVVYCFLPALSLFTGEFIVQTLSTTFLVYLFVITLTLCLLAVLEIRWSGITLDEWWRNEQFWLIGGTSAHLVAVLQGLLKVVAGIDISFTLTSKAAQDVYADLYIVKWSALMIPPITIMLTNLIAIAVAVSREIYEVPRWSQLLGGVFFSFWVLCHLYPFAKGLMGRKGRAPTIVFVWAGLLSIIISLLWVSL
>sm_19975
M-PKFNEKARKPMSRKTGVSAAILSPYRLLVIVRLAVLGLFLEWRVRHPNRDAMWLWGISVVCEIWFAFSWVLDQLPKLCPVNRATDLNALKDRFESDLPGIDVFVSTADPDKEPTLVTANTILSILAAEYPVEKLCCYLSDDGGALISFEGLAEAASFARFWVPFCRKHDIEPRNPETYFLLKGDPTKNKLRSDFVKDRRRVKREYDEFKVRINGLPDAIRRRSDAADGTHWPGDHSRGDHAGIIQVMLAPPSSEPIRLPMLVYVSREKRPGYDHNKKAGAMNALVRTSAIMSNGAFILNLDCDHYIFNSLALREAMCFMMD-RGGDRLCYVQFPQRFEGIDPNDRYANHNTVFFDVNMRALDGVQGPVYVGTGCVFRRIALYAFDPPRHKA-QLVPKRFGNSISFLESIPVAETEPREPLDAATVAEAINAISCWYEDKTEWGHRVGWIYGSVTEDVVTGFRMHDRGWRSVYCVTKRDAFRGSAPINLTDRLHQVLRWATGSVEIFFSRNNALFA--SSRLKFLQRIAYLNVGIYPFTSIFLLVYCFLPALSLFTGQFIVQTLNVTFLVYLLTITVTLCLLAVLEIKWSGITLDEWWRNEQFWVIGGTSAHLAAVLQGLLKVIAGVDISFTLTSKAGDDAYADLYIVKWSALMIPPITIMMTNLIAIGVGVSRTIYEIPQWSRLLGGVFFSAWVLFHLYPFAKGLMGRRGRTPTIVFIWSGLLAIVISLLWVSI
>sm_21150
MPSSFKDKARRPLTRKTNVSAAILSPYRLLVFVRLAALGLFITWRIRHPNPEAMWLWGLSIVCELWFAFSWILDQLPKLCPVNRTTNLAVLKDEFESDLPGIDIFVSTADPEKEPSLVTANTILSILAAEYPVEKLCCYLSDDGGSLLTFEALAEAASFSRIWVPFCRKHSIEPRNPEAYFMLKGDPTKNKVRADFVKDRRRVKREYDEFKVRINGLGDAIRRRSDAADGTHWPGEHGRGDHAGIIQVMLAPPSTEHIRLPMLVYVSREKRAGYDHNKKAGAMNALVRTSAIMSNGAFILNLDCDHYVYNSLAFREGMCFMMD-NGGDRIGFVQFPQRFEGIDHNDRYANHNTVFFDVNMRALDGIQGPVYVGTGCLFRRVALYGFDPPRCKAQTLLPKRYGTSTSFVASISNAEISPREPLDAATVAEAINVISCWYEDKTEWGQNVGWTYGSVTEDVVTGYTMHNKGWKSVYCVTKRDAFRGTAPINLTDRLHQVLRWATGSVEIFYSRNNALFA--STRMKFLQRIAYLNVGIYPFTSIFLTVYCFLPALSLLTGKFIVQTLNVTFLVYLLIITVTICLLAVLEIRWSGITLDEWWRNEQFWVIGGTSAHLVAVFQGLLKVIAGIDISFTLTSKNSDDEFAELYMVKWSALMIPPLTIMMVNLIAIAVAVSRTVYPVPQWSKLLGGVFFSVWVLFHLYPFSKGLMGRRRRTPTIIFVWSGLLAIVISLLWVSL
>sm_2171
MELPIMDESRQPLSRKIPIASSKINPYRMIIVVRLVVLAFFLRYRILNPVKNAYGLWLTSIICEVWFAISWILDQFPKWLPINRETYLDRLALRYDSQLCAVDIFVSTVDPMKEPPIVTANTVLSILAVDYPVDKVSCFVSDDGAAMLTFEALSETSEFARKWVPFCKKFSIEPRAPEMYFAQKIDYLKDKVQPSFVKERRAMKREYEEFKVRMNALVAKAQ-----QDGTPWPG-NNIRDHPGMIQVFLGHSGGHDNELPRLVYVSREKRPGFQHHKKAGAMNSLVRVSAVLTNAPYLLNLDCDHYINNSKALREGMCFMMDPTVGKRVCYVQFPQRFDGIDKNDRYANHNTVFFDINLRGLDGVQGPVYVGTGCMFRRQALYGYDPPPKQSQKNFEKRFGQSPVFVASTFLENGVPESATPASLLKEAIHVISCGYEDKTDWGKEIGWIYGSVTEDILTGFKMHARGWKSIYCMPARPAFKGSAPINLSDRLHQVLRWALGSVEIMLSRHCPIWYGYGGGLKLLQRVAYINTIVYPLTSIPLVAYCTLPAICLLTNKFIIPTISNFASLWFISLFVSIFATGILEIRWSGVGIDEWWRNEQFWVIGGVSSHLFAVFQGLLKVLAGIDTNFTVTTKAADEDFAELYTFKWTTLLIPPTTLLVINMVGVVAGLSDAINGYQSWGPLFGKIFFAFWVIVHLYPFLKGLMGRQNRTPTIVIVWSILLASIFSLLWVRI
>sm_28036
MELPVMDQARQPLSRKVPIASSLVNPYRMVIVIRLVALAFYFRFRILNPVGNAYGLWLTSVVCEIWFALSWIAHQLPKWFPVVRETYLDRLALRYECGLPAIDVLVATEDPFKDPLLATANAVLSVLSVDYPVEKLSCYVSDDSAAMLTFEGLCETSEFARKWVPFCRSFNVEPRAPQVYFAQKIDYADTKFQSSF--------REYEEFKVRINALVEKAA-----QDGTPWPG-TNSRDHPGMIQVFLGHSGGHDNELPRLVYVSRERRPGFKHHNKAGAMNALVRVSAVLTNAPYVVDVNCADYVNNSRALREAMCLMMDTMVGKKACFVQFPQRFGSHD------NEHAVFFDINLKGLDGIQGPMYVGRGCVFRRQALYGVCAPVSGDEKRLEKRYGQSPVFVASTRQE-AVPSSLSTSALLKEAIHVISCGYEDKTEWGKEVGWIYGG--GDCVAGMLMHARGWRSTYCMPQRPAFKSCGLLDVAGKLEQLLVQSMASMELVLSKHCPLWYGYGGRLKLLQRLAYLSSAFHPLNSIPLVVYSTLPAVCLLTGKFILPELGRSASLLLMTVLLCIGASAILEMRWSGVSAEEWWQDEQLWVIGGVSSHLVALFQGLVKVLGGGDS-FSFEAPPCTG-------TGWSSLLVPPLTILVINMVGVAAGLSDTLNGYESWGPLLGKLLFAFWVISHLYPFLKAIMARHNRTPTIVIVWSILLASIFSLLWVRI
>sm_4713
MELPIMDEARQPLSRKVPLPSSKINPYRMVIVLRLVILGFFFRYRLLNPVPNAFGLWLTSVICEIWFAFSWILDQFPKWFPINRETYLDRLSLRYESQLAAVDIFVSTVDPMKEPPLVTANTILSILSVDYPVDKVSCYVSDDGSAMLTFEGLSETSEFARKWVPFVKKYNIEPRAPEMYFAQKIDYLKDKVQPSFVKERRAMKREYEEFKVRVNAMVAKAQ-----QDGTPWPG-NNTRDHPGMIQVFLGHSGGHDNELPRLVYVSREKRPGFNHHKKAGAMNALVRVSAVLTNAPFLLNLDCDHYINNSKALREAMCFMMDPTMGKGVCYVQFPQRFDGIDRNDRYANHNTVFFDINLKGLDGLQGPVYVGTGCTFRRQALYGYDPPKKTSEKFFEKRFGQSPVFVSSTLLEQGVPEDASPASLLKEAIHVISCGYEDKTEWGKEIGWIYGSVTEDILTGFKMHSRGWRSIYCMPARPAFKGSAPINLSDRLHQVLRWALGSVEILLSRHCPIWYGYSGRLKWLQRLAYINTIVYPLTSIPLVAYCTLPAVCLLTNKFIIPTISNFDSLWFISLFLSIFATGILELRWSGVGIDEWWRNEQFWVIGGVSSHLFAVFQGLLKVLAGIDTNFTVTSKSADEDFGELYEFKWTTLLIPPTTLIIVNLVGVAAGISDAVNGYQSWGPLFGKIFFAFWVIVHLYPFLKGLMGRQNRTPTIVVVWSILLASIFSLLWVRI
>sm_4796
MEAPLTDESRQPLSRKIPIASSKINPYRMIIIIRLAVLGIFLRYRILNPVKNAYGLWLTSVICEIWFAFSWILDQFPKWFPINRETYLDRLSLRYESQLSSVDIYVSTVDPLKEPPLVTANTVLSILAVDYPVDKVSCYVSDDGAAMLTFEALAETSEFARKWVPFCKKFSIEPRAPEMYFAQKIDYLKDKVQPTFVKDRRAMKREYEEFKVRINALVAKAH-----QDGTPWPG-NNTRDHPGMIQVFLGHSGGHDNELPRLVYVSREKRPGFNHHKKAGAMNSLVRVSAVLTNAPFLLNLDCDHYINNSKALREAMCFMMDPLVGKRVCYVQFPQRFDGIDIHDRYANRNTVFFDINLRGLDGVQGPVYVGTGCVFRRQALYGYEPPVKNSQKSFEKRFGQSSVFIASTLAENGVPEAASPAALLKEAIHVISCGYEDKTDWGKEIGWIYGSVTEDILTGFKMHARGWRSIYCMPPRAAFKGSAPINLSDRLNQVLRWALGSVEIMLSRHCPIWYGYGGGLKFLERVAYINTIVYPLTSIPLLAYCTLPAVCLLTNKFIIPEISNFASLFFISLFISIFATGILEMRWSGVGIDEWWRNEQFWVIGGVSAHLFAVFQGLLKVLAGIDTNFTVTSKTSDEEFGELYAFKWTTLLIPPTTLLVINMIGVVAGISDAINGYQSWGPLFGKIFFAFWVIVHLYPFLKGLMGRQNRTPTIVVVWSVLLASIFSLLWVRI
>sm_5174
MELPIMDESRQPLSRKIPIASSKINPYRMIIVVRLVVLAFFLRYRILNPVKNAYGLWLTSIICEVWFAISWILDQFPKWLPINRETYLDRLALRYDSQLCAVDIFVSTVDPMKEPPIVTANTVLSILAVDYPVDKVSCFVSDDGAAMLTFEALSETSEFARKWVPFCKKFSIEPRAPEMYFAQKIDYLKDKVQPSFVKERRAMKREYEEFKVRMNALVAKAQ-----QDGTPWPG-NNVRDHPGMIQVFLGHSGGHDNELPRLVYVSREKRPGFQHHKKAGAMNSLVRVSAVLTNAPYLLNLDCDHYINNSKALREGMCFMMDPTVGKRVCYVQFPQRFDGIDKNDRYANHNTVFFDINLRGLDGVQGPVYVGTGCMFRRQALYGYDPPPKQSQKNFEKRFGQSPVFVASTFLENGVPESATPASLLKEAIHVISCGYEDKTDWGKEIGWIYGSVTEDILTGFKMHARGWKSIYCMPARPAFKGSAPINLSDRLHQVLRWALGSVEIMLSRHCPIWYGYGGGLKLLQRVAYINTIVYPLTSIPLVAYCTLPAICLLTNKFIIPTISNFASLWFISLFVSIFATGILEIRWSGVGIDEWWRNEQFWVIGGVSSHLFAVFQGLLKVLAGIDTNFTVTTKAADEDFAELYTFKWTTLLIPPTTLIVINMVGVVAGLSDAINGYQSWGPLFGKIFFAFWVIVHLYPFLKGLMGRQNRTPTIVIVWSILLASIFSLLWVRI
>sm_6907
MEAPLTDESRQPLSRKIPIASSKINPYRMIIIIRLAVLGIFLRYRILNPVKNAYGLWLTSVICEIWFAFSWILDQFPKWFPINRETYLDRLSLRYESQLSSVDIYVSTVDPLKEPPLVTANTVLSILAVDYPVDKVSCYVSDDGAAMLTFEALAETSEFARKWVPFCKKFSIEPRAPEMYFAQKIDYLKDKVQPTFVKDRRAMKREYEEFKVRINALVAKAH-----QDGTPWPG-NNTRDHPGMIQVFLGHSGGHDNELPRLVYVSREKRPGFNHHKKAGAMNSLVRVSAVLTNAPFLLNLDCDHYINNSKALREAMCFMMDPLVGKRVCYVQFPQRFDGIDIHDRYANRNTVFFDINLRGLDGVQGPVYVGTGCVFRRQALYGYDPPMKNSQKSFEKRFGQSSVFIASTLAENGVPEAASPAALLKEAIHVISCGYEDKTDWGKEIGWIYGSVTEDILTGFKMHARGWRSIYCMPPRAAFKGSAPINLSDRLNQVLRWALGSVEIMLSRHCPIWYGYGGGLKFLERVAYINTIVYPLTSIPLLAYCTLPAVCLLTNKFIIPEISNFASLFFISLFISIFATGILEMRWSGVGIDEWWRNEQFWVIGGVSAHLFAVFQGLLKVLAGIDTNFTVTSKTSDEEFGELYAFKWTTLLIPPTTLLVINMIGVVAGISDAINGYQSWGPLFGKIFFAFWVIVHLYPFLKGLMGRQNRTPTIVVVWSVLLASIFSLLWVRI
>sm_6993
MELPIMDEARQPLSRKVPLPSSKINPYRMVIVLRLVILGFFFRYRLLNPVPNAFGLWLTSVICEIWFAFSWILDQFPKWFPINRETYLDRLSLRYESQLAAVDIFVSTVDPMKEPPLVTANTILSILSVDYPVDKVSCYVSDDGSAMLTFEGLSETSEFARKWVPFVKKYNIEPRAPEMYFAQKIDYLKDKVQPSFVKERRAMKREYEEFKVRVNAMVAKAQ-----QDGTPWPG-NNTRDHPGMIQVFLGHSGGHDNELPRLVYVSREKRPGFNHHKKAGAMNALVRVSAVLTNAPFLLNLDCDHYINNSKALREAMCFMMDPTMGKGVCYVQFPQRFDGIDRNDRYANHNTVFFDINLKGLDGLQGPVYVGTGCTFRRQALYGYDPPKKTSEKFFEKRFGQSPVFVSSTLLEQGVPEDASPASLLKEAIHVISCGYEDKTEWGKEIGWIYGSVTEDILTGFKMHSRGWRSIYCMPARPAFKGSAPINLSDRLHQVLRWALGSVEILLSRHCPIWYGYSGRLKWLQRLAYINTIVYPLTSIPLVAYCTLPAVCLLTNKFIIPTISNFDSLWFISLFLSIFATGILELRWSGVGIDEWWRNEQFWVIGGVSSHLFAVFQGLLKVLAGIDTNFTVTSKSADEDFGELYEFKWTTLLIPPTTLIIVNLVGVAAGISDAVNGYQSWGPLFGKIFFAFWVIVHLYPFLKGLMGRQNRTPTIVVVWSILLASIFSLLWVRI
>sm_8054
MAPKFNEKARKPMSRKTGVSAAILSPYRLLVIVRLAVLGLFLEWRVRHPNRDAMWLWGMSVVCEIWFAFSWVLDQLPKLCPVNRATDLNALKDRFESDLPGIDVFVSTADPDKEPTLVTANTILSILAAEYPVEKLCCYLSDDGGALISFEGLAEAASFARFWVPFCRKHDIEPRNPETYFLLKGDPTKNKLRSDFVKDRRRVKREYDEFKVRINGLPDAIRRRSDAADGTHWPGDHSRGDHAGIIQVMLAPPSSEPIRLPMLVYVSREKRPGYDHNKKAGAMNALVRTSAIMSNGAFILNLDCDHYIFNSLALREAMCFMMD-RGGDRLCYVQFPQRFEGIDPNDRYANHNTVFFDVNMRALDGVQGPVYVGTGCVFRRIALYAFDPPRHKA-QLVPKRFGNSISFLESIPVAETEPREPLDAATVAEAINAISCWYEDKTEWGHRVGWIYGSVTEDVVTGFRMHDRGWRSVYCVTKRDAFRGSAPINLTDRLHQVLRWATGSVEIFFSRNNALFA--SSRLKFLQRIAYLNVGIYPFTSIFLLVYCFLPALSLFTGQFIVQTLNVTFLVYLLTITVTLCLLAVLEIKWSGITLDEWWRNEQFWVIGGTSAHLAAVLQGLLKVIAGVDISFTLTSKAGDDAYADLYIVKWSALMIPPITIMMTNLIAIGVGVSRTIYEIPQWSRLLGGVFFSAWVLFHLYPFAKGLMGRRGRTPTIVFIWSGLLAIVISLLWVSI
>sm_9098
MELPIMDEARQPLSRKVPIPSSRINPYRMIIVIRLVILGFFFRYRIMNPVRDAYPLWLTSIICEIWFALSWILDQFPKWLPIERETYLDRLSLRYESQLASVDVYVSTVDPMKEPPLVTANTVLSILSVDYPVDKVSCYVSDDGAAMLTFEALSETSEFARKWVPFCKKFNIEPRAPEWYFAQKIDYLKDKVQPSFVKERRAMKREYEEFKVRINALVAKAQ-----QDGTPWPG-NNTRDHPGMIQVFLGHSGGHDNELPRLVYVSREKRPGFNHHKKAGAMNALVRVSAVLTNAPYFLNLDCDHYINNSKAVREAMCFMMDPTLGRKVCYVQFPQRFDGIDRHDRYANRNTVFFDINMKGLDGIQGPVYVGTGCVFRRQSLYGYEAPAGESQKNFEKRFGQSPVFIASTLLEHGVPQSASPASLLKEAIHVISCGYEDKTEWGKEIGWIYGSVTEDILTGFKMHARGWRSIYCMPQRAAFKGSAPINLSDRLNQVLRWALGSVEIFLSRHCPLWYGYGGRLKWLERFAYINTTVYPLTSIPLVAYCTLPAVCLLTGKFIIPEISNFASLWFISMFVSIFATAILEMRWSNVGIEEWWRNEQFWVIGGVSSHLFAVFQGLLKVLAGIDTNFTVTSKATDEEFGELYTLKWTTLLVPPTTLLIINLVGVVAGLADAINGYQSWGPLFGKLFFAFWVIVHLYPFLKGLMGRQNRTPTIVIVWSILLASIFSLLWVRI
>vv_10898
MGIKLLSKPWRPLTRKLSIRAAVLSPYRLLVLVRMAFLGLFLTWRIRNPNEDAMWLWGMSVVCEIWFAFSWLLDQLPKLCPINRSADLNVLKEKFESDLPGIDMFVSTADPEKEPPLVTANTILSILAADYPVEKLSCYVSDDGGALLTFEAMAEAASFANLWVPFCRKHDIEPRNPESYFTLKRDPYKNKVRPDFVRERRRVKREYDEYKVRINGLPDSIRRRSDAADGTHWPGEHSKGDHAGIIQVMLKPPSDEPIRLPMLVYVSREKRPGYDHNKKAGAMNALVRASAIMSNGPFILNLDCDHYIYYSEALREGMCYMMD-RGGDRLCYVQFPQRFEGIDPSDRYANRNTVFFDVNMRALDGLQGPMYVGTGCLFRRTALYGFDPPR----------FGNSSFLIDSIPVAETISREPLGAATVAEAISVISCWYEDKTEWGQRVGWIYGSVTEDVVTGYRMHNRGWRSIYCVTKRDAFRGTAPINLTDRLHQVLRWATGSVEIFFSRNNALLA--SHRMKFLQKIAYMNVGIYPFTSIFLVVYCFLPALSLFSGEFIVQSLSVAFLTYLLGITITLCLLAVLEIKWSGITLEEWWRNEQFWLIGGTSAHLAAVIQGLLKVVAGIEISFTLTSKSADEDFADLHLIKWTSLMIPPVTIIITNLIGIAVGVVRTIYELPQWSRLLGGVFFSFWVLVHLYPFAKGLMGRRGRTPTIVFVWAGLIAITISLLWVA-
>vv_12173
MEMAMIEEARQPLSRKVPIASSKVNPYRMVIVARLLVLAFFLRYRILNPVHDALGLWLVSVICEIWFAFSWILDQFPKWFPIDRETYLDRLSFRYENMLSPVDIFVSTVDPLKEPPLVTANTVLSILAMDYPVDKISCYISDDGASILTFEALSETAEFARRWVPFCKKFSIEPRAPEMYFSLKIDYLKDKVQPTFVKERRAMKREYEEFKVRINAIVAKAV-----QDGTPWPG-NNTKDHPGMIQVFLGHSGGLDNELPRLVYVSREKRPGFHHHKKAGAMNALIRVSAVLTNAPFMLNLDCDHYLNNSKAVREAMCFLMDPQTGRKVCYVQFPQRFDGIDRNDRYANRNTVFFDINMKGLDGIQGPVYVGTGCVFRRQALYGYDPPKGPSQMNFEKKFGQSAIFVTSTLMEQGVPPSSSPAALLKEAIHVISCGYEDKTDWGLELGWIYGSITEDILTGFKMHCRGWRSIYCMPKRPAFKGSAPINLSDRLNQVLRWALGSVEIFFSRHSPVWYGYGGNLKWLERFAYVNTTVYPFTSLPLLAYCTLPAICLLTGKFIMPTISTFASLFFIALFISIFATGILELRWSGVSIEEWWRNEQFWVIGGVSAHLFAVVQGLLKVLAGIDTNFTVTSKAVDEEFGELYTFKWTTLLIPPTTLLIINLVGVVAGISDAINGYQSWGPLFGKLFFAFWVIVHLYPFLKGLMGRQNRTPTIVVIWSVLLASIFSLLWVRI
>vv_13999
MALPKMDEARQPLSRKLPIPSSIISPYRLIIILRLIILGFFFHYRLLHPVHDAYGLWVTSVICEIWFAISWILDQFPKWCPVRRETYLDRLSLRYETELASIDIFVSTVDPTKEPPLITANTVLSILAVDYPVDKVACYVSDDGAAMLTFEALSETSEFARKWVPFCKKFSIEPRAPEWYFSQKIDYLKNKVHPAFVKQRRAMKREYEEFKVRINGLVSMAQ-----QDGTPWPG-NNVRNHPGLIQVFLGHVGVHDNELPRLVYVSREKRPGFEHHKKAGAMNALVRVSAVISNAPYLLNVDCDHYINNSKALREAMCFMMDPSLGKRVCYVQFPQRFDGIDRHDRYSNRNIVFFDINMRGLDGIQGPIYVGTGCVFRRQALYGYDAPVKKSPDELEKKFGQSPVFIASTLLENGIPDEARPASLLKEAIQVISCGYEDKTDWGKEVGWIYGSVTEDILTGFKMHCHGWRSVYCIPKRPAFKGSAPINLSDRLHQVLRWALGSVEIFFSKHCPVWYGYGGGLKWLERFSYINSVVYPWTSIPLIIYCTLPAICLLTGKFIVPEISNYASIVFIALFISIAATGIIEMRWGGVGIDDWWRNEQFWVIGGVSSHLFALFQGLLKVLAGVNTNFTVTSKAGDGEYSELYLFKWTSLLIPPTTLLIINIVAVVVGISDAINGYESWGPLFGKLFFALWVIVHLYPFLKGLIGKKDRLPTIILVWSILLASLLTLLWVRI
>vv_14730
------MEGSLPRHLCHVQK-SSAIIHRFHALIHSTALIALIYYRASF-GHTPIIPWLLVFAGELVLSFIWLLEQAFRWRPVTRAVFPERLPE--DKQLPSIDVFICTVDPKKEPTLEVMNTVISAMALDYPPEKLHVYVSDDGGSSLTLYGMKEAWEFARLWVPFCRTHGIKTPCPKAYFSSLEDGDGSEIGTEFMAERRRVQIEYEKFKARLRTASKEGGIRNES---------SSPTDHPAGVEVLMIVIGADQVEMPLLVYVSREKRPSHPHHFKAGALNVLLRVSGLISNSPYILILDCDMYCNDPTSAQKAMCFHLDPKISPTLAFVQFPQRFHNISKNDIYDSGVRSAFSILLEGLDGLQGPILCGTCFYIKRVAFYGSFIQDD-DILKLRESFGPSNEFIRSLGQNY-----SLSTIQLQETQLLASCSYENQTKWGKEARFLYQSVVEDYLTGFIMHCRGWTSVYCNPSKPQFLGSGVTNMNDMLVQGTRWSSGLFDVAISKFSPLIYGP-LRMSILESFCYAYLAYFPLYFISVWCFGIIPQLCLLNGIPLYPKVSDSFFMIFAFIFVSSLSKHLYEVLFTGGSFQTWMNEQRNWMIKSVTCHLYGSMDAIMKKIGMREASFLTTNKVVDNEQEKLYQFRSTAILAPVVILVISNMAAFMVGLARVIA--GNWDKMFVQVVLSFYILIMSYPIVEGMILRKGRVPPSITLLSTVLAMVLLTLGSTA
>vv_14733
-------------------------------------------------------------------------------------------------------------------------------------------------------------------------------------------------------------------------------------------------------------------MPILVYVSREKRPSHPHHFKAGALNVLLRVSSMISNSPYILVLDCDMYCNDPASVRQAMCCHLDPILSPSLAFVQFPQRFHNISSNDIYDSQMRSAFSTLWEGMDGLDGPVLSGTGFYMKRVALYGTSIQGD-SLTELRQTFGYSDEFIKSLSPKY-----DSVSVILKEARLLASCQFENQTKWGEEAS---GCLVPYVVTGYTLHCKGWTSVFCVPSRPQFVGSSVTNLNDLLVQGTRWSSGLVDVGISKFCPFIYGP-LKTSFLENICYSELSFFPFYFLPVWCFGTIPQLCLFHGVPLYPEVSNSFFGVFPFIFLSACSKHLLEVILAGGSIQTWSNEQRIWMIKSVTSHLYGSLDAIMKRISMRKASFLPTNKVVDSDHVKLYQFRSTTVLASMVTLVVLNMVAFMAGLARAIV--GNWEKMLIQVLLSLYILIMSYPVIEGMILRKGRIPYSVTLLSIVFAMVFLTLGSVV
>vv_14734
MKQPNKSMDSLPLHLCTLHT-SATIINRSHAFFHSMALLALLYYRASS-APSHLLTWLLVFASELFLSFLWLLSQAYQWRPVTRTVFPETFPE--DRELGAIDVFICTADPKKEPPVKVMNTVLSAMALDYPPEKVVVYLSDDGGSSLTLNAIREAWRFARLWIPFCKAYGIRTRCPEAYFSKEEE------DDQFVEEREKIKMSYAYLYIWFQLIDMNFLMWWLC--------GITSCLRSVWWRVELDNTVNEDPNIPLLVYVSREKRPSHPHHFKAGALNTLLRVSGIISNAPHVLVLDCDFFCNDPSSARQAMCFHLDSKISCSLAFVQFPQKFHNFSMNDIYDGRLRSVFEMKCPGMDGHQGPMLSGTCFYIKRAALYGNVGEVK-DPLQLKQYFGPSNGLIKSLGQSY-----SFSTRLQQETQFLASCSYEEHTKWGEEIGFLYNSVLEDYFTGFILHCKGWNSIYYSPPRPAFLGTATSNLNDTLVQGRRWYCGLLQVTFSRFCPPIYGL-LRMSFLESMCYAHLALNPFSSFCLWCLATIPQLCLLNGIPIYPKASDSWFVIFSFVFFSSLLKHLKDVHSTGGSVQTWWNEERIWMMKSITSHFYGSLDGILKSVGMGEASFTPTNKAIQDDQVKLYQFRSTVLLAPLVTLVIFNMISLVGGVGRVMV--GCCDKLLGQIFLSFFIVAVNYPVIEGMILRKGRIPPSVALLSLALSMLFLISGSMV
>vv_19270
MNRIRNDEARQPLSRKVSIPSSRINPYRMVIVLRLIILCIFLHYRITNPVPNAFALWLISVICEIWFAISWILDQFPKWLPVNRETYLDRLALRYDSQLAAVDIFVSTVDPLKEPPLVTANTVLSILAVDYPVDKVSCYVSDDGSAMLTFEALSETSEFARKWVPFSKKYNIEPRAPEWYFAQKIDYLKDKVQPSFVKDRRAMKREYEEFKIRVNALVAKAQ-----QDGTPWPG-NNTRDHPGMIQVFLGHSGGLDNELPRLVYVSREKRPGFQHHKKAGAMNALVRVSAVLTNGPYLLNLDCDHYINNSKALREAMCFLMDPNLGKSVCYVQFPQRFDGIDKSDRYANRNTVFFDINLRGLDGIQGPVYVGTGCVFNRPALYGYEPPVKPSQMSLEKRFGQSAVFVASTLMENGVPQSAAPEILLKEAIHVISCGYEDKTDWGNEIGWIYGSVTEDILTGFKMHARGWRSIYCMPQRPAFKGSAPINLSDRLNQVLRWALGSVEILLSRHCPIWYGYGGRLKWLERFAYVNTTIYPVTAIPLLAYCTLPAVCLLTGKFIIPQISNFASIWFISLFLSIFATGILEMRWSGVGIDEWWRNEQFWVIGGVSAHLFAVCQGLLKVLAGIDTNFTVTSKASEGDFAELYMFKWTTLLIPPTTLLIINLVGVVAGISYAINGYQSWGPLFGKLFFAFWVIIHLYPFLKGLMGRQNRTPTIVVVWSILLASIFSLLWVRI
>vv_19528
M-IPSP------LYEKIPQKNT---LHRALDLTIFFLLLSLLAYRLLS-KNNGFT-WLLAFLCESWFTFIWILNVSTKWNPVSYKTYPERLLQRV-DELPPVDMFVTTADPMLEPPIITVNTVLSLLAVDYPANKLSCYVSDDGASPLTFYALLEASKFAKLWVPFCKKYGIQTRAPFRYISRELLPSH-DNSTEFLQEYRKIMGEYEELRRRIEDATLKSISYEFSADFVAFSN-IKKGSHPTIIKVILENKESRS-GLPHLVYVSREKDPKHPHHYKAGAMNVLTRVSGAMTNAPFMLNVDCDMYANNPLIFHHAMCLLLGSKNEQDCGFVQSPQCFYDGLKDDPFGNQLVVLYKYLGSGIAGLQGPTYSGTGCFHRRKVIYGLWPDGRMSIYLIQKTFGNSKEFTTTAARLLSHCPY-DLLNRVEAAQEVATCSYEYGTSWGTKIGWLYGTTTEDVLTGMRIHARGWKSTDCRPDPPAFLGCAPSGGPAALTQQKRWATGFLEILFSKNSPFIASFTAKLQFRQCLAYVWLISWALRSIPELCYLALPAYCIMAGSHFLPKVQEPAVLIPISLFVSYNFYNLFEYYGAGFSIRACWNNLRMGRITAVTAWLFGFFSVILKLLGLSETVFEVTKKDQDND-AGRFTFDGSLIFVPATTLLLVHLMALFTALLGLFD----IESRIGEIICSVWVVLCFSPFLEGLFGKKYGIPTSSISKSVALALLFLACTTTV
>vv_19530
M-ISSP------LHEKFPQKNT---FHRALDLTIFFLLLSLLAYRLLS-KNNGFT-WLLAFLCESWFTFIWILNVSTKWNPVSYKTYPERLLQRV-DELPPVDMFVTTADPMLEPPIITVNTVLSLLAVDYPANKLSCYVSDDGASPLTFYALLEASKFAKLWVPFCKKYGIQTRAPFRYFSRELLPSH-DNSTEFLQEYRKIMDEYEELRRRIEHATLKSISHELSADFVAFSN-IKKGSHPTIIKVILENKESRS-GLPHLVYVSREKDPKHPHHYKAGAMNVLTRVSGAMTNAPFMLNVDCDMYANNPQIFHHAMCLLLGSKNEQDCGFVQSPQCFYDGLKDDPFGNQLVVLYKYLGSGIAGLQGPTYIGTGCFHRRKVIYGLWPDGRMSIYLIQKTFGNSKEFTKTAARILSHCPY-DLLNRVEAAQEVATCSYEYGTSWGTKIGCLYGSTTEDVLTGMRIQARGWKSTDCRPDPPAFLGCAPSGGPAALTQQKRWATGLLEILFSKNSPFIAAFTAKLQFRQCLAYLWFISWALRSIPELCYLALPAYCIMAGSHFLPKVQEPAVLIPISLFVSYNFYTLFEYYGAGFSIRACWNNLRMGRITAVTAWLFGFFSVILKLLGLSETVFEVTKKDQDKD-AGRFTFDGSLIFVPATTLLLVHLMAPCYSLCSIPF----ILCPTKHTLNAFYNVIELMSFLQSKFAKKYGIQTPTIIKVILLNMVILHCTYLL
>vv_19531
---------------------------------------------------------------------------------------------------------------MLEPPIITVNTVLSLLAVDYPANKLSCYVSDDGASPLTFYALLEASKFSKLWVPFCKKYGIQTRAPFRYFSSELVSSN-DNSMEFLQEYRKMKERYEELRQKIEDATLKSMSYELSAEFVAFSN-VERENHPTIIKVILENKETRP-GLPHLVYVSREKHPRHPHHYKAGAMNVLTRVSGVMTNAPFMLNVDCDMYAKTS------------------------------------------ILYKYVGSGIAGLQGPMYGGTGCFHRRKVIYGLWPEGRMTDERLEKTFGNSKEFTTTAARILSHCPY-DLLNRVEAAQQVATCSYEYGTSWGTKIGWLYGTTAEDILTGMRIHAKGWRSTYCQRDPPAFLGCVPSGGPVSLTQRKRWATGLLEVQFSKNSPFIATLTAKLQFRQCLAYMWILSRGRRSIPELGYIALPAYCIMARSHFLPKVQEPAMFTDISL---YHLPLLHYWNTVGLGFQA-----------------------------------------------------------------------------------------------------------------HAGI-T--------------------
>vv_19532
M-IPSP------LYEKIPQKNT---LHRASDVTIFFLLLSLLAYRLLS-KNNGFT-WLLAFLCESWFTFIWILNLSSKWNPVSYKTYPERLLQRV-DELPPVDMFVTTADPMLEPPIITVNTVLSLLAVDYPANKLSCYVSDDGASPLTFFALLEASKFAKLWVPFCKKYGIQPRAPFRYFSRELLPSH-DNSMEFLQEYRKIKEEYEELRRRIEDATVKSISYELSADFVAFSN-IKKGSHPTIIKVILENKESRS-GLPHLVYVSREKHPKHPHHYKAGAMNVLTRVSGAMTNAPFMLNVDCDMYANNPQIFHHSMCLLLGSKNEQDCGFVQTPQSFYDGLKDDPFGNQFGVLYKYVVSGIAGLQGPNYSGTGCFHRRKVIYGLWPDGRMSIYLLEKTFGNSKEFTKTAARILSDCPY-DLSNRVEAAHQIASCSYEYGTNWGTKIGWLYGTTTEDILTGMRIHARGWKSTDCRPDPPAFLGCAPSGGPAALIQQKRWATGLLEVLFSKNSPFIVTFTAKLQFRQCLAYMWIISWGLRPIPELCYLALPAYCIMAGSHFLPNVQDPAVLIPISLFVSYNFHTLLEYWGAGYSIRACWNNLRMWRITAVTSWLFGFLSVILKLLGLSETVFEVTKKDQDKD-SGRFTFDGSLIFVPATTLLLVHLMALVTALLGLFD----IESRIGEIICSVWVVLCFSPFLKGLFGKKYGIPKSTICKSAALAFLFLACTITV
>vv_19533
----------------------------------------------------------------------------------------------------------------------------------------------------------------------------------------------------------MKAIQAITLRKLKMQPKSPYHCDLSEEFVAFSD-IERRNHPSIIKVILENKEGLV-GLPHLIYVSREMCPKHPHHYKAGALNVLTRVSGAMTNAPFILNVDCDMYANNSQIVFHAMCLLLGCKNGQDFAFAQSPQIFHDGLKDDPLGNQLVATQKYLGEGISGLQGPYYSGTGCFHRRKFLYGLWPDGCMPNCGLRQSFGHSKEFSKTVERILADCPY-DLSSSAEAANQVADCGYECGTSWGTKNGWIYGYTSEDVLTGLKIHARGWRSAECKPDPPAFLGCSPSGGPASLTQQKRWVTGLLEILFSKNNPFIATLTAKLQFRQCLAYMYILSWGLRLIPELCYTALPAYCIIANSHFLPK----HLWLQISLFAIYNLHSLLEYCRIGLSIRTWWNNQRMGRIITMTAWFFGFLNVILKLLGLFEAVFEVTQKNQ----SGRFTFNESPIFVPATTLVLVHLVAMVKALLNLTH----HESRIGEVICNVWVLLCFLPFLKGLFKKKYGIPSSTICKS---AAVFVHLCKRV
>vv_19537
M-IPSP------LYEKIPQKNT---LHRALDLTIFFLLLSLLAYRLLS-KNNGLT-WLVAFLCESWFTFLWVLNLSSKWNPVSYKTYPERLLQ-V-DELPPVDMFVTTADPILEPPIITVNTVLSLLAVDYPANKLSCYVSDDGASPLTFYALLEASKFAKLWVPFCKKYGIQTRAPFRYFSSELVSSH-DNSMDFLKEYRKIKEGYQELGRKIEDAALKSMPYELSAEFVAFSN-VERRNHPTIIKVILENKESSS-GLPHLVYVSREKHPKHPHHYKAGAMNVLTRVSGAMTNAPFMLNVDCDMYANNPQIFHHAMCLLLGSKSEQDCGFVQSPQMFYDVVKDDPLGNQMVVLFKYVGSGIAGLQGPLYSGTGCFHRRKVIYGSWPDGRMTDERLEKTFGNSKEFTKTAARILSDCPY-DLSNRVEAAYQIASCSYEYGTSWGTKIGWLYGTTTEDILTGMRIHARGWKSTDCRPDPPAFLGCAPSDGPAALTQQKRWATGLLEVLFSKNSPPIATFTAKLQFRQCLAYMWIISWGLRPIPELCYLALPAYCIMAGSHFLPKVHEPAVLIPISLFVSYKFHTLFEYYGAGFSIRACLNNLMMGRIITVTSWLFGFLSVILKLLGLLETVFEVTKKDLDKD-AGGFTFDGSLIFVPATTLLLVHLMALVTALLGLFD----IESRIGEIICSVWVVLCFSPFLKGLFGKKYGIPTSTICKSAALALLFLACTITV
>vv_19539
M-ISLP------LYEKLPQKNT---VQRVLDVTIFVLLLTLLAYRILS-KSNGFS-WFFALLCESWFTFVWVVILSSKWNPVVYRTYPERLLFWI-DELPPVDMFVTTADPTLEPPIITVNTVLSLLAFDYPANKLACYVSDDGCSPLTFYALLEASKFAKLWVPFCKKYGIHTRAPFRYFYDEEESPH-DNSTEFIREYTKMKDEYEVLRRKIEDATEKSIPCDLSEEFVAFSD-IERRNHPSIIKVILENKEGLV-GLPHLIYVSREKCPKYPHHYKAGALNVLTRVSGAMTNAPFILNVDCDMYANNSQIVFHAMCLLLGCKKGQDFAFAQSPQIFYDGLKDDPLGNQLVATQKYIGEGISGLQGPYYSGTGCFHRRKVLYGLWPDGCMPNCGLRQSFGHSREFSKTVERILADCPY-DLSSSAEAANQVADCGYECGTSWGTKIGWIYGSTSEDVLTGLKIHARGWRSAECKPDPPAFLGCAPSGGPASLTQQKRWVTGLLEILFSKNNPFIATLTAKLQFRQCLAYMYILSWGLRWIPELCYIALPAYCIIANSHFLPKVEEPAFLILAALFAIYNLHSLLEYCRIGLSIRTWWNNQRMGRIITMTAWFFGFLNVILKLLGLFEAVFEVTQKNQHKD-AGRFTFNESPIFVPATTLVLVHLVAMVKALLNLTH----HESRIGEVICNVWVLLCFLPFLKGLFKKKYGIPSSTICKSAALAAVFVHLCERV
>vv_21386
MVPDFGEKTRRPLTRKVNVSAAIISPYRLLVLLRLVALGFFLTWRIRHPNRDAMWLWGMSITCELWFALSWILDQLPKLCPINRVTDLSVLKDRFESDLPGIDVFVSTADPEKEPPLVTANTILSILAVDYPVEKLACYLSDDGGSLLTFEALAETASFARTWVPFCRKHGIEPRNPEAYFGQKRDFLKNKVRLDFVRERRRVKREYDEFKVRINSLPESIRRRSDAADGSHWPGDHSRGDHAGIIQAMLAPPNAEPIRLPMLVYVSREKRPGYDHNKKAGAMNALVRTSAIMSNGPFILNLDCDHYIYNSLALREGMCFMLD-RGGDRICYVQFPQRFEGIDPNDRYANHNTVFFDVSMRALDGLQGPMYVGTGCVFRRIALYGFSPPRAT-------------------P---AVPREPLDAATVAEAISVISCFYEDKTEWGKRVGWIYGSVTEDVVTGYRMHNRGWRSVYCVTKRDAFRGTAPINLTDRLHQVLRWATGSVEIFFSRNNALFA--SRRMKFLQRVAYFNVGMYPFTSLFLIVYCFLPAVSLFTGQFIVQTLSVTFLVFLLMITLTLCFLAILEIKWSGITLHDWWRNEQFWLIGGTSAHPAAVMQGLLKVIAGVDISFTLTSKSADDEFAELYVVKWSFLMVPPITIMMINMIAIAVGVARTLYTFPQWSKLVGGVFFSFWVLCHLYPFAKGLMGRRRRVPTIVFVWSGLLSIIISLLWVYI
>vv_21531
M----------------------IYPYRVSVIFRLVILAFFLRYRLTHPVHNAYGLWLASVFCEVWFSVSWILDQLPKWQPVNRQTFPERLCMRYNSGLASVDVFVSTADPLKESPIVISNTILSILSVDYPAEKVSCYVSDEGAARLTLETLSLTCDFARKWVPFCKKFQIEPPSPESYFSQKVDHLKYNPYPTFSKERRLMKRRYEDFKAQINGLITKFQ-----KDGTPWPG-NDIKNHLGMMQIIMGRGGPHGRALPQVVYVSREKRPGFHHNNKAGAMNALVRVSALLTNGTYILNLDSDHYINNSRTFLEAMCFLMDPS-NQKICFVQFPQRFEGVDANDRYGSHNTIFYDINLKGFDGIQGPFYLGTGCFLYRKALCGYDPSFEQSFQSMEMCFGQAPLLIASNFVDDIFSSYATIEEILRAAIHVISCDYEDKTAWGIEVGWIYGSQTGDVLTGLKMHARGWRSVYCMPVRAAFRGSAPINLSDRLTQVLFWATSSIEILFSRHCPIWYGYGGGLKLLERVAYINAVIYPIFSVPLLIYCALPAICHLSGKSIISPITYEANIWFMLVVLSIFAHGFLELRWSGVSLQERWRNQQFWVIAGVSSHFFAIFQGLFKVMLGLNTRSSTLMKTHEDSAIEFYKFKWTSLLILPTTLILINLWAVVAMIFSIVVGYGSFGPLFAKLFFSFCVIVHLYPFLKGLLVRKHNIPTVVILWSLILATLFCLLWVRL
>vv_21774
MADFLLAEARQPLWRKVPIASSKISPYRIVIVLRLVILAFFFRFRILTPAYDAFPLWLISVICEIWFAFSWILDQFPKWQPINRETYLERLSMRFENRLSPVDVFVSTVDPLKEPPIITANTVLSILSLDYPVEKVSCYVSDDGASMLLFDSLAETAEFARRWVPFCKKHSIEPRAPEFYFSQKIDYLKDKVDPSFVKERRAMKREYEEFKVRINALVAKAQ-----QDGTPWPG-NITRDHPGMIQVYLGSEGALDKELPRLVYVSREKRPGYQHHKKAGAMNALIRVSAVLTNAPFMLNLDCDHYINNSKAAREAMCFLMDPQLGKKLCYVQFPQRFDGIDLHDRYANRNVVFFDINMKGLDGIQGPVYVGTGCVFNRQALYGYDPPSKSSQKNFEKRFGQSPVFITSTLMEDGLPEGTNSTALIKEAIHVISCGYEEKTEWGKEIGWIYGSVTEDILTGFKMHCRGWKSVYCMPKRAAFKGSAPINLSDRLHQVLRWALGSVEIFLSRHCPLWYGYGGKLKWLERLAYINTIVYPFTSIPLLAYCTIPAVCLLTGKFIIPTLTNFASVWFMALFLSIIVTGVLELRWSGVSIQDWWRNEQFWVIGGVSAHLFAVFQGLLKVLAGVDTNFTVTSKAADAEFGDLYLFKWTTLLIPPTTLIILNMVGVVAGVSDAINGYGSWGPLFGKLFFAFWVIVHLYPFLKGLMGRQNRTPTIVVLWSILLASIFSLVWVRI
>vv_22004
MDSLLNDEARQPLSRKVSIPSSRINPYRMVIILRLIILSIFLHYRITNPVNDAYPLWLLSVICEIWFAMSWILDQFPKWLPVNRETYLDRLALRYDSQLAAVDIFVSTVDPLKEPPLVTANTVLSILAVDYPVDKVSCYVSDDGAAMLTFEALSETSEFARKWVPFCKKYSIEPRAPEWYFALKIDYLKDKVQPSFVKDRRAMKREYEEFKVRVNGLVAKAQ-----QDGTPWPG-NNTRDHPGMIQVFLGQSGGLDNELPRLVYVSREKRPGFQHHKKAGAMNALVRVSAVLTNGPFLLNLDCDHYINNSKALREAMCFLMDPNLGKSVCYVQFPQRFDGIDRNDRYANRNTVFFDINLRGLDGIQGPVYVGTGCVFNRTALYGYEPPIKPSQMSLEKRFGQSAVFVASTLMENGVPQSAAPETLLKEAIHVISCGYEDKSEWGREIGWIYGSVTEDILTGFKMHARGWRSIYCMPKRPAFKGSAPINLSDRLNQVLRWALGSVEILFSRHCPIWYGYGGRLKWLERFAYVNTTIYPITAIPLLVYCTLPAVCLLTGKFIIPQISNIASIWFISLFLSIFATGILEMRWSGVGIDEWWRNEQFWVIGGVSAHLFAVFQGLLKVLAGIDTNFTVTSKASDGDFAELYMFKWTTLLIPPTTLLIINLVGVVAGISYAINGYQSWGPLFGKLFFAFWVIVHLYPFLKGLMGRQNRTPTIVVVWSILLASIFSLLWVRI
>vv_2337
MELPLMDEARQPLSRKLPISSSQINPYRMIIIIRLVVLGFFFHYRVMHPVNDAYALWLVSVICEVWFALSWILDQFPKWLPIDRETYLDRLSLRYESQLSPVDIFVSTVDPLKEPPLVTANTVLSILAVDYPVDKVSCYVSDDGAAMLTFEALSETSEFARKWVPFCKKFNIEPRAPEFYFAQKIDYLKDKVLPSFVKERRAMKREYEEFKVRINALVAKAQ-----QDGTPWPG-NNIRDHPGMIQVFLGQSGGHDNELPRLVYVSREKRPGFNHHKKAGAMNALVRVSAVLTNAPYLLNLDCDHYINNSKALRESMCFMMDPLLGKRVCYVQFPQRFDGIDKNDRYANRNTVFFDINMKGLDGIQGPIYVGTGCVFRRQALYGYDAPKTKSEQKLEKKFGQSPVFVASTLLENGTLKSASPASLLKEAIHVISCGYEDKTEWGKEVGWIYGSVTEDILTGFKMHCHGWRSIYCIPSRPAFKGSAPINLSDRLHQVLRWALGSIEIFLSRHCPLWYGYGGGLKWLERLSYINATVYPWTSIPLLAYCTLPAVCLLTGKFITPELSNVASLWFLSLFICIFATGILEMRWSGVGIDEWWRNEQFWVIGGVSAHLFAVFQGLLKVLAGVDTNFTVTSKAGDVEFSELYAFKWTTLLIPPTTLLIINLIGVVAGISNAINGYESWGPLFGKLFFAFWVIVHLYPFLKGLLGRQNRTPTIIIVWSILLASIFSLLWVRI
>vv_24010
MASDFLDKPWKPLTRKLQVPAGILSPYRLLVLIRLIGLLLFIVWRIRNPNRDAMWLWGLSTVCETWFAFSWLLDQLPKLNPINRSTDLAALHDKFESDLPGVDVFVSTADPEKEPPLVTANTILSILAVDYPVEKLSCYISDDGAAILTFEAMAEAVNFAEVWVPFCRKHNIEPRNPDSYFSLKSDPTKNKKRPDFVKDRRWIKREYDEFKVRINGLPEAIRRR---ADGTHWPGDHFKSDHAGILQVMSKVPSPDPIRIPMFAYVSREKRPGYDHNKKAGAMNAMVRASAILSNGPFILNLDCDHYVYNSMAVREGMCFMMD-RGGDRICYIQFPQRFEGIDPSDRYANHNTVFFDGNMRALDGLQGPVYVGTGCMFRRYALYGFHPPRAN------KEDGEL-----------LIPRPPLDAPTVAEAVAVISCWYEDNTEWGDRIGWIYGSVTEDVVTGYRMHNRGWRSVYCITKRDAFRGTAPINLTDRLHQVLRWATGSVEIFFSRNNVLLA--SRRLKFLQRVAYLNVGIYPFTSIFLVVYCFLPALSLLTGQFIVQSLNTAFLSYLLTITITLALLALLEVKWSGIGLEEWWRNEQFWVIGGSSAHLAAVLQGLLKVLAGIEIHFTLTSKSAEDIFADLYVIKWTSLFIMPLTIMVVNIVALVIGISRTVYVLPQWNKLVGGSFFSFWVLSHMYPFAKGLMGRRGRMPTIVYVWTGLISITVSLLWISV
>vv_24446
MDLPKMDEGRQPLSRKIPIPSSKINPYRIIIILRLVILGFFFHYRILHPVNDAYALWLTSVICEIWFAVSWILDQFPKWYPIERETYLDRLSLRYESELADIDIFVSTVDPMKEPPLITANTVLSILAVDYPVEKVACYVSDDGAAMLTFEALSETSEFARRWVPFCKKFSIEPRAPEWYFAQKVDYLKDKVHPEFVRERRAMKREYEEFKIRINALVSMAQ-----QDGTPWPG-NNVRDHPGMIQVFLGHNGVRDNELPRLVYVSREKRPGFDHHKKAGAMNALMRVSAIISNAPYLLNVDCDHYINNSKALREAMCFMMDPTSGKKICYVQFPQRFDGIDRNDRYSNRNVVFFDINMKGLDGIQGPIYVGTGCVFRRQALYGYDAPVNKPQVKFEKKFGQSPVFIASTLLEEGVPKGATTASLLKEAIHVISCGYEDKTEWGKEVGWIYGSVTEDILTGFKMQCHGWRSVYCIPKRPAFKGSAPINLSDRLHQVLRWALGSVEIFFSRYCPIWYGYGGGLKWLERFSYINSVVYPWTSIPLIAYCTLPAFCLLTGKFIVPEISNYASIIFMALFISIAATGVLEMQWGRVAIDDWWRNEQFWVIGGASSHLFALFQGLLKVLAGVNTNFTVTSKGGDGEFSELYLFKWTSLLIPPLTLLILNIIGVMVGISDAINGYEEWGPLFGKLFFALWVIVHLYPFLKGLMGKQDRLPTIIVVWSILLASIFSLLWVRV
>vv_25209
MELQMADDARQPLSRVVPIPSSHLTPYRVVIILRLIILGFFLQYRTTHPVKDAYPLWLTSVICEIWFALSWLLDQFPKWYPINRETFLERLALRYDSQLAPIDVFVSTVDPLKEPPLVTANTVLSILAVDYPVDKVSCYVSDDGSAMLTFEALSETSEFARKWVPFCKKHNIEPRAPEFYFAQKIDYLKDKIQPSFVKERRAMKREYEEFKIRINALVAKAQ-----QDGTPWPG-NNPRDHPGMIQVFLGHSGGLDNELPRLVYVSREKRPGFQHHKKAGAMNALIRVSAVLTNGAYLLNVDCDHYFNNSKALKEAMCFMMDPAFGKKTCYVQFPQRFDGIDLHDRYANRNIVFFDINLKGLDGVQGPVYVGTGCCFNRQALYGYDPVLTE--------------------------------------------------------------------------------------------------------------------------------------------------------------------------------------------------------------------------------------------------------------------------------------------------------------------------------------------------------
>vv_25829
----MGSEGYAPLFETRRAK-GRFL-YRMFAASMFLGICLIWAYRVIH--EDGRWGWIGLLLAELWFGLYWLVTQASRWNPIYRSTFKDRLSQRYEKDLPAVDIFVCTADPVIEPPIMVVNTVLSVMAYDYPQEKLGVYLSDDAGSELTFYALLEASHFSKHWIPYCKKFKIEPRSPAVYFSLTSHLHDA----DQAKELELIQKLYEEMKDRIETATKLGRIPEEVQKFSQWD-FSSRHDHDTILQILIDGRDPNASKLPTLVYLAREKRPKHPHNFKAGAMNALIRVSSKISNGAIILNVDCDMYSNNSHSIRDALCFFMDEEKGQEIAFVQYPQNFQNITKNELYSSSLRVISEVEFHGLDGYGGPMYIGTGCFHRRDTLCGRKFSKD------------------------YRNEWESAHELQESLKNLASCRYEGDTQWGNEMGLKYGCPVEDVITGLSIQCLGWKSVYLNPAQKAFLGVAPTTLEQTLVQHKRWSEGDLQILLSKYSPAWYGL-GRISPGLILGYCTYCLWPLNSLATLSYCIVPSLYLLHGIPLFPQVSSPWFLPFAYVILAKYSGSLAEFLWSGGTLLGWWNDQRIWLFKRTTSYLFAFMDTILRLLGFSETSFILTAKVADEDVSQRYEFGSSPMFTILATLAMLNLFCVVGVVKKVGL----YKTMALQILLAVVLLLINGPLYQGLFLRNGKMPWSLTVKSVLLALVACACSTYF
>vv_25832
----GEDEAVQPLFATKQLK-GRVA-YRCFASTIFVGICLILVYRLKH---HGRWAWIGLFMAELWFGFYWIITQSVRWNVIHR-IYHYSCGFRYGEKLPGVDIFVCTADPTLEPPTLVVNTVLSAMAYNYPTDKLSVYLSDDGGSELTFYALLEASHFSKHWIPFCKKFKVEPRSPQGYFVQHNDSQDI----TYAHEWLAIKKLYEEVKNRIESAVEVGSIPKEVHKFSEWD-KITKKDHQSIVQILIDGRDTNANRLPTLVYIAREKRPQVHHNFKAGSMNALTRVSSEMSNGPIILNLDCDMYSNDPDAIMDALCFFLDEEKGHRVSYVQYPQHYNNVHKSNIYSCSNMVVNKIELAGLDGYGGALYCGTGCFHRRESLCGRRYSED------------------------FKAEWRTVQELEEASKVLANCSYEKD---GFDVWV------------FSGRCHHW------------VGNSMQGLGTSLL-------------------------------------------------------------------------------------------------------------------------------------------------------------------------------------------------------------------------------------------------
>vv_27852
MM-KQSADAAQPLSTVVPLPRNKLTPYRGVIIMRLIILALFFHYRITNPVDSAYGLWLTSIICEIWFAVSWVLDQFPKWTPINRETFIDRLSARYESELAAVDFFVSTVDPLKEPPLITANTVLSILAVDYPVDKVSCYVSDDGSAMLSFESLVETADFARKWVPFCKKFSIEPRAPEFYFSQKIDYLKDKIQPSFVKERRAMKRDYEEFKVRVNALVAKAQ-----QDGTAWPG-NNPRDHPGMIQVFLGHSGAHDNELPRLVYVSREKRPGYQHHKKAGAENALVRVSAVLTNAPFILNLDCDHYVNNSKAVREAMCFLMDPLVGQDVCYVQFPQRFDGIDRSDRYANRNTVFFDVNMKGLDGIQGPVYVGTGCVFNRQALYGYGPPNLPSQMSFEKTFGLSSVFIESTLMENGVPESANSPILIKEAIHVISCGYEEKTEWGKEIGWIYGSVTEDILTGFKMHCRGWRSLYCMPLRPAFKGSAPINLSDRLHQVLRWALGSVEIFLSRHCPLWYGFGGRLKWLQRMAYINTIVYPFTSLPLIAYCSLPAICLLTGKFIIPTLSNLASVWFLGLFISIILTSVLELRWSGVSIEDLWRNEQFWVIGGVSAHLFAVFQGFLKMVAGLDTNFTVTAKAADGEFGELYMIKWTTLLIPPTTLLIINLVGVVAGFSDALNGYEAWGPLFGKVFFAFWVILHLYPFLKGLMGRQNRTPTIVVLWSVLLASVFSLVWVKI
>vv_28266
MDIETMDKPWKPLSRKMPVPAAILSPYRLLIAVRFVVLGFFLTWRLRHKNEDAIWLWFMSVICELWFGFSWILDQVPKLCPVNRSTDLQALWDKFDSDLPAVDMFVSTADPEKEPPLVTANTILSILAVDYPVEKIACYISDDGGALLTFEAMAEACSFADLWVPFCRKHDIEPRNPESYFSIKGDPTKNKSRSDFVKDRRKIKREYDEFKVRINGLPDSIRRRSDA--------DHAKGDHAGILQVMLKPPSSDVIRLPMFVYMSREKRQGYDHNKKAGAMNALVRCSAILSNGPFILNLDCDHYIYNCKAVREGMCFMMD-RGGESICYIQFPQRFEGIDPSDRYANNNT--------------GPVYVGTGCMFRRFALYGFDPPDPDV-NLLPKRFGNSTLLAESIPIAERQPREPLDASAVAEAVSVISCWYEDKTEWGDRVGWIYGSVTEDVVTGYRMHNRGWHSVYCITKRDAFRGSAPINLTDRLHQVLRWATGSVEIFFSRNNAFLA--SRKLKFLQRLAYLNVGIYPFTSMFLVVYCFLPALSLLSGHFIVQTLNIAFLLYLLTISICLILLAILEVKWSGVGLEDWWRNEQFWLISGTSAHLAAVVQGLLKVIAGIEISFTLTSKSSEDIYAELYLVKWTSLMIPPIVIGMMNILAIAVAFSRTIYAIPQWSKFIGGAFFSFWVLAHLYPFAKGLMGRRGKTPTIVFVWSGLIAITLSLLWISI
>vv_28279
MELPLMDEARQPLSRKLPVPSSQINPYRMIIIIRLVVLGFFFHYRVMHPVNDAYALWLVSVICEIWFAISWILDQFPKWLPIDRETYLDRLSLRYDSQLSSVDIFVSTVDPLKEPPLVTANTVLSILAVDYPVDKVSCYVSDDGAAMLTFEALSETSEFARKWVPFCKKFNIEPRAPEFYFAQKIDYLQDKVLTSFVKDRRAMKREYEEFKVRINALVAKAQ-----QDGTPWPG-NNVRDHPGMIQVFLGQSGGHDNELPRLVYVSREKRPGFNHHKKAGAMNALVRVSAVLTNAPYLLNLDCDHYFNNSKALKEAMCFMMDPLLGKKVCYVQFPQRFDGIDRHDRYANRNIVFFDINMKGLDGIQGPIYVGTGCVFRRQAFYGNDAPKTKSETKLEKKFGQSPVFVASTLLEDGTLKIASPASLLKEAIHVISCGYEDKTDWGKEVGWIYGSVTEDILTGFKMHCHGWRSIYCIPDRPAFKGSAPINLSDRLHQVLRWALGSVEIFLSRHCPLWYGYGGGLKWLERLSYINATVYPWTSIPLVAYCTLPAVCLLTGKFITPELSNVASLWFLSLFICIFATSILEMRWSGVGIDDWWRNEQFWVIGGVSAHLFAVFQGLLKVLAGIDTDFTVTSKAGDEDFSELYAFKWTTLLIPPTTLLIINLIGVVAGVSNAINGYESWGPLFGKLFFAFWVIVHLYPFLKGLLGRQNRTPTIIIVWSILLASIFSLLWVRV
>vv_4670
M-----AGSQRPLHTQLLM--PRAGINRAFALLYSCAILALLYHHFID---------IFLLLADSILAFMWVTAQAFRMYPTHRQVFIEHLEHYVESDYPGLDVFICTADPYKEPPMGVVNTALSVMAYDYPIEKLSVYVSDDGGSKFTLFAFMEAARFAAHWLPYCRKNKVVERCPKAHFGSS--------NPSRFPETDQIKTMYESMRVRVENVIKRGSISHDYSELSRWT-GFTPQNHPPVVQVLLEYGKDNDHGMPNLVYISREKNTDSPHNFKAGALNVLLRVSAIMTNAPVILTLDSDMYSNDPQTPLRALCYLLDPSMDPKLGYIQFPQVFHGINKNDIYGGEMRHSFEVHMPGMDGLAGPFHAGSGGFFRRRVFYGCPS-------------------------------EIKSREVLAMAHHVAGCKYENQTKWGRKMGFRYGTLVEDLYTSCLMQCEGWKSIYCNPKRPAFLGESPINLHDFLNQTMRWSVGLLEVAFSRYSPITFGV-RSISLLSGLCFAHYTFWAIWGIPFTIYAFLPQLALLNSASIFPKISDPWFLLYVVLFLGAYGQDYLEFLLSGRPTQRWWNHQRAWIMRGLSSFTFGLVEYLLKYVGISTFGFNVTSKVVEEEQSKRYQFGPSPIFLPLTTAAIINLVAFLSGFAKACR--RSLEDVFLQMFLAGFAVVNCWPVYEAMAWRQGKLPLKITVISVVLAWALYSASSMA
>vv_4672
MGERKSTASHGLLHTRALM--RRTPANRVFAVVYLCVILALLYHHFIA---------LLILLADAVLAFMWVTSLAFRMCPTERQVFIEHLEHYAESEYPALDVFICTADPFKEPPIDVVNTALSVMAYDYPIEKLSVYVSDDGGSQLTLFAFMEAARFATHWLPYCKINKIVERCPEAYFASN---------PSWFPETDQIKSMYERMRDRVENVVKRGSISNDYIEFSRWT-EFTPQNHPPVIQVLLERGKDKDHDMPNLVYISREKRMDSPHHFKAGALNVLLRVSATMTNAPVILTLDGDMYSNDPQTPLRVLCYLLDPSMDPKLGYVQFPQIFHGINKSDIYDGELRHVYQVQLSGMDGLAGPQLVGSGSFFRRKIFFGGPS-------------------------------EIRSKEVLAMAHHVAGCNFGNQTKWGTKMGFRYGSLVEDLHTSYQLQCEGWKSINCKPKRPAFLGNSPLNLHDSLNQTTRWSVGLLEVVFCKHNPIIYGV-RFINLLSGLGFAYYAFWPFWSVPLTIYAFLPQLALLNSTSIFPKAY-PWFFVNVFLFLGAYGQDYLEFILSGGTTLRWWNNQRMWMMRGLSSFPFGWIEYFLKSMGISTFGFNVTSKVVQEEQSKRYKFGASPLFLPLTTAAIINLASFLKGIALVFK--GGLEDLLLQMLLAGFGIVNCWPIYEAMVLREGKLPVKITLISIVLAWALY------
>vv_4673
M---EETRAKGLLHTRVLM--PRTWANRVFACVYLCAILALLYHHLIA---------LFILLADAVLAFMWATSQAFRMCPTERRVFIEHLQHYVQSDYPGLDVFICTADPYKEPPMCVVNTALSVMAYDYPPEKLSVYVSDDGGSQLTLFAFIEAARFATHWLPYCRKNKILERCPEAYFRSS---------PSWSPETAQIKMMYERMRARVENVVKRGSILPDYSEFSRWA-GFTPRDHPAVVQVLLEADRDKDLTMPNLVYASREKNMNLPHHFKAGALNVLLRVSATMTNAPILLTLDSDMYSNDSQTPLCALCFLLDPCIDSKLGFVQFPQMFYGINKNDTYGAESRQS-EIVLIGMDGLVGPTYIGTGCFFRRQVFLGGSS--------------------------------IKSEEVLALAHHVAGCNYENQTSWGSKMGFRYGSLVEDLYTGYRLHCEGWKSIFCNPKRPAFLGKAPINLNDMLNQTVRWCVGLLEVAFCEHSPITFGA-RSINLLTGLCYGHMALWPISSIPVTIYAFLPQLALLKCVSIFPEASDPWLFLRLFLFLGAYGQNCLEFMLSGGSIQ---------------SMMFGLVEYLLKTIGISTFGFSVTNKTVGEEQSKRYDFGSSPLLLPMTTAAIINCISFLWGIAQVFT--GRLEGILLQMFLAGFATVNCWPIYEAILMRGGKIPVKLTLISIILAWALYLTSSIA
>vv_4674
MGDQ----SQFLLHTRALL--HHTSANRVFAVVYLCAILALLYHHFLA---------LLFLLADAVLAFMWATAQAFRMCPTRRQVFIEHLQHVAESDYPALDVFICTADPYKEPPISVVNTALSVMAYDYPTEKLSVYVSDDGGSQLTLFAFMEAARFATHWLPYCRKNKILERCPEAYFESN--------PSSWFPEADQIKLMYEKMRVRVETAVKSGIISHDYLEFSRWT-GFTSQNHPAVIQVLLECGKDEDHTMPNLVYVSRGKGINLPHNFKAGALNALLRVSATMTNAPVILTLDSDMYSNDPQTPLRALCYLLDPSMDPKLAYVQFPQIFYGINKNDIYGGEARHTFQIHPTGMDGLKGPIYLGTGGFFRRKVFFGDPS-------------------------------EIKSRVILASAHH-------SQSQWGTKMGFRYGSLVEDMYTSYMLQCEGWKSIFCHPKRPAFLGNSPTNFHDFLNQTRRWSIGLLEVAFCKYSPITYGT-RTINLLSGLCFAYYSFWPIWSIPITIYAFLPQLALLNYVSIFPKMSDPWFFVYIFCFLGTYGQDYLELILSGGTTQRWWNNQRVWMMRGLSSFSIGSVEYILKSIGISTFGFNVTSKAVEEEQSKRYKFGASPLFLPLTTAAIINLVSFLWGIAQIFR--GRIEDLLLQILLVGFAMVNCWPIYEAMVLREAKMPVKITLISIVLAWALYLASSIA
>vv_4675
M-----AGSQRPLHTQRLM--ARAGINRAFALLYSCAILALLYHHFID---------IFLLLADSILAFMWVTAQAFRMYPTHRQVFIEHLEHYVESDYPGLDVFICTADPYKEPPMGVVNTALSVMAYDYPIEKLSVYVSDDGGSKFTLFAFMEAARFAAHWLPYCRKNKVVERCPKAHFGSS--------NPSRFPETDQIKTMYESMRVRVENVIKRGSISHDYSELSSWT-GFTPQNHPPVVQVLLEYGKDNDHGMPNLVYISREKSTDSPHNFKAGALNVLLRVSATMTNAPVILTLDSDMYSNDPQTPLRALCYLLDPSMDPKLGYIQFPQVFHGINKNDIYGGEMRHVFEVHMPGMDGLAGPIHAGSGGFFRRRVFYGCPS-------------------------------EIKSREVLAMAHHVAGCKYENQTKWGRKMGFRYGTLVEDLYTSCLLQCEGWKSIYCNPKRPAFLGKSPINLHDFLNQTMRWSVGLLEVAFSRYSPITFGV-QSISLLSGLCFAHYTFWAIWAIPVTIYAFLPQLALLNSASIFPKISDPWCWLYVVLFLGAYGQDYLEFVLSGGPTKRWWNHQRAWMMRGLSSFTFGLVEYLLKYIGISTFGFNVTSKVVEEEQSKRYQFGPSPVFLPLTTAAIINLVAFLSGIAQAGR--RSIEDVFLQLFLAGFAVVNCWPVYEAMAWRQGKLPLKITVISVVLAWALYSTSSMA
>vv_4677
MGHG--STIHVPLHTCVLK--SRTTANRLFAIVYSFAILSLLYRHCIA---------LLILLADAVLAFMWATSQAFRMCPVERRVFIENLEHYAESDYPRLDVFICTADPYKEPPMCVVNTALSVMAYDYPTEKLSVYVSDDGGSKLTLFAFMEAARFATHWLPYCKKNKIVERCPDAYFKSN---------NSWFPETDRIKMMYENMRVRVENVVQEGTISRDYSEFSRWT-EFTPQNHPPVVQVLLECGKDEDHTMPNLVYVSRGKGINLPQNFKAGALNALLRVSATMTNAPVILTLDSDMYSNDPQTPLRALCYLLDPSMDPKLAYVQFPQIFYGINKNDIYGGEARHTFQIHPTGMDGLKGPIYLGTGGFFRRKVFFGDPS-------------------------------EIKSRVILASAHHVADCNFESQSQWGTKMGFRYGSLVEDMYTSYMLQCEGWKSIFCHPKRPAFLGNSPTNFHDFLNQTRRWSIGLLEVAFCKYSPITYGT-RTINLLSGLCFAYYSFWPIWSIPITIYAFLPQLALLNYVSIFPKMSDPWFFVYIFCFLGTYGQDYLELILSGGTTQRWWNNQRVWMMRGLSSFSIGSVEYILKSIGISTFGFNVTSKAVEEEQSKRYKFGASPLFLPLTTAAIINLVSFLWGIAQIFR--GRIEDLLLQILLVGFAMVNCWPIYEAMVLREAKMPVKIQILGFCYMWFFSLTRGRG
>vv_4678
MGDQ----SQCLLHTRALP--HHTSANRVFAVVYLCAILALLYHHFLA---------LLFLLADAVLAFMWATAQAFRMCPTQRQVFIEHLQHVAESDYPALDVFICTADPYKEPPISVVNTALSVMAYDYPTEKLSVYVSDDGGSQLTLFAFMGAARFATHWLPYCRKNKILERCPEAYFESN--------PSSWFPEADQIKLMYENMRVRVETAVKSGIISHDYLEFIRWT-GFTSQNHPAVIQVLLECGKDEDHTMPNLVYVSRGKSINLPHNFKAGALNALLRVSATMTNAPVILTLDSDMYSNDPQTPLRVLCYLLDPSMDPKLAYVQFPQIFYAINKNDIYGGEARHVFQTHPTGMDVLKGPIYLGTGGFFRRKVFFGDPS-------------------------------EIKSREILASAHHVADCNFESQSQWGTKMGFRYGSLVEDMYTSYMLQCEGWKSIFCHPKRPAFL-------------------------------------------------------------------PQLALL-----------------------------------------------------------------------------------KREQSKRYKFGSSPLFLPLTTAAIINLVSFLWGMVLIFK--KNLEGLYLQMLLA----VNCCRPYEAM-LREGKMPANITLISIVLAWALYLASSMA
>vv_4679
M-----AGTQRLLHTQMLM--PRAGINRAFALLYSCAILALLYHHFID---------VFLLLADSVLAFMWVTAQAFRMYPTDRQVFVEHLEQYVESDYPGLDVFICTADPYKEPPMSVVNTALSVMAYDYPTEKLSVYVSDDGGSKLTLFAFMEAARFAAHWLPYCRKNKVVERCPKAHFGSS--------NPSRFPETDQIKMMYESMRVRVENVVKRGSISHDYSELSRWT-GFTPQNHPPVVQVLLEHGKDKDHGMPNLVYISREKSTDSPHRFKAGALNVLLRVSATMTNAPVILTLDSDMYSNDPQTPLRALCYLLDPSMDPKLGYVQFPQVFHGINKNDIYGGELSHVFEVHMPGMDGLAGPIHVGSGGFFRRRVFYGCPS-------------------------------EIKSREVLAMAHHVAGCKYENQTEWGRKMGFRYGSLVEDLYTSCLLQCEGWKSIYCNPKRPAFLGESPINLHDFLNQTMRWSVGLLEVAFSRYSPITFGV-QSISLLSGLCFAHYTFWAIWAIPVTIYAFLPQLALLNSASIFPKISDPWCWLYVVLFLGAYGQDYLEFVLSGGPTQRWWNHQRAWMMRGLSSFTFGLVEYLLKYVGISTFGFNVTSKVVEEEQSKRYKFGPSPVFLPLTTAAIINLVAFLSGIAQAGR--RSIEDVFLQLFLAGFAVVNCWPVYEAMAWRQGEIALNIGILSTCLYRIVFKFFSVL
>vv_4680
MGERKSTASHGLLHTRALM--RRTPANRVFAVVYLCVILALLYHHFIA---------LLILLADAVLAFMWVTTLAFRMCPTERQIFIEHLEHYAESNYPGLDVFICTADPYKEPPIDVVNTALSVMAYDYPTEKLSVYVSDDGGSQLTLFAFMEAARFASHWLPYCKKNKIVERCPKAYFASN---------PSWFPETDQIKLMYEKMRVRVETAVKSGIISHDYLEFSRWT-GFTSQNHPAVIQVLLECGKDEDHTMPNLVYVSRGKSINLPHNFKAGALNALLRVSATMTNAPVILTLDSDMYSNDPRTPLRVLCYLLDPSMDPKLGYVQFPQIFHGINKSDIYGGELRHVFQVQMSGMDGLAGPQHVGSGGFFRRKIFFGGPS-------------------------------EIRSKEVLAMAHQVAGCNFENQTKWGTKMGFRYGSLVEDLYTSHQLQCEGWKSINCKPKRPAFLGNSPLNLHDLLNQTTRWSVGLLEIAFCKYSPIIYGV-RSINLLSGLGFAYYAFWPFWSIPLTIYAFLPQLALLNSASIFPQVSDLWFFIYVFLFLGAYGQDYLEFILSGGTTVRWWNNQRMWMMRGLSSFSFGWIEYFLKSNGISTFGFKVTSKVVQEEQSKRYKFGASPLFLPLTTAAIINLASFLRGIALVLK--GRLEDLLLQMLLAGFGMVNCWPIYEAMVLREGKLPVKITLISIVLAWALYLASSMA
>vv_4682
M-TGGKSSTIHVLHIRVPL--SRTSANRVFAFFYSLAILALLYHRCIA---------LLILMADAVLAFMWATSQAFRMCPVGRRVFIEHLEHYAESDYPRLDVFVCTSDPYKEPPMCAVNTALSVMSYDYPTEKLSVYVSDDGGSKLTLFAFMEAARFAALWLPYCKKNKIVERCPEAYFRSN---------LSWFPETDQIKMMYENMRDRVEKAVQKGSICYDYGEFSRWT-GFTPQNHPPVIQVLLESSKDKDHTMPNLVYISRGKSTTLPHHFKAGALNVLLRVSGTMSNAPVILTLDTDMYSNDPQTPLRVLCYLLDPAMDPKLGYIQFPQIFHGINENDIYGGQLKLEFQIEASGMDGLVGSTYTGTGCFFRRGVFFGGPL-------------------------------EINSKEVLAMAHHVADCNFEKQTKWGTEIGFRYGTLVEDFYTDYLLKCKGWKSIFCNPKRPAFLGNSPINLHSTLNQLMRWSVGLLEVAFCRYSPITFGV-KSINPLTGLCYAHYAFWPIWSIPITIYAFVPQIALLNCASIFPKASDPWFLLYIFLFLGAYGQECLEFMLAGETIQRWWNNQRMWTIRGLSSFIFGLVECLLKFIGISTFGFNVTSKVIEEEQRKRYNFGPSPLFLPMTTAAVINLVSFLWGIVQVFK--RELEGLFTQMLLAGFAIVNCWPLYEAMVLREGKMPVKITLISITLAWALYLVSSIA
>vv_4685
---------------------------------------------------------------------------------------------------------------------------------------------------------MEAARFATHWLPFCRKNKILE---------G--------PSSRLPEADQIKLMYENMRVRVETVVKSGIISHDYLEFSRWT-GFTSQNHPAVIQVLLECGQDEDHTMPNLVYVSRGKSIKLPHNFKAGALNALLRVSATMTNAPVILPLDSDMYSNDPQTPLRALCYILDPSMDPKLAYVQFPQIFYGINKNDIYGGEARHGMLIHPAGMDGLKGPMYLGTGGFFQRKVFFGGPL-------------------------------EIKSREILASAHHVADCNFESQTQWGTKVGFRYGSLAEDFYTSYMLQCEGWKSIFCHPTRPAFLGNSPINLHDFLNQTRLWSIGLLEVAFCKYSPITYGT-RTINLLSGLCFAYYSLWPIWSIPIAIYAFLPQLALLKHVSIFPKMSDPWFFVYIFCFLGAYGQDYLELIISGGTTQRWWNNQRAWMMRGLSSYSIGSVEYILKSIGISTFQFSVTSKAVGEEQSKRYKFGVSPLFLPLTTAAIINLVSFLWAIAQVFG--GSIEGLLLQILLVGFAMVNCWPIYEAMVLREGKMPVKITLISIVLAWALYLVSSIA
>vv_4687
M---ANPFQFRPLHTRVLM--RRTSAYRVFAIFYSFAILALLYHHLIH---------FFILLADVLFSFLWASSQGFHMCPTDRRVFIEHLEHYVESDYPGLDVLICTADLHKEPPMGVVNTALSMMAYDYPTAKLSVYVSDDGGSKLTLFAFMEAARFATHWLPFCRKNKVVERCPEAYFGSN--------PSSWFPETDQIKLMYETMKIKVESVVEKGTIPHDHKQFSRWT-EFTQANHPAVVQVLLEGNKDMDHTMPNLVYVSREKRPGSPHHFKAGALNVLIRVSATMTNARVVLTLDSDMHSNDPQTPLRALCYLLDPDMDPNLGFVQFPQAFHGINKNDIYAGECIHVYQIHPIGMDGLAGPMHVGTGCFFRREVFSGGPS-------------------------------RIGNKEVLASAHHVSAWNYENQTNWGTKMGYRYGSLCEDYCTGYRLHCEGWKSIFCNPKRPAFLGRAPINLNVCLNQSKRWGVGLLEVGFCKHSPIVFGL-MEIGPLMGLCYANYAFRPLWSIPITIYAFLPQLALLKGVSIFPKVSEPRFFLYIFLFVGAYTQDCLDFLLSGATIQRWWSTQRVWMMRGVSSFSFSLVEYLLKCIGISQFGFNVTSKVVDKEQSKRYKFGSSPLFLPLTTAAIMNLVSFLWGMVLIFK--KNLEGMLLQMLLAGFVMVNCWPIYEAMVLRRGRMPTRTTIISIFLAWALCIIVSVS
>vv_4689
M-TESHGSTIHVLHTCVLK--SRNSANRLFAIVYSFAILSLLYHHCIA---------LLILLADAVLAFMWATSQAFRMCPVERRVFIENLEHYAESDYPRLDVFICTADPYKEPPMCVVNTALSVMAYDYPTEKLSVYVSDDGGSKLTLFAFMEAARFATHWLPYCKKNKIVERCPDAYFKSN---------NSWFPETDRIKMMYENMRVRVENVVQEGTISRDYSEFSRWT-EFTPQNHPPVVQVLLEHSKDKDHTMPNLVYVSRGKSMNLPHNFKAGALNVLLRVSATMTNAPVILTLDTDMYSNDPQTPVRVLCYLLDPGMDPKLGYVQFPQIFHGINENDIYGGQLKLEFQIDASGMDGLVGPTYVGTGCFFRRGVFFGGPS-------------------------------EINSKEVLAMAHHVADCNFEKQTKWGTEMGLRYGSLVEDFYTGYLLQCKGWKSIFCNPKRPAFLGNSPINLHSILNQIMRWSVGLLEVAFCRYSPITFGV-KSINPLTGLCYAHYAFWSIWSIPITIYAFVPQLALLNCASIFPKASEPWFLLYIFLFLGAYGQECLEFMLDGESIQRWWNNQRMWTIRGLSSFIFGLAEYWLKFIGISTFGFNVTSKVVDEEQSKRYNFGPSPLFLPITTAAVINLVSFLWGIVHVLK--RDLEGLFMQMLLASFAIVNCWPLYEAMVLREGKMPVKITLISITLAWALYLVAPVV
>vv_4690
M-TETTTSHGHPLHTVKVL--RRTPLNRVFAAVYLAAILALFYHHALTI--------ISFLIADIVLAFMWSTTQSFRMRPVRRREFPENLKLVLNGEFPRLDVFICTADPYKEPPLGVVNTALSVMAYEYPTEKISVYVSDDGGSQLTLFAFMEAAKFAAHWLPFCRKKKIEERCPEAYFRS---------NYACCSETQNIKMKYEVMKQRIETTMEQGKVGYEWRELSKWT-KFTRQDHPTVIQVLLESGQDQDRMMPNLIYVSRQKSRASPHQFKAGALNTLLRVSAIMTNAPIVLTLDCDMYSNNPVTLQHVLCYLSDPDMDSKLGYIQFPQRFHGLNKNDIYASEFKPLFVTNPAGMDGLAGSNYVGTGCFFRRRVFFGAHSSMV--------------------------SPEIRSQEVLALAHHVAGCNYENESNWGSKVGFRYGSLVEDYYTGYRLQCEGWRSRFCQPDREAFLGDIPISLNDVLSQNKRWSIGLLEVAFSKYSPVTFGT-MATGPLLALSYAHYAFWPIWSVPITIYGFLPQLALLINLPIFPKVSDPWFILYAFLFLGAYTQDFIDFVLAGGTVQRWWNEQRMWLIRGVTSYLFGLVEFSFKCLGFSTLGFNLTSKVVDDEQGKRYEFGASPMFVPLTMVAMVNLFSFLRGIIEISR-RRSIEEWFIEMFIAGFVVVNCWPIYEAMVMRKGRIHTKTTIISAVLVYALYTAASFT
>vv_6929
------------------------------------------------------------------------------MCPTESRVFIEHLQHYVQSDYPGLDVFICTADPYKEPPMCVVNTTLSVMAYDYPPEKLSVYVSDDGGSQLTLFAFIEAARFATHWLPYCRKNKILERCPEAYFRSS---------PSWSPETAQIKMMYERMRARVENVVKRGSILPDYSEFSRWA-GFTPRDHPAVVQVLLEADRDKDLTMPNLVYASREKNMNLPHHFKAGALNVLLRVSATMTNAPILLTLDSDMYSNDSQTPLCALCFLLDPCIDSKLGFVQFPQMFYGINKNDTYGAESRQS-EIVLIGMDGLVGPTNIGTGCFFRRQVFLGGSS--------------------------------IKSEEVLALAHHVAGCNYENQTSWGSKMGFRYGSLVEDLYTGYRLHCEGWKSIFCNPKRPAFLGKAPINLNDMLNQTVRWCVGLLEVAFCKHSPVTFGA-RSINLLTGLCYGHMALWPISSIPVTIYAFLPQLALLKCVSIFPEASDPWFFLRLFLFLGAYGQNCLEFMLSGGSIQ---------------NMMFGLVEYLLKTIGISTFGFSVTNKTVEEEQSKRYDFGSSPLLLPMTTAAIINCISFLWGIAQIFT--GRLEGILLQMFLAGFATVNCWPIYEAILLRGGKIPVILTLLNQTMRWSINLLSGLG
>vv_7466
--EEMGKDGYLPLFETKVAK-GRIL-FRCYAASVFVGIIFICVYRVVH-QVLRRWAWMGLFLSELWFSFYWFLTQFVRWNLVYRYTFKDRLSQRYEKVLPGIDIFVCTADPRIEPPIMVINTVLSVMAYNYPSHKPSVYLSDDGGSDLTFYALLEASRFSKHWLPFCRKFSIEPRSPAAYFSTSPEPHNS--NPLMAQEWFSIKKIYEDMRNIIETTTSLGRISEEIHKFLEWN-VSTRHDHQSILQMVIDGRDPKAQPLPTLVYLSREKKPQYHHNFKAGAMNALIRVSSKISNGSIILNVDCDMYSNNSESVRDALCFFMDEEKGHEIAYVQFPQCYDNLTRNDLYGTCFRVINEVELAALDANGGPCYIGSGCFHRRETLCGMKYSKG------------------------CETEWEKASVLEESCKVLASCTYEENTQWGKEMGLKYDCAVEDIITGFSIQCRGWKSMYFNPERQGFLGVAPTTLLQSLGQHKRWSEGQFQIFLSMYCPFIYGH-KKIPLKLQFSYSPYFLWAPNCMATLYYVAVPSLSVVGGISLFPEIWSLWVLPFAYVIIAKYAYSLGEFLWFDGTIQGWWNDQRVWLFRRTTSYFFAFLDTILKLVGFAENTFVVTAKVSDEDVSRRYEFGPSPMFTIISTLAMLNLFSFVSCVKRVVVA---LESLALQIILCGLLVLINLPVYQGLFFRKGAMPTSVTYESISLALLACSIVLY-
>vv_7468
--VEMGRDGYLPLFETKVAK-GRIL-FRCYAASMFVGIIFIWVYRVVH-QVLRRWAWMGLFLSELLFSFYWFLTQLVRWSPIYRYTFKDRLSQRYEEVLPGIDIFVCTADPRIEPPIMVINTVLSVMAYNYPSQNLSVYLSDDGGSDLTFYALLEASRFSKHWLPFCRKFSIEPRSPAAYFSTTSEPPDS--NPLMAQEWLSIKELYEEMKNRIETTTRLGRISEEIDKFLEWN-ASTRHDHQSIVQIVIDGRDPKAQPLPTLVYLSREKRPQYHHNFKAGAMNALIRVSSKISNGSIILNVDCDMYSNNSESVRDAVCFFMDEEKGHEIAYVQFPQCYDNLTRNDLYGTCFRVIIEVEFPGLDSNGGPFYIGTGCFHRRVALCGMKYDKE------------------------CEREWESASVLEESCKVLASCTYEENSQWGKEMGVKYDCAVEDIITGFSIQCRGWRSVYVNPERKGFLGVAPTTLLQSLVQHKRWSEGHLQMFLSRHCPFIYGH-KKVPLKLQLAYSIYNLWAAYSLAMLCYVAVPSLCLLGGISLFPEV---------------------------------------------------------------------------------------------------------------------------------------------------------------------------
>vv_7469
----MEPQLSLHLQRQALSE-IRER-FSRHR--------HICVHRAAH----------------------------------HQHCF--------------------------------------IIPYNYPSQKLCAYLSDDGGSDLTFYALLEASCFSKHWLPFCRKFSIEPRSPAAYFSTNPKPHDS--NPLMAQEWFSIKKSYEDMKNRIETTTRLGRVSEEIHKFQEWN-VSTQYNHQSIVQILIDGREDKAQSLPTLVYLSREKRPQYHHNFKAGAMNSLIRVSSKISNGSIILNVDCDMYSNNSESVRDALCFFMDEEKGHEIAYVQFPPSYNNLTTNDLYGTCFRVLNEVDLPGLDANGGPCYIGSGCFHRRKALCGMKYSEE------------------------C----GTALCLCHHCQVCI-----------------------------------------------------------------------------------------------------------------------------------------------------QLRRVLWFGGTTQGWWNEQRIWALRRTTSYFFVLLDTILKLLGFAETTFAVTAKVSDEDVSRRYEFGPSPMLTIIATLAMLNLFSFVCCVKRVFVA---LESLALQGILCGVVVLINLPVYQGLFFRKGAMPTSVTYKSVALVLLACSIALYQ
>vv_7470
--VEMGRDGYLPLFETKVAK-GRIL-FRCYAASVFVGIIFIWVYRVVH-QVLRRWAWMGLFLSELLFSFYWFLTQLVRWSPIYRYTFKDRLSQRYEEVLPGIDIFVCTADPRIEPPIMVINTVLSVMAYNYPSQNLSVYLSDDGGSDLTFYALLEASRFSKHWLPFCRKFSIEPRSPAAYFSTTSEPPDS--NPLMAQEWLSIKELYEDMKNRIETTTRLGRISEEIHKFLEWN-ASTRHDHQSIVQIVIDGRDPKAQPLPTLVYLSREKRPQYHHNFKAGAMNALIRVSSKISNGSIILNVDCDMYSNNSESVRDALCFFMDEEKGHEIAYVQFPQCYDNLTRNDLYGTCLRVIIQVELPGLDSNGGPCYIGTGCFHRRVALCGMKYGKE------------------------CEREWESASVLEESCKVLASCTYEENSQWGKEMGLKYDCAVEDIITGFSIQCRGWKSVYFNPERKGFLGVAPTTLLQSLVQHKRWSEGHLQIFLSRHCPLIYGH-KKVPLKLQLAYSIYNLWAAYSLATLCYAAVPSLCLLGGISLFPEIWSLWVLPFAYVIIAKHAYSLGEFHWYGGTIQGWWNDQRIWMFRRTTSYFFAFLDTILRILGFAETTFAVTAKVCDEDVSQRYDFGPSPMFTILATLALLNLFSFVCGIKRVVVP---LESLALQIILCGVLVLINLPVYQGLFFRKGTMPTSVTYKSVSLALLACSIALY-
>vv_7471
----MGKDGYLPLFETKAAR-GRIL-FKCYAASVLVGITFICVYRVVH-QLLKRWAWMGLSLAELWFSLYWFITQFVRWNPIYRYTFKDRLSQRYENAFPYIDIFVCTAKPRIEPPIMVINTVLSVMAYNYPSQKLCVYLSDDGGSDLTFYALLEASRFSKHWLPFCRKFSIEPRSPAAYFSTNPKPHDS--NPLMAQDRFSIK-------NRIETTTRLGRVSEEIHKFQEWN-VSTQYNHQSIVQILIDGREDKAQSLPTLVYLSREKRPQYHHNFKAGAMNSLIRVSSKISNGSIILNVDCDMYSNNSESVRDALCFFMDEEKGHEIAYVQFPPSYNNLTTNDLYGTCFRVLNEVDLPGLDANGGPCYIGSGCFHRRKALCGMKYSDE------------------------CER-------MEERDRQNGKRNYEENTQWGKEMGLKYGCSVEDIITGLSIQCRGWKSISFSPERKGFVGVAPTTLLQSLIQHKRWSEGNFQIFLSRYCPLLYGH-KRIPLELQFSYCPYLLWAPNCLPTLYYVAVPSLCLLGGFSLFPEISSLWALPFAYVIIANYAYSLGEFLWFGGTIQGWWNEQRIWALRRTTSYFFALLDTILKLLGFAETTFAVTAKVYDEDVSRRYEFGPSPMFTIIATLAMLNLFSFVCCVKRAFVA---LESLALQGILCGVVVLINLPVYQGLFFRKGAMPNCVTYKSVALALLACSIALYQ
>vv_7472
----MGKERNLPLFETKVAK-GRNL-FRCYAASVFVGIIFICVYRAIH-QVLRRWAWMGLFLSELWFSLYWFVSQFSRWNPIYRYTFKDRLSQRYEKVLPGVDVFVCTADPTIEPPIMVINTVLSVMAYNYPSHKLSVYLSDDGGSDLTFYALLEASCFSELWLPFCRKFKIEPRSPAAYFSSTPQPNDC--NPPMPLDWFSVKKAYEDMENRIETTTRLGRISEEIHKFLEWE-VATRQNHPSIVQILIDGRDGKAQPLPTLVYLAREKRPQYHHNFKAGAMNSLIRVSSKISNGSIILNVDCDMYSNNSEIVRDALCFFMDEEKGHEIAYVQFPQNYSNLTRNDLYGTDMRVIETVEFPGMDACGGPCYVGSGCFHRRETLCGMKYSKE------------------------CERGWESASVLEESCKVLASCTYEENTQWGKEMGLKYGCAVEDIITGLSIQCRGWKSIYCRPERNGFLGVVPTTLLQSLVQHKRWSEGQFQIFLSRHCPFVYGH-KKIPLNLQFSYSPYSLWASTCLATLYYVTVPPLCLLGRVSLFPEISSLWILPFAYVVVAMYSYSLGEFLCSDGTIQGWWNEQRAWVYRRTTSYLFAFLDTILKLLGFVELSFVITAKVSDEDVSRRYEFGPSPMFTILATLAMLNLFCFVWSVQRVVVA---LESLALQIILCGVLVLINLPLYQGLFFRKGAMPTSVTYKSVTLALLACAIALY-
>vv_7473
----MGRDGQLPLFEAKAAK-GRIL-FGLYAVSTFVGICLICVYRLTH---VGRWAWIGLFLSELGYILYWFITVTVRLKPIYRYTFKDRLTQRYEKVLPGIDIFVCTANPIIEPPTMVINTVLSVMAYDYPPEKLSVYLSDDGGSCLTFYALLEASQFSKVWLPFCKKFKVEPRCPEAYFSSTPKPHHD--DPLMAEEWSSIKKLYEDMRNRIEAVMNMGQITEEIHKFGEWN-ASEPQNHQTILQILIDGRDGKAQPLPTLVYLSREKRSKYHHNFKAGAMNTLIRVSSRISNGEIILNVDCDMYSNNSESVRDALCFFMDEESGHEIAYVQFPQCFNNITKNDLYANSLNVCMEVELAGFDSNGGPSYIGTGCFHRRETLCGKKYSEE------------------------CEREQENASVLEETCKVLASCSYEDYTQWGKEMGLKYGCPVEDTLTGLSIQCRGWKSIYFTPERKAFLGVAPTTLLQSLIQHKRWAEGDFQIFLSSYCPFTYGH-KMIPLKLQISYCLFLLLAPNCLPTLYYVAIPSLCLLKGISLFPKISSLWILPFAHVISSSCAYSLGEFIWCGGTLLGWWNDQRMWVFKRTTSHFFGFSETILKLLGFAKSSFAVTSKVADEKESKRFEFGPSPMFTILATLALLNLFAFIGGIKRMIMV---LDSLLLQLLLCGVLVFINLPVYQGLFLQASRVPYSVTYQSIAFTLLACSIALY-
>vv_9487
MAQELVSKPWRPLTRKLKIPAAVLSPYRLLIFVRMVALGLFLEWRVTNKNEDAVWLWGMSVVCEIWFAFSWLLDQLPKLCPINRSTDLNVLKEKFESDLPGIDIFVSTADPEKEPPLVTANTILSILAADYPVEKLACYVSDDGGALLTFEAMAEAASFANTWVPFCRKHDIEPRNPETYFNLKRDPYKNKVRPDFVKDRRRVKREYDEFKVRINGLPDSIRRRSDAADGTHWPGEHSKGDHAGIIQVMLKPPSDEPIRLPLLVYVSREKRPGYDHNKKAGAMNALVRASAIMSNGPFILNLDCDHYIYNSQAMREGMCFMMD-RGGDRICYVQFPQRFEGIDPSDRYANHNTVFFDVNMRALDGLQGPVYVGTGCLFRRIALYGFDPPRSKL-SLLPKRFGNSNFLIDSIP---TIPRELLDASTVAEAISVISCWYEDKTEWGNRVGWIYGSVTEDVVTGYRMHNRGWKSVYCVTKRDAFRGTAPINLTDRLHQVLRWATGSVEIFFSRNNALLA--SPRMKLLQRVAYLNVGIYPFTSIFLIVYCFLPALSLFSGQFIVQTLNVTFLTYLLVITVTLCMLAVLEIKWSGIELEEWWRNEQFWLIGGTSAHLAAVLQGLLKVIAGIEISFTLTSKSGDDEYADLYVVKWTSLMIPPITIMMTNLIAIAVAFSRTIYVLPQWSRLLGGVFFSFWVLAHLYPFAKGLMGRRGRTPTIVFVWSGLIAITISLLWVAI
