# Supplementary material for: The cellulose synthase superfamily in fully sequenced plants and algae
Source: BMC Plant Biol. 2009 Jul 31;9:99. doi: 10.1186/1471-2229-9-99 (PMC3091534; doi:10.1186/1471-2229-9-99)
Supplement: Additional file 4 — The original MSAs, the edited MSAs and the resulting phylogenetic trees. [file 1471-2229-9-99-S4.zip › CesA.full.fa.msa.l.2]

>gi|75907790
MNAPSGNSRSTLKKRTLLFRYLAEINLIFGLWYLQWRITNSNFDALWLSIPLLLAEIYSYIGGVMFVIGLWRPLVRQKSLDQLTPPLPTDWPIVDVFITCYN---EPPEMVEQTAQAALAIDYPPTKLYVYVLDDGNSP-TMRAMTERLCIADLQSPLLQQEANRIDAERSHLVERLQNLES-----FTPNIQV----AEEWLSKSSSVPSQDTTKTQQFIRWLS---PKHHSVTEALAAAIRQKELELVELARLRYIARPKPVGVPHHAKAGNLNYAIFSGE--TSGELILTLDADH-IPKPQFLKRVLPYFYYKYEQNRIAFVQTPQDFYNIPPSDPFGHRASLFYGPLQQGKDGMNAAFYTGTNAILRREALINVGLQY---------------------------FADDFTKDE---------KRLDE--------FQ-------LVGLSSNSITEDMNTAMRLHGAGWKSVYHHE--LLAEGLAPDDLSSTLKQRLRWAQGTIQVLVR-ENPLS-KPGLTFWQRLQYFKTMYSYFSGFATLIFISCPIIYFFTEISPVKTYGIDFIVHFLPTFIINRLTFIVAI-W-GIPASEIWRSEQYAI-----ALFPVFIQAVWSVFTGQKINFQVTPKQR---QSGIYL----QMIWPQLMFLLLTIIGIVWSLYNFV------IGHLWVNLLNSSWAIYNLLLLS-GII-RVWQMPK----DH-------SI-----
>gi|17231249
MHDPSGNSRSTLKKRTLLFRYLAEINLIFGLWYLQWRITNSNFDALWLSIPLLLAEIYSYLGGVMFVIGLWRPLVRQKSLDQLTPSLPTDWPIVDVFITCYN---EPPEMVEQTAQAALAIDYPPTKLYVYVLDDGNSP-AMRAMTEKLCIADLQSPLLQQEANRIDAERSHLVERLQKLES-----FTSNIQV----AEEWLSKSSSVPNQDKTTDQQFIRWLS---PKHHSIAEVLAGAIRQKELELVELTRFRYIARPKPAGVPHHAKAGNLNYAIFSGE--TSGEFILTLDADH-IPKPQFLKRVLPYFYYKYEQNRIAFVQTPQDFYNIPPSDPFGHRASLFYGPLQQGKDGMNAAFYTGTNAILRREALINVGLQY---------------------------FADDFTKDE---------KRLDE--------FQ-------LVGLSSNSITEDMNTAMRLHGAGWKSVYHHE--LLAEGLAPDDLSSTLKQRLRWAQGTIQVLVK-ENPLR-KSGLTFWQRLQYFKTMYSYFSGFATLIFISCPIIYFFTEIVPVKTYGTDFILHFLPTFIINRLTFVVAI-W-GIPASEIWRSEQYAI-----ALFPIFIQAVWSVFTGQKMNFQVTPKER---QSGIYL----SMIWPQLLIFFLTIIGIFWSLYSFA------IGRLWVNLLNSSWAVYNLLLLS-GII-RVWQMPK----YD-------SV-----
>AT1G02730.1
MKRPLTRKVSVSAAIISPYRLLIALRLVALGLFLTWRVRHPNREAMWLWGMSTTCELWFALSWLLDQLPKLCPVNRLTDLGVLKERFESDLPGIDVFVSTADPEKEPPLVTANTILSILAVDYPVEKLACYLSDDGGALLTFEALAQTASFASTWVPFCRKHNIEPRNPEAYFGQKRNFLKNKVRLDFVRERRRVKREYDEFKVRINSLPEAIRRRSSDGSHWPGNSRGDHAGIIQAMLAPPNAEPVYGIRLPMLVYVSREKRPGYDHNKKAGAMNALVRTSAIMSNGPFILNLDCDHYIYNSMALREGMCFMLD-RGGDRICYVQFPQRFEGIDPNDRYANHNTVFFDVSMRALDGLQGPMYVGTGCIFRRTALYGFSPPRATEHHGWDGD-IES-LLLPKRFGNSNSFVASIPVAEAVPREPLDAATVAEAISVISCFYEDKTEWGKRVGWIYGSVTEDVVTGYRMHNRGWRSIYCVTKRDAFRGTAPINLTDRLHQVLRWATGSVEIFFSRNNAIFATRRMKFLQRVAYFNVGMYPFTSLFLIVYCILPAISLFSGQFIVQSLDITFLIYLLSITLTLCMLSLLEIKWSGITLHEWWRNEQFWVIGGTSAHPAAVLQGLLKVIAGVDISFTLTSKSSDDEFADLYVVKWSFLMVPPLTIMMVNMIAIAVGLARTLYSPFPQWSKLVGGVFFSFWVLCHLYPFAKGLMGRRGRVPTIVFVWSGLLSIIVSLLWVYI
>AT1G32180.1
MSYSLTRVVKISPIIIALYRILIVVRVVSLALFLFWRIRNPNNKALWLWLLSVICELWFAFSWLLDQIPKLFPVNHATDIEALKATFESDLPGIDVFVSTADAEKEPPLVTANTILSILSVDYPVEKLSVYISDDGGSLVTFEAIAEAASFAKIWVPFCRKHKIEPRNPESYFGLKRDPYKDKVRHDFVRERRYVKRAYDEFKVRVNALPHSIRRRSSDGTHWPGHSRGDHASVIQVLLDPPGDEPVEGIRLPMLVYVSREKRPGYDHNKKAGAMNALVRASAIMSNGPFILNLDCDHYVYNSRAFRDGICFMMD-HDGDRVSYVQFPQRFEGIDPSDRYANKNTVFFDINLRALDGIQGPMYVGTGCLFRRTALYGFNPPDVEEPSG-EDR-FDI-GLIRKQFGSSSMLVNSVKVAETGSRKPLDFATVNEAVNVISCWYEDKTEWGFNVGWIYGSVTEDVVTGFRMHEKGWRSFYCVTEPDAFRGSAPINLTDRLHQVLRWATGSVEIFFSRNNAIFAGPKLKLLQRIAYLNVGIYPFTSIFILTYCFLPPLSLFSGHFVVETLTGSFLIYLLIITLSLCGLAVLEVKWSGISLEEWWRNEQFWLIGGTSAHLVAVLQGILKVIAGVEISFTLTSKSSDDEFADLYLFKWTALMIPPLTIIILNIVAILFAVCRTVFSANPQWSNLLGGTFFASWVLLHMYPFAKGLMGRGGKTPTVVYVWSGLIAICLSLLYITI
>AT1G55850.1
-GEPLFETRRRT--GRVIYRFFSASVFVCICLIWFYRIGET-VLDRLIWFVMFIVEIWFGLYWVVTQSSRWNPVWRFPFSDRLSRRYGSDLPRLDVFVCTADPVIEPPLLVVNTVLSVTALDYPPEKLAVYLSDDGGSELTFYALTEAAEFAKTWVPFCKKFNVEPTSPAAYLSSKANCLDS-----AAEE---VAKLYREMAARIETAARLGRIPEGDFSQWD-ATRRNHGTILQVLVDGREGN-----AIPTLVYLSREKRPQHHHNFKAGAMNALLRVSSKITCGKIILNLDCDMYANNSKSTRDALCILLDEKEGKEIAFVQFPQCFDNVTRNDLYGSMMRVGIDVEFLGLDGNGGPLYIGTGCFHRRDVICGRKYGEE------------------EEEEESE-------RIH-----EN--LEPEMIKALASCTYEENTQWGKEMGVKYGCPVEDVITGLTIQCRGWKSAYLNPEKQAFLGVAPTNLHQMLVQQRRWSEGDFQIMLSKYSPVWY-GKISLGLILGYCCYCLWAPSSLPVLIYSVLTSLCLFKGIPLFPKVSSSWFIPFGYVTVAATAYSLAEFLWCGGTFRGWWNEQRMWLYRRTSSFLFGFMDTIKKLLGVSESAFVITAKVAEEEAAERYKFGESPMFLVLGTLGMLNLFCFAAAVARLVSG----LKTMGMQFVITGVLVVINWPLYKGMLLRKGKMPMSVTVKSVVLALSACTCLAFL
>AT2G21770.1
MRQPLSRKLPIRSSRINPYRMLIFCRLAILGLFFHYRILHPVNDAFGLWLTSVICEIWFAVSWILDQFPKWYPIERETYLDRLSLRYESELAPVDVFVSTVDPLKEPPLITANTVLSILAVDYPVEKVACYVSDDGAAMLTFEALSYTAEFARKWVPFCKKFSIEPRAPEWYFSQKMDYLKHKVDPAFVMERRAMKRDYEEFKVKINALVSVSQ---QDGTPWPGNNVRDHPGMIQVFLGHSGVCDMDGNELPRLVYVSREKRPGFDHHKKAGAMNSLIRVSAVLSNAPYLLNVDCDHYINNSKAIREAMCFMMDPQSGKKICYVQFPQRFDGIDRHDRYSNRNVVFFDINMKGLDGIQGPIYVGTGCVFRRQALYGFDAPKKKQPPGRENNSETAQLKLEKKFGQSPVLVASTLLLNGVPSNVNPASLLRESIQVISCGYEEKTEWGKEIGWIYGSVTEDILTGFKMHCHGWRSVYCMPKRAAFKGSAPINLSDRLHQVLRWALGSVEIFLSRHCPIWYGGGLKWLERFSYINSVVYPWTSLPLLVYCSLPAICLLTGKFIVPEISNYAGILFLLMFMSIAVTGILEMQWGKIGIDDWWRNEQFWVIGGVSSHLFALFQGLLKVLAGVSTNFTVTSKAADGEFSELYIFKWTSLLIPPTTLLIINIVGVIVGVSDAINNGYDSWGPLFGRLFFALWVIVHLYPFLKGLLGKQDRVPTIILVWSILLASILTLLWVRV
>AT2G25540.1
MRLPMSRVVHFPSARMTPYRIVIVLRLIILGVFLHYRTTHPVKDAYALWLTSVICEIWFAFSWLLDQFPKWYPINRETFLDRLALRYDSQLAPVDVFVSTVDPMKEPPLVTANTVLSILAVDYPVDKVACYVSDDGSAMLTFEALSETAEFSKKWVPFCKKFNIEPRAPEFYFSQKIDYLKDKIQPSFVKERRAMKREYEEFKVRINILVAKAQ---EDGTSWPGNNPRDHPGMIQVFLGHSGGLDTDGNELPRLIYVSREKRPGFQHHKKAGAMNALIRVSAVLTNGAYLLNVDCDHYFNNSKAIKEAMCFMMDPAIGKKCCYVQFPQRFDGIDLHDRYANRNTVFFDINLKGLDGIQGPVYVGTGCCFNRQALYGYDPVLTEEDLEPEMSLLVSQKRLEKRFGQSPVFIAATFMEQGLPSTTNPLTLLKEAIHVISCGYEAKTDWGKEIGWIYGSVTEDILTGFKMHARGWISIYCVPSRPAFKGSAPINLSDRLNQVLRWALGSIEILLSRHCPIWYNGRLKLLERIAYINTIVYPITSIPLLAYCMLPAFCLITNTFIIPEISNLASLCFMLLFASIYASAILELKWSDVALEDWWRNEQFWVIGGTSAHLFAVFQGLLKVFAGIDTNFTVTSKASDGDFAELYVFKWTSLLIPPTTILLVNLVGIVAGVSYAINSGYQSWGPLMGKLLFAFWVVAHLYPFLKGLLGRQNRTPTIVIVWSALLASIFSLLWVRI
>AT2G32530.1
M---LCEKISYKNY---FLRVVDLTILGFLFSLLLYRILLMNQNNSV-WVVAFLCESFFSFIWLLITSIKWSPASYKSYPERLDERV-HDLPSVDMFVTTADPVREPPILVANTLLSLLAVNYPANKLACYVSDDGCSPLTYFSLKEASKFAKIWVPFCKKYNIKVRAPFRYFLNPPAATE---SSEFSKDWEITKREYEKLSRRVEDATGDSHWLDDDFEDFSNTKPNDHSTIVKVVWENKGGVGVEN-EVPHFVYISREKRPNYLHHYKAGAMNFLVRVSGLMTNAPYMLNVDCDMYANEADVVRQAMCIFLKSMNSNHCAFVQFPQEFYDS-----NADELTVLQSYLGRGIAGIQGPTYAGSGCFHTRRVMYGLSIDDLEDDGSLATRKYLAEENLAREFGNSNEMVTSVVEALKPNPQNTLANSLEAAQEVGHCHFEYQTSWGKTIGWLYESTAEDANTSIGIHSRGWTSSYISPKPPAFLGAMPPGGPEAMLQQRRWATGLLEVLFNKQSPLIGCRKIRFRQSLAYLYIFTWGLRSIPELIYCLLPAYCLLHNAALFPKG--VYLGIVVTLVGMHCLYSLWEFMSLGFSVQSWFASQSFWRIKTTCSWLFSIPDIILKLLGISKTVFIVTKKTMNQ-DSGKFEFDGSLYFLPGTFILLVNLAALAGCSVGLQR----HGGSGLAEACGCILVVILFLPFLKGMFEKKYGIPWSTLSKAAFLAVLFVVFSVGN
>AT2G32540.1
M---LCERISHKSY---FLRAVDLTILGLLLSLLLYRILHVNQKDTV-WIVAFLCETCFTFVWLLITNIKWSPADYKTYPERLDERV-HELPPVDMFVTTADPVREPPLIVVNTVLSLLAVNYPANKLACYVSDDGCSPLTYFSLKEASKFAKIWVPFCKKYNVRVRAPFMYFRNSPEAAE---GSEFSKDWEMTKREYEKLSQKVEDATGSSHWLDDDFEAFLNTKSNDHSTIVKVVWENKGGVGDEK-EVPHVVYISREKRPNHFHHYKAGAMNFLVRVSGLMTNAPYMLNVDCDMYVNEADVVRQAMCIFLKSMDSNHCAFVQYPQDFYDS-----NVGELTVLQLYLGRGIAGIQGPQYAGSGCFHTRRVMYGLSLDDLGDDGSLATRKYLAEESLTREFGNSKEMVKSVVDALKPFPQKNLKDSLETAQEMGHCHYEYQTSWGKNIGWLYDSTTEDVNTSIGIHSRGWTSSYIFPDPPAFLGCMPQGGPEVMVQQRRWATGLLEILFNKQSPLIGCRKIRFRQSLAYLYVFSWGLRSIPELFYCLLPAYCLLHNSALFPKG--VYLGIIITLVGIHCLYTLWEFMNLGFSIQSWYVTQSFGRIKTTCSWLFSVLDVILKLLGISKTVFIVTKKTMNQ-DSGKFEFDGSLYFLPGTFIVLVNLAALAGCLVGLQS----RGGSGLAEACGCILVVILFLPFLKGMFEKKYGIPFSTLSKAAFLAALFVVLSVGN
>AT2G32610.1
M---LCERISYTNY---FLRAVYLTVLGLFFSLLLHRIRHTSEYDNV-WLVAFFCESCFFLVCLLITCLKWSPADTKPFPDRLDERV-HDLPSVDMFVPTADPVREPPIMVVDTVLSLLAVNYPANKLACYVSDDGCSPLTYFSLKEASKFAKIWVPFCKKYNTRVRAPSRYFLKPISATE---DYEFNRDWEKTKREYEKLRRKVEDATGDSHMLDDDFEAFSNTKPNDHSTLVKVVWENKGGVGDEK-EIPHIIYISREKRPNYVHNQKCGAMNFLARVSGLMTNAPYILNVDCDMYANDADVVRQAMCILLESLNMKHCAFVQFRQEFYDS-----STELIVVLQSHLGRGIAGIQGPIYIGSGCVHTRRVMYGLSPDDFEVDGSLATREFLVKDSLARRFGNSKEMMKSVVDAINPNPQNILTNSIEAAREVGHCQYEYQTSWGNTIGWLYDSVAEDLNTSIGIHSRGWTSSYISPDTPAFLGSMPAGVPEALLQQRRWATGWIEILFNKQSPLRGSKKIRFRQRLAYLCIIT-CLRSIPELIYCLLPAYCLLHNSTLFPKG--LYLGITVTLVGIHCLYTLWEFMSLGYSVQSWLVSQSVWRIVATSSWLFSIFDITLKLLGISETVFIITKKTVNS-DLFKFEFDGSLCFLPGTFIVLVNIAALAVFSVGLQRSSYSHGGSGLAEACGCVLVMMLFLPFLMGLFKKKYGTPLSTLSIAGFLAVLFVVFSV--
>AT2G32620.1
M---LYENISYKSY---ILRAVDLTILGLLFSLLLHRILYMSQNGII-WLVAFLCESCFSFVWLLSTCTKWSPAETKPYPDRLDERV-YDLPSVDMFVPTADPVREPPIMVVNTVLSLLAVNYPANKLACYVSDDGCSPLTYFSLKEASKFAKIWVPFCKKYNLKVRAPFRYFLNPFAATE---GSEFSRDWEMTKREYEKLCRKVEDATGDSHLLGNELEAFSNTKPNDHSTIIKVVWENKGGVGDEK-EVPHIVYISREKRPNYLHHYKAGAMNFLARVSGLMTNAPYMLNVDCDMYANEADVVRQAMCIFLKSQNQNHCAFVQFPQEFYDS-----NTIKLTVIKSYMGRGIAGIQGPINVGSGCFHSRRVMYGLSPDELEDNGSLATRELLAEDSLSSGFGNSKEMVTSVVEALKPNPQNILTNSIEAAQEVGHCDYESQTSWGKTIGWLYDSMSEDMNTSIGIHSRGWTSSYIAPDPPAFLGSMPPGGLEAMIQQRRWATGSIEVLFNKQSPLLGCRKLRFRQRVAYLCVSI-CVRSIPELIYCLLPAYCLLHNSALFPKG--LCLGITMLLAGMHCLYTLWEFMCLGHSIQSWYVSQSFWRIVATSSWLFSIFDIILKLLGLSKNVFLVSKKTM---NSGKTEFDGSLYFLPGTFIVLVNLAALVGVFVGLQRSSYSHGGSGLGEACACILVVMLFFPFLKGLFAKKYGIPLSTLSKAGFLAVSFVVFSVGN
>AT2G33100.1
MWKPLTRKVQIPAKILSPYRLLIVIRLVIVFFFLWWRITNPNEDAMWLWGLSIVCEIWFAFSWILDILPKLNPINRATDLAALHDKFESDLPGVDVFVSTADPEKEPPLVTANTLLSILAVDYPIEKLSAYISDDGGAILTFEAMAEAVRFAEYWVPFCRKHDIEPRNPDSYFSIKKDPTKNKKRQDFVKDRRWIKREYDEFKVRINGLPEQIKKRAADGTHWPGHSKGDHAGILQIMSKVPDLEPVMGIRVPMFAYVSREKRPGFDHNKKAGAMNGMVRASAILSNGAFILNLDCDHYIYNSKAIKEGMCFMMD-RGGDRICYIQFPQRFEGIDPSDRYANHNTVFFDGNMRALDGLQGPVYVGTGCMFRRYALYGFNPPRANEYSGVPLN-DDPDLGLPKKFGNSTMFTDTIPVAELLPRPPLDAPTVAEAIAVISCWYEDNTEWGDRIGWIYGSVTEDVVTGYRMHNRGWRSVYCITKRDAFRGTAPINLTDRLHQVLRWATGSVEIFFSKNNAMFATRRLKFLQRVAYLNVGIYPFTSIFLVVYCFLPALCLFSGKFIVQSLDIHFLSYLLCITVTLTLISLLEVKWSGIGLEEWWRNEQFWLIGGTSAHLAAVVQGLLKVIAGIEISFTLTSKASDDIFADLYIVKWTGLFIMPLTIIIVNLVAIVIGASRTIYSVIPQWGKLMGGIFFSLWVLTHMYPFAKGLMGRRGKVPTIVYVWSGLVSITVSLLWITI
>AT3G03050.1
MWRPLTRKLQIPAAVISPYRLLILIRIVVLALFLMWRIKHKNPDAIWLWGMSVVCELWFALSWLLDQLPKLCPINRATDLNVLKEKFESDLPGLDMFVSTADPEKEPPLVTSNTILSILAADYPVEKLACYVSDDGGALLTFEAMAEAASFANMWVPFCRKHNIEPRNPDSYFSLKRDPYKNKVKADFVKDRRRVKREYDEFKVRINSLPDSIRRRSADGTHWPGHSRSDHAGIIQVMLKPPSDEPLHGIRLPLLVYVSREKRPGYDHNKKAGAMNALVRASAIMSNGPFILNLDCDHYIYNSQALREGMCFMMD-RGGDRLCYVQFPQRFEGIDPSDRYANHNTVFFDVNMRALDGLMGPVYVGTGCLFRRIALYGFDPPRAKEHHPGDEE-MNL-SLVPKKFGNSTFLIDSIPVAETIPRELLDASTVAEAIAVISCWYEDKTEWGSRIGWIYGSVTEDVVTGYRMHNRGWKSVYCVTKRDAFRGTAPINLTDRLHQVLRWATGSVEIFFSRNNAFFASPRMKILQRIAYLNVGIYPFTSFFLIVYCFLPALSLFSGQFIVQTLNVTFLVYLLIISITLCLLALLEIKWSGISLEEWWRNEQFWLIGGTSAHLAAVIQGLLKVVAGIEISFTLTSKSGDDEFADLYIVKWTSLMIPPITIMMVNLIAIAVGFSRTIYSVIPQWSKLIGGVFFSFWVLAHLYPFAKGLMGRRGRTPTIVYVWSGLVAITISLLWVAI
>AT4G15290.1
M---LCERISHKSY---VLRAVDLTILGLLYSLLLYRILHISENDNV-WLLAFFCESCFSLVWLIFTCLKWSPAEDIPYINTLNERV-HDLPSLDMFVPTADTVRESPIITVNTVLSLLAVNYPANKLACYVSDDGCSPLTYFSLKEASKFVKIWAPFCKKYNVRVRAPFRYFLNPLVATD---DSVFSKDWKMMKREYVKLCRKVEDATGDSHWLDDDFEAFSNTKPNDHSTIVKVVWENKGGVGDEK-EVPHLVYISREKRPNYLHHYKTGAMNFLLRVSGLMTNAPYTLNVDCDMYANEPDVVRQAMCVFLNSKNSNHCAFVQFPQKFYDS-----YTNELAVLQSILGRGVAGIQGPFYIGTGCFHTRRVMYGLSSDDLEDNGNIATREFLAEDSLVRKYGNSKELVKSVVDALKSNPQKSLANLIEAAQEVGHCHYEYQTSWG-NLGWMYDSVAEDINTSVGIHLRGWTSSFISPDPPAFIGSTPTLGLEAIVQQRRWATGAIEVLFNKQSPFMGHGKIKFRQRLAYFWALM-CLRSIPELIYCLLPAYCLLHDSALFPKG--PCLCTIVTLVGMHCLYSLWQFMSLGFSVQSWYVVQSLWRIIATSSWLFSIQDIILKLLGISQIGFVIAKKTIKL-NLGKFEFDSSGLFIPGTFIMLVNLAALAGYLVRLQRSSCSHGGSGLAEACGCILVVMLFLPFLKGLFEHKYSIPLSTLSKAAFLTVLFVFFCVGK
>AT4G15320.1
M---LCERISHKSY---ILRIVDLTILVLLFSLLWYRILHMCENNTI-WLVAFLCESCFSFMWLIITCIKWSPAEDKPYPNRLDERV-HDLPSVDMFVPTADPVREPPIIVVNTVLSLLAVNYPANKLACYVSDDGCSPLTYFSLKEASKFVKIWAPFCKKYNVRVRAPFRYFLNPLVATD---DSVFSKDWKMMKREYVKLCRKVEDATGDSHWLDDDFEAFSNTKPNDHSTIVKVVWENKGGVGDEK-EVPHLVYISREKRPNYLHHYKTGAMNFLVRVSGLMTNAPYMLNVDCDMYANEPDVVRQAMCVFLNSKNSNHCAFVQFPQNFYDS-----YTNELVVLQHYMKRGVAGIQGPIYIGSGCFHTRRVMYGLSSDDLEDDGSLASREFLSEDSLVRKYGSSKELVKSVVDALKSNPQKSLANLVEAAQEVGHCHYEYQTSWG-NLGWLYDSVAEDTNTSIGIHLRGWTSSFISPDPPAFLGSTPSVGPEAIVQHRRWATGSIEVLFNKQSPLIGRRKIKFRQRLAYFWVLM-CIRSIPELVYCLLPAYCLLNNSALFPKG--PCLGIIVTLVGMHCLYTLWQFMILGFSVK--------------SCWLFSIQDIILKLLGISKIGFIVAKKNM-----LKLE--------------------LAGFLVRLQRSSYSHGGSALAETCGCAMIVFLELPKLN-----KRGI--SSIVEKTFVACILP-FVRNH
>AT4G18780.1
MTDVLSVVIPIPRTKITSYRIVIIMRLIILALFFNYRITHPVDSAYGLWLTSVICEIWFAVSWVLDQFPKWSPINRETYIDRLSARFESQLAAVDFFVSTVDPLKEPPLITANTVLSILALDYPVDKVSCYVSDDGAAMLSFESLVETADFARKWVPFCKKYSIEPRAPEFYFSLKIDYLRDKVQPSFVKERRAMKRDYEEFKIRMNALVAKAQ---QDGTSWPGNNTRDHPGMIQVFLGYSGARDIEGNELPRLVYVSREKRPGYQHHKKAGAENALVRVSAVLTNAPFILNLDCDHYVNNSKAVREAMCFLMDPVVGQDVCFVQFPQRFDGIDKSDRYANRNIVFFDVNMRGLDGIQGPVYVGTGTVFRRQALYGYSPPSKPRILPQDRSMLISQTSFEKTFGLSTVFIESTLMENGVPDSVNPSTLIKEAIHVISCGYEEKTEWGKEIGWIYGSITEDILTGFKMHCRGWRSIYCMPLRPAFKGSAPINLSDRLHQVLRWALGSVEIFLSRHCPLWYGGRLKLLQRLAYINTIVYPFTSLPLVAYCTLPAICLLTGKFIIPTLSNLASMLFLGLFISIILTSVLELRWSGVSIEDLWRNEQFWVIGGVSAHLFAVFQGFLKMLAGLDTNFTVTSKTADLEFGELYIVKWTTLLIPPTSLLIINLVGVVAGFSDALNKGYEAWGPLFGKVFFAFWVILHLYPFLKGLMGRQNRTPTIVILWSILLASVFSLVWVRI
>AT4G23990.1
MDTTLHTCHPCR--RTIPYRIYAVFHTCGIIALMYHHVHS-TLIT----SLLLLSDIVLAFMWATTTSLRYKPVRRTEYPEKYAA--PEDFPKLDVFICTADPYKEPPMMVVNTALSVMAYEYPSDKISVYVSDDGGSSLTLFALMEAAKFSKHWLPFCKKNNVQDRSPEVYFSSK--------LRSRSDEAENIKMMYEDMKSRVEHVVESGKVETRGFDLWT-FTRHDHPTIIQVLQNSENDMDDTKKIMPNLIYVSREKSKVSSHHFKAGALNTLLRVSGVMTNSPIILTLDCDMYSNDPATPVRALCYLTDPKIKTGLGFVQFPQTFQGISKNDIYACAYKRLFEINMIGFDGLMGPNHVGTGCFFNRRGFYGAPSNLI----------LPEIDELK-----PNRIVDKPINAQ---------DVLALAHRVAGCIYELNTNWGSKIGFRYGSLVEDYYTGYRLHCEGWRSVFCRPKRAAFCGDSPKSLIDVVSQQKRWAIGLLEVAISRYSPITY-KSMGLVTGVGYCQYACWAFWSLPLIVYGFLPQLALLYQSSVFPKSSDPWFWLYIVLFLGAYGQDLLDFVLEGGTYGGWWNDQRMWSIRGFSSHLFGFIEFTLKTLNLSTHGFNVTSKANDEEQSKRYEFGSSSMFLPLTTVAIVNLLAFVWGLYGLFAW----GEGLVLELMLASFAVVNCLPIYEAMVLRDGKLPKRVCFVAGILTFVLIVSGYVF
>AT4G24000.1
--TALHTCHPCR--RTIPYRIYAVFHTCGIIALMYHHVHS-TLIT----CLLLLSDIVLAFMWATTTSLRLNPIHRTEYPEKYAA--PEDFPKLDVFICTADPYKEPPMMVVNTALSVMAYEYPSHKISVYVSDDGGSSLTLFALMEAAKFSKHWLPFCKNNNVQDRSPEVYFSSK--------SHSSSDEAENLKMMYEDMKSRVEHVVESGKVETSCFDLWT-FTRHDHPTIIMVLQHNETEM------MPNLIYVSREKSKVSPHHFKAGALNTLLRVSAVMTNSPIILTLDCDMYSNNPTTPLHALCYLSDPKINFDLGFVQFPQKFQGVNKNDIYASELKRPFDINTVGFDGLMGPVHMGTGCFFNRRAFYGPPTTLI----------LPEIETFG-----PNRIADKPIKAQ---------DILALAHDVAGCNYECNTNWGSKIGFRYGSLVEDYFTGFMLHCEGWRSIFCSPTKAAFYGDSPKCLTDVIGQQIRWSVGLLEVAFSRYNPLTY-KPLSLLMSLGYCHYAFWPFWCIPLVVYGILPQVALIHGVSVFPKASDPWFWLYIILFLGGYAQDLSDFLLEGGTYRKWWNDQRMWMVRGLSSFFFGFTEFTLKTLNLSTQGYNVTSKSNDNEQMKRYEFGSSSMFLPITTVAIMNLLAFMRGLYGIFTW----GEGPVLELMLASFAVVNCLPIYEAMVLRDGKLPKRICFLAGLLSFVLTGSGYFF
>AT4G24010.1
-GNILHTCHPCR--RTIPYRIYAIFHTCGIIALMYHHVHS-TLIT----CLLLLSDIVLAFMWATTTSLRLNPVHRTECPEKYAA--PEDFPKLDVFICTADPYKEPPMMVVNTALSVMAYEYPSDKISVYVSDDGGSSLTFFALIEAAKFSKQWLPFCKKNNVQDRSPEVYFSSE--------SHSRSDEAENLKMMYEDMKSRVEHVVESGKVETRGFDLWT-FSRHDHPTIIQVLQNSETDMDNTRKIMPNLIYVSREKSKVSPHHFKAGALNTLLRVSGVMTNSPIILTLDCDMYSNDPATLVRALCYLTDPEIKSGLGYVQFPQKFLGISKNDIYACENKRLFIINMVGFDGLMGPTHVGTGCFFNRRAFYGPPYMLI----------LPEINELK-----PYRIADKSIKAQ---------DVLSLAHNVAGCIYEYNTNWGSKIGFRYGSLVEDYYTGFMLHCEGWRSVFCNPKKAAFYGDSPKCLVDLVGQQIRWAVGLFEMSFSKYSPITY-KSLDLLMGLGYCNSPFKPFWSIPLTVYGLLPQLALISGVSVFPKASDPWFWLYIILFFGAYAQDLSDFLLEGGTYRKWWNDQRMLMIKGLSSFFFGFIEFILKTLNLSTPKFNVTSKANDDEQRKRYEFGSSSMFLPLTTVAIVNLLAFVWGLYGILFC----GGELYLELMLVSFAVVNCLPIYGAMVLRDGKLSKRTCFLAGNLHVGSYCVKLLR
>AT4G32410.1
MRLPMSRVVPIPSSRLTPYRVVIILRLIILCFFLQYRTTHPVKNAYPLWLTSVICEIWFAFSWLLDQFPKWYPINRETYLDRLAIRYDSQLVPVDVFVSTVDPLKEPPLVTANTVLSILSVDYPVDKVACYVSDDGSAMLTFESLSETAEFAKKWVPFCKKFNIEPRAPEFYFAQKIDYLKDKIQPSFVKERRAMKREYEEFKVRINALVAKAQ---QDGTPWPGNNTRDHPGMIQVFLGHSGGLDTDGNELPRLIYVSREKRPGFQHHKKAGAMNALIRVSAVLTNGAYLLNVDCDHYFNNSKAIKEAMCFMMDPAIGKKCCYVQFPQRFDGIDLHDRYANRNIVFFDINMKGLDGIQGPVYVGTGCCFNRQALYGYDPVLTEEDLEPERSILMSQRSVEKRFGQSPVFIAATFMEQGIPPTTNPATLLKEAIHVISCGYEDKTEWGKEIGWIYGSVTEDILTGFKMHARGWISIYCNPPRPAFKGSAPINLSDRLNQVLRWALGSIEILLSRHCPIWYHGRLRLLERIAYINTIVYPITSIPLIAYCILPAFCLITDRFIIPEISNYASIWFILLFISIAVTGILELRWSGVSIEDWWRNEQFWVIGGTSAHLFAVFQGLLKVLAGIDTNFTVTSKATDGDFAELYIFKWTALLIPPTTVLLVNLIGIVAGVSYAVNSGYQSWGPLFGKLFFALWVIAHLYPFLKGLLGRQNRTPTIVIVWSVLLASIFSLLWVRI
>AT4G38190.1
MWRPLSRRIPIPAAIISPYRLLIVIRFVVLCFFLTWRIRNPNEDAIWLWLMSIICELWFGFSWILDQIPKLCPINRSTDLEVLRDKFDSDLPGIDLFVSTADPEKEPPLVTANTILSILAVDYPVEKVSCYLSDDGGALLSFEAMAEAASFADLWVPFCRKHNIEPRNPDSYFSLKIDPTKNKSRIDFVKDRRKIKREYDEFKVRINGLPDSIRRRSADGTHWPGHSKGDHAGILQVMLKPPSSDPLIGTRLPMFVYVSREKRPGYDHNKKAGAMNALVRASAILSNGPFILNLDCDHYIYNCKAVREGMCFMMD-RGGEDICYIQFPQRFEGIDPSDRYANNNTVFFDGNMRALDGVQGPVYVGTGTMFRRFALYGFDPPNPDKLL--DPD-LDV-TQLPKRFGNSTLLAESIPIAERVPRDPLDATTVAESVSVISCWYEDKTEWGDRVGWIYGSVTEDVVTGYRMHNRGWRSVYCITKRDSFRGSAPINLTDRLHQVLRWATGSVEIFFSRNNAILASKRLKFLQRLAYLNVGIYPFTSLFLILYCFLPAFSLFSGQFIVRTLSISFLVYLLMITICLIGLAVLEVKWSGIGLEEWWRNEQWWLISGTSSHLYAVVQGVLKVIAGIEISFTLTTKSGEDIYADLYIVKWSSLMIPPIVIAMVNIIAIVVAFIRTIYQAVPQWSKLIGGAFFSFWVLAHLYPFAKGLMGRRGKTPTIVFVWAGLIAITISLLWTAI
>AT4G39350.1
MRQPLSRKLPIRSSRINPYRMLILCRLAILGLFFHYRILHPVNDAYGLWLTSVICEIWFAVSWILDQFPKWYPIERETYLDRLSLRYESGLAPVDVFVSTVDPLKEPPLITANTVLSILAVDYPVDKVACYVSDDGAAMLTFEALSDTAEFARKWVPFCKKFNIEPRAPEWYFSQKMDYLKNKVHPAFVRERRAMKRDYEEFKVKINALVATAQ---QDGTPWPGNNVRDHPGMIQVFLGHSGVRDTDGNELPRLVYVSREKRPGFDHHKKAGAMNSLIRVSAVLSNAPYLLNVDCDHYINNSKAIRESMCFMMDPQSGKKVCYVQFPQRFDGIDRHDRYSNRNVVFFDINMKGLDGIQGPIYVGTGCVFRRQALYGFDAPKKKKPPGKEKRSEATQLKLEKKFGQSPVFVASAVLQNGVPRNASPACLLREAIQVISCGYEDKTEWGKEIGWIYGSVTEDILTGFKMHCHGWRSVYCMPKRAAFKGSAPINLSDRLHQVLRWALGSVEIFLSRHCPIWYGGGLKWLERFSYINSVVYPWTSLPLIVYCSLPAVCLLTGKFIVPEISNYAGILFMLMFISIAVTGILEMQWGGVGIDDWWRNEQFWVIGGASSHLFALFQGLLKVLAGVNTNFTVTSKAADGAFSELYIFKWTTLLIPPTTLLIINIIGVIVGVSDAISNGYDSWGPLFGRLFFALWVIVHLYPFLKGMLGKQDKMPTIIVVWSILLASILTLLWVRV
>AT5G05170.1
MRQPLSRKVSIPSSRINPYRMVIMLRLVILCLFLHYRITNPVPNAFALWLVSVICEIWFALSWILDQFPKWFPVNRETYLDRLALRYDSQLAAVDIFVSTVDPLKEPPLVTANTVLSILAVDYPVDKVSCYVSDDGAAMLSFESLAETSEFARKWVPFCKKYSIEPRAPEWYFAAKIDYLKDKVQTSFVKDRRAMKREYEEFKIRINALVSKAL---QDGTPWPGNNTRDHPGMIQVFLGQNGGLDAEGNELPRLVYVSREKRPGFQHHKKAGAMNALVRVSAVLTNGPFILNLDCDHYINNSKALREAMCFLMDPNLGKQVCYVQFPQRFDGIDKNDRYANRNTVFFDINLRGLDGIQGPVYVGTGCVFNRTALYGYEPPIKVKHKKPEKALLMSQMSLEKRFGQSAVFVASTLMENGVPPSATPENLLKEAIHVISCGYEDKSDWGMEIGWIYGSVTEDILTGFKMHARGWRSIYCMPKLPAFKGSAPINLSDRLNQVLRWALGSVEILFSRHCPIWYNGRLKFLERFAYVNTTIYPITSIPLLMYCTLPAVCLFTNQFIIPQISNIASIWFLSLFLSIFATGILEMRWSGVGIDEWWRNEQFWVIGGVSAHLFAVFQGILKVLAGIDTNFTVTSKASDGDFAELYLFKWTTLLIPPTTLLIVNLVGVVAGVSYAINSGYQSWGPLFGKLFFAFWVIVHLYPFLKGLMGRQNRTPTIVVVWSVLLASIFSLLWVRI
>AT5G09870.1
MRQPLSRKVPIKSSKINPYRMLIVLRLVILGLFFHYRILHPVNDAYALWLISVICEIWFAVSWVLDQFPKWYPIERETYLDRLSLRYESELAGVDVFVSTVDPMKEPPLITANTVLSILAVDYPVDRVACYVSDDGAAMLTFEALSETAEFARKWVPFCKKYTIEPRAPEWYFCHKMDYLKNKVHPAFVRERRAMKRDYEEFKVKINALVATAQ---QDGTPWPGNNVRDHPGMIQVFLGNNGVRDVENNELPRLVYVSREKRPGFDHHKKAGAMNSLIRVSGVLSNAPYLLNVDCDHYINNSKALREAMCFMMDPQSGKKICYVQFPQRFDGIDKSDRYSNRNVVFFDINMKGLDGLQGPIYVGTGCVFRRQALYGFDAPKKKKTKRMAKSPEAAQLKLEKKFGQSPVFVASAGMENGLARNASPASLLREAIQVISCGYEDKTEWGKEIGWIYGSVTEDILTGFKMHSHGWRSVYCTPKIPAFKGSAPINLSDRLHQVLRWALGSVEIFLSRHCPIWYGGGLKWLERLSYINSVVYPWTSIPLLVYCSLPAICLLTGKFIVPEISNYASILFMALFGSIAVTGILEMQWGKVGIDDWWRNEQFWVIGGVSAHLFALFQGLLKVLAGVETNFTVTSKAADGEFSELYIFKWTSLLIPPTTLLIINVIGVIVGISDAISNGYDSWGPLFGRLFFAFWVILHLYPFLKGLLGKQDRMPTIILVWSILLASILTLLWVRV
>AT5G16910.1
MWRPLTRKLKIPAGVISPYRLLIFIRIVVLALFLTWRVKHQNPDAVWLWGMSVVCELWFALSWLLDQLPKLCPINRATDLQVLKEKFESDLPGFDVFVSTADPEKEPPLVTANTILSILAAEYPVEKLSCYVSDDGGALLTFEAMAEAASFANIWVPFCRKHAIEPRNPDSYFSLKRDPYKNKVKSDFVKDRRRVKREFDEFKVRVNSLPDSIRRRSADGTHWPGHAKGDHAGIIQVMLKPPSDEPLHGIRLPLLVYVSREKRPGYDHNKKAGAMNALVRASAIMSNGPFILNLDCDHYIYNSEALREGMCFMMD-RGGDRLCYVQFPQRFEGIDPSDRYANHNTVFFDVNMRALDGLMGPVYVGTGCLFRRIALYGFNPPRSKDFSPSDEE-MNL-SLVPKKFGNSTFLIDSIPVAETIPRELLDASTVAEAIAVISCWYEDKTEWGSRIGWIYGSVTEDVVTGYRMHNRGWKSVYCVTKRDAFRGTAPINLTDRLHQVLRWATGSVEIFFSRNNALLASSKMKILQRIAYLNVGIYPFTSIFLIVYCFLPALSLFSGQFIVQTLNVTFLVYLLIISITLCLLALLEIKWSGISLEEWWRNEQFWLIGGTSAHLAAVLQGLLKVVAGVEISFTLTSKSGDDEFADLYMVKWTSLMIPPITIIMVNLIAIAVGFSRTIYSVVPQWSKLIGGVFFSFWVLAHLYPFAKGLMGRRGRTPTIVYVWSGLVAITISLLWVAI
>AT5G17420.1
MRQPLSRKVPIASSKINPYRMVIVARLVILAVFLRYRLLNPVHDALGLWLTSVICEIWFAVSWILDQFPKWFPIERETYLDRLSLRYENMLAPVDVFVSTVDPLKEPPLVTSNTVLSILAMDYPVEKISCYVSDDGASMLTFESLSETAEFARKWVPFCKKFSIEPRAPEMYFTLKVDYLQDKVHPTFVKERRAMKREYEEFKVRINAQVAKAS---QDGTPWPGNNTKDHPGMIQVFLGHSGGFDVEGHELPRLVYVSREKRPGFQHHKKAGAMNALVRVAGVLTNAPFMLNLDCDHYVNNSKAVREAMCFLMDPQIGKKVCYVQFPQRFDGIDTNDRYANRNTVFFDINMKGLDGIQGPVYVGTGCVFKRQALYGYEPPKGPKRPKMDKEHLMSEMNFEKTFGQSSIFVTSTLMEEGVPPSSSPAVLLKEAIHVISCGYEDKTEWGTELGWIYGSITEDILTGFKMHCRGWRSIYCMPKRPAFKGSAPINLSDRLNQVLRWALGSVEIFFSRHSPLWYGGKLKWLERFAYANTTIYPFTSIPLLAYCILPAICLLTDKFIMPPISTFASLFFISLFMSIIVTGILELRWSGVSIEEWWRNEQFWVIGGISAHLFAVVQGLLKILAGIDTNFTVTSKATDDDFGELYAFKWTTLLIPPTTVLIINIVGVVAGISDAINNGYQSWGPLFGKLFFSFWVIVHLYPFLKGLMGRQNRTPTIVVIWSVLLASIFSLLWVRI
>AT5G44030.1
MRQPLWRKVPISSSKISPYRIVIVLRLVILVFFFRFRILTPAKDAYPLWLISVICEIWFALSWILDQFPKWFPINRETYLDRLSMRFENKLAPVDVFVSTVDPLKEPPIITANTILSILAVDYPVNKVSCYVSDDGASMLLFDTLSETSEFARRWVPFCKKYNVEPRAPEFYFSEKIDYLKDKVQTTFVKDRRAMKREYEEFKVRINALVAKAQ---QDGTPWPGNNTRDHPGMIQVYLGKEGAFDIDGNELPRLVYVSREKRPGYAHHKKAGAMNAMVRVSAVLTNAPFMLNLDCDHYINNSKAIRESMCFLMDPQLGKKLCYVQFPQRFDGIDLNDRYANRNIVFFDINMRGLDGIQGPVYVGTGCVFNRPALYGYEPPVSEKRKKMEKSSLMSQKNFEKRFGMSPVFIASTLMENGLPEATNTSSLIKEAIHVISCGYEEKTEWGKEIGWIYGSVTEDILTGFRMHCRGWKSVYCMPKRPAFKGSAPINLSDRLHQVLRWALGSVEIFFSRHCPLWYGGKLKILERLAYINTIVYPFTSIPLLAYCTIPAVCLLTGKFIIPTINNFASIWFLALFLSIIATAILELRWSGVSINDLWRNEQFWVIGGVSAHLFAVFQGLLKVLFGVDTNFTVTSKGADEEFGDLYLFKWTTLLIPPTTLIILNMVGVVAGVSDAINNGYGSWGPLFGKLFFAFWVIVHLYPFLKGLMGRQNRTPTIVVLWSILLASIFSLVWVRI
>AT5G64740.1
MRQPLSRKIPIKSSKINPYRMLIVLRLVILGLFFHYRILHPVKDAYALWLISVICEIWFAVSWVLDQFPKWYPIERETYLDRLSLRYESGLSPVDVFVSTVDPLKEPPLITANTVLSILAVDYPVDKVACYVSDDGAAMLTFEALSETAEFARKWVPFCKKYCIEPRAPEWYFCHKMDYLKNKVHPAFVRERRAMKRDYEEFKVKINALVATAQ---QDGTPWPGNSVRDHPGMIQVFLGSDGVRDVENNELPRLVYVSREKRPGFDHHKKAGAMNSLIRVSGVLSNAPYLLNVDCDHYINNSKALREAMCFMMDPQSGKKICYVQFPQRFDGIDRHDRYSNRNVVFFDINMKGLDGLQGPIYVGTGCVFRRQALYGFDAPKKKKGPRKEQSTEAMQMKLEKKFGQSPVFVASARMENGMARNASPACLLKEAIQVISCGYEDKTEWGKEIGWIYGSVTEDILTGFKMHSHGWRSVYCTPKLAAFKGSAPINLSDRLHQVLRWALGSVEIFLSRHCPIWYGGGLKWLERLSYINSVVYPWTSLPLIVYCSLPAICLLTGKFIVPEISNYASILFMALFSSIAITGILEMQWGKVGIDDWWRNEQFWVIGGVSAHLFALFQGLLKVLAGVDTNFTVTSKAADGEFSDLYLFKWTSLLIPPMTLLIINVIGVIVGVSDAISNGYDSWGPLFGRLFFALWVIIHLYPFLKGLLGKQDRMPTIIVVWSILLASILTLLWVRV
>os_13603
-GPPLFATEKPGRMAMAAYRVSAATVFAGVLLIWLYRATHGDGVRRWAWLGMLAAELWFGFYWVLTLSVRWCPVYRRTFKDRLAQSYEDELPSVDIFVCTADPTAEPPMLVISTVLSVMAYDYLPEKLNIYLSDDAGSVLTFYVLCEASEFAKHWIPFCKKYKVEPRSPAAYFAKVASPPDG----CGPKEWFTMKELYKDMTDRVNSVVNSGRIPESRFSQWN-FTSSDHPSIVQILIDSNKQKDIDGNALPTLVYMAREKKPQKQHHFKAGSLNALIRVSSVISNSPIIMNVDCDMYSNNSESIRDALCFFLDEEQGQDIGFVQYPQNFENVVHNDIYGHPINVVNELDHPCLDGWGGMCYYGTGCFHRREALCGRIYSQE------------------YKEDWTR---VAGRT-------EDANELEEMGRSLVTCTYEHNTIWGIEKGVRYGCPLEDVTTGLQIQCRGWRSVYYNPKRKGFLGMTPTSLGQILVLYKRWTEGFLQISLSRYSPFLL-GKIKLGLQMGYSVCGFWAVNSFPTLYYVTIPSLCFLNGISLFPEKTSPWFIPFAYVMVAAYSCSLAESLQCGDSAVEWWNAQRMWLIRRITSYLLATIDTFRRILGISESGFNLTVKVTDLQALERYKFGFSAMFVILTTVALLNLACMVLGISRVLLQG---LETLFLQAVLCVLIVAINSPVYEALFLRKGSLPASVARVSICFVLPLCILSICK
>os_13604
---------------------------------------------------------------------------------------------------------------------------------------------------------------------------------------------------------MTDRVNSVVNSGRIPESRFSQWN-FTSSDHPSIVQILIDSNKQKDIDGNALPTLVYMAREKKPQKQHHFKAGSLNALIRVSSVISNSPIIMNVDCDMYSNNSESIRDALCFFLDEEQGQDIGFVQYPQNFENVVHNDIYGHPINVVNELDHPCLDGWGGMCYYGTGCFHRREALCGRIYSQE------------------YKEDWTR---VAGRT-------EDANELEEMGRSLVTCTYEHNTIWGIEKGVRYGCPLEDVTTGLQIQCRGWRSVYYNPKRKGFLGMTPTSLGQILVLYKRWTEGFLQISLSRYSPFLL-GKIKLGLQMGYSVCGFWAVNSFPTLYYVTIPSLCFLNGISLFPEKTSPWFIPFAYVMVAAYSCSLAESLQCGDSAVEWWNAQRMWLIRRITSYLLATIDTFRRILGISESGFNLTVKVTDLQALERYKFGFSAMFVILTTVALLNLACMVLGISRVLLQG---LETLFLQAVLCVLIVAINSPVYEALFLRKGSLPASVARVSICFVLPLCILSICK
>os_21258
MRQPLSRKVPISSSRINPYRMVIVLRLIVLCIFLHYRITNPVRNAYPLWLLSVICEIWFALSWILDQFPKWSPINRETYLDRLALRYDSQLAPVDIFVSTVDPMKEPPLVTANTVLSILAVDYPVDKVSCYVSDDGAAMLTFDALAETSEFARKWVPFCKKYSIEPRAPEWYFAQKIDYLKDKVQASFVKDRRAMKREYEEFKVRVNALVAKAQ---QDGTPWPGNNTRDHPGMIQVFLGHSGGLDTEGNELPRLVYVSREKRPGFQHHKKAGAMNALVRVSAVLTNGQYLLNLDCDHYINNSKALREAMCFLMDPNLGRRVCYVQFPQRFDGIDRNDRYANRNTVFFDINLRGLDGLQGPVYVGTGCVFNRTALYGYEPPIKQKRPG-EKSLLMSQMSLEKRFGQSSVFVASTLMEYGVPQSATPESLLKEAIHVISCGYEDKSDWGTEIGWIYGSVTEDILTGFKMHARGWRSIYCMPKRPAFKGSAPINLSDRLNQVLRWALGSVEILFSRHCPIWYGGRLKFLERFAYINTTIYPLTSIPLLLYCILPAICLLTGKFIIPEISNFASIWFISLFLSIFATGILEMRWSGVGIDEWWRNEQFWVIGGISAHLFAVFQGLLKVLAGIDTSFTVTSKASEGDFAELYMFKWTTLLIPPTTILIINLVGVVAGISYAINSGYQSWGPLFGKLFFAFWVIVHLYPFLKGLMGRQNRTPTIVVVWAILLASIFSLLWVRI
>os_21595
MRQPLSRKIPISSSLVNPYRMIIIIRLVVLGFFFHYRVMHPVPDAFALWLISVICEIWFAMSWILDQFPKWFPIERETYLDRLTLRFDSQLAPVDFFVSTVDPMKEPPLVTANTVLSILAVDYPVDKVSCYVSDDGAAMLTFEALSETSEFAKKWVPFCKRYSLEPRAPEWYFQQKIDYLKDKVAPNFVRERRAMKREYEEFKVRINALVAKAQ---QDGTPWPGNNVRDHPGMIQVFLGQSGGHDVEGNELPRLVYVSREKRPGYNHHKKAGAMNALVRVSAVLTNAPYMLNLDCDHYINNSKAIKEAMCFMMDPLVGKKVCYVQFPQRFDGIDRHDRYANRNVVFFDINMKGLDGIQGPIYVGTGCVFRRQALYGYDAPKSKKPPSREKAGIVNQQKLEKKFGQSSVFVASTLLENGTLKSASPASLLKEAIHVISCGYEDKTDWGKEIGWIYGSVTEDILTGFKMHCHGWRSIYCIPKRAAFKGSAPLNLSDRLHQVLRWALGSIEIFFSNHCPLWYGGGLKCLERFSYINSIVYPWTSIPLLAYCTLPAICLLTGKFITPELTNIASLWFMSLFICIFATGILEMRWSGVGIDDWWRNEQFWVIGGVSSHLFAVFQGLLKVIAGIDTSFTVTSKGGDEEFSELYTFKWTTLLIPPTTLLLLNFIGVVAGVSNAINNGYESWGPLFGKLFFAFWVIVHLYPFLKGLVGRQNRTPTIVIVWSILLASIFSLLWVRI
>os_25268
MPPPLQERVPLGRRAAWAWRLAGLAVLLLLLALLALRLLR--HHGGAVWRVALVCEAWFAALCALNVSAKWSPVRFVTRPENLVARTSGELPAVDMLVTTADPALEPPLVTVNTVLSLLALDYPRARLACYVSDDGCSPLTCHALREAAGFAAAWVPFCRRYGVAVRAPFRYFSSESGPA----DRKFLDDWTFMKDEYDKLVRRIKNTDERSLLRHGEFAEFLNVERRNHPTIVK------------------------------------------TRVSAVMTNAPIMLNMDCDMFVNNPQAVLHAMCLLLGFDDEASSGFVQAPQRFYDALKDDPFGNQMECFFKRFISGVQGVQGAFYAGTGCFHRRKAVYGVPPNFNGAERE-DTIGSSSYKELHTRFGNSEELNESARNIISSKPMVDISSRIEVAKAVSACNYDIGTCWGQEVGWVYGSLTEDILTGQRIHAMGWRSVLMVTEPPAFMGSAPIGGPACLTQFKRWATGQSEIIISRNNPILAFKRLKFRQCLAYLIVLGWPLRAPFELCYGLLGPYCILTNQSFLPKASEDGFSVPLALFISYNTYNFMEYMACGLSARAWWNNHRMQRIISVSAWTLAFLTVLLKSLGLSETVFEVTGKDKGA-DPGRFTFDSLPVFIPVTALAMLNIVAVTVGACRVAFGTAEGCAPGIGEFMCCGWLVLCFFPFVRGIVGKSYGIPWSVKLKASLLVAMFVTFCKRN
>os_29053
MRLPLSRIVPIPSNQLNLYRIVIILRLIILMFFFQYRVTHPVRDAYGLWLVSVICEIWFALSWLLDQFPKWYPINRETYLDRLALRYDSQLAPIDVFVSTVDPLKEPPLITANTVLSILAVDYPVDKVSCYVSDDGSAMLTFEALSETAEFARKWVPFCKKHNIEPRAPEFYFAQKIDYLKDKIQPSFVKERRAMKREYEEFKVRINALVAKAQ---ADGTAWPGNNPRDHPGMIQVFLGHSGGLDTDGNELPRLVYVSREKRPGFQHHKKAGAMNALIRVSAVLTNGAYLLNVDCDHYFNSSKALREAMCFMMDPALGRKTCYVQFPQRFDGIDLHDRYANRNIVFFDINMKGLDGIQGPVYVGTGCCFNRQALYGYDPVLTEADLEPERSVLMSQKRLEKRFGQSPIFIASTFMTQGIPPSTNPASLLKEAIHVISCGYEDKTEWGKEIGWIYGSVTEDILTGFKMHARGWISIYCMPPRPCFKGSAPINLSDRLNQVLRWALGSVEILLSRHCPIWYNGRLKLLERLAYINTIVYPITSIPLIAYCVLPAICLLTNKFIIPEISNYAGMFFILLFASIFATGILELRWSGVGIEDWWRNEQFWVIGGTSAHLFAVFQGLLKVLAGIDTNFTVTSKASDGDFAELYVFKWTSLLIPPTTVLVINLVGMVAGISYAINSGYQSWGPLFGKLFFSIWVILHLYPFLKGLMGRQNRTPTIVIVWSILLASIFSLLWVKI
>os_33857
MWRPLTRKLKIPAGVLSPYRLLILIRMAVLGLFLAWRIKHKNEDAMWLWGMSVVCELWFGLSWLLDQLPKLCPVNRATDLAVLKDKFESDLPGLDIFVSTADPEKEPPLVTANTILSILAADYPVEKLSCYVSDDGGALLTFEAMAEAASFANMWVPFCRKHDIEPRNPESYFNLKRDPYKNKVRSDFVKDRRRVKREYDEFKVRINSLPDSIRRRSADGTHWPGHARGDHAGIIQVMLKPPSDDPLYGIRLPMLVYVSREKRPGYDHNKKAGAMNALVRSSAVMSNGPFILNLDCDHYVYNSQAFREGMCFMMD-RGGDRIGYVQFPQRFEGIDPSDRYANHNTVFFDVNMRALDGIMGPVYVGTGCLFRRIALYGFDPPRSKEHSGCDEE-MNM-SQFPKKFGNSNFLINSIPIAETVPRDLLDASTVAEAISVISCWYEDKTEWGQRVGWIYGSVTEDVVTGYRMHNRGWKSVYCVTKRDAFRGTAPINLTDRLHQVLRWATGSVEIFFSRNNALLASRKMKFLQRIAYLNVGIYPFTSIFLIVYCFLPALSLFSGQFIVRTLNVTFLTYLLVITLTMCMLAVLEIKWSGISLEEWWRNEQFWLIGGTSAHLAAVLQGLLKVIAGIEISFTLTSKSGDDEFADLYIVKWTSLMIPPIVIMMVNLIAIAVGFSRTIYSEIPQWSKLLGGVFFSFWVLAHLYPFAKGLMGRRGRTPTIVFVWSGLLAITISLLWVAI
>os_36158
MWKPLSRKVPIPPGILSPYRLLVLVRFVALFLFLVWRVTNPNMDALWLWGISIVCEFWFAFSWLLDQMPKLNPINRAADLAALKEKFESDLPGLDVFISTADPYKEPTLVTANTLLSILATEYPVEKLFVYISDDGGALLTFESMAEACAFAKVWVPFCRKHSIEPRNPDSYFTQKGDPTKGKKRPDFVKDRRWIKREYDEFKIRVNSLPDLIRRRAADGTHWPGHAKGDHASIVQVMIKNPHHDVVYGMRIPMFAYLSREKRAGYDHNKKAGAMNAMVRASAILSNGPFMLNFDCDHYIYNCQAIREAMCYMLD-RGGDRICYIQFPQRFEGIDPSDRYANHNTVFFDGNMRALDGLQGPMYVGTGCLFRRYAIYGFNPPRAIEYRGTALSTAHPDHEAPQKFGKSKMFIESIAVAELMPRPPLDAATVAESVSVISCWYEDNTEWGQRVGWIYGSVTEDVVTGYRMHNRGWRSVYCITRRDAFRGTAPINLTDRLHQVLRWATGSVEIFFSKNNAVLASRRLKFLQRMAYLNVGIYPFTSLFLIMYCLLPALSLFSGQFIVATLDPTFLSYLLLITITLMLLCLLEVKWSGIGLEEWWRNEQFWVIGGTSAHLAAVLQGLLKVVAGIEISFTLTAKAADDPFAELYLIKWTSLFIPPLAVIGINIIALVVGVSRTVYAEIPQYSKLLGGGFFSFWVLAHYYPFAKGLMGRRGRTPTIVYVWAGLISITVSLLWITI
>os_37806
MPEPLSSRLSVPSGELNLYRAAVALRLVLLAAFFRYRVTRPVADAHALWVTSVACELWLAASWLIAQLPKLSPANRVTYLDRLASRYESRLAGVDVFVAAADAAREPPLATANTVLSVLAADYPAGGVACYVHDDGADMLVFESLFEAAGFARRWIPFCRRHGVEPRAPELYFARGVDYLRDRAAPSFVKDRRAMKREYEEFKVRMNHLAARAR---SDGTPWPGNNSRDHPAMIQVLLGHPGDRDVDGGELPRLFYVSREKRPGFRHHGKAGAMNALLRVSAVLTNGAYVLNLDCDHCVNNSSALREAMCFMMDPVAGNRTCFVQFALRDSG--------GGDSVFFDIEMKCLDGIQGPVYVGSGCCFSRKALYGFEPAAAADDGDDRRRLRAYRAALERHFGQSPAFIASAFEEQGSPDAAPARSLLKEAIHVVSCAFEERTRWGKEIGWMYGG---GVATGFRMHARGWSSAYCSPARPAFRRYARASPADVLAGASRRAVAAMGILLSRHSPVWAGRRLGLLQRLGYVARASYPLASLPLTVYCALPAVCLLTGKSTFPDVSYYDGVLLILLLFSVAASVALELRWSRVPLRAWWRDEKLWMVTATSASLAAVFQGILSACTGIDVAFSTETAASEEALASEITMRWTNLLVAPTSVVVANLAGVVAAVAYGVDHYYQSWGALGAKLALAGWVVAHLQGFLRGLLAPRDRAPTIAVLWSVVFVSVASLLWVHA
>os_40304
MRQPLSRKVPLPSSRINPYRMVIVLRLVVLSIFLHYRITNPVRNAYPLWLLSVICEIWFALSWILDQFPKWFPINRETYLDRLALRYDSQLAAVDIFVSTVDPMKEPPLVTANTVLSILAVDYPVDKVSCYVSDDGAAMLTFDALAETSEFARKWVPFVKKYNIEPRAPEWYFSQKIDYLKDKVHPSFVKDRRAMKREYEEFKVRINGLVAKAQ---QDGTPWPGNNTRDHPGMIQVFLGHSGGLDTEGNELPRLVYVSREKRPGFQHHKKAGAMNALVRVSAVLTNGQYMLNLDCDHYINNSKALREAMCFLMDPNLGRSVCYVQFPQRFDGIDRNDRYANRNTVFFDINLRGLDGIQGPVYVGTGCVFNRTALYGYEPPIKQKKKGSEKSLLMSQMSLEKRFGQSAAFVASTLMEYGVPQSATPESLLKEAIHVISCGYEDKTEWGTEIGWIYGSVTEDILTGFKMHARGWRSIYCMPKRPAFKGSAPINLSDRLNQVLRWALGSVEILFSRHCPIWYGGRLKFLERFAYINTTIYPLTSIPLLIYCVLPAICLLTGKFIIPEISNFASIWFISLFISIFATGILEMRWSGVGIDEWWRNEQFWVIGGISAHLFAVFQGLLKVLAGIDTNFTVTSKASDGDFAELYMFKWTTLLIPPTTILIINLVGVVAGISYAINSGYQSWGPLFGKLFFAFWVIVHLYPFLKGLMGRQNRTPTIVVVWAILLASIFSLLWVRI
>os_40750
MRQPLSRKVPISSSRINPYRMIIIIRLVVLGFFFHYRVMHPVNDAFALWLISVICEIWFAMSWILDQFPKWLPIERETYLDRLSLRFDSQLAPVDFFVSTVDPSKEPPLVTANTVLSILSVDYPVEKVSCYVSDDGAAMLTFEALSETSEFAKKWVPFCKKFNIEPRAPEWYFQQKIDYLKDKVAASFVRERRAMKRDYEEFKVRINALVAKAQ---QDGSPWPGNNVRDHPGMIQVFLGQSGGRDVEGNELPRLVYVSREKRPGYNHHKKAGAMNALVRVSAVLSNAPYLLNLDCDHYINNSKAIREAMCFMMDPLVGKKVCYVQFPQRFDGIDRHDRYANRNVVFFDINMKGLDGIQGPIYVGTGCVFRRQALYGYDAPKTKKPPSRDKAGIVNQQKLEKKFGQSSVFVASTLLENGTLKSASPASLLKEAIHVISCGYEDKTDWGKEIGWIYGSITEDILTGFKMHCHGWRSIYCIPKRPAFKGSAPLNLSDRLHQVLRWALGSVEIFFSKHCPLWYGGGLKFLERFSYINSIVYPWTSIPLLAYCTLPAICLLTGKFITPELTNVASLWFMSLFICIFVTGILEMRWSGVAIDDWWRNEQFWVIGGVSSHLFAVFQGLLKVLAGVDTSFTVTSKAGDEEFSELYTFKWTTLLIPPTTLLLLNFIGVVAGVSNAINNGYESWGPLFGKLFFAFWVIVHLYPFLKGLVGRQNRTPTIVIVWSILLASIFSLLWVRI
>os_41561
MRQPLSRKVPIPSSQINPYRMVIIIRLVVLGFFFHYRVMHPVPDAFALWLISVICEIWFAMSWILDQFPKWFPIERETYLDRLTLRFDSQLAPIDFFVSTVDPLKEPPLVTANTVLSILAVDYPVDKVSCYVSDDGAAMLTFEALSETSEFAKKWVPFCKKYSIEPRAPEWYFQQKIDYLKDKVAPYFVRERRAMKREYEEFKVRINALVAKAQ---QDGTPWPGNNVRDHPGMIQVFLGQSGGHDIEGNELPRLVYVSREKRPGYNHHKKAGAMNALVRVSAVLTNAPYMLNLDCDHYINNSKAIKEAMCFMMDPLVGKKVCYVQFPQRFDGIDRHDRYANRNVVFFDINMKGLDGIQGPIYVGTGCVFRRQALYGYDAPKTKKPPSREKAGIVNQQKLEKKFGQSSVFVASTLLENGTLKSASPASLLKEAIHVISCGYEDKTDWGKEIGWIYGSVTEDILTGFKMHCHGWRSIYCIPKLPAFKGSAPLNLSDRLHQVLRWALGSVEIFFSNHCPLWYGGGLKCLERFSYINSIVYPFTSIPLLAYCTLPAICLLTGKFITPELTNVASLWFMSLFICIFATGILEMRWSGVGIDDWWRNEQFWVIGGVSSHLFALFQGLLKVIAGIDTSFTVTSKGGDEEFSELYTFKWTTLLIPPTTLLLLNFIGVVAGVSNAINNGYESWGPLFGKLFFAFWVIVHLYPFLKGLVGRQNRTPTIVIVWSILLASIFSLLWVRI
>os_41562
-RQPLSRKVPIPSSQINPYRMVIIIRLVVLGFFFHYRVMHPVPDAFALWLISVICEIWFAMSWILDQFPKWFPIERETYLDRLTLRFDSQLAPIDFFVSTVDPLKEPPLVTANTVLSILAVDYPVDKVSCYVSDDGAAMLTFEALSETSEFAKKWVPFCKKYSIEPRAPEWYFQQKIDYLKDKVAPYFVRERRAMKREYEEFKVRINALVAKAQ---QDGTPWPGNNVRDHPGMIQVFLGQSGGHDIEGNELPRLVYVSREKRPGYNHHKKAGAMNALVRVSAVLTNAPYMLNLDCDHYINNSKAIKEAMCFMMDPLVGKKVCYVQFPQRFDGIDRHDRYANRNVVFFDINMKGLDGIQGPIYVGTGCVFRRQALYGYDAPKTKKPPSREKAGIVNQQKLEKKFGQSSVFVASTLLENGTLKSASPASLLKEAIHVISCGYEDKTDWGKEIGWIYGSVTEDILTGFKMHCHGWRSIYCIPKLPAFKGSAPLNLSDRLHQVLRWALGSVEIFFSNHCPLWYGGGLKCLERFSYINSIVYPFTSIPLLAYCTLPAICLLTGKFITPELTNVASLWFMSLFICIFATGILEMRWSGVGIDDWWRNEQFWVIGGVSSHLFALFQGLLKVIAGIDTSFTVTSKGGDEEFSELYTFKWTTLLIPPTTLLLLNFIGVVAGVSNAINNGYESWGPLFGKLFFAFWVIVHLYPFLKGLVGRQNRTPTIVIVWSILLASIFSLLWVRI
>os_42915
MAPPLYRTFKVSGVLLHPYRLLTLVRLIAVVLFLAWRLKHRDSDAMWLWWISIAGDFWFGVTWLLNQASKLNPVKRVPDLSLLRRRFDGGLPGIDVFINTVDPVDEPMLYTMNSILSILATDYPADRHAAYLSDDGASLAHYEGLIETARFAALWVPFCRKHRVEPRAPESYFAAKAAPYAGPAPEEFFGDRRLVRREYEEFKARLDALFTDIPQRSADGTPWPGHKKGQHAGIVKVMLSHPGEEPQLGVRLPILVYIAREKRPGYDHQKKAGAMNAQLRVSALLSNAPFIFNFDGDHYINNSQAFRAALCFMLDCRHGDDTAFVQFPQRFDDVDPTDRYCNHNRVFFDATLLGLNGVQGPSYVGTGCMFRRVALYGADPPRWRPED--DDAK---ALGCPGRYGNSMPFINTIPAAAIASPALDETAAMAEVEEVMTCAYEDGTEWGDGVGWVYDIATEDVVTGFRLHRKGWRSMYCAMEPDAFRGTAPINLTERLYQILRWSGGSLEMFFSRNCPLLAGCRLRPMQRVAYANMTAYPVSALFMVVYDLLPVIWLSHHEFHIQKPFSTYVAYLVAVIAMIEVIGLVEIKWAGLTLLDWWRNEQFYMIGATGVYLAAVLHIVLKLLGLKGVRFKLTAKQLRERFAELYDVHWSPLLAPTVVVMAVNVTAIGAAAGKAVVGTPAQVAGASAGLVFNVWVLVLLYPFALGIMGRWSKRPCALFALLVAACAAVAAGFVAV
>os_42916
MRRPLFRTFTVRGILLHPYRLLTLVRLVAIVLFFIWRIRHPYADGMFFWWISVIGDFWFGVSWLLNQVAKLKPIRRVPDLNLLQQQFDSNLPGLDVFINTVDPINEPMIYTMNAILSILAADYPVDKHACYLSDDGGSIIHYDGLLETAKFAALWVPFCRKHSIEPRAPESYFAVKSRPYAGSAPEDFLSDHRYMRREYDEFKVRLDALFTVIPKRSADGTEWPGHKKGNHAGIVQVMLNHPSNQPQLGVRLPMLVYIAREKRPGYDHQKKAGAMNVQLRVSALLTNAPFIINFDGDHYVNNSKAFRAGICFMLDRREGDNTAFVQFPQRFDDVDPTDRYCNHNRVFFDATLLGLNGIQGPSYVGTGCMFRRVALYGVDPPRWRPDD--GN-----IVDSSKKFGNLDSFISSIPIAAIISPPALEESILQELSDAMACAYEDGTDWGKDVGWVYNIATEDVVTGFRLHRTGWRSMYCRMEPDAFRGTAPINLTERLYQILRWSGGSLEMFFSHNCPLLAGRRLNFMQRIAYINMTGYPVTSVFLLFYLLFPVIWIFRGIFYIQKPFPTYVLYLVIVIFMSEMIGMVEIKWAGLTLLDWIRNEQFYIIGATAVYPLAVLHIVLKCFGLKGVSFKLTAKQVSEKFAELYDVQWAPLLFPTIVVIAVNICAIGAAIGKALFGSLMQMGDASLGLVFNVWILLLIYPFALGIMGRWSKRPYILFVLIVISFVIIALADIAI
>os_42921
MARPLFRTYKVKGSILHPYRFLILLRLIAIVAFFAWRVRHKNRDGVWLWTMSMVGDVWFGFSWVLNQLPKLSPIKRVPDLAALADRH-GDLPGVDVFVTTVDPVDEPILYTVNTILSILAADYPVDRYACYLSDDGGTLVHYEAMVEVAKFAELWVPFCRKHCVEPRSPENYFAMKTQAYKGGVPGELMSDHRRVRREYEEFKVRIDSLSSTIRQRSADGTHWPGHQRGKHAGIVQVLLNHPSCKPRLGVRLPMLVYISREKRPGYNHQKKAGAMNVMLRVSALLSNAPFVINFDGDHYVNNSQAFRAPMCFMLDGRGGENTAFVQFPQRFDDVDPTDRYANHNRVFFDGTMLSLNGLQGPSYLGTGTMFRRVALYGVEPPRWGAAA--SQI-K--AMDIANKFGSSTSFVGTMLDGAITPLAVLDESVAGDLAALTACAYEDGTSWGRDVGWVYNIATEDVVTGFRMHRQGWRSVYASVEPAAFRGTAPINLTERLYQILRWSGGSLEMFFSHSNALLAGRRLHPLQRVAYLNMSTYPIVTVFIFFYNLFPVMWLISEQYYIQRPFGEYLLYLVAVIAMIHVIGMFEVKWAGITLLDWCRNEQFYMIGSTGVYPTAVLYMALKLVTGKGIYFRLTSKQTGDKFADLYTVRWVPLLIPTIVIIVVNVAAVGVAVGKAAAWLTEPGWLAVLGMVFNVWILVLLYPFALGVMGQWGKRPAVLFVAMAMAVAAVAAMYVAF
>os_42922
MGRPLFQTYKVKGSILHPYRFLILARLIAIVAFFAWRIRHKNRDGAWLWTMSMVGDVWFGFSWVLNQLPKQSPIKRVPDIAALADRH-GDLPGVDVFVTTVDPVDEPILYTVNTILSILAADYPVDRYACYLSDDGGTLVHYEAMVEVAKFAELWVPFCRKHCVEPRSPENYFAMKTQAYKGGVPGELMSDHRRVRREYEEFKVRIDSLSSTIRQRSADGTHWPGHQRGKHAGIVQVLLNHPSCKPRLGVRLPMLVYISREKRPGYNHQKKAGAMNVMLRVSALLSNAPFVINFDGDHYVNNSQAFRAPMCFMLDGRGGENTAFVQFPQRFDDVDPTDRYANHNRVFFDGTMLSLNGLQGPSYLGTGTMFRRVALYGVEPPRWGAAA--SQI-K--AMDIANKFGSSTSFVGTMLDGAITPLAVLDESVAGDLAALTACAYEDGTSWGRDVGWVYNIATEDVVTGFRMHRQGWRSVYASVEPAAFRGTAPINLTERLYQILRWSGGSLEMFFSHSNALLAGRRLHPLQRVAYLNMSTYPIVTVFIFFYNLFPVMWLISEQYYIQRPFGEYLLYLVAVIAMIHVIGMFEVKWAGITLLDWCRNEQFYMIGSTGVYPTAVLYMALKLVTGKGIYFRLTSKQTGDKFADLYTVRWVPLLIPTIVIMVVNVAAVGVAVGKAAAWLTEPGWLAVLGMVFNVWILVLLYPFALGVMGQWGKRPAVLFVAMAMAVAAVAAMYVAF
>os_42926
MVRPLFRTYKVKGSILHPYRFLILVRLIAIVAFFAWRVRHKNRDGAWLWTMSMAGDVWFGFSWALNQLPKLNPIKRVADLAALADRQHGELPGVDVFVTTVDPVDEPILYTVNSILSILAADYPVDRYACYLSDDGGTLVHYEAMVEVAKFAELWVPFCRKHCVEPRAPESYFAMKTQAYRGGVAGELMSDRRRVRREYEEFKVRIDSLFSTIRKRSADGTHWPGHRKGQHAGIVQVLLNHPTSKPRFGVRLPMLVYISREKRPGYNHQKKAGAMNALLRVSALLSNAPFIINFDCDHYVNNSQAFRAPMCFMLDRRGGDDVAFVQFPQRFDDVDPTDRYANHNRVFFDGTTLSLNGLQGPSYLGTGTMFRRAALYGLEPPRWGAAG--SQI-K--AMDNANKFGASSTLVSSMLDGAITPPVAIDGSVARDLAAVTACGYDLGTSWGRDAGWVYDIATEDVATGFRMHQQGWRSVYTSMEPAAFRGTAPINLTERLYQILRWSGGSLEMFFSHSNALLAGRRLHPLQRIAYLNMSTYPIVTVFIFFYNLFPVMWLISEQYYIQQPFGEYLLYLVAIIAMIHVIGMFEVKWSGITVLDWCRNEQFYMIGSTGVYPTAVLYMALKLFTGKGIHFRLTSKQTGDKFADLYTVRWVPLLIPTIVVLAVNVGAVGVAVGKAAAWLTEQGRFAVLGMVFNVWILALLYPFALGIMGQRGKRPAVLFVATVMAVAAVAIMYAAF
>os_42927
MRRPLFRSYRVKGSLLHPYRALIFARLIAVLLFFGWRIRHNNSDIMWFWTMSVAGDVWFGFSWLLNQLPKFNPVKTIPDLTALRQYCDYRLPGIDVFVTTADPIDEPVLYTMNCVLSILAADYPVDRSACYLSDDSGALILYEALVETAKFATLWVPFCRKHCIEPRSPESYFELEAPSYTGSAPEEFKNDSRIVHLEYDEFKVRLEALPETIRKRSANGTQWPGHRKGHHAGIVKVVLDHPIRGHNLSVRIPMLVYVSRGKNPNYDHNKKAGALNAQLRASALLSNAQFIINFDCDHYINNSQAFRAAICFMLDQREGDNTAFVQFPQRFDNVDPKDRYGNHNRVFFDGTMLALNGLQGPSYLGTGCMFRRLALYGIDPPHWRQDN---------ITPEASKFGNSILLLESVLEALATPS-PVNDIFVNELEMVVSASFDKETDWGKGVGYIYDIATEDIVTGFRIHGQGWRSMYCTMEHDAFCGTAPINLTERLHQIVRWSGGSLEMFFSHNNPLIGGRRLQPLQRVSYLNMTIYPVTSLFILLYAISPVMWLIPDEVYIQRPFTRYVVYLLVIILMIHMIGWLEIKWAGITWLDYWRNEQFFMIGSTSAYPTAVLHMVVNLLTKKGIHFRVTSKQTNDKFADLYEMRWVPMLIPTMVVLVANIGAIGVAIGKTAVYTIAQKRHAAMGLLFNMWVMFLLYPFALAIMGRWAKRSIILVVLLPIIFVIVALVYVAT
>os_45116
MDRPVFRTEKIKGVLLHPYRVLIFVRLIAFTLFVIWRIEHKNPDAMWLWVTSIAGEFWFGFSWLLDQLPKLNPINRVPDLAVLRRRFDSSLPGLDIFVTTADPIKEPILSTANSILSILAADYPVDRNTCYLSDDSGMLLTYEAMAEAAKFATLWVPFCRKHAIEPRGPESYFELKSHPYMGRAQEEFVNDRRRVRKEYDDFKARINGLEHDIKQRSADGSQWEGHRKGDHAGIVLVLLNHPSHARQLGVRLPMLVYVAREKRPGCNHQKKAGAMNALTRASAVLSNSPFILNLDCDHYINNSQALRAGICFMLG-RDSDTVAFVQFPQRFEGVDPTDLYANHNRIFFDGTLRALDGLQGPIYVGTGCLFRRITLYGFEPPRINVGGPCAKGKHGFLPMPKKAYGKSDAFADTIPRASAEAAVAADEAAIAEAVMVTAAAYEKKTGWGSDIGWVYGTVTEDVVTGYRMHIKGWRSRYCSIYPHAFIGTAPINLTERLFQVLRWSTGSLEIFFSRNNPLFGSTFLHPLQRVAYINITTYPFTALFLIFYTTVPALSFVTGHFIVQRPTTMFYVYLAIVLGTLLILAVLEVKWAGVTVFEWFRNGQFWMTASCSAYLAAVLQVVTKVVFRRDISFKLTSKLPKDPYADLYVVRWTWLMITPIIIILVNIIGSAVAFAKVLDGEWTHWLKVAGGVFFNFWVLFHLYPFAKGILGKHGKTPVVVLVWWAFTFVITAVLYINI
>os_47080
MFKPLTRKIPMPTSVISPYRIFIVIRMFVLLFYLTWRIRNPNMEALWLWGMSIVCELWFAFSWLLDMLPKVNPVNRSTDLAVLKEKFESDLPGLDVFVSTADPEKEPVLTTATTILSILAVDYPVEKLACYVSDDGGALLTFEAMAEAASFANVWVPFCKKHDIEPRNPDSYFSVKGDPTKGKRRNDFVKDRRRVKREFDEFKVRINGLPDSIRRRSADGSHWPGHAKGNHAGILQVMLKPPSPDPLYGIRLPMLVYMSREKRPGYDHNKKAGAMNALVRCSAVMSNGPFMLNFDCDHYINNAQAVREAMCFFMD-RGGERIAYIQFPQRFEGIDPSDRYANNNTVFFDGNMRALDGLQGPMYVGTGCMFRRFAVYGFDPPRTAEYTGWDAE-LTS-HLVPRRFGNSSPFMASIPVAETVPRPPLDPPTVAEAVSVISCWYEDKTEWGDRVGWIYGSVTEDVVTGYRMHNRGWRSVYCITKRDAFLGTAPINLTDRLHQVLRWATGSVEIFFSRNNAFLASRKLMLLQRISYLNVGIYPFTSIFLLVYCFIPALSLFSGFFIVQKLDIAFLCYLLTMTITLVALGILE--------------------------------GLLKVMAGIEISFTLTAKAAEDIYADLYIVKWSSLLIPPITIGMVNIIAIAFAFARTIYSDNPRWGKFIGGGFFSFWVLAHLNPFAKGLMGRRGKTPTIVFVWSGLLSITVSLLWVAI
>os_51759
MRQPLSRKVSIASSKVNPYRMVIILRLVVLGFFLRYRILHPVPDAIPLWLTSIICEIWFAVSWILDQFPKWYPIDRETYLDRLSLRYESLLSAVDLFVSTVDPLKEPPLVTANTVLSILAVDYPVDKVSCYVSDDGASMLTFESLSETAEFARKWVPFCKKFSIEPRAPEFYFSQKVDYLKDKVHPNFVQERRAMKREYEEFKVRINALVAKAQ---KDGTPWPGNNTRDHPGMIQVFLGHSGGHDTEGNELPRLVYVSREKRPGFQHHKKAGAMNALIRVSAVLTNAPFMLNLDCDHYINNSKAIREAMCFLMDPQVGRKVCYVQFPQRFDGIDVHDRYANRNTVFFDINMKGLDGIQGPVYVGTGCVFRRQALYGYNPPKGPKRPKMDKEMLMSQMNFEKRFGQSAAFVTSTLMEEGVPPSSSPAALLKEAIHVISCGYEDKTDWGLELGWIYGSITEDILTGFKMHCRGWRSVYCMPKRAAFKGSAPINLSDRLNQVLRWALGSVEIFFSRHSPLLYNGNLKWLERFSYINTTIYPFTSLPLLAYCTLPAVCLLTGKFIMPPISTFASLFFIALFISIFATGILEMRWSGVSIEEWWRNEQFWVIGGVSAHLFAVVQGLLKVLAGIDTNFTVTSKATDDEFAELYAFKWTTLLIPPTTLLILNIIGVVAGVSDAINNGSEAWGPLFGKLFFAFWVIVHLYPFLKGLMGRQNRTPTIVVIWSVLLASIFSLLWVRI
>os_52307
-RRPLFTTEELG--GRAVYRVQAATVAAGILLVLYYRATRE---GRAAWLGMAAAELWFAVYWVIAQSVRWRPFRRRTFRDRLAERYEQNLPGVDIFVCTADPQSEPPSLVISTILSVMAYNYPSEKISVYLSDDGGSILTFYALWEASIFAKKWLPFCKRYNIEPRSPAAYFSESKVHHNL----CIPKEWALIKNLYEEMRERIDTATMSGKIPEHKFDEWN-FTLKNHQPIVQILIDGKNRNDDDRNVLPTMVYVAREKRPQYHHNFKAGALNALIRVSSVISDSPVILNVDCDMYSNNSDSIRDALCFFLDEEMGQKIGFVQYPQIFNNMTQNDIYGNSFNVSYHVEMCGLDSVGGCLYIGTGCFHRREILCGRIFSKD------------------YKENWNR---GIKERGK-----ENINEIEEKATSLVTCTYEHRTQWGNDIGVKYGFPAEDIITGLAIHCRGWESAFINPKRAAFLGLAPSTLAQNILQHKRWSEGNLTIFLSKYCSFLF-GKIKLQLQMGYCICGLWAANSLPTLYYVVIPSLGLVKGTPLFPQIMSPWATPFIYVFCVKTLYGLYEALLSGDTLKGWWNGQRMWMVKSITSYLYGFIDTIRKCVGMSKMSFEVTAKVSGHDEAKRYEFGSSPEYVIIATVALLNFVCLVGGLSQIMAGP---WNVFLPQAILCGMIVIINMPIYEAMFLRNGRIPTAVTLASIGFVMLAFLVPIV-
>os_52308
----------------------------------------------------------------------------------------------------------------------MAYNYPSEKISVYLSDDGGSILTFYALWEASIFAKKWLPFCKRYNIEPRSPAAYFSESKVHHNL----CIPKEWALIKNLYEEMRERIDTATMSGKIPEHKFDEWN-FTLKNHQPIVQILIDGKNRNDDDRNVLPTMVYVAREKRPQYHHNFKAGALNALIRVSSVISDSPVILNVDCDMYSNNSDSIRDALCFFLDEEMGQKIGFVQYPQIFNNMTQNDIYGNSFNVSYHVEMCGLDSVGGCLYIGTGCFHRREILCGRIFSKD------------------YKENWNR---GIKERGK-----ENINEIEEKATSLVTCTYEHRTQWGNDIGVKYGFPAEDIITGLAIHCRGWESAFINPKRAAFLGLAPSTLAQNILQHKRWSEGNLTIFLSKYCSFLF-GKIKLQLQMGYCICGLWAANSLPTLYYVVIPSLGLVKGTPLFPQIMSPWATPFIYVFCVKTLYGLYEALLSGDTLKGWWNGQRMWMVKSITSYLYGFIDTIRKCVGMSKMSFEVTAKVSGHDEAKRYEFGSSPEYVIIATVALLNFVCLVGGLSQIMAGP---WNVFLPQAILCGMIVIINMPIYEAMFLRNGRIPTAVTLASIGFVMLAFLVPIV-
>os_52309
-RRRLFATEKVG--GRAVYRLQAATVAAGILLVLYYRATRE---GRAAWLGMAAAELWFAVYWVITQSVRWCPVRRRTFKNRLAERYKENLPGVDVFVCTADPHAEPPSLVISTILSVMAYNYPSEKISVYLSDDGGSILTFYALWEASMFAKKWLPFCRRYNIEPRSPAAYFSESEGHHNL----CSPKEWSFIKNLYEEMRERIDSAVMSGKIPEHKFDEWN-MTSKNHQPIVQVLIDGKSQNDDDGNVLPTLVYMAREKSPQYHHNFKAGALNALIRVSALISDSPVILNVDCDMYSNNSDSIRDALCFFLDEEMSHKIGFVQYPQNYNNMTKNNIYGNSLNVINHVEMRGLDSAGGCLYIGTGCFHRREILCGKKFSKD------------------YKEDWGR---GIKERGH-----ENIDEIEEKAKSLATCTYELRTQWGNEIGVKYGCPVEDVITGLAIHCRGWESVYMEPQRAAFVGVAPATLAQTILQHKRWSEGNFTIFLSKHNTFLF-GKISLQLQMGYCIYGLWAANSLPTIYYVMIPALGLVKGTPLFPEIMSPWATPFIYVFCVKTLYSLYEALLSGDTLKGWWNGQRMWMVKRITSYLYGFIDTIRKLLGLSKMSFEITAKVSDGDEAKRYEFGSSPEFVIIATVALLNFVCLVAGLSKIMAG----WNVFLPQVILCGLIVITNIPIYEAMFVRKGRIPLPVTLASIGFVMLAFLLPIV-
>os_52310
-RRRLFATEKVG--GRAVYRLQAATVAAGILLVLYYRATRE---GRAAWLGMAAAELWFAVYWVITQSVRWCPVRRRTFKNRLAERYKENLPGVDVFVCTADPHAEPPSLVISTILSVMAYNYPSEKISVYLSDDGGSILTFYALWEASMFAKKWLPFCRRYNIEPRSPAAYFSESEGHHNL----CSPKEWSFIKNLYEEMRERIDSAVMSGKIPEHKFDEWN-MTSKNHQPIVQVLIDGKSQNDDDGNVLPTLVYMAREKSPQYHHNFKAGALNALIRVSALISDSPVILNVDCDMYSNNSDSIRDALCFFLDEEMSHKIGFVQYPQNYNNMTKNNIYGNSLNVINHVEMRGLDSAGGCLYIGTGCFHRREILCGKKFSKD------------------YKEDWGR---GIKERGH-----ENIDEIEEKAKSLATCTYELRTQWGNEIGVKYGCPVEDVITGLAIHCRGWESVYMEPQRAAFVGVAPATLAQTILQHKRWSEGNFTIFLSKHNTFLF-GKISLQLQMGYCIYGLWAANSLPTIYYVMIPALGLVKGTPLFPEIMSPWATPFIYVFCVKTLYSLYEALLSGDTLKGWWNGQRMWMVKRITSYLYGFIDTIRKLLGLSKMSFEITAKLQG-------------------------------------------------------------------------------------------------
>os_54948
M---LQERVPIRRT---AWRLADLAILFLLLALLLHRVLH--DSGAP-WRAALACEAWFTFMWLLNVNAKWSPVRFDTFPENLAERI-DELPAVDMFVTTADPVLEPPLVTVNTVLSLLALDYPAAKLACYVSDDGCSPLTCYALREAARFARTWVPFCRRHGVAVRAPFRYFSSTEFPA----DGKFLEDWTFMKSEYEKLVHRIEDADEPSLLRHGEFAEFLDVERGNHPTIIKVLWDNNRSRGD---GFPRLIYVSREKSPNLHHHYKAGAMNALTRVSALMTNAPFMLNLDCDMFVNNPRVVLHAMCLLLGFDDEISCAFVQTPQKFYGALKDDPFGNQLEVSLMKVGRGIAGLQGIFYCGTGCFHRRKVIYGMRTGRE------GTTGYSSNKELHSKFGSSNNFKESARDVISTEPIVDISSCVDVAKEVAACNYEIGTCWGQEVGWVYGSLTEDVLTGQRIHAAGWRSTLMEIEPPAFMGCAPNGGPACLTQLKRWASGFLEILISRNNPILTFKSLQFRQCLAYLHSYVWPVRAPFELCYALLGPYCLLSNQSFLPKTSEDGFYIALALFIAYNTYMFMEFIECGQSARACWNNHRMQRITSASAWLLAFLTVILKTLGFSETVFEVTRKDKEP-EPGRFTFDESTVFIPVTALAMLSVIAIAVGAWRVVLVTTEGGGPGISEFISCGWLVLCFMPLLRGLVGSRYGIPWSIKMKACLLVAIFLLFCKRN
>os_54949
M---LQERVPIRRT---AWRLADLAILFLLLALLLHRVLH--DSGAP-WRAALACEAWFTFMWLLNVNAKWSPVRFDTFPENLAERI-DELPAVDMFVTTADPVLEPPLVTVNTVLSLLALDYPAAKLACYVSDDGCSPLTCYALREAARFARTWVPFCRRHGVAVRAPFRYFSSTEFPA----DGKFLEDWTFMKSEYEKLVHRIEDADEPSLLRHGEFAEFLDVERGNHPTIIKVLWDNNRSRGD---GFPRLIYVSREKSPNLHHHYKAGAMNALTRVSALMTNAPFMLNLDCDMFVNNPRVVLHAMCLLLGFDDEISCAFVQTPQKFYGALKDDPFGNQLEVSLMKVGRGIAGLQGIFYCGTGCFHRRKVIYGMRTGRE------GTTGYSSNKELHSKFGSSNNFKESARDVISTEPIVDISSCVDVAKEVAACNYEIGTCWGQEVGWVYGSLTEDVLTGQRIHAAGWRSTLMEIEPPAFMGCAPNGGPACLTQLKRWASGFLEILISRNNPILTFKSLQFRQCLAYLHSYVWPVRAPFELCYALLGPYCLLSNQSFLPKKT----------------------------------------------------------------------------------------------------------------------------------------------------------------------VSTSH
>os_54950
M---LQERVPIRRT---AWRLADLAILFLLLALLLHRVLH--DSGAP-WRAALACEAWFTFMWLLNVNAKWSPVRFDTFPENLAERI-DELPAVDMFVTTADPVLEPPLVTVNTVLSLLALDYPAAKLACYVSDDGCSPLTCYALREAARFARTWVPFCRRHGVAVRAPFRYFSSTEFPA----DGKFLEDWTFMKSEYEKLVHRIEDADEPSLLRHGEFAEFLDVERGNHPTIIKVLWDNNRSRGD---GFPRLIYVSREKSPNLHHHYKAGAMNALTRVSALMTNAPFMLNLDCDMFVNNPRVVLHAMCLLLGFDDEISCAFVQTPQKFYGALKDDPFGNQLEVSLMKVGRGIAGLQGIFYCGTGCFHRRKVIYGMRTGRE------GTTGYSSNKELHSKFGSSNNFKESARDVISTEPIVDISSCVDVAKEVAACNYEIGTCWGQEVGWVYGSLTEDVLTGQRIHAAGWRSTLMEIEPPAFMGCAPNGGPACLTQLKRWASGFLEILISRNNPILTFKSLQFRQCLAYLHSYVWPVRAPFELCYALLGPYCLLSNQSFLPKV------------------------------------------------------------------------------------------------------------------------------------------------------------------------LLHH
>os_54964
MRAPLVRTTRISTTTIKLYRLTIFVRIAIFVLFFKWRITYAMSKAATFWTASIAGELWFAFMWVLDQLPKTMPVRRAVDVTALND--DTLLPAMDVFVTTADPDKEPPLATANTVLSILAAGYPAGKVTCYVSDDAGAEVTRGAVVEAARFAALWVPFCRKHGVEPRNPEAYFNVARGSYKGRAWPELVRDRRRVRREYEEMRLRIDALQAADARRR--------GAADDHAGVVQVLIDSAGSAPQLGVRLPALVYVCREKRRGRAHHRKAGAMNALLRASAVLSNAPFILNLDCDHYVNNSQALRAGICFMIEAEDAGDVAFVQFPQRFDGVDPGDRYANHNRVFFDCTELGLDGLQGPIYVGTGCLFRRVALYGVDPPRWRSPGGG--------AADPAKFGESAPFLASVRAEQ--SHSRDDGDAIAEASALVSCAYEDGTAWGRDVGWVYGTVTEDVATGFCMHRRGWRSAYYAAAPDAFRGTAPINLADRLHQVLRWAAGSLEIFFSRNNALLARRRLHPLQRAAYLNTTVYPFTSLFLMAYCLFPAIPLIAGGGGWNAPTPTYVAFLAALMVTLAAVAVLETRWSGIALGEWWRNEQFWMVSATSAYLAAVAQVALKVATGKEISFKLTSKHLDRQYAELYAVRWTALMAPTAAALAVNVASMAAAGGGGRWWDAPSAAAAALPVAFNVWVVVHLYPFALGLMGRRSKARPILFLFAVVAYLAVRFLCLLL
>os_56190
MRQPLWRKVPIPSSKINPYRIVIVLRLVVLCFFLKFRITTPAMDAVPLWLASVICELWFALSWILDQLPKWSPVTRETYLDRLALRYECRLAPIDFFVSTVDPLKEPPIITANTVLSILAVDYPVDRVSCYVSDDGASMLLFDTLSETAEFARRWVPFCKKFTIEPRAPEFYFSQKIDYLKDKVQPTFVKERRAMKREYEEFKVRINALVAKAQ---QDGTPWPGNNTRDHPGMIQVYLGSQGALDVEGSELPRLVYVSREKRPGYNHHKKAGAMNSLVRVSAVLTNAPFILNLDCDHYVNNSKAVREAMCFLMDKQLGKKLCYVQFPQRFDGIDRHDRYANRNTVFFDINMKGLDGIQGPVYVGTGTVFNRQALYGYDPPRPEKRPKMERSSLMSQKSFEKRFGQSPVFIASTLVEDGLPQGADPAALIKEAIHVISCGYEEKTEWGKEIGWIYGSVTEDILTGFKMHCRGWKSVYCTPARAAFKGSAPINLSDRLHQVLRWALGSVEIFMSRHCPLWYGGRLKWLERFAYTNTIVYPFTSIPLLAYCTIPAVCLLTGKFIIPTLNNLASIWFIALFLSIIATGVLELRWSGVSIEDWWRNEQFWVIGGVSAHLFAVFQGLLKVLGGVDTNFTVTSKAADEAFGELYLFKWTTLLVPPTTLIIINMVGIVAGVSDAVNNGYGSWGPLFGKLFFSFWVILHLYPFLKGLMGRQNRTPTIVVLWSILLASIFSLVWVRI
>os_5702
MYEPLSRIIPISKNKLTPYRAVIIMRLVVLGLFFHYRITNPVYSAFGLWMTSVICEIWFGFSWILDQFPKWCPINRETYVDRLIARY-SGLAPVDFFVSTVDPLKEPPLITANTVLSILAVDYPVEKISCYVSDDGSAMLTFESLAETAEFARRWVPFCKKYSIEPRAPEFYFSQKIDYLKDKIHPSFVKERRAMKRDYEEYKVRINALVAKAQ---QDGTPWPGNNPRDHPGMIQVFLGETGARDFDGNELPRLVYVSREKRPGYQHHKKAGAMNALVRVSAVLTNAPYILNLDCDHYVNNSKAVREAMCFMMDPSVGRDVCYVQFPQRFDGIDRSDRYANRNVVFFDVNMKGLDGLQGPVYVGTGCCFYRQALYGYGPPSLPALPKSERSMLISQMSFEKSFGLSSVFIESTLMENGVPESANPSTLIKEAIHVISCGYEEKTEWGKEIGWIYGSVTEDILTGFKMHCRGWRSIYCMPIRPAFKGSAPINLSDRLHQVLRWALGSVEIFLSRHCPLWYGGRLKWLQRLSYINTIVYPFTSLPLIAYCCLPAICLLTGKFIIPTLSNAATIWFLGLFISIIVTSVLELRWSGIGIEDWWRNEQFWVIGGVSAHLFAVFQGILKMIAGLDTNFTVTAKATDTEFGELYVFKWTTVLIPPTSILVLNLVGVVAGFSDALNSGYESWGPLFGKVFFAMWVIMHLYPFLKGLMGRQNRTPTIVVLWSVLLASVFSLLWVKI
>os_57303
MWRPLTRKLRIQAAVISPYRLLVLIRLVALGLFLMWRIKHQNEDAIWLWGMSIVCELWFALSWVLDQLPKLCPINRATDLSVLKDKFESDLPGIDIFVSTADPEKEPVLVTANTILSILAADYPVDKLACYVSDDGGALLTFEAMAEAASFANLWVPFCRKHEIEPRNPDSYFNLKRDPFKNKVKGDFVKDRRRVKREYDEFKVRVNGLPDAIRRRSADGTHWPGHARGDHAGIIQVMLKPPSPSPSSSTRLPMLVYVSREKRPGYDHNKKAGAMNALVRASAIMSNGPFILNLDCDHYVYNSKAFREGMCFMMD-RGGDRLCYVQFPQRFEGIDPSDRYANHNTVFFDVNMRALDGLQGPVYVGTGCLFRRIALYGFDPPRSKDHTTPDGA-MNM-ASFPKKFGNSSFLIDSIPVAETIPRETLDASIVAEAISVVSCWYEEKTEWGTRVGWIYGSVTEDVVTGYRMHNRGWKSVYCVTHRDAFRGTAPINLTDRLHQVLRWATGSVEIFFSRNNALFASSKMKVLQRIAYLNVGIYPFTSVFLIVYCFLPALSLFSGQFIVQTLNVTFLTYLLIITITLCLLAMLEIKWSGIALEEWWRNEQFWLIGGTSAHLAAVLQGLLKVIAGIEISFTLTSKQLDDEFAELYAVKWTSLMIPPLTIIMINLVAIAVGFSRTIYSTIPQWSKLLGGVFFSFWVLAHLYPFAKGLMGRRGRTPTIVYVWSGLVAITISLLWIAI
>os_65802
MRRPLTRKTSVSQAILSPYRLLIAIRLVALGFFLAWRIRHPNPEAVWLWAMSVACEVWFAFSWLLDSLPKLCPVHRAADLAVLAERFESDLPGIDVFVTSADPEKEPPLVTANTILSILAADYPVEKLACYLSDDGGALLSFEALAETASFARTWVPFCRKHGVEPRCPEAYFGQKRDFLKNKVRVDFVRERRKVKREYDEFKVRVNSLPEAIRRRSSDGSHWPGHARGDHAGIIQAMLAPPTSEPVMGVRLPMLVYVSREKRPGYDHNKKAGAMNALVRTSAIMSNGPFILNLDCDHYVHNSSALREGMCFMLD-RGGDRVCFVQFPQRFEGVDPSDRYANHNLVFFDVSMRAMDGLQGPMYVGTGCVFRRTALYGFSPPRATEHHGWGAD-IEASAMLPKRFGGSATFVASIPVAEAVPREPLDAATVAEAIGVISCFYEEKTEWGRRIGWIYGSVTEDVVTGYRMHNRGWRSVYCVTRRDAFRGTAPINLTDRLHQVLRWATGSVEIFFSRNNALFASPRMKLLQRVAYFNAGMYPFTSVFLLAYCLLPAVSLFSGKFIVQRLSATFLAFLLVITLTLCLLALLEIKWSGITLHEWWRNEQFWVIGGTSAHPAAVLQGLLKVIAGVDISFTLTSKPGDDEFAELYEVRWSYLMVPPVTIMMVNAVAIAVAAARTLYSEFPQWSKLLGGAFFSFWVLCHLYPFAKGLLGRRGRVPTIVFVWSGLISMIISLLWVYI
>pp_1195
MRQPLSRKVPFPSSKINPYRMIIVIRLVVICLFFRYRILNPVNEAYGLWLVSVICEIWFGISWILDQFPKWLPINRETYLDRLSLRFESQLAPVDIYVSTVDPMKEPPLVTANTVLSILAVDYPVDKVSCYISDDGASMLTFEVLSETSEFARKWVPFCKKFNIEPRAPEVYFALKIDYLKDKVQPTFVKERRAMKREYEEFKVRVNALVAKAQ---QDGTPWPGNNTRDHPGMIQVFLGHSGGHDTEGNELPRLVYVSREKRPGFNHHKKAGAMNALVRVSAVLTNAPFFLNLDCDHYINNSKALREAMCFLMDPIVGKRVCYVQFPQRFDGIDRNDRYANHNTVFFDINLKGLDGVQGPVYVGTGCCFKRRAIYGYDPPPKDPKASSEKASLMSSQNLEMRFGQSPIFVASTVLESGVPLSTSPGSLLKEAIHVISCGYEDKTDWGKEIGWIYGSVTEDILTGFKMHCRGWRSIYCMPARAAFKGSAPINLSDRLQQVLRWALGSVEISLSRHCPLWYGGELKCLERLAYINTTIYPLTSLPLLAYCVLPAVCLLTGKFIIPTITNLDSLWFISLFISIFATGILEMRWSGVGIDEWWRNEQFWVIGGVSAHLFALFQGLLKVLAGIDTNFTVTSKQADEDFAELYMIKWTALLIPPTTLLVINMIGVVAGISDAINNGYQSWGPLFGKLFFAFWVIVHLYPFLKGLMGRQNRTPTIVIVWSILLASIFSLLWVRI
>pp_2722
MRQPLSRKIPLASSKINPYRMVIVIRLVVLAFFLRYRILHPVEGAFGLWITSVVCEIWFAVSWILDQFPKWLPIQRETYLDRLSLRYESQLAHVDVYVSTVDPLKEPPIVTANTILSILAVDYPVDKVSCYLSDDGAAMLTFEALSETSEFARKWVPFCKKFLIEPRAPEMYFAQKIDYLKDKVQATFVKERRAMKREYEEFKVRVNALVAKAM---QDGTPWPGNNRSDHPGMIQVFLGHSGGLDTDGNELPRLVYVSREKRPGFNHHKKAGAMNALVRVSAVLTNAPYMLNLDCDHYINNSKAIREAMCFMMDPTVGPKVCYVQFPQRFDGIDRNDRYANHNTVFFDINMKGLDGIQGPVYVGTGCVFRRQALYGYEPPSNKKKGGQKSSSILSTKDIEKRFGQSPVFIASTMSDNGVRHSASAGSLLKEAIHVISCGYEDKTEWGKEIGWIYGSVTEDILTGFRMHCRGWRSIYCMPHRAAFKGSAPINLSDRLNQVLRWALGSVEISLSRHCPLWF-GRLKCLERLAYINTTIYPLTSLPLVAYCTLPAVCLLTGNFIIPTISNLDSLWFISLFMSIFITGILEMRWSGVGIDEWWRNEQFWVIGGVSAHLFALFQGLLKVFAGIDTNFTVTSKTGDEDFGELYALKWTSLLIPPTTLLIFNMVGVVAGISDAINNGYSAWGPLFGKLFFAFWVIVHLYPFLKGLMGRQNRTPTIVIVWSILLASIFSLLWVRI
>pp_28559
MKKPLSRKAPISPGILSPYRLLVVIRMVVLGLFLTWRVRHNNPDAMWLWGMSIVCEIWFAFSWILDQLPKLSPINRMTDLKVLKEKFESDLPGVDVFVSSADPEKEPPLTTGNTILSILAADYPLEKLSCYLSDDGGSLLSFEALAEAASFSRIWVPFCRKHDIEPRNPETYFLLKGDPTKGKSRPDFVKDRRRVKREYDEFKVRINGLPDAIRRRSADGTHWPGHGRGDHAGIIQVMLAPPTYEPLMGIRLPMLVYVSREKRPKYDHNKKAGAMNALVRSSAIMSNGPFILNLDCDHYIYNSLALREAMCFFMD-RGGDRLCYIQFPQRFEGVDPNDRYANHNTVFFDVNMRALDGLQGPVYVGTGCVFRRTALYGFDPPRYKEHPGLEEE-LEA-MMLPKRFGDSASFVASIPIAQTVAREPLDASTIAEAINVISCYFEDKTEWGGRVGWIYGSVTEDVVTGYRMHNRGWRSIYCVTKRDAFRGTAPINLTDRLHQVLRWATGSVEIFFSRNNALFGSPRLKLLQRVAYLNVGIYPFTSIFLLCYCFLPALSLFSGQFIVYQLNITFLVYLLTITITLCMLALLEVKWSGITLEEWWRNEQFWVIGGTSAHLAAVFQGFLKVIAGVDISFTLTSKATDDEFADLYVVKWSALMIPPITIMITNVVAIAVGTSRQIYSTIPEWSKLIGGVFFSLWVLSHLYPFAKGLMGRKGKTPTIIYVWSGLLSVIISLMWVYI
>pp_4876
MRQPLSRKVPFPSSRINPYRMIIVIRLVVIAFFFRYRLLNPVPGAYGLWLTSVICEIWFGVSWILDQFPKWLPINRETYLDRLSLRYESQLAHADIFVSTVDPAKEPPLVTANTMLSILAVDYPVDKVSCYVSDDGAAMLTFEALSETSEFARKWVPFCKKFNIEPRAPEAYFALKIDYLKDRVQPTFVKERRAMKREYEEFKVRVNALVAKAQ---QDGTPWPGNNTRDHPGMIQVFLGHSGGRDTNGNELPRLVYVSREKRPGFDHHKKAGAMNALVRVSAVLTNAPFFLNLDCDHYINNSKALREAMCFLMDPTVGKRVCYVQFPQRFDGIDRNDRYANHNTVFFDINLKGLDGIQGPVYVGTGCVFKRQALYGYDPPPKDKISKREKSSLMSLQNFEKRFGQSPVFVASTLLEDGVPHTANPGSLLKEAIHVISCGYEDKTEWGKEIGWIYGSVTEDILTGFKMHCRGWRSIYCMPPRPAFKGSAPINLSDRLNQVLRWALGSVEICLSRHCPIWYGGGLKCLERLAYINTTVYPLTSLPLLAYCVLPAVCLLTGKFIIPSISNLASLWFISLFISIFATGILEMRWSGVGIDEWWRNEQFWVIGGVSAHLFAVFQGLLKVFAGIDTNFTVTSKSSDEDFGELYAFKWTSLLIPPTTLLIINLVGVVAGISDAINNGYQTWGPLFGKIFFAFWVIVHLYPFLKGLMGRQNRTPTIVIVWSILLASIFSLLWVRI
>pp_5113
MRQPLSRKVPFPSSKINPYRMIIVIRLVVICLFFRYRILNPVNEAYGLWLVSVICEIWFGISWILDQFPKWLPINRETYLDRLSLRFESQLAPVDIYVSTVDPMKEPPLVTANTVLSILAVDYPVDKVSCYISDDGASMLTFEVLSETSEFARKWVPFCKKFNIEPRAPEVYFALKIDYLKDKVQPTFVKERRAMKREYEEFKVRVNALVAKAQ---QDGTPWPGNNTRDHPGMIQVFLGHSGGHDTEGNELPRLVYVSREKRPGFNHHKKAGAMNALVRVSAVLTNAPFFLNLDCDHYINNSKALREAMCFLMDPIVGKRVCYVQFPQRFDGIDRNDRYANHNTVFFDINLKGLDGVQGPVYVGTGCCFKRRAIYGYDPPPKDPKASSEKSSLMSSKNFEKRFGQSPVFVASTLMENGVPHSANPGSLLKEAIHVISCGYEDKTDWGKEIGWIYGSVTEDILTGFKMHCRGWRSIYCMPARAAFKGSAPINLSDRLQQVLRWALGSVEISLSRHCPLWYGGGLKCLERLAYINTTIYPLTSLPLLAYCVLPAVCLLTGKFIIPTISNLASLWFISLFISIFATGILEMRWSGVGIDEWWRNEQFWVIGGVSAHLFALFQGLLKVFAGIDTNFTVTSKQADEDFAELYMIKWTALLIPPTTLLVINMIGVVAGISDAINNGYQSWGPLFGKLFFAFWVIVHLYPFLKGLMGRQNRTPTIVIVWSILLASIFSLLWVRI
>pp_5273
M---------------------------------------------------------------------------------------------------------------------------------------------------------W--------------------------------------------------------------------------------QVFLGHSGGHDTDGNELPRLVYVSREKRPGFNHHKKAGAMNALVRVSAVLTNAPFFLNLDCDHYINNSKALREAMCFLMDPIVGKRVCYVQFPQRFDGIDRNDRYANHNTVFFDINLKGLDGVQGPVYVGTGCCFKRQAIYGYDPPPKDAKASGEKSSLMSLKNFEKRFGQSPVFVASTLLENGVPHSANPGSLLKEAIHVISCGYEDKTDWGKEIGWIYGSVTEDILTGFKMHCRGWRSIYCMPTRPAFKGSAPINLSDRLNQVLRWALGSVEISLSRHCPLWYGGGLKCLERLAYINTTIYPLTSLPLLAYCVLPAVCLLTGKFIIPTISNLASLWFISLFISIFATGILEMRWSGVGIDEWWRNEQFWVIGGVSAHLFALFQGLLKVFAGIDTNFTVTSKQADEDFAELYMIKWTALLIPPTTLIVINMIGVVAGISDAINNGYQSWGPLFGKLFFAFWVIVHLYPFLKGLMGRQNRTPTIVIVWSILLASIFSLLWVRI
>pp_5275
M---------------------------------------------------------------------------------------------------------------------------------------------------------W--------------------------------------------------------------------------------QVFLGHSGGHDTDGNELPRLVYVSREKRPGFNHHKKAGAMNALVRVSAVLTNAPFFLNLDCDHYINNSKALREAMCFLMDPIVGKRVCYVQFPQRFDGIDRNDRYANHNTVFFDINLKGLDGVQGPVYVGTGCCFKRQAIYGYDPPPKDAKASGEKSSLMSLKNFEKRFGQSPVFVASTLLENGVPHSANPGSLLKEAIHVISCGYEDKTDWGKEIGWIYGSVTEDILTGFKMHCRGWRSIYCMPTRPAFKGSAPINLSDRLNQVLRWALGSVEISLSRHCPLWYGGGLKCLERLAYINTTIYPLTSLPLLAYCVLPAVCLLTGKFIIPTISNLASLWFISLFISIFATGILEMRWSGVGIDEWWRNEQFWVIGGVSAHLFALFQGLLKVFAGIDTNFTVTSKQADEDFAELYMIKWTALLIPPTTLIVINMIGVVAGISDAINNGYQSWGPLFGKLFFAFWVIVHLYPFLKGLMGRQNRTPTIVIVWSILLASIFSLLWVRI
>pp_5741
MRRPLTRKISISTGILSPYRLIVFIRMVVLALFLMWRINHPNPDAIWLWGMSVVCEIWFAFSWILDQMPKLCPINRLTDLTVLKERFDSDLPGVDIFVSTADPEKEPPLTTANTILSILAAEYPLEKLACYLSDDGGALLSFEALAEAASFARIWIPFCRKHKIEPRNPETYFLLKGDPTKNKVRSDFVKDRRKVKREYDEFKVRVNGLPDSIRRRSADGTHWPGHGRGDHAGIIQVMLAPPTAEPLMGIRLPMLVYMSREKRRGYDHNKKAGAMNALVRTSAVMSNGPFILNLDCDHYIFNSLAIREAMCFFMD-KGGDRIAYVQFPQRFEGVDPNDRYANHNTVFFDVNMRALDGLQGPVYVGTGCVFRRIALYGFDPPRLPKQ---DDD-IQA-TMLPKRYGSSAVFAASIPVAETIPREPLDAGTVAEAINVVSCFYEDKTEWGGRVGWIYGSVTEDVVTGFRMHNRGWRSIYCVTKRDAFRGTAPINLTDRLHQVLRWATGSVEIFFSRNNAFLASSRLKFLQRVAYLNVGIYPFTSIFLLVYCFLPALSLFTGQFIVQNLNLSFLIYLLTITVTLCALAVLEVKWSGISLEEWWRNEQFWVIGGTSAHLAAVFQGLLKVMAGVDISFTLTSKSADDIYADLYIVKWSSLFIPPITIGITNMVAIAVGFSRTVYATSPEWSKLLGGVFFALWVLMHLYPFFKGLMGKGGKTPTIVFVWAGLLSVIISLLWVYI
>pp_5742
MRRPLSRKVNISAGILSPYRLLVAIRMVVLGMFLAWRIRNPNVDAVWLWGMSVVCEIWFAFSWILDQLPKLCPINRMTDLTVLKDKFESDLPGVDVFVSTADPEKEPPLTTGNTILSILASEYPLEKLAIYLSDDGGALLSFEALAEAASFARIWIPFCRKHKIEPRNPETYFLLRGDPTKGKTRSDFVKDRRRVKREYDEFKVRVNGLPEAIRRRSADGTHWPGHGRGDHAGIIQVMLAPPTHEPLMGIRLPMLVYVSREKRPGYDHNKKAGAMNALVRTSAVMSNGPFILNLDCDHYIFNSLAIREAMCFFMD-KGGDRLAYVQFPQRFEGVDPNDRYANHNTVFFDVNMRALDGLQGPVYVGTGCVFRRIALYGFDPPRN------DDD-LEA-SMLPKRYGQSVVFASSIAVAETVPREPLDASTVAEAINVISCFYEDKTEWGGRVGWIYGSVTEDVVTGFRMHNRGWRSIYCVTKRDAFRGTAPINLTDRLHQVLRWATGSVEIFFSRNNAFFASPRMKFLQRVAYLNVGIYPFTSIFLLVYCFLPALSLFTGQFIVQTLNLSFLIYLLTITVTLCVLAILEVRWSGITLEEWWRNEQFWVIGGTSAHVAAVIQGLLKVMAGVEISFTLTSKSADDIYADLYVVKWTSLMIPPITIGLTNIIAIAVGVSRTIYSEIPEWSKLIGGVFFSLWVLFHLYPFAKGLMGKGGKTPTIIYVWAGLLSVIISLLWLYI
>pp_8706
MRQPLSRKVPISSARINPYRMLIVIRLVVLAFFFRYRILNPVEGAYGMWLTSVICEIWFAISWILDQFPKWLPINRETYLDRLSLRYESQLEHVDIFVSTVDPMKEPPLVTANTILSILAVDYPVDKVSCYLSDDGAAMLTFECISETSEFARKWVPFCKKFSIEPRAPEMYFAQKIDYLKDKVQPTFVKERRAMKREYEEFKVRVNALVAKAQ---QDGTPWPGNNSRDHPGMIQVFLGHSGGHDTDGNELPRLVYVSREKRPGFNHHKKAGAMNALVRVSAVLTNAPYFLNLDCDHYINNSKALREAMCFFMDPSVGKKVCYVQFPQRFDGIDRNDRYANHNTVFFDINLKGLDGIQGPVYVGTGTVFNRKALYGYEPVLKEKESKGEKSSLVNTINYEKRFGQSPVFVASTLLEHGVHHSASPGSLLKEAIHVISCGYEDKTDWGKEIGWIYGSVTEDILTGFKMHCRGWRSIYCMPTRPAFKGSAPINLSDRLNQVLRWALGSVEISLSRHCPLWYGGRLKCLERLAYINTTIYPLTSLPLVAYCVLPAVCLLTGNFIIPTISNLDSLYFISLFLSIFVTGILEMRWSGVGIDEWWRNEQFWVIGGVSAHLFALFQGLLKVFAGVDTNFTVTSKQADEDFGELYMLKWTSLLIPPTTILILNLVGVVAGISDAINNGYQSWGPLFGKLFFAFWVIVHLYPFLKGLMGRQNRTPTIVIVWSILLASIFSLLWVRI
>pp_9021
MRQPLSRKIPIASSRINPYRMVIVIRLVVLAFFLRYRILHPVEGAFGLWITSVVCEIWFAVSWILDQFPKWLPIQRETYLDRLSLRYESQLVNVDVYVSTVDPLKEPPIVTANTILSILAVDYPVDKVSCYLSDDGAAMLTFEALSETSEFARKWVPFCKKFTIEPRAPEMYFAQKIDYLRDKVQPTFVKERRAMKREYEEFKVRVNALVAKAL---QDGTPWPGNNKSDHPGMIQVFLGHSGGLDTDGNELPRLVYVSREKRPGFNHHKKAGAMNALVRVSAVLTNAPYMLNLDCDHYINNSKAIREAMCFMMDPNVGPKVCYVQFPQRFDGIDRNDRYANHNTVFFDINMKGLDGIQGPVYVGTGCVFRRQALYGFDPPKNKKKGKGKSSPIMSTKDIEKRFGQSPVFIASTMSDSGVRHSASAGSLLKEAIHVISCGYEDKTEWGKEIGWIYGSVTEDILTGFRMHCRGWRSIYCMPHRPAFKGSAPINLSDRLNQVLRWALGSVEISLSRHCPLWY-GRLKCLERLAYINTTIYPLTSLPLVAYCTLPAVCLLTGKFIIPTISNLDSLWFISLFMSIFITGILEMRWSGVGIDEWWRNEQFWVIGGVSAHLFALFQGLLKVFAGIDTNFTVTSKTGDEDFGELYTLKWTSLLIPPTTLLLFNMVGVVAGISDAINNGYSAWGPLFGKLFFAFWVIVHLYPFLKGLMGRQNRTPTIVIVWSILLASIFSLLWVRI
>pp_9090
MKKPLTRKISISPGILSPYRLLVLIRMVVLGLFLTWRVKHNNPDAMWLWGMSIVCEIWFAFSWILDQLPKLCPINRMTDLQVLKEKFESDLPGVDVFVSSADPEKEPPLTTGNTILSILAADYPLEKLSCYLSDDGGSLLSFEALAEAASFSRIWVPFCRKHNIEPRNPETYFLLKGDPTKNKLRPDFVKDRRRVKREYDEFKVRINGLPDAIRRRSADGTHWPGHGRGDHAGIIQVMLAPPTYEPLLGIRLPMLVYVSREKRPGYDHNKKAGAMNALVRTSAIMSNGPFILNLDCDHYIYNSLALREAMCFFMD-RGGDRLCYVQFPQRFEGVDPNDRYANHNTVFFDVNMRALDGLQGPVYVGTGCVFRRIALYGFDPPRYKTRPGCDDA-IET-LMLPKRYGDSATFAASIPIAQTLPREPLDATTVAEAINVISCFYEDKTEWGGRVGWIYGSVTEDVVTGFRMHNRGWRSIYCVTKRDAFRGTAPINLTDRLHQVLRWATGSVEIFFSRNNALLASPRLKFLQRIAYLNVGIYPFTSIFLVVYCFLPALSLFSGQFIVYQLNITFLVYLLTITVTLCLLAILEVKWSGITLEEWWRNEQFWVIGGTSAHLAAVFQGFLKVIAGVDISFTLTSKSGGDEFADLYVVKWSALMIPPITIMITNAVAIAVGTSRQIYSTIPEWSKLIGGVFFSLWVLSHLYPFAKGLMGRRGRTPTIVYVWSGLLSVIISLMWVYI
>pp_9410
MRRPLSRKVHISAGILSPYRLLVAIRMVVLGMFLAWRVRHQNQDAVWLWGMSVVCEIWFAFSWILDQLPKLCPINRMTDLSVLKDKFESDLPGVDVFVSTADPEKEPPLTTGNTILSILASEYPLEKLAIYLSDDGGALLSFEALAEAASFARIWIPFCRKHKIEPRNPETYFLLKGDPTKGKTRPDFVKDRRRVKREYDEFKVRVNGLPEAIRRRSADGTHWPGHGRGDHAGIIQVMLAPPTHEPLMGIRLPMLVYVSREKRPGYDHNKKAGAMNALVRTSAVMSNGPFILNLDCDHYIFNSLAIREAMCFFMD-KGGDRLAYVQFPQRFEGVDPNDRYANHNTVFFDVNMRALDGLQGPVYVGTGCVFRRIALYGFDPPRSREHGGCDDD-LEA-SMLPKRYGASVVFASSIAVAETVPREPLDASTVAEAINVISCFYEDKTEWGGRVGWIYGSVTEDVVTGFRMHNRGWRSIYCVTKRDAFRGTAPINLTDRLHQVLRWATGSVEIFFSRNNAFFASPRMKFLQRIAYLNVGIYPFTSIFLLVYCFLPALSLFTGQFIVQTLNLSFLVYLLIITVTLCMLAILEVKWSGITLEEWWRNEQFWVIGGTSAHVAAVIQGLLKVMAGVEISFTLTSKSADDIYADLYVVKWTSLMIPPITIGLTNIIAIAVGVSRTIYSEIPEWSKLIGGVFFSLWVLFHLYPFAKGLMGKGGKTPTIIYVWAGLLSVIISLLWLYI
>pp_9415
MRRPLTRKVSISTAILSPYRLIVLIRMVVLALFLMWRVNHPNNDAIWLWGMSVVCEIWFAFSWILDQLPKLCPINRLTDLSVLKERFDSDLPGIDIFVSTADPEKEPPLTTANTILSILASEYPLEKLACYLSDDGGALLSFEALAEAASFARIWIPFCRKHNIEPRNPETYFVLKGDPTKNKVRSDFVKDRRKVKREYDEFKVRVNGLPDSIRRRSADGTHWPGHGRGDHAGIIQVMLAPPTAEPLMGIRLPMLVYMSREKRPGYDHNKKAGAMNALVRTSAVMSNGPFILNLDCDHYIFNSLALREAMCFFMD-KGGDRLAYVQFPQRFEGVDPNDRYANHNTVFFDVNMRALDGLQGPVYVGTGCVFRRIALYGFDPPRFRERSCCDDD-IEA-TMLPKRYGASAVFAASIPVAETVPREPLDAETVAEAINVVSCFYEDKTEWGGRVGWIYGSVTEDVVTGFRMHNRGWRSIYCVTKRDAFRGTAPINLTDRLHQVLRWATGSVEIFFSRNNALLASSRLKFLQRIAYLNVGIYPFTSIFLLVYCFLPALSLYTGQFIVQNLNLSFLIYLLTITITLFALAVLEVKWSGISLEEWWRNEQFWVIGGTSAHLAAVFQGLLKVMAGVDISFTLTSKSADDIYADLYIVKWSSLFIPPITIGLTNMVAIAVGISRTIYATNPEWSKLLGGVFFSLWVLLHLYPFFKGLMGKGGKTPTIVFVWAGLLSVIISLLWVYI
>pp_9514
MRRPLTRKVSISTGILSPYRLIVAIRMVVLALFLMWRVQHPNPDALWLWGMSVVCEIWFAFSWILDQLPKLCPINRLTDLSVLKEKFDSDLPGVDIFVSTADPEKEPPLTTANTILSILASEYPLEKLACYLSDDGGALLSFEALAEAASFARVWIPFCRKHKIEPRNPETYFLLKGDPTKNKVRSDFVKDRRKVKREYDEFKVRVNGLPDAIRRRSADGTHWPGHGRGDHAGIIQVMLAPPTAEPLMGIRLPMLVYMSREKRPGYDHNKKAGAMNALVRTSAVMSNGPFILNLDCDHYIFNALAIREAMCFFMD-KGGDRLAYVQFPQRFEGVDPNDRYANHNTVFFDVNMRALDGLQGPVYVGTGCVFRRIALYGFDPPRMRDHGCCDDD-IEA-TMLPKRYGSSAVFAASIPVAETIPREPLDASTVAEAINVVSCFYEDKTEWGGRVGWIYGSVTEDVVTGFRMHNRGWRSIYCVTKRDAFRGTAPINLTDRLHQVLRWATGSVEIFFSRNNALLASSRLKFLQRIAYLNVGIYPFTSIFLLVYCFLPALSLYTGQFIVQNLNLAFLIYLLTITISLCSLAVLEVKWSGISLEEWWRNEQFWVIGGTSAHLAAVFQGILKVMAGVEISFTLTSKSADDIYADLYIVKWTSLFIPPITIGITNIVAIAVGVSRTIYSPNPEWSKLLGGVFFSLWVLMHLYPFFKGLMGKGGKTPTIIYVWAGLLSVIISLLWVYI
>pp_9663
MRRPLTRKVSISTGILSPYRLIVAIRMVVLALFLMWRVQHPNPDALWLWGMSVVCEIWFAFSWILDQLPKLCPINRLTDLSVLKEKFDSDLPGVDIFVSTADPEKEPPLTTANTILSILASEYPLEKLACYLSDDGGALLSFEALAEAASFARVWIPFCRKHKIEPRNPETYFLLKGDPTKNKVRSDFVKDRRKVKREYDEFKVRVNGLPDSIRRRSADGTHWPGHGRGDHAGIIQVMLAPPTAEPLMGIRLPMLVYMSREKRPGYDHNKKAGAMNALVRTSAVMSNGPFILNLDCDHYIFNSLAIREAMCFFMD-KGGDRLAYVQFPQRFEGVDPNDRYANHNTVFFDVNMRALDGLQGPVYVGTGCVFRRIALYGFDPPRIRDHGCCDDE-IEA-SMLPKRYGSSAVFAASIPVAETIPREPLDASTVAEAINVVSCFYEDKTEWGGRVGWIYGSVTEDVVTGFRMHNRGWRSIYCVTKRDAFRGTAPINLTDRLHQVLRWATGSVEIFFSRNNALLASSRLKFLQRIAYLNVGIYPFTSIFLLVYCFLPALSLYTGQFIVQNLNLAFLIYLLTITISLCSLAVLEVKWSGISLEEWWRNEQFWVIGGTSAHLAAVFQGILKVMAGVEISFTLTSKSADDIYADLYIVKWTSLFIPPITIGITNIVAIAVGVSRTIYSTNPEWSKLLGGVFFSLWVLMHLYPFFKGLMGKGGKTPTIIYVWAGLLSVIISLLWVYI
>pt_120
MWKPLSRKIRVPAAILSPYRILVVIRLVLLCFFLGWRVQNPNRDAMWLWGLSIVCEIWFAFSWLLDIFPKYNPINRSTDLAALRDKFESDLPGVDIFVSTADPEKEPPLVTANTILSILAADYPVEKLSCYISDDGGAILTFEAMAEAVKFAEVWVPFCRKHDIDLRNPDSYFNQKTDHTKNKKRPDFVKDRRWMKREYDEFKVRINGLPEAIRRRSADGTQWPGHKKGDHAGILQVMTKVPENEKVMGIRIPMFAYVSREKRPGFDHNKKAGAMNALVRASAILSNGPFILNLDCDHYFYNCQAIREGMCFMMD-RGGDRICYIQFPQRFEGIDPSDRYANHNTVFFDGSMRALDGLQGPVYVGTGCMFRRYALYGFLPPRANEYLGMPLT-SHPDLDLPKKFGNSAMFNESIAVAELLPRPPLDAPTVAEAIAVISCWCEDKTDWGDKIGWIYGSVTEDVVTGYRMHNRGWRSVYCVTKRDAFRGTAPINLTDRLHQVLRWATGSVEIFFSKNNALFGSRRLKFLQRIAYLNVGIYPFTSFFLVTYCFLPALSLFTGTFIVQSLDISFLIYLLTITVTLTLISLLEIRWSGIGLEEWWRNEQFWAIGGTSAHLIAVIQGLLKVVAGVEISFTLTSKSADDIYADLYIVKWTGLFFMPLTIIVVNLVAIVIGCSRTLYSEIPEWGKLMGGLFFSFWVLSHMYPFVKGLLGRRGRVPTIVYVWSGLISITVSLLWISI
>pt_16590
MWKPLTRKIKVPAAILSPYRILIVIRLIVLFFFLKWRVQNPNPDATWLWGMSIVCEIWFAISWILDIFPKFNPINRSTDLAALRDKFESDLPGVDIFVSTADPEKEPPLVTSNTILSILAADYPVEKLSCYISDDGGAILTFEAMAEAVRYAEVWVPFCRKHDIELRNPDSYFSLKTDPTKNKKRPDFVKDRRWMKREYDEFKVRINGLPEAIRRRSADGTPWPGHKKGDHAGILQVMSKVPANDPVMGVRIPMFAYVSREKRPGFDHNKKAGAMNALVRASAILSNGPFILNLDCDHYFYNCQAIREGMCFMMD-RGGDRICYIQFPQRFEGIDPSDRYANHNTVFFDGSMRALDGLQGPVYVGTGCMFRRHALYGFLPPRANEYLGMSLT-SHPDLNLPRKFGNSAMFNESIAVAELLPRPPLDAPTVAEAIAVISCWYEDKTEWGDKIGWIYGSVTEDVVTGYRMHNRGWRSVYCVTKRDAFRGTAPINLTDRLHQVLRWATGSVEIFFSKNNAFLGSRRLKFLQRIAYLNVGIYPFTSFFLVTYCFLPALSLFTGTFIVQSLDIAFLCYLLTITVSLTLISLLEIKWSGIGLEELWRNEQFWLIGGTSAHLAAVLQGLLKVTAGIEISFTLTSKSADDVFADLYEVKWTSLFLVPLTILVVNIVAIVIGCSRTLYSEIPEWGKLMGGLFFSFWVLSHMYPFVKGLLGRRGRVPTIVYVWSGLVAITVSLLWISI
>pt_16664
MGPPLHTVKPMG--ITIFNRLFATVYALAILALFYHHTKK-TLVSFSINLALSLSDFVLTFMWISTQTFRMCPVYRKQFPENVEKVVRSDFPALDVFICTADPYKEPPIGVVNTALSVMAYDYPTEKISVYVSDDGGSALTLFSFMEAAKFSTHWLPFCKKNNILVRSPEAYFESS---------HPCTSETEKIEVMYRSMKAKVEHALEKGEVDDHEFNKWT-FTRQDHPPVIQVLLDASKDKDIAGNLMPNLIYVSRGKCKALPHHFKAGALNALLRVSSNMTNAPTILTLDCDFCSNDPQTLLRAMCYLCDPAIRSTLAYVQFPQIYRGINKNDIYCGEYKRLFVINTMGMDGVEGPNYVGTGCFFRRRAFFGSPSSLI----------SPEIPELS-----PDHVVDKPIQSQ---------SVLALAHQVADCNYENQTDWGSKIGFRYGSLVEDYYTGFRLQCEGWKGIFCNPERPAFFGDVPINLADALNQQKRWSIGLLEVGFSKHSPATF-RSKGILMGLGYAQLAFWAIWSIPITTYAFLPQLALLNRVSIFPKVSEPWFFLYAFLFLGAYGQDCLDFVLAGGSVQRWWNDQRFWHIRGVTCYLFGSIEFFLKFLGISASGFTVTSKAVDAEQSKRYEFGHSPMFVSLTLAAIINLISFSQGLVEVFGG----LEGLFVQMFISGFAVVNSWPIYEAIALRTGKMPIKTTIMATLLAGALYMAASFI
>pt_16665
MGHPLHTVKPLG--RTLFNRVFATIYALSILALLFYHAKT-TLVSFSVTLALLISDLVLAFFWVSTQTFRMFPVYRKQFPENLKKIMRSDFPALDVFICTADPYKEPPISVVNTALSVMAYDYPTEKISVYVSDDGGSALTLFAFMEASKFATHWLPFCKKNNILERSPEAYFELN---------HTCTSEAVNIKIIYESMKVKVERVLERGKVEDREFNKWA-FTRQDHPAVIQVLLDASKDKDIAGYSMPNLIYVSREKNKASPHHFKAGALNALLRVSGCMTNAPIILTLDCDSCSNDPETPLRAMCYLSDPETRPQLAYVQFPQIFRGINKSDIYNAEFKRLYQINVMGFDGLSGPNYLGTGCFFQRRAFYGSPSSLA----------SPEIPELA-----PDYIVDKPIQSQ---------SVLAKAHQ----------------------------------------------------------------------------------------------------------------------------------VSEPWFFLYAFLFLGAYGQDFLDFILAGGSIQRWWSDQRFWIIRGISSYVFGSVEFFLKFLGISAFGFNVTSKVVDHEQSKRYGFGHSPMFVTLTAAAIINLISFSQGLVEVFRG----LEGLFVQMFISGFAVVNSWPIYEAIAWRKGKMPIKTSIIATLLADLTTVITS--
>pt_18122
MRQPLSRVVPISSSHLTPYRVVIILRLIILGFFLQYRVTHPVKDAYGLWLTSVICEIWFALSWLLDQFPKWMPINRETYLDRLALRYDSQLAPIDIFVSTVDPLKEPPIVTANTVLSILAVDYPVDKVSCYVSDDGSAMLTFEALSETAEFARKWVPFCKKHNIEPRAPEFYFAQKIDYLKDKIQPSFVKERRAMKREYEEFKVRINALVAKAQ---QDGTPWPGNNPRDHPGMIQVFLGHSGGLDTDGNELPRLVYVSREKRPGFQHHKKAGAMNALIRVSAVLTNGAYLLNVDCDHYFNNSKALKEAMCFMMDPAYGKKTCYIQFPQRFDGIDLHDRYANRNIVFFDINLKGLDGIQGPVYVGTGCCFNRQALYGYDPVLTEEDLEPERSLLMSQKSLEKRFGQSPVFIAATFQEQGIPPTTNPATLLKEAIHVISCGYEDKTEWGKEIGWIYGSVTEDILTGFKMHARGWISIYCMPPRPAFKGSAPINLSDRLNQVLRWALGSIEILLSRHCPIWYNGRLKLLERLAYINTIVYPLTSLPLLAYCVLPAVCL---------ISNYASMWFILLFISIFATGILELRWSGVGIEDWWRNEQFWVIGGTSAHLFAVFQGLLKVLAGIDTNFTVTSKASDGDFAELYVFKWTSLLIPPTTVILLNMVGIVAGVSYAINSGYQSWGPLFGKLFFAIWVIAHLYPFLKGLLGRQNRTPTIVIVWSILLASIFSLLWVRI
>pt_18246
-------------------------------MIWVYRVRYV--LERWAWIGMFFAELWFSFYWFITHLVRWNPIFRYTFKDRLSQRYEKDLPRVDIFVCTADPEMEPPIMVINTVLSMMAYDYPPEKLSVYLSDDGVSELTFYAMLEASRFSKYWLPFCKKFNVEPRSPEAYFQIE--PLD---DPVKTKEWLFIKKLYGDMKNRIEVTSKQGQVPEHKFSEWD-SSRHDHQTIVQILIDGRDPLDNEGQRLPTLVYLSREKRPQYPHNFKAGAMNALIRVSSRISNGPIIMNVDCDMHSNNSSSLRDALCFFMDEEKGHEIGYVQYPQSMMNVKKNDLYGNSLNVIFKMEFPGIDANGGPMYIGTGCFHRR-------------------------------VDWKR---VADIQIE-----GNARDLEEECKVLASCAYEENTQWGIEVGLKYGYLLEDGMTGFSIRCRGWRSVYFNPERKGFLGLAPTTLLQTLVQQERWSEGELQILLSRHGPFFD-KNIPLKLLLSYCIYFLWAANCFPTLYYVVVPSLCLLRGISLFPKASSPWIQAFAYAFFADRAYGLVEFLWCDGTFQGWWNDQRIWMFKRTTSYLVGFCDTILKMLGFTNHAFVVTAKVASEDASKRYEFGPSPMFNILATLALLNIFSFIGGIKMVISDV---LDLFTSQIVLSGLIVWINLPVYEGLFFRSGRIPNSVTYKSLIVSLLACSVALH-
>pt_19554
-YLPLFETKRAR--GLVLFRSFAVTLFVGICLILFYRVSNE--EGRWVWIGLLGAELWFGFYWVLTQALRWNQVYRLTFKDRLSLRYEKDLPRVDVFVCTADPVIEPPIMVMNTVLSVMAYDYPPEKLAIYLSDDAGSDLTFYALLEASRFAKQWLPYCKKFNVQPRSPAAYFVSESPTGDG--GQSQTMDFMAIKNLYQEMADRIETATMLGRIPEHEFSQWD-SSKRDHDTILKARTFDTNPCDTDGSALPTLVYLAREKRPQHFHNFKAGAMNALIRVSSKISNGQIVLSLDCDMYSNDPLTVRDALCFFMDEEKSHDIAFVQFPQWFANVTKNDLYSSSLRVITNVEFHGTDGYGGPLYVGTGCFHRRDTLCGREFSQD------------------SKIEWKK---HNDHRRQ-----QSVHELVEETKTLASCTYEQNTKWGNETGLKYGCPVEDVITGLSIQCKGWKSAYFNPERKAFLGLAPTTLPQVLVQHKRWSEGDFQILLSKYSPAWY-GRIRLGLQLGYCCYCFWASNCFATLYYSIVPSLFLLKGISLFPQVSSPWFLPFAYVIFAKYIYSLVEFLWADGTVLGWWNDQRIWLYKRTSSYLFATIDTILKTLGFGETAFVITDKVADEDVSQRYEFGTSPMFEILSTLAMLNLFCLAGTVKKVIMNRL--HETMPLQILLCGVLVLVNLPLYQGLLLRKGRMPCSVAVKSSLAALLVCTTFSFL
>pt_19650
--------------------------MVSLGLFLGWRINHPNDDAIWMYNMSIICETWFAFTWLLDQLPKLFPVNRSANLEVLK----SDLPGIDVFVSTADPEKEPPLVTANTILSILAADYPVQKLSCYISDDGGALLTFEAMARAAKFEKMWVPFCRKHDICPRNPESYFNMKRETCKTKLRQDFVREHRHMKREYDEFKIQINALPYIIQRRSAILSPWPGHSRGDHASIIQVLLEPPAVKLEQGSRLPMLVYVSREKRLGYDHNKKAGAMNALLRASAIITNG------------------------------------------FEGIDLSDRYANHNTVFFDINLTALDGLQGAVYVGTGCLFRRIALYGFDPPLVAGEKTTEET-SNH-DILPKIFGHSGSFVDSIPESESIPGQPADATRISEAIDAISCWYEDKTEWGQQIGWIYGSVTEDVVTGYKMHNRVWRSVYYVSERDAFRGTAPINLTDRLHQVLRWATGSVEIFFSRNNALLAGPRMNFLQRVAYINVGLYPFTSIFLIASCFLPAFSLLSGHFIVKTINMEFLLYLLVIAITHNMLAWLEIKWAGIKLQDWWRNEQFWLIGGTSSHIVAVLQGLLK----------------DYI-----------------------------------------------------WCQSTM-----GSIVRRG-----------------VLQFLGL
>pt_19944
MRQPLSRKLPISSSKISPYRLIIILRLVILGLFFHYRILHPVNDAYGLWLTSVICEIWFAVSWILDQFPKWYPIERETYLDRLSLRYESELASVDVFVSTVDPMKEPPLITANTVLSILAVDYPVDKVACYVSDDGAAMLTFEAISETSEFARKWVPFCKRFSIEPRAPEWYFAQKVDYLKDRVDPAFIRERRAMKREYEEFKVRINGLVATAQ---QDGTPWPGNNVRDHPGMIQVFLGHNGVHDVEGNELPRLVYVSREKRPGFDHHKKAGAMNSLVRVSAIITNAPYMLNVDCDHYINNSKALREAMCFMMDPTSGKKICYVQFPQRFDGIDRHDRYSNRNVVFFDINMKGLDGIQGPIYVGTGCVFRRQALYGYDAPIKKKPPGREKSALMPQIKFEKKFGQSSVFIASTLMEDGVPKGASSASLLKEAIHVISCGYEDKTEWGKEIGWIYGSVTEDILTGFKMHCHGWRSVYCMPKRPAFKGSAPINLSDRLHQVLRWALGSVEILLSRHCPIWYGCGLKWLERFSYINSVVYPLTSIPLIAYCTLPAVCLLTGKFIVPEISNYASIIFMALFISIAATGILEMQWGGVGIHDWWRNEQFWVIGGASAHLFALFQGLLKVLAGVNTNFTVTSKAADGEFSDLYLFKWTSLLIPPMTLLIINIIGVVVGISDAINNGYETWGPLFGKLFFALWVIVHLYPFLKGWLGKQDRLPTIIVVWSILLASVLTLLWVRI
>pt_20372
MRRPLTRKVKVSAAILSPYRLLIVIRLVALGLFLAWRIRHPNREAMWLWGMSITCEVWFALSWILDQLPKLCPVHRVTDLSVLKERFESDLPGTDVFVSTADPEKEPPLVTANTILSILAVDYPVEKVACYLSDDGGSLLTFEALAETANFARIWVPFCRKHNLEPRNPEAYFGQKRDFLKNKVRLDFVRERRRVKREYDEFKVRINSLPESIRRRSSDGSHWPGHSRGDHAGIIQAMLAPPNAEPVFGIRLPMLVYVSREKRPGYDHNKKAGAMNALVRTSAIMSNGPFILNLDCDHYISNSLALREGMCFMLD-RGGDRICYVQFPQRFDGIDPSDRYANHNTIFFDVSMRALDGLQGPMYVGTGCIFRRTALYGFSPPRTTEHHGWDVD-IESLLLLPIRFGNSTSLAASIPVAEAVPREPLDAATVAEAISVISCFYEDKTEWGKRVGWIYGSVTEDVVTGYRMHNRGWRSVYCVTKRDAFRGTAPINLTDRLHQVLRWATGSVEIFFSRNNALFATRRMKFLQRVAYFNCGMYPFTSMFLIVYCVLPAISLFSGQFIVQSLSVTFLVLLLVITITLCLLAILEIKWSGITLNDWWRNEQFWLIGGTSAHPAAVLQGLLKVIAGVDISFTLTSKSADDGFADLYVVKWSFLMVPPITIMILNLIAIAVGVARTMYSPFPQWSTLLGGVFFSFWVLSHLYPFAKGLMGRRGRVPTIVYVWSGLLSIIISLLWVYI
>pt_21026
MWKPLTRELKISTKVIAPYRLLIPVRMIVLALFLRWRVSNPNEDARWLWGMSIVCEIWFAFSWLLDQLPKLCPINRVTDLDVLKEKFESDLPGIDIFVSTADPEKEPPLVTANTILSILAADYPVEKLSCYVSDDGGALLTFEAMAEAASFASLWVPFCRKHEIEPRNPESYFNMRRDPYKNKIRPDFVRDRRRAKREYDEFKVRINGLSDSIRRRSADGTHWPGHTRGDHASILQVMLQPPSDEPLKGIRLPVLVYVSREKRPGYDHNKKAGAMNALVRASAVMSNGPFILNLDCDHYIYNSQALRDGICFMMD-RGGEGICYVQFPQRFEGIDPSDRYANHNTVFFDVNMRALDGIQGPVYVGTGCLFRRTAFYDFDPPRYEDHGSCNQE-INA-PLIPRKFGNSSLFLDSVRVAATGPR-PLHLATIAEAVNVISCWYEDKTEWGQSVGWIYGSVTEDVVTGYRMHGRGWRSVYCVTERDAFRGTAPINLTDRLHQVLRWATGSVEIFFSRNNALLGGPRLKLLQRIAYLNVGIYPFTSIFLVVYCFIPAFSLFTNQFIVASLTVTFLVYLFIISVTLCILAVLEINWSGIELEEWWRNEQFWLIGGTSAHLAAVLQGLLKVIAGIEISFTLTSKSADDEFSDLYLFKWTSLMILPCTIIMTNFIAIAVGVSRTIYSEAPQWSKLLGGVFFSFWVLAHFYPFVKGLMGRRGKTPTIIYVWSALLSICISLLWVAI
>pt_21170
MVAPLHTVKPLR--RTIFNRVFAAIYALAILTLLYYHAKT-NLVSFSTTLALLFSDLVLAFMWVNTQTFRMCPVYRKQFPENVEKVLRSDFPAFDVFVCTADPYKEPPIGVVNTALSVMAYDYPTEKISVYISDDGGSALTLFAFMEAAKFATHWLPFCKKNNILERNPEALFESN---------HPCTSESEKIKMMYESMKVKVGHVLERGTVGDREFNKWS-FTRQDHPAVIQVLLDASKDKDIAGYSMPNLIYVSREKNKASPHHFKAGALNALLRVSGCMTNAPIILTLDCDSCSNDPETPLRAMCYLSDPETRPQLAYVQFPQIFRGINKSDIYNAEFKRLYQINVMGFDGLSGPNYLGTGCFFQRRAFYGSPSSLA----------SPEIPELA-----PDYIVDKPIQSQ---------SVLAKAHQVATCNYESRSNWGSKIGFRYGSLSEDYHTGFRMQCEGWKSIFCDPDRPAFLGDVPITLNDALNQQKRWSIGLLEVGFSKYSPATF-KAIGLLMGLAYAQSAFWAIWSIPITTYAFLPQLALLNKVYIFPKVSEPWFFLYAFLFLGAYGQDFLDFILAGGSIQRWWSDQRFWIIRGISSYVFGSVEFFLKFLGISAFGFNVTSKAVDAEQSKRYEFGHSPMFVSLTLAAIINLISFSQGLVEVFRG----LEGLFVQMFISGFAVVNSWPIYEAIALRNGKMPVKTTIMATLLAGAFYAASSFI
>pt_21666
MSEPLSIVYPIPRNKLTPYRAVIIMRLVILGLFFHYRITNPVDSAFGLWLTSVICEIWFAFSWVLDQFPKWNPVNRETYIERLSARYESQLAGVDFFVSTVDPLKEPPLITANTVLSILAVDYPVDKVSCYVSDDGAAMLSFESLVETAEFARKWVPFCKKYTIEPRAPEFYFSLKIDYLKDKVQPSFVKERRAMKRDYEEYKVRVNALVAKAQ---QDGTPWPGNNTRDHPGMIQVFLGNTGARDIEGNELPRLVYVSREKRPGYQHHKKAGAENALVRVSAVLTNAPYILNLDCDHYVNNSKAVREAMCILMDPQVGRDVCYVQFPQRFDGIDKSDRYANRNVVFFDVNMKGLDGIQGPVYVGTGCVFNRQALYGYGPPSMPSLRKRERSMLISQLSFEKTFGLSSVFIESTLMENGVPESANSPTLIKEAIHVIGCGYEEKTEWGKEIGWIYGSVTEDILSGFKMHCRGWRSIYCMPVRPAFKGSAPINLSDRLHQVLRWALGSVEIFFSRHCPLWYGGRLKWLQRLAYINTIVYPFTSLPLIAYCTIPAVCLLTGKFIIPTLSNLASMLFLGLFISIIGTAVLELRWSGVSIEDLWRNEQFWVIGGVSAHLFAVFQGFLKMLAGIDTNFTVTAKAADTEFGELYMVKWTTLLIPPTTLLIINIVGVVAGFSDALNKGYEAWGPLFGKVFFAFWVILHLYPFLKGLMGRQNRTPTIVVLWSVLLASVFSLVWVKI
>pt_23348
-YLPLFETRASR--GRLLFKLYVLTIFVAICMILVYRVSYA--VEIWSWIGMFFAELWFSFYWFITQLVRWNPIYRYTFKDRLSQRYEKDLPGVDIFVCTADPEIEPPTMVINTVLSMMAYDYPPEKLSVYLSDDGGSDLTFYAMLEASRFSKHWLPFCKNFKIQPRSPEAYFRTALEPLD---DPNKAEEWLFVKKLYIDMKYQIEATTKLGKVPEHKFHEWN-SSRRDHQTILQILIDGTDPQDNEGQPLPTLVYLAREKRPQYPHNFKAGAMNALIRVSSRISNSPIILNVDCDMYSNNSYSVRDALCFFMDEEKGREIGYIQYPQAFENITKNDIYCNSLNIEMEVDFPGLDGNGGPLYIGTGCFHRREALCGRRYSNE------------------NKVDWKE---VNYRKVK-----ESAGVLEEVCRNLASCTYEANTEWGKEMGLKYGCPVEDVITGLSVQCKGWRSMYFIPERKGFLGLAPTTLLQTLVQHKRWSEGDFQILITRHSPFLF-NRIPLKLQLSYCIYLLWATSWFAVLYYLVVPPLCLLRGISLFPKLSSPWIQSFAYAIFANRAYGLVEFVWSGGTIQGWWNGQRIWVFKRTTSHLFGFFDAIRKLLGFSTSTFVITAKVAEEDVSERYEFGSSPMFNILATLALLNMFSFVGGIKMLIMDV---LDLLALQIILCGLLVLINLPIYQGLFFRSGRMPYSVTYTSIIVSLLACSIALY-
>pt_23544
MRQPLSRKVSIPSSRINPYRMVIVLRLVVLCIFLHYRLTNPVRDAYALWLISVICEIWFAISWILDQFPKWLPVNRETYLDRLSLRYESQLAAVDIFVSTVDPLKEPPLVTANTVLSILAVDYPVDKVSCYVSDDGAAMLTFEAISETSEFARKWVPFCKKYDIEPRAPEWYFAQKIDYLKDKVHPAFVKERRAMKREYEEFKVRVNGFVSKAQ---QDGTPWPGNNTRDHPGMIQVFLGHSGGLDTEGNELPRLVYVSREKRPGFQHHKKAGAMNALVRVSAVLTNGPFLLNLDCDHYINNSRALREAMCFLMDPNLGRTVCYVQFPQRFDGIDRNDRYANRNTVFFDINLRGLDGIQGPVYVGTGCVFNRTALYGYEPPLKPKHKKPEKSLLMSQMTLEKRFGQSTVFVASTLMENGVPGSATPESLLKEAIHVISCGYEDKTDWGSEIGWIYGSVTEDILTGFKMHARGWRSIYCMPKRPAFKGSAPINLSDRLNQVLRWALGSVEILLSRHCPIWYSGRLKWLERFAYINTTIYPITAIPLLAYCTLPAVCLLTGKFIIPQISNIASIWFISLFLSIFATGILEMRWSGVGIDEWWRNEQFWVIGGVSAHLFAVFQGLLKVLAGIDTNFTVTSKASDGDFTELYMFKWTTLLIPPTTLLIINLVGVVAGVSYAINSGYQSWGPLFGKLFFAFWVIIHLYPFLKGLMGRQNRTPTIIVVWSVLLASIFSLLWVRV
>pt_26696
MSEPLSIVYPIPRNKLTPYRAVIIMRLIILGLFFHYRITNPVDSAFGLWLTSVICEIWFAFSWVLDQFPKWNPVNREAFIDRLSARYESQLAAVDFFVSTVDPLKEPPLITANTVLSILAVDYPVDKVSCYVSDDGAAMLTFESLVETAEFARKWVPFCKKFSIEPRAPEFYFSQKIDYLKDKVQPSFVKERRAMKRDYEEYKVRVNALVAKAQ---QDGTPWPGNNTRDHPGMIQVFLGNTGARDIEGNELPRLVYVSREKRPGYQHHKKAGAENALVRVSAVLTNAPYILNLDCDHYVNNSKAVREAMCILMDPQVGRDVCYVQFPQRFDGIDRSDRYANRNIVFFDVNMKGLDGIQGPMYVGTGCVFNRQALYGYGPPSMPRLRKGERSMLISQLSFEKTFGLSSVFIESTLMENGVPESANSSTLIKEAIHVIGCGFEEKTEWGKEIGWIYGSVTEDILSGFKMHCRGWRSIYCMPVRPAFKGSAPINLSDRLHQVLRWALGSVEIFFSRHCPLWYGGRLKWLQRLAYINTIVYPFTSLPLIAYCTIPAVCLLTGKFIIPTLSNLASMLFLGLFISIIVTAVLELRWSGVSIEDLWRNEQFWVIGGVSAHLFAVFQGFLKLLAGIDTNFTVTAKAADTEFGELYMVKWTTLLIPPTTLLIINIVGVVAGFSDALNKGYEAWGPLFGKVFFALWVILHLYPFLKGLMGRQNRTPTIVVLWSVLLASVFSLVWVKI
>pt_28931
MISPLFQKVVLKYP---IHRAFDITIFFLLVSLLVYRLLYLSNHGFA-WVLALLCESCFTFIWVVTVSCKWNPVEYKTYPERLSQKA-QDLPPVDMFVTSADPVLEPSILTVNTVISLLAVDYPADKLACYVSDDGCSPITYYSLVEASKFAKIWVPFCKKYNIQTRAPFRYFSSELITGS-CNSLEFQQEYNKMKDEYEELASKIKDAVEKSMEWDGDFAIFSNIERKNHPTIIKVIRENEAGLSD---ALPHLIYISREKRPKHPNRYKAGAMNVLTRVSGLITNAPFMLNVDCDMFVNNPQIFLHAMCLLLGSKNERESGFVQCPQYFYDGLKDDPFGNQFVVGHKFMGNGVAGIQGPFYGGTGCFHRRKVIYGSCPDDIGNQAKRPVHGGLSYKEQLRIFGDSKEFIRSAAHALISP--KNLPNLVEAAHQVAGCGYEYGTSWGTEVGWQYGSATEDVLTGLMIHARGWRSLLCTPDPRAFLGCAPRGGPISMTQQKRWATGFLEILISRRSPIIATAKLQFRQCLAYLSLLTWGLRSIPELCSAVLPAYCTITDSSFLPEVHEPAIYIYMALFLSYVIYTLIEYLETGLSIRAWWNNQRMARINAMNAWLFGFISVILKVLRISDTVFEVTQKDQDG-DEGRFTFDASLLFVPGTTVLLLQLTALIMGFRGMQLS----DGSGLGERLCSIMVVICFWPFLKGLFAKKYGIPLSTIFKSAFLALCFVLLAKRA
>pt_29417
MWRPLTRKLKIPAAIISPYRLLIFVRIVILALFLHWRIRHPNNDAIWLWGMSVVCEIWFAFSWLLDQLPKLCPINRATDLNVLKDKFESDLPGVDVFVSTADPEKEPPLVTANTILSILAADYPVEKLSCYVSDDGGALLTFEAMAEAASFANVWVPFCRKHDIEPRNPESYFSLKRDPYKNKVKQDFVKDRRRVKREYDEFKVRINSLPDSIRRRSADGTHWPGHSRGDHAGIIQVMLKPPSDEPLLGIRLPLLVYVSREKRPGYDHNKKAGAMNALVRASAIMSNGPFILNLDCDHYIYNSQAMREGMCFMMD-RGGDRLCYVQFPQRFEGIDPSDRYANHNTVFFDVNMRALDGLMGPVYVGTGCLFRRIALYGFDPPRAKEDHPDDEE-MNL-SLLPKKFGNSTFLIDSIPVTETIPRELLDASTVAEAISVISCWYEDKTEWGNRVGWIYGSVTEDVVTGYRMHNRGWKSVYCVTKRDAFRGTAPINLTDRLHQVLRWATGSVEIFFSRNNALLASRRMKFLQRIAYLNVGIYPFTSIFLIVYCFLPALSLFSGQFIVQTLNVTFLAYLLIITLTLCLLAVLEIKWSGIDLEEWWRNEQFWLIGGTSAHLAAVLQGLLKVIAGIEISFTLTSKSGDDEFADLYVVKWTSLMIPPITIMMVNLIAIAVGFSRTIYSVIPQWSRLLGGVFFSFWVLAHLYPFAKGLMGRRGRTPTIVIVWSGLIAITISLLWVAI
>pt_30735
MRQPLSRKVSIPSSRINPYRMVIVLRLVVLCIFLHYRLTNPVRNAYALWLISVICEIWFAISWILDQFPKWLPVNRETYLDRLSLRYESQLAAVDIFVSTVDPLKEPPLVTANTVLSILAVDYPVDKVSCYVSDDGAAMLTFETMSETSEFARKWVPFCKRYDIEPRAPEWYFSQKIDYLKDKVHPSFVKERRAMKREYEEFKVRVNGLVAKAQ---QDGTPWPGNNIRDHPGMIQVFLGHSGGLDTEGNELPRLVYVSREKRPGFQHHKKAGAMNALVRVSAVLTNGPFLLNLDCDHYINNSKALREAMCFLMDPNLGRTVCYVQFPQRFDGIDRNDRYANRNTVFFDINLRGLDGIQGPVYVGTGCVFNRTALYGYEPPLKPKHKKPEKSLLMSQMTLEKRFGQSTVFVASTLMENGVPESATPESLLKEAIHVISCGYEDKSDWGSEIGWIYGSVTEDILTGFKMHARGWRSIYCMPKRPAFKGSAPINLSDRLNQVLRWALGSVEILLSRHCPIWYSGRLKWLERFAYINTTIYPITSIPLLAYCTLPAVCLLTGKFIIPQISNIASIWFISLFLSIFATGILEMRWSGVGIDEWWRNEQFWVIGGVSAHLFAVFQGLLKVLAGIDTNFTVTSKASDGDFTELYMFKWTTLLIPPTTLLIINLVGVVAGVSYAINSGYQSWGPLFGKLFFAFWVIIHLYPFLKGLMGRQNRTPTIVVVWSVLLASIFSLLWVRV
>pt_3118
MRQPLSRKLPIPSSKINPYRMIIILRLVILGIFFHYRILHPVNDAYGLWLTSVICEIWFGVSWILDQFPKWYPIERETYLDRLSLRYESELASVDIFVSTVDPMKEPPLITANTVLSILAVDYPVDKVACYVSDDGAAMLTFEALSETSEFARKWVPFCKKFNIEPRAPEWYFSQKIDYLKNKVHPAFVRERRAMKREYEEFKVRINGLVSTAQ---QDGTPWPGNNVRDHPGMIQVFLGQSGVRDVEGCELPRLVYVSREKRPGFEHHKKAGAMNALVRVSAVLSNAPYLLNVDCDHYINNSRALREAMCFMMDPTSGKKVCYVQFPQRFDGIDRHDRYSNRNVVFFDINMKGLDGLQGPIYVGTGCVFRKQALYGYDAPVKKKPPGKEKSSETSQMKLEKKFGQSPVFAVSTLLENGVPRDASPASLLREAIQVISCGYEDKTEWGKEVGWIYGSVTEDILTGFKMHCHGWRSVYCIPKRPAFKGSAPINLSDRLHQVLRWALGSVEIFFSRHCPIWYGGGLKWLERFSYINSVVYPWTSIPLLVYCTLPAICLLTGKFIVPEISNYASIVFIALFISIAATGILEMQWGGVGIDDWWRNEQFWVIGGVSSHLFALFQGLLKVLAGVSTNFTVTSKGADGEFSELYIFKWTSLLIPPTTLLIMNIVGVVVGVSDAINNGYDSWGPLFGRLFFALWVILHLYPFLKGLLGKQDRMPTIILVWSILLASILTLLWVRV
>pt_31947
MRQPLSRKVPIASSKINPYRMVIVARLIILAVFLRYRILHPVHDAIGLWLTSIVCEIWFAISWILDQFPKWLPIDRETYLDRLSLRYENMLAPVDIFVSTVDPMKEPPLVTGNTLLSILAMDYPVEKISCYLSDDGASMCTFEAMSETAEFARKWVPFCKKFNIEPRAPEFYFTLKVDYLKDKVQPTFVKERRAMKREYEEFKVRINAIVAKAQ---QDGTPWPGNNTRDHPGMIQVFLGHSGGHDVEGNELPRLVYVSREKRPGFSHHKKAGAMNALIRVSAVLTNAPFMLNLDCDHYVNNSKAVREAMCFLMDPQIGKKVCYVQFPQRFDGIDTHDRYANRNTVFFDINMKGLDGIQGPVYVGTGCVFKRQALYGYDPPKDPKRPKMDKELLMSHMNFEKKFGQSAIFVTSTLMEEGVPPSSSPAALLKEAIHVISCGYEDKTEWGLELGWIYGSITEDILTGFKMHCRGWRSIYCMPKRAAFKGSAPINLSDRLNQVLRWALGSVEIFFSRHSPMLYEGKLKWLERFAYVNTTIYPFTSLALVAYCCLPAICLLTDKFIMPEISTFASLFFIGLFLSIFSTGILELRWSGVSIEEWWRNEQFWVIGGVSAHLFAVVQGLLKVLAGIDTNFTVTSKATDDDFGELYAFKWTTLLIPPTTILIINLVGVVAGVSDAINNGYQSWGPLFGKLFFAFWVIVHLYPFLKGLMGRQNRTPTIVVIWSVLLASIFSLLWVRI
>pt_34236
MRQPLSRVVPISSSHLTPYRVVIILRLIILGFFLQYRVTHPVKDAYGLWLTSVICEIWFALSWLLDQFPKWMPINRETYLDRLALRYDSQLAPIDIFVSTVDPLKEPPIVTANTVLSILAVDYPVDKVSCYVSDDGSAMLTFEALSETAEFARKWVPFCKKHNIEPRAPEFYFAQKIDYLKDKIQPSFVKERRAMKREYEEFKVRINALVAKAQ---QDGTPWPGNNPRDHPGMIQVFLGHSGGLDTDGNELPRLVYVSREKRPGFQHHKKAGAMNALIRVSAVLTNGAYLLNVDCDHYFNNSKALKEAMCFMMDPAYGKKTCYIQFPQRFDGIDLHDRYANRNIVFFDINLKGLDGIQGPVYVGTGCCFNRQALYGYDPVLTEEDLEPERSLLMSQKSLEKRFGQSPVFIAATFQEQGIPPTTNPATLLKEAIHVISCGYEDKTEWGKEIGWIYGSVTEDILTGFKMHARGWISIYCMPPRPAFKGSAPINLSDRLNQVLRWALGSIEILLSRHCPIWYNGRLKLLERLAYINTIVYPLTSLPLLAYCVLPAVCL---------ISNYASMWFILLFISIFATGILELRWSGVGIEDWWRNEQFWVIGGTSAHLFAVFQGLLKVLAGIDTNFTVTSKASDGDFAELYVFKWTSLLIPPTTVILLNMVGIVAGVSYAINSGYQSWGPLFGKLFFAIWVIAHLYPFLKGLLGRQNRTPTIVIVWSILLASIFSLLWVRI
>pt_38939
MWKMLTREVKISTAVIAPYRILILVRMIVLGFFLYWRVSNPNEEAMWLWGMSLVCEIWFAFSWLLDQLPKLCPVNRVADLDVLKEKFESDLPGIDIFVSTADPEKEPPLVTANTILSILAADYPVEKLSCYVSDDGGSLLTFEAMAEAASFANLWVPFCRKHEIEPRNPESYFNLKRDPYKTKVLPDFVRDRRRVKREYDEFKVRINGLSDSIRRRSADGTHWPGNTRGDHASIIQVMLQPPIEEPLKGIRLPVLVYISREKRPGYDHNKKAGAMNALVRASAVTSNGPFILNLDCDHYIYNSQALREGMCFMMD-QGGEGICYVQFPQRFEGIDPSDRYANHNSVFFDVNMRALDGIQGPVYVGTGCLFRRTALYNFDPPRYEDHGSCNQE-TNL-ALIPRKFGNSSLFLDSVQVAATLPREPLHLATIAEAVNVISCWYEDKTEWGQSVGWIYGSVTEDVVTGYRMHERGWRSVYCVTKRDAFRGTAPINLTDRLHQVLRWATGSVEIFFSRNNALLGGHRLKLLQRIAYLNVGIYPFTSLFLIVYCFLPALALLSNQFIVASLTVTFLVYLLIISLTLCILAVLEIKWAGITLEEWWRNEQFWLIGGTSAHLVAVLQGLLKVIAGIEISFTLTSKSGDDEFSDLYVFKWTSLMIPPCTIIMVNLIAIGVGVSRTIYSDAPQWSNLLGGVFFSFWVLAHLYPFAKGLMGRRGKTPTIIYVWSGLLSICISLLWVAI
>pt_3978
MWKPLSREQPISQAVISPYRLLILIRMVVLAFFLHWRIVNPNDDARWLWGMSVVCEVWFAFSWILDIIPKLHPMNRSTDLEVLRDKFDSDLPGVDLFVSTADPDKEPPLVTANTILSILSVDYPVEKVACYISDDGGALLTFEAMAEAASFADLWVPFCRKHNIEPRNPETYFNLKVDPTKNKSRPDFVKDRRKMKREYDEFKVRINGLPDSIRRRSADGTHWPGHSKGDHAGILQVMLKPPSPDPLMGIRLPMFVYVSREKRPGYDHNKKAGAMNALVRASAVLSNGPFILNLDCDHYIYNCKAIREGMCFMMD-RGGENICYIQFPQRFEGIDPNDRYANRNTVFFDGNMRALDGVQGPVYVGTGCMFRRFALYGFDPPNTNKTE--DPD-LDF-NLLPKRFGNSTLLAESIPIAERVPREPLDATTVAEAVSVISCWYEDKTEWGDRVGWIYGSVTEDVVTGYRMHNRGWRSVYCITKRDAFRGSAPINLTDRLHQVLRWATGSVEIFFSRNNAFLASRRLKLLQRFAYLNVGIYPFTSIFLIVYCFLPALSLFSGYFIVQTLDVAFLIYLLLITICLVVLAILEVKWSGIELEEWWRNEQFWLISGTSAHFAAVMQGLLKVIAGIEISFTLTSKSADDIYADLYLVKWTSLMIMPIVIAMTNIIAMAFAFIRTIYSTVPQWSKFVGGAFFSFWVLAHLYPFAKGLMGRRGKTPTIVFVWSGLIAIIISLLWIAI
>pt_42034
MWKPLSREQPISNAIISPYRLLIVVRLVVLGFFLHWRIMHPNEDARWLWGMSVVCEVWFAFSWILDIIPKLSPINRFTDLEVLRDKFDSDLPGIDLFVSTADPDKEPPLVTANTILSILSVDYPVEKVACYISDDGGALLTFEAMAEAASFADLWVPFCRKHNIEPRNPETYFSLKIDPTKNKSRIDFVKDRRKMKREYDEFKVRINGLPDSIRRRSADGTHWPGHSKGDHAGILQVMLKPPSPDPLMGIRLPMFVYVSREKRPGYDHNKKAGAMNALVRASAILSNGPFILNLDCDHYFYNCKAIREGMCFMMD-RGGENICYIQFPQRFEGIDPSDRYANRNTVFFDGNMRALDGVQGPVYVGTGCMFRRFALYGFDPPNTSKTE--DPD-LDF-NLLPKRFGNSTMLSESIPIAERVSREPLDAATVAEAVSVISCWYEDKTEWGDRVGWIYGSVTEDVVTGYRMHNRGWRSVYCITKRDAFRGSAPINLTDRLHQVLRWATGSVEIFFSRNNAFLATRRLKILQRLAYLNVGIYPFTSIFLIVYCFLPALSLFSGFFIVQTLDIAFLIYLLLITICLVLLAILEVKWSGIELEEWWRNEQFWLISGTSAHFAAVMQGLLKVIAGIEISFTLTSKSADDIYADLYLVKWTSLMIPPIVIAMTNMIAMAFAFIRTIYSTVPQWSKFVGGAFFSFWVLAHLYPFAKGLMGRRRKTPTIVFVWSGLIAITISLLWIAI
>pt_4687
-SLPLHACTPSI-SSAIINRSYSLLHFTALVALFYYRLSSSKPKASLPYLLVFASEMLLSIIWLFDQAYTWRPVSRTTFPERLPE--DEELPGIDVFICTADHKKEPPLEVMNTVLSAMALDYPPDKLSVYLSDDGGSSLTLQGMREAWLFARSWLPFCRRFGIKIRCPKVYFSSLEDNYSGPLSLEYEEEKEKIKGKYELFKERVNKAGEIIGSEE--------TNSKDHPPVIEVINDEPKNVIRQ-AKMPLLVYVSREKRPSHSHHFKAGALNVLLRVSGIMTNSPYILVLDCDMYCNDPTSARQAMCFHLDPKISPSLAFIQFPQKFHNINKNDIYDGQLRKLFVIRWPGIDGLQGPILSGTGFYMKREALYGNLSEK----------------------------------------------------------------------------VEDYFTGFILHCKGKTSVFCNPSKPAFLGSSTTNLNDLLVQGTRWNSGLFEVTLSKFCPFIY-SRMPLLQTMCYGYLALQPLYFLPLWCLATLPQLCLLNGIPIYPQVSSSWFMVFSFIFLASLLKHLEEILSTGASIQTLLNEQRVWMMKSVTAYTFGSLDAIMKCFGMREASFLPTNKVADDEQVALYQFQSTMILTPIITLIILNIVSFIGGVARMFIA--GSWNETFGQVLFNPQSTFLSLMVFQSHALLAQGNPKRIVISSRMFSMGCQVLRLCM
>pt_51398
MISSLYDKVALKYP---IHRAFDITILVLLISLLVYRLLYISNHGFA-WLLALLCETCFTFTWVLTVSSKWNPVEYKTYPERLSQKI-QELPPVDIFVTTADPVLEPPILTVNTVISLLAVDYPADKLACYVSDDGCSPTTYYSLVEASKFAKLWAPFCKKHNIQVRAPFRYFSSEVP----NNSSEFQQEYNKMKDEYEELASKINDADKKSIERNGDFAAFSNIEGKNHPAIIKVVWENKAGISD---ELPHLIYISREKRPKHPHHYKAGAMNVLTRVSGMMTNAPFMLNLDCDMFVNNPKIVCHAMCLLLGSRNEMESGFVQFPQYFYDGLKDDPYGNQFEVWHKYIGNGIVGIQGPFYGGTGCFHRRKVIYGSCPPVA------------TSFLLLKIFGNSKEFVRSAAHALMSP--KILPNLIEAAHEVAGCGYEYGTSWGKEVGWQYGSATEDILTGLKIHARGWRSVLCTPDPRAFLGCAPRVGPISMTQQKRWATGLLEILMSERNPIIATARLQFRQCLAYLWILIWGLRSIPEICYAVLPAYCIITNSSFLPKAHEPAMYIHVALFLSYVIYGLLEYLETGLSIRAWWNNQRMARVNATNAWLFGVISVFLKILRISGTVFEVTQKDQGG-DEGRFTFDASPIFVPGTTILLLQLTAFVMGFGGMQLS----DASGLGEILCSVLVVMCFWPFVKGLFGKKYGIPLSTICKSSLLSLSFVYLVTST
>pt_52464
MRQPLSRKVSIPSSRINPYRMVIVLRLVILCIFLHYRITNPVRNAYALWLISVICEIWFAISWILDQFPKWLPVNRETYLDRLALRYDSQLAAVDIFVSTVDPLKEPPLVTANTVLSILAVDYPIDKVSCYVSDDGAAMLTFEALSETSEFARKWVPFCKKYSIEPRAPEWYFAQKIDYLKDKVQPSFVKDRRAMKREYEEFKIRINGLVAKAQ---QDGTPWPGNNTRDHPGMIQVFLGQSGGLDSDGNELPRLVYVSREKRPGFQHHKKAGAMNSLVRVSAVLTNGPFLLNLDCDHYINNSKALREAMCFMMDPNLGKHVCYVQFPQRFDGIDRNDRYANRNTVFFDINLRGLDGIQGPVYVGTGCVFNRTALYGYEPPLKPKHKKPEKSLLMSQMSLEKRFGQSAVFVASTLMENGVPQSATPETLLKEAIHVISCGYEDKTDWGSEIGWIYGSVTEDILTGFKMHARGWRSIYCMPKRPAFKGSAPINLSDRLNQVLRWALGSVEILLSRHCPIWYGGRLKWLERFAYVNTTIYPITAIPLLLYCTLPAICLLTDKFIIPQISNIASIWFISLFLSIFATGILEMRWSGVGIDEWWRNEQFWVIGGVSAHLFAVFQGLLKVLAGIDTNFTVTSKASDGGFAELYLFKWTTLLIPPTTLLIVNLVGVVAGISHAINSGYQSWGPLFGKLFFAFWVIVHLYPFLKGLMGRQNRTPTIVVVWSILLASIFSLLWVRV
>pt_52579
MRQPLWRKIPIPSSRINPYRIVIVLRLIILCFFFRFRILTPAYDAYALWLISVICEVWFGLSWILDQFPKWNPIERETYLDRLSMRFENRLGPVDVFVSTVDPLKEPPIITANTVLSILSVDYPVDKVSCYVSDDGASMLLFDSLAETAEFARRWVPFCKKHNIEPRAPEFYFTQKIDYLKDKVHPNFVKERRAMKREYEEFKVRINALVSKAQ---QDGTPWPGNITRDHPGMIQVYLGSEGALDVEGKELPRLVYVSREKRPGYNHHKKAGAMNALIRVSAVLTNAPFMLNLDCDHYINNSKAVREAMCFLMDPQLGKKLCYVQFPQRFDGIDRHDRYANRNVVFFDINMKGLDGVQGPVYVGTGCVFNRQSLYGYDPPVSENRPKMEKSSLMSQKSFEKRFGQSPVFIASTLMENGLPEGTNSQSHIKEAIHVISCGYEEKTEWGKEVGWIYGSVTEDILTGFKMHCRGWRSVYCSPQRPAFKGSAPINLSDRLHQVLRWALGSIEIFLSHHCPLWYGGKLKLLERLAYINTIVYPFTSIPLLAYCTIPAVCLLTGKFIIPTLNNLASIWFLALFISIIATSVLELRWSGVSIQDLWRNEQFWVIGGVSAHLFAVFQGLLKVLGGVDTNFTVTSKSADAEFGELYLFKWTTLLIPPTTLIILNMVGVVAGVSDAINNGYGSWGPLFGKLFFAFWVIVHLYPFLKGLMGRQNRTPTIVVLWSILLASIFSLIWVRI
>pt_53289
MRQPLSRKLPIPSSKINPYRMIIILRLVVVGLFFHYRILHPVNDAYGLWLTSVICEIWFAVSWILDQFPKWYPIERETYLDRLSLRYESELASVDVFVSTVDPMKEPPLITANTVLSILAVDYPVDKVACYVSDDGAAMLTFEALSETSEFARKWVPFCKKFNIEPRAPEWYFSQKMDYLKNKVHPAFVRERRAMKREYEEFKVKINGLVATAQ---QDGTPWPGNNVRDHPGMIQVFLGQSGVRDVEGNELPRLVYVSREKRPGFEHHKKAGAMNALMRVTAVLSNAPYLLNVDCDHYINNSRALREAMCFLMDPTSGKKVCYVQFPQRFDGIDRHDRYSNRNVVFFDINMKGLDGLQGPIYVGTGCVFRRQALYGYDAPVKKRPPGKEKSSETSQMKLEKKFGQSPVFVASTLLENGVPRDASPASLLREAIQVISCGYEDKTEWGKEVGWIYGSVTEDILTGFKMHCHGWRSVYCIPKRPAFKGSAPINLSDRLHQVLRWALGSVEIFFSRHCPIWYGGGLKWLERFSYINSVVYPWTSIPLLVYCTLPAICLLTGKFIVPEISNYASIVFMALFISIAATGILEMQWGGVGIDDWWRNEQFWVIGGASAHLFALFQGLLKVLAGVSTNFTVTSKAADGEFSELYLFKWTSLLIPPTTLLIMNIVGVVVGVSDAINNGYDSWGPLFGRLFFALWVIIHLYPFLKGLLGKQDRMPTIILVWSILLASILTLLWVRI
>pt_53607
MRQPLSRKVSIPSSRINPYRMVIVLRLIILCIFLHYRITNPVPNAYALWLISVICEIWFAISWILDQFPKWLPVNRETYLDRLALRYESQLAAVDIFVSTVDPLKEPPLVTANTVLSILAVDYPIDKVSCYVSDDGAAMLTFEALSETSEFARKWVPFCKKYNIEPRAPEFYFSQKIDYLKDKVQPSFVKDRRAMKREYEEFKIRVNGLVSKAQ---QDGTPWPGNNTRDHPGMIQVFLGQSGGLDTDGNELPRLVYVSREKRPGFQHHKKAGAMNSLVRVSAVLTNGPFLLNLDCDHYINNSKALREAMCFMMDPNLGKHVCYVQFPQRFDGIDKNDRYANRNTVFFDINLRGLDGIQGPVYVGTGCVFNRTALYGYEPPLKPKHKKPEKSLLMSQTSLEKRFGQSAVFVASTLMENGVPQSATPETLLKEAIHVISCGYEDKTDWGSEIGWIYGSVTEDILTGFKMHARGWRSIYCMPKRPAFKGSAPINLSDRLNQVLRWALGSVEILLSRHCPIWYGGRLKWLERFAYVNTTIYPITAIPLLFYCTLPAICLLTDKFIIPQISNIASIWFISLFLSIFATGILEMRWSGVGIDEWWRNEQFWVIGGVSAHLFAVFQGLLKVLAGIDTNFTVTSKSSDGDFTELYMFKWTTLLIPPTTLLIVNLVGVVAGISHAINSGYQSWGPLFGKLFFAFWVIVHLYPFLKGLMGRQNRTPTIVVVWSILLASIFSLLWVRV
>pt_53706
MSPPLHLCHVSK-TSIFINRLHGLLHSIAIAFLIYYRASFA-TVPMLLWLLVFVAELLLSFIWLIGQAYHWHPVSRTVFPERLPE--DDKLPAIDVFICTVDPDKEPTLDVMNTVLSAMALDYPAEKLNLYLSDDGGAAVTLHGMKEAWRFAKSWLPFCKKYGIKTRCPKAYFSATSKDDDSFGSNEFMADRQIIQEKYEDFKERVMRFREDFVLEE--------ITGRDHPALIEVIQDNSNEEKDE-AEMPLLVYVSREKRPSHPHHFKAGALNVLLRVSGVISNSPHILVLDCDMYCNDPTSARQAMCFFFDPNISSSLAFVQFPQRFHNISKHDIYDSQLRSTFGILWQGLDGLKGPVLSGTGFYIKRNSLYGDSMQKGNPNHAADDPKSCNLLELRDTFGLSNEFVNSIRQNYMSYG-SVSSMLLQETRILASCDYPRHTKWGEEACFLYHSVAEDFFTGFILHCKGWLSVYLNPSRPQFLGTSITSLNDLLIQGTRWSSGLVEVGLSRFCPLIY-LRMSFLESLCYAEISLFPFYCLPLWCFATIPQLCLLNGIPLYPKVSSSFFIVFSFIFLSAVSKHLYEVLKSGGSINTLVYEQRLWMMKSVSTHTYGSLDAVMKRIGVREASFLPTNKAADEEKFKLYQFKSSMLLVPMVTVIILNMASFVLGVIRIIIA--GNWDSMVVQVFLSSYILVMNSAIIEGMTIRKGCIPLSVIVLSTVFMEHLLSICHIL
>pt_54097
MRRPLTRKVGVSAAILSPYRLLIMIRLAALGLFLTWRIRHPNREAMWLWGMSITCELWFGVSWILDQLPKLCPVNRVTDLSVLKQRFESDLPGIDVFVSTADPEKEPPLVTANTILSILAVDYPVEKLACYLSDDGGSLLTFEALAETASFARIWVPFCRKHNIEPRNPEAYFGQKRDFLKNKVRLDFVRERRRVKREYDEFKVRINSLTESIRRRSSDGSHWPGHSKGDHAGVIQAMLAPPNAEPVFGIRLPMLVYVSREKRPDYDHNKKAGAMNALVRTSAIMSNGPFILNLDCDHYIYNSLALREGMCFMLD-RGGDRICYVQFPQRFEGIDPSDRYANHNTVFFDVSMRALDGLQGPMYVGTGCIFRRTALYGFSPPRTTEHYGWDAD-IES-LLLPKRFGNSTSLAASIPVAEAVPREPLDAATVAEAISVISCFYEDKTEWGKRVGWIYGSVTEDVVTGYRMHNRGWRSIYCVTKRDAFRGTAPINLTDRLHQVLRWATGSVEIFFSRNNALFATRRMKFLQRVAYFNCGMYPFTSMFLIVYCVLPAISLFSGQFIVQSLSVTFLVLLLAITITLCLLAILEIKWSGITLHDWWRNEQFWLIGGTSAHPAAVLQGLLKVIAGVDISFTLTSKSADDEFADLYVVKWSFLMVPPITIMMLNLIAIAVGVARTLYSPFPQWSRLVGGVFFSFWVLSHLYPFAKGLMGRRGRVPTIVYVWSGLLSIIISLLWVYI
>pt_54317
MRQPMSRVVPISSSYLTPYRVVIILRLIILGFFLQYRVTHPVKDAYGLWLTSVICEIWFALSWLLDQFPKWMPINRETYLDRLALRYDSQLAPIDIFVSTVDPMKEPPLVTANTVLSILAVDYPVDKVSCYVSDDGSAMLTFEALSETAEFARKWVPFCKKHSIEPRAPEFYFAQKIDYLKDKIQPSFVKERRAMKREYEEFKVRINALVAKAQ---QDGTPWPGNNPRDHPGMIQVFLGHSGGLDTDGNELPRLVYVSREKRPGFQHHKKAGAMNALIRVSAVLTNGAYLLNVDCDHYFNNSKALKEAMCFMMDPAYGKKTCYVQFPQRFDGIDLHDRYANRNIVFFDINLKGLDGIQGPVYVGTGCCFNRQALYGYDPVLTEEDLEPERSLLMSQKSLEKRFGQSPVFIAATFQEQGIPPSTNPATLLKEAIHVISCGYEDKTEWGKEIGWIYGSVTEDILTGFKMHARGWISIYCMPPRPAFKGSAPINLSDRLNQVLRWALGSIEILLSRHCPIWYSGRLKLLERLAYINTIVYPLTSLPLLAYCILPAICLVTGKFIIPEISNYAGMWFILLFISIFATGILELRWSGVGIEDWWRNEQFWVIGGTSAHLFAVFQGLLKVLAGIDTNFTVTSKASDGDFAELYVFKWTSLLIPPTTVILLNMMGIVAGVSFAINSGYQSWGPLFGKLFFAIWVIAHLYPFLKGLLGRQNRTPTIVIVWSILLASIFSLLWVRI
>pt_54613
MWRPLTRKLKIPAAVISPYRLLILIRIVILALFLEWRVRHPNNDAIWLWGMSVVCEIWFAFSWLLDQLPKLCPINRATDLNVLKDKFESDLPGIDVFVSTADPEKEPPLVTANTILSILAADYPVEKLSCYVSDDGGALLTFEAMAEAASFANVWVPFCRKHGVEPRNPESYFNLKRDPYKNKVKPDFVKDRRRVKREYDEFKVRINSLPDSIRRRSADGTHWPGHSRGDHAGIIQVMLKPPSDEPLLGIRLPLLVYVSREKRPGYDHNKKAGAMNALVRASAIMSNGPFILNLDCDHYIYNSQAMREGMCFMMD-RGGDRLCYVQFPQRFEGIDPSDRYANHNTVFFDVNMRALDGLMGPVYVGTGCLFRRIALYGFDPPRAKENHPGDEE-MNL-SLLPKKFGNSTFLIDSIPVAETIPRELLDASTVAEAISVISCWYEDKTEWGNRVGWIYGSVTEDVVTGYRMHNRGWKSVYCVTKRDAFRGTAPINLTDRLHQVLRWATGSVEIFFSRNNALLASPRMKFLQRIAYLNVGIYPFTSIFLIVYCFLPALSLFSGQFIVQTLNVTFLAYLLIITLTLCLLAVLEIKWSGIELEEWWRNEQFWLIGGTSAHLAAVLQGLLKVVAGIEISFTLTSKSADDEFADLYVVKWTSLMIPPITIMMVNLIAIAVGFSRTIYSVIPQWSRLLGGVFFSFWVLAHLYPFAKGLMGRRGRTPTIVFVWSGLIAITISLLWVAI
>pt_54887
----------------------------------------------------------------------------------------------------------------------------------------------------------------------------------------------------MMYESMKVKVGHVLERGTVGDREFNKWS-FTRQDHPAVIQVLLDASKDKDIDGCLMPNLIYISRGKSKASPHHFKAGALNALLRVSGSMTNAPMVLSLDCDFRSNDPQTPLRVLCYLCDPAIPTDFAYVQFPQLFQGINKSDIYNAEYKRLFQINMLGFDGLSGPNHVGTGGFFRRRSFFGSPSSLI----------LPEIPELA-----PDYVVDKPIQSQ---------SILSLAHRVANCNYENQTDWGSKIGFRYGSLVEDYYTGFRMHCEGWKSAFCNPDRPAFFGDVPNSLIGALDQQKRWSVGLLEVGFSKYSPATY-RTMGPSMGLAYAQVAFWPLWSIPITAYAFLPQLALLNKVYIFPKVSEPWFFLYAFLFLGAYGQDCLDFILAGGTIQRWWSDQRFWIIRGITSYFFGSIEFFLKFLGISAFGFTVTSKAVDAEQSKRYEFGHSPMFVSLTLAAIINLISFSQGLVEVFRG----LEGLFVQMFISGFAVVNSWPIYEAIALRNGKMPVKTTIMATLLAGAFYAASSFI
>pt_55679
MRQPLSRKLPISSSKISPYRLIIILRLVILSLFFHYRILHPVNDAYGLWLTSVICEIWFAISWILDQFPKWFPIERETYLDRLSLRYESELASVDVFVSTVDPMKEPPLITANTVLSILAVDYPVEKVACYVSDDGAAMLTFEAISETSEFARKWVPFCKRFSIEPRAPEWYFAKKVDYLKDKVDPAFIRERRAMKREYEEFKVRINGLVAMAQ---QDGSPWPGNNVRDHPGMIQVFLGHNGVHDVEGNELPRLVYVSREKRPGFDHHKKAGAMNALVRVSAIISNAPYMLNVDCDHYINNSKALREAMCFMMDPTSGKKICYVQFPQRFDGIDRHDRYSNRNVVFFDINMKGLDGIQGPIYVGTGCVFRRQALYGYDAPVKKKPPGREKSALMPQIKFEKKFGQSSVFIAATLMEDGVPKGASSASLLKEAIHVISCGYEDKTEWGKEIGWIYGSVTEDILTGFKMHCHGWRSVYCTPKIPAFKGSAPINLSDRLHQVLRWALGSVEILLSRHCPIWYGCGLKWLERFSYINSVVYPLTSIPLIAYCTLPAVCLLTGKFIVPEISNYASIIFMALFISIAATGILEMQWGGVGIHDWWRNEQFWVIGGASSHLFALFQGLLKVLAGVNTNFTVTSKAADGEFSELYLFKWTSLLIPPMTLLIINIIGVVVGISDAINNGYETWGPLFGKLFFALWVIVHLYPFLKGLIGKQDRLPTIIVVWSILLASVLTLLWVRI
>pt_55880
MRQPLSRKVPIASSKINPYRMVIVARLIILAFFLRYRILHPVHDAIGLWLTSIVCEIWFAISWILDQFPKWLPIDRETYLDRLSLRYENMLAPADIFVSTVDPMKEPPLVTGNTILSILAMDYPVEKISCYLSDDGASMCTFEAMSETAEFARKWVPFCKKYSIEPRAPEFYFALKIDYLKDKVQPTFVKERRAMKREYEEFKVRINAIVAKAQ---QDGTPWPGNNTRDHPGMIQVFLGHSGGHDTEGNELPRLVYVSREKRPGFSHHKKAGAMNALIRVSAVLTNAPFMLNLDCDHYINNSKAVREAMCFLMDPQIGKRVCYVQFPQRFDGIDRHDRYANRNTVFFDINMKGLDGIQGPVYVGTGCVFKRQALYGYDPPKEPKRPKMEKELLMSQMNFEKRFGQSAIFVTSTLMEEGVPPSSSPAALLKEAIHVISCGYEDKTEWGLELGWIYGSITEDILTGFKMHCRGWRSIYCMPKLAAFKGSAPINLSDRLNQVLRWALGSVEIFFSRHSPMLYEGKLKWLERFAYVNTTIYPFTSLALVAYCCLPAICLLTDKFIMPEISTFASLFFIGLFLSIFSTGILELRWSGVSIEEWWRNEQFWVIGGVSAHLFAVVQGLLKVLAGIDTNFTVTSKATDDDFGELYAFKWTTLLIPPTTILIINLVGVVAGVSDAINNGYQSWGPLFGKLFFAFWVIVHLYPFLKGLMGRQNRTPTIVVIWSVLLASIFSLLWVRI
>pt_766
MRQPLSRKTPLPSSQINPYRMIIIVRLVVVGFFFHYRVTHPVNDAFALWLISVICEIWFAVSWILDQFPKWLPIDRETYLDRLSLRYESQLCPVDIYVSTVDPLKEPPLVTANTVLSILAVDYPVDKVSCYVSDDGAAMLTFEALSETSEFAKKWVPFCKKFSIEPRAPEFYFAQKIDYLKDKVQASFVKERRAMKREYEEFKVRINALVSKAH---QDGTPWPGNNVRDHPGMIQVFLGQSGGHDTDGNELPRLVYVSREKRPGFNHHKKAGAMNALVRVSAVLTNAPYLLNLDCDHYINNSKALREAMCFMVDPLLGKRVCYVQFPQRFDGIDRSDRYANRNTVFFDINMRGLDGIQGPIYVGTGCVFRRHALYGYDAPKTKKPPTRESVDVTSEQKLEKKFGQSSVFVASTLLEDGTLKSASPASLLKEAIHVISCGYEDKTEWGKEVGWIYGSVTEDILTGFKMHCHGWRSIYCIPSRPAFKGSAPINLSDRLHQVLRWALGSVEIFLSRHCPLWYGGGLKWLERLSYINATVYPLTSIPLLAYCTLPAVCLLTGKFITPELSNAASLWFLSLFICIFATSILEMRWSGVGIDEWWRNEQFWVIGGVSAHLFAVFQGLLKVLAGVDTNFTVTSKGGDDEFSELYAFKWTTLLIPPTTLLIINLVGVVAGVSNAINNGYESWGPLFGKLFFAFWVIVHLYPFLKGLLGRQNRTPTIIIVWSILLASIFSLLWVRI
>pt_8968
MRQPLSRKMPIPSSQINPYRMIIIIRLVVLGFFFHYRVTHPVNDAFALWLISVICEIWFAVSWILDQFPKWLPIDRETYLDRLSLRYESQLSPVDIYVSTVDPLKEPPLVTANTVLSILAVDYPVDKISCYVSDDGAAMLTFEALSETSEFAKKWVPFCKKFSIEPRAPEFYFAQKIDYLKDKVDASFVKERRAMKREYEEFKVRVNALVAKAH---QDGTPWPGNNVRDHPGMIQVFLGQSGGHDTDGNELPRLVYVSREKRPGFNHHKKAGAMNALVRVSAVLSNARYLLNLDCDHYINNSKALRESMCFMMDPLLGKRVCYVQFPQRFDGIDRNDRYANRNTVFFDINMKGLDGIQGPIYVGTGCVFRRHALYGYDAPKTKKPPTRENVAVTSEKKLENKFGQSSVFVASTLLEDGTLKSASPASLLKEAIHVISCGYEDKTEWGKEVGWIYGSVTEDILTGFKMHCHGWRSIYCIPARPAFKGSAPINLSDRLHQVLRWALGSVEIFLSRHCPLWYGGGLKWLERLSYINATVYPLTSIPLLAYCTLPAVCLLTGKFITPELSNAASLWFLSLFICIFATSILEMRWSGVGIDEWWRNEQFWVIGGVSAHLFAVFQGLLKVLAGVDTNFTVTSKGGDDEFSELYAFKWTTLLIPPTTLLIINLVGVVAGVSNAINNGYESWGPLFGKLFFAFWVIVHLYPFLKGLLGRQNRTPTIIIVWSILLASIFSLLWVRI
>sb_10620
M---LQERVPLPRT---AWKLADLAVLFLLLALLARRASSAGGAGAACWVAALICEAWFTVVWLLNMNAKWNPVRFDTHPERLAERT-DELPAVDMFVTTADPKLEPPLVTVNTVLSLLALDYPAGKLSCYVSDDGCSAVTCYALREAAEFAKLWVPFCKKHGVKVRAPFVYFSE-RGAAADDDVVEFLRAWTSMKNEYEELVRRIENAEEYSLVRRGEFAEFVGADRRNHPTIIKVLSSNQDAAGD---GIPSLVYVSREKSPTQNHHFKAGAMNVLTRVSGVVTNAPIMLNVDCDMFANNPQVALHAMCLLLGFDDDVHSGFVQAPQKFYGALKDDPFGNQLQVIFEKVVSGVAGIQGIYYCGTGCFHRRKVMYGVPPDNAAATTT-SMKGDKNFGTVEQLFGRSNELIESARSIIPTVVVPDLTSRIEAAKQVSACSYETGTSWGQEVGWVYGSMTEDVLTGQRIHAAGWRSAILNPDPPAFLGGAPTGGPASLTQYKRWATGLLEILLSRHNPILLFKRLDFRQCVAYLVIDVWPVRAPFEVCYALLGPYCIIANHSFLPKASEPGFLILLVLFLGYNVYNLGEYKDCRLSVRAWWNNHRMQRIVSSSAWLLAFLTVVLKTLGLSETVFEVTRKEQDA-DPGRFTFDSSPVFVPPTALTMLSIVAVAVGAWRLVAGGVS-GGSGVGELVCCGWLVLCFWPFVRGLVGRSYSIPWSVRLKAALLVAAFVHLSTRK
>sb_11711
MRLPLSRIVPIPSNQLNLYRIVIILRLIILCFFFQYRVSHPVNNAYGLWLVSVICEVWFALSWLLDQFPKWYPINRETYLDRLALRYDSQLAPIDVFVSTVDPLKEPPLITANTVLSILAVDYPVDKVSCYVSDDGSAMLTFESLSETAEFARKWVPFCKKHNIEPRAPEFYFAQKIDYLKDKIQPSFVKERRAMKREYEEFKVRINALVAKAQ---ADGTAWPGNNPRDHPGMIQVFLGHSGGLDTDGNELPRLVYVSREKRPGFQHHKKAGAMNALIRVSAVLTNGAYLLNVDCDHYFNSSKALREAMCFMMDPALGRKTCYVQFPQRFDGIDMHDRYANRNIVFFDINMKGLDGIQGPVYVGTGCCFNRQALYGYDPVLTEADLEPERSVLMSQRKLEKRFGQSPIFIASTFMTQGIPPSTNPASLLKEAIHVISCGYEDKTEWGKEIGWIYGSVTEDILTGFKMHARGWQSIYCMPPRPCFKGSAPINLSDRLNQVLRWALGSVEILLSRHCPIWYNGRLKLLERLAYINTIVYPITSIPLIAYCVLPAICLLTNKFIIPEISNYAGMFFILLFASIFATGILELRWSGVGIEDWWRNEQFWVIGGTSAHLFAVFQGLLKVLAGIDTNFTVTSKASDGDFAELYVFKWTSLLIPPTTVLVINLVGMVAGISYAINSGYQSWGPLFGKLFFSIWVILHLYPFLKGLMGRQNRTPTIVIVWSILLASIFSLLWVKI
>sb_11901
MWKPLSRKVAIPPGILSPYRLLVLVRFISLFLFLIWRVTNPNLDALWLWGISIVCEFWFAFSWLLDQMPKLNPINRAVDLSALREKFESDLPGLDVFISTADPYKEPPLTTANSLLSILGTEYPVEKLFVYISDDGGALLTFEAMAEACEFAKVWVPFCRKHSIEPRNPDAYFNQKGDPTKGKKRPDFVKDRRWIKREYDEFKVRINGLADLIRRRAADGTHWPGHAKGDHASIVQVMIKNPHYDVVHGVRIPMFVYLSREKRPGYDHNKKAGAMNAMVRASAILSNGPFMLNFDCDHYIYNCMAIREAMCYMLD-RGGDRICYIQFPQRFEGIDPSDRYANHNTVFFDGNMRALDGLQGPMYVGTGCLFRRYAVYAFNPPRTNEYRGIPLS-EHPDHEAPQRFGKSKMFIETIAVAELMPRPPLDAATVAESVSVISCWYEDGTEWGLRVGWIYGSVTEDVVTGYRMHNRGWRSVYCITRRDAFRGTAPINLTDRLHQVLRWATGSVEIFFSKNNALLASQRLKFLQRLSYLNVGIYPFTSLFLIMYCLLPALSLFSGQFIVATLDPTFLCYLLLITITLMLLCLLEVKWSGIGLEEWWRNEQFWVIGGTSAHLAAVLQGLLKVIAGIEISFTLTAKAADDPFAELYLVKWTSLFIPPLAVIGINIIALVVGVSRTVYAEIPQYSKLLGGGFFSFWVLAHYYPFAKGLMGRRGRTPTLVYVWAGLISITVSLLWITI
>sb_12091
MPEPLSDKLPLPAAELNLYRAAVALRLVLLAAFFRYRVTHPVLDAPWLWLAALVCELWLVVVWLVAQLPKLSPTSRETHLDRLAARYDRRLGSVDVLLTAAGASSEPPLATANTVLSVLAADYPAGRLACYVSDDGADLLLFEVLFEAAGFARRWVPFCRRHAVEPRAPELYFARGVDYLRDRAAPSFVKERRAMKRAYEELKVRMNYLAANAR---PDGTPWPGNNTRDHPAMIQVLLGHPGDQDAAGDELPRLFYVSREKKPGFQHHTKAGALNALLRVSALLTNGSYVLNLDQDHCVSNSGVLREAMCFLMDPDAGNRTCFVQFPLRIEDDGGERRHATRDSVFFDIDMKCLDGIQGPVYVGSGCCFNRKALYGFDPAFSEDDDEERRRLRSYRAALERHFGHSPAFIASAFATQSDAATADASSVLREAIHVVSCAYEERTRWGKDVGWMYGSDDDGVVTGFTMHARGWASAYCAPARTAFRSFARASPSEVLAGASQRAVAAMGVLLSRHCPVWSGGRLRLMQRLGYVSCVAYPLASLPLTVYCALPAACLLTGKSIFPDVGYYDAVLLILLLSSVVATVALELRWSGVTLRAWWRDQKLWVVTGTSACLAAVFQGILRSCAGVDVGFSSTSTETDDDNRKSAVLRGSNLLIPPASLLVGNLAGVVVAVSYGVDHGYPSWGPVLVKLALAWWVVAHLQGFFRGLLARRDRRPTIAVLWSVLFVSVLSLLWVNV
>sb_12937
MRQPLSRKVPISSSRINPYRMIIVIRLVVLGFFFHYRVMHPAKDAFALWLISVICEIWFAMSWILDQFPKWLPIERETYLDRLSLRFDSQLAPIDFFVSTVDPSKEPPLVTANTVLSILSVDYPVEKVSCYVSDDGAAMLTFEALSETSEFAKKWVPFCKKFNLEPRAPEWYFQQKIDYLKDKVAASFVRERRAMKREYEEFKVRINALVAKAQ---QDGSPWPGNNVRDHPGMIQVFLGQSGGRDVEGNELPRLVYVSREKRPGYNHHKKAGAMNALVRVSAVLSNAPYLLNLDCDHYINNSKAIKEAMCFMMDPLVGKKVCYVQFPQRFDGIDRHDRYANRNVVFFDINMKGLDGIQGPIYVGTGCVFRRQALYGYDAPKTKKPPSREKAGIVNQQKLEKKFGQSSVFVASTLLENGTLRSASPASLLKEAIHVISCGYEDKTDWGKEIGWIYGSITEDILTGFKMHCHGWRSIYCIPKRPAFKGSAPLNLSDRLHQVLRWALGSVEIFFSKHCPLWYGGGLKFLERFSYINSIVYPWTSIPLLAYCTLPAICLLTGKFITPELTNVASIWFMALFICIAVTGILEMRWSGVAIDDWWRNEQFWVIGGVSAHLFAVFQGLLKVLAGIDTSFTVTSKAGDEEFSELYTFKWTTLLIPPTTLLLLNFIGVVAGISNAINNGYESWGPLFGKLFFAFWVIIHLYPFLKGLVGRQNRTPTIVIVWSILLASIFSLLWVRI
>sb_12952
MRQPLSRKIPIPSSQINPYRMIIIIRLVVLGFFFHYRVMHPVNDAFALWLISVICEIWFAMSWILDQFPKWFPIERETYLDRLSLRFDSQLAPIDFFVSTVDPLKEPPLVTANTVLSILAVDYPVDKVSCYVSDDGAAMLTFEALSETSEFAKKWVPFCKRYNIEPRAPEWYFQQKIDYLKDKVAASFVRERRAMKREYEEFKVRINALVAKAQ---QDGTPWPGNNVRDHPGMIQVFLGQSGGLDCEGNELPRLVYVSREKRPGYDHHKKAGAMNALVRVSAVLTNAPYLLNLDCDHYINNSKAIKEAMCFMMDPLLGKKVCYVQFPQRFDGIDRHDRYANRNVVFFDINMKGLDGIQGPIYVGTGCVFRRQALYGYDAPKTKKPPSREKAGIVNQQKLEKKFGQSSVFVTSTLLENGTLKSASPASLLKEAIHVISCGYEDKTDWGKEIGWIYGSVTEDILTGFKMHCHGWRSIYCIPKRVAFKGSAPLNLSDRLHQVLRWALGSIEIFFSNHCPLWYGGGLKFLERFSYINSIVYPWTSIPLLAYCTLPAICLLTGKFITPELNNVASLWFMSLFICIFATSILEMRWSGVGIDDWWRNEQFWVIGGVSSHLFAVFQGLLKVIAGVDTSFTVTSKGGDEEFSELYTFKWTTLLIPPTTLLLLNFIGVVAGVSNAINNGYESWGPLFGKLFFAFWVIVHLYPFLKGLVGRQNRTPTIVIVWSILLASIFSLLWVRI
>sb_14834
MKQQLSRKLPIPSSKINPYRIVISLRLAILALFFHYRILNPVPDAHWLWLTSVICEIWFAFSWILDQFPKWHPIQRETYLDRLSLRYEPELAPIDVFVSTVDPMKEPPLITANTVLSILAVDYPVDKVCCYVSDDGAAMLTFEALTETCLFARKWVPFCKKHKIEPRAPEWYFAQKIDYLREKVHPEFVRERRAMKREYEEFKIRINGVVANSR---PEGAPWHGNNVRDHAGMVQVITGHDCVMDDAGNKLPWLVYVSREKRPGYDHHKKAGALNALLRTSAILSNAPFVLNVDCDHYINNSKALREAMCFLMDPVLGEKICYVQFPQRFDGIDQHDRYSNHNVVFFDINMKGLDGIQGPIYVGTGCVFRRHALYGYDAPTATKPPSKETAPPVAQEKFEKRFGQSDSFLASTLQDSEGCR-FDMLKSLDDCIHVLSCGYENKTQWGKEVGWIYGSVTEDILTGFKMHCHGWRSVYCMPKRPAFKGSAPINLTDRLHQVLRWALGSVEIFLSKHCPIWYRCGLKPLERLSYINSVIYPWTSIPLLIYCALPAFCLLSGKFMVPEMNIYSSILFIALFVSIAATSILEMQWGGVRIDDWWRNEQFWVIGGVSSHLFALCQGLLKVLGGVNTKFRVTLKGGTDEFSELYEFKWTWLLVPPMTLLLLNVVGVLAGVSKAITDGYEAWGPLIGKLFFSFWVILHLHPFLKGVIGKQSRVPTIVVVLSVLLASILSLLWVRV
>sb_24908
MWRPLTRKLRIPAAVISPYRLLVLIRLVALAFFLMWRIKHQNEDAIWLWGMSIVCELWFAFSWVLDQLPKLCPINRATDLSVLKEKFESDLPGIDIFVSTADPEKEPVLVTANTILSILAADYPVEKLACYLSDDGGALLTFEAMAEAASFANLWVPFCRKHDIEPRNPDSYFNLKRDPFKNKVKPDFVKDRRRIKREYDEFKVRVNGLPDAIRRRSADGTHWPGHARGDHAGIIQVMLKPPSDMPMYGTRLPMLVYVSREKRPGYDHNKKAGAMNALVRASAIMSNGPFILNLDCDHYIYNSKALREGMCFMMD-RGGDRLCYVQFPQRFEGIDPSDRYANHNTVFFDVNMRALDGLQGPVYVGTGCLFRRIALYGFDPPRSKDHSPGGDS-MNL-ATFPKKFGNSSFLIDSIPVAETIPREMLDASIVAEAISVISCWYEEKTEWGIRVGWIYGSVTEDVVTGYRMHNRGWKSVYCVTQRDAFRGTAPINLTDRLHQVLRWATGSVEIFFSRNNALFASSKMKVLQRIAYLNVGIYPFTSIFLIVYCFLPALSLFSGQFIVQTLNVTFLTYLLIITITLCLLAMLEIKWSGIALEEWWRNEQFWLIGGTSAHLAAVLQGLLKVIAGIEISFTLTSKQVEDEFAELYIVKWTSLMIPPLTIIMINLVAIAVGFSRTIYSTIPQWSKLLGGVFFSFWVLAHLYPFAKGLMGRRGRTPTIVYVWSGLVSITISLLWIAI
>sb_26433
MDRPLFSNKKVMAALLYPYRVLILVRLVAVILFIAWRIKHNNSD-----------------------LPKFSPIKRTPDLAALRRHYDSILPGIDVFVTTADPVSEPVLYTMNCVLSILATDYPVDRLTCYLTDDSGALVLYEALVEAASFAALWVPFCRKHSVEPRAPESYLQLEGMVYNGRSPGEFMNDYRHVQREYEELKARLEMLPSTIKERS-----------GDHAGIVKIVQSHPSCACEAPTRVPMVVYVSREKSPGREHNKKAGNLNAQLRVSALLSNAPFTINFDCDHYINNSQALRAAMCFMLDAREGDRTGFVQFPQRFQNVDPTDRYGNHNRVFFDGAMYALNGLQGPTYLGTGCMFRRLALYGVDPPPRRSRSSDGHGGGVTVDTDTSKFGNSVLFLDSVLAALIAPPELDEAAFLAEKTTAVSSSYDQGTDWGSSVGYIYNIATEDIVTGYRIHGQGWRSMYCSMEREAFQGTAPINLTERLYQIVRWSGGSMEVFFSPYNPLLSGRRLHLLQRAAYLNFTIYPVTSVFVLLYAFCPVMWLIPAEIIIQRPFTSYVLYLVVVVGLIHTIGVFEIKWAGIAWNDWWRNEQFFMIASMSAYPTAVLHMVVKPITGKGIHFRVTSKQTDDRYADIY-MRWVPMLIPPAVVLFSNVMAIGVALGKAVVDSAMQKRHAALGILFNVWIMALLYPFGLAVIGRWSKKPGILFVLLPLAFVVIAAVYL--
>sb_26762
MSQPLFRTMKVKGSILHPYRFVILLRLIAIIAFFIWRIRNRNRDGVWIWAMSMAGDVWFGLSWVLNQLPKLNPIKRVPDLAAIRDQHESNLPGIDVFLTTVDPVDEPILYTVNSVLSILATDYPVEKYACYLSDDGGTLVHYEAMLQVASFAKLWAPFCRKHGVEPRAPESYFGVKRQPYTGSMPEEFTSDHRRVRREYEEFKVRIDSLFSTIYQRSADGTQWPGHRKGQHAGIVKVILNHPSHKPQLGTRLPMLVYLSREKRHGYNHQKKAGAMNAMLRASAVLSNAPFLINFDCDHYINNSQAFRASMCFMLDPRDGENTAFVQFPQRFDGVDPTDRYANHNRVFFDGTMLSLNGLQGPSYLGTGTMFRRAALYGMEPPRWRAAD--DDG-N--GNGNGKEYGRSTLFINSMLDGAITPVFVDGETVSSELASLMTCAYEDGTSWGRDAGWVYNIATEDVVTGFRMHRQGWRSVYCSVEPAAFRGTAPINLTERLLQLLRWSGGSLEMFFSHSNALLAAARMHPLQRVAYLNMSTYPLVTVFILAYNLFPLMWLVSEQYYIQRPFGAYILYLAAIIAMIHVIGMFEVRWAGLTLLDWCRNEQFYMIGATGVYPTAVLYMALKLFTGKGIHFRLTSKQTGDKFADLYVVRWVPLLVPTVAVLAVNVAAVGVAVGKAATWLTEQAQHAVLGMVFNVWILVLLYPFALGIMGHWGKKPAILFVLLVMAIGTVAVVYISF
>sb_26763
MRRPLFRTYKLRGAILHPYRALIFVRLVAVLLFFIWRIRNNKSNIMWFWAMSVVGDAWFGFSWLLNQLPKFNPIKSIPDLDALRRYYDSKLPSIDVFVTTADPIDEPILYTMNSILSILATDYPIDRLACYVSDDSGSLILYEALVEVAKFAMLWAPFCHKHFIEPRAPERYFEMEAQPQGGRAMQEFLNDYKRVQMEYEEFKVRLGNLSDTIHKRSENGMQWPGHRKGHHKGIVKVVLDQPSRGHNHSLCLPMLVYVSREKNPSYDHNKKAGALNAQLRVSALLSNAQFIINFDCDHYINNSQALRAAVCLMLDQRKGDNTAFVQFPQRFDNVDPTDRYGNHNRVFFDGTMLALNGLQGPSYLGTGCMFRRIALYGIDPPHYRQDK---------ITPESSKYGKSTPLIDSISKAMTTQP-PFDDTFVTDTKMIVAASYDKGTDWGKGVGYIYDIATEDIVTGFRIHGKGWSSMYCTMQHDAFCGTAPINLTERLHQIVRWSGGSLEMFFSHNNPLIGGQRLQLLQRVSYLNMTVYPVTSLFILLYSLCPVMWLVPDEIHIQRPFTRYVVYLLIIILMIHMIGWLEIKWARFTWLDYWRNEQFFMIGSTSAYPIALFHMAKKLLTKKGIHFRVTSKQMNDKFADLYEMRWTSMLIPTVFVLVANVGAVGVAMGKALVYTVSEKTHAALGLLFNVWIMVLLYPFALAIMGRWAKRPIILLL------DPKNV-----
>sb_26764
MRRPLYRTFKVKGILLQTYR-------------------HRNSDSMVLWWVTVVGDFWFAVSWLLNQASKLNPIRRVPNLALLNQHFDSQLPGVDVFINTVDPVDEPVLCTMNSVLSILATDYPVDRHATYLSDDGGSLVHYEALLETAKFAALWTPFCRKHRVEPRAPESYFAATADPYAGDAPGEFVGDRRHVRQEYEELKARVDALFTVIPQRSADGTHWAGHKKGHHAAIVQVILNHPGDEPQLGVRLPMLVYIAREKRPGYDHQKKAGAMNVQLRVSALLSNAPFIINFDCDHYINNSGAFRAAMCFMVDPRHGDDTAFVQFPQRFDDVDPTDRYCNHNRVFFDATSLGLNGIQGPSYVGTGCMFRRVALYGADPPRWQQPG--DGASKLLDNNPRRQFGGSMPFITSVTLAALTPPALDDERLVAELADVATCAYEDGTEWGDGVGWVYNIATEDVVTGFRVHRKGWRSMYCAMEPDAFRGTAPINLTERLHQILRWSGGSLDMFFSRNSPLLAGRRLHPMQRAAYTNMTAYPISAAFIFVYDLLPLMWLPGDEFYIQKPFQTYALYMFVGIAMMEVSGMVEIKWAGLTLLDWCRNEQFYMIGATGVYPAAVLHSLLRLVGLKGIPFKLTSKLVGERFAELYQVQWTPLLVPTVLVIAVNVAAIGVAVGRAAAFSFAQVAGAASGLLFNVWVLLLLYPFALGIMGRWSKRTYLLFVLLVAMLVIIASAYVAV
>sb_26766
M-------------------VLILVRLVAVILFIAWRIKHNNSDVMWFWATSVVGDVWFALSWLLYQLPKLSPIKRTPDLAALRRHYDSILPGIDVFVTTADPVSEPVLYTMNCVLSILATDYPVDRLTCYLTDDSGALVLYEALVEAASFAALWAPFCRKHSVEPRAPESYFQLEGMIYNGRSPGEFMNDYRHVQREYEELKARLEMLPSTIKERSANGTQWPGHRKGDHAGIVKIVQSHPSSD--APTRVPMVVYVSREKSPGREHNKKAGNLNAQLRVSALLSNAPFTINFDCDHYINNSQALRAAMCFMLDAREGDSTGFVQFPQRFQNVDPTDRYGNHNRVFFDGAMYALNGLQGPTYLGTGCMFRRLALYGVDPPPPRRSSDVGH-GGVTVDIDTNKFGNSVLFLNSVLAALIAPPELDEAAFLAEMTMVVSSSYDQGTDWGSSVGYIYNIATEDIVTGYRIHGQGWRSMYCSMEREAFQGTAPINLTERLYQIVRWSGGSMEVFFSPYNPLLSGRRLHLLQRAAYLNFTIYPVTSVFVLLYAFCPVMWLIPAEIIIQRPFTSYVLYLVGVVGLIHTIGVFEIKWAGIAWNDWWRNEQFFMIASMSACPTAVLHMVVKPITGKGIHFRVSSKQTDDRYADMYEMRWVPMLIPPAVVLFSNVMAIGVALGKAIVYSAVQKRHAALGILFNVWIMALLYPFGLAVIGRWSKKPGILFVLLPLAFVVIAAVYIGV
>sb_28407
-RLPLLVTEKPTGMATYAYRLFASTVLAGVLLVWLYRATHS-GARWWAWLGLSAAELWFGFYWVLTLSVRWSPVYRRAFPDQLSRRYEEQLPGMDIFVCTADPTVEPPMLVISTVLSVMAYDYPQEKLNIYLSDDAGSIITLYALYEASEFAKHWLPFCKKYQVEPRSPAAYFGKEATPPDA----CDRKEWFSLKEMYKDLADRVNSVVNSGKIPDLRFSKWS-TSFRDHPSIVQILIDGNKRKDVDGNVLPTLVYMAREKRPQEHHHFKAGSLNALIRVSSVISNSPVIMNVDCDMYSNNSGSIRDALCFFQDEEQGQDIAFVQYPQNFENVVHNDIYGNPINTVNELDHPCLDGWGGMCYYGTGCFHRREALCGRIYSRD------------------YKEDWTR---MLSKT-------EDVSELEGMAESLVTCTYEHNTLWGIEKGVRYGCPLEDVITGLQIQCRGWRSVYHNPPRKGFLGMAPTSLGQILVQHKRWTEGFLQISLSKYSPFLL-RKIRLGLQMGYSVCGFWALNSFPTLYYVTIPSLCFLNGISLFP---------------------------------EWWNAQRMWLFRRITSYLLAAIDTIRRLLGITESGFTLTAKVTDSQALERYKFGFSAMFVIITTVALLNLACMMLGVTKVLLHS---LGAMFVQAVLCALLVALNFPVYEAVFLRSGRLPASVSLISLCIVMPLCILPTNF
>sb_29431
M---LQEKVPLPRT---AWKLADLAVLFLLLALLAHRVSSTSGSGAACWVAALICEAWFTVVWLINMNAKWNPVRFDTHPERLAGRS-DELPAVDMFVTTADPKLEPPVVTVNTVLSLMALDYPAGKLTCYVSDDGCSAVTCYALREAAEFAKLWVPFCKKHGVGVRAPFVYFSGERGATT-DDVAEFMRAWTSMKNEYEELVHRIENAEEESLVRRGEFAEFVGADRRNHPTIIKVLSDNQDAAGD---GIPSLIYVSREKSPTQPHHFKAGAMNVLTRVSGVVTNAPIVLNVDCDMFANNPQVALHAMCLLMGFDDDVHSGFVQVPQKFYGALKDDPFGNQMQVMFEKIGYGVAGLQGIYYCGTGCFHRRKVMYGVPPYHATTSSS-SMKDSPSYKELQNRFGRSNELIESARSIIPTTLVADLTSRIEAAKQVSACRYETGTSWGQEAGCWHGHEGRDVLTNTATTTAGSGSGYPGPDPPAFLGGAPTGGPASLTQYKRWATGLLEILLSRHNPCLVFKRLDFRQCVAYLVIDVWPVRAPFELCYALLGPYCLIANHSFLPKASEPSFLIPLALFLGYNAYNLGEYKDCRLSARAWWNNHRMQRIVSSSAWLLAFLTVVLKMLGLSETVFEVTRKEQGA-DPGRFTFDSSPVFVPPTALTVLSIVAIAVGAWRAVVAGRVPGGPGVGELACCVWLVLCFWPFVRGLVGRSYGIPWSVRLKAALLVAAFVHLSTRN
>sb_30057
MFKPLTRKIPMPTSIISPYRIFIVIRMFVLLFYLTWRVRNPNMEALWLWGMSIVCELWFAFSWLLDMLPKVNPVNRSTDLAVLKEKFESDLPGLDVFVSTADPEKEPVLTTATTILSILAADYPVEKLACYVSDDGGALLTFEAMAEAASFANIWVPFCKKHDIEPRQPDSYFSIKGDPTKGKRRSDFVKDRRKVKREFDEFKVRINGLPDSIRRRSADGTHWPGHAKGNHAGILQVMLKPPSPDPLYGIRLPMLVYMSREKRPGYDHNKKAGAMNALVRCSAVMSNGPFILNFDCDHYINNAQAIREAMCFVMD-RGGERIAYIQFPQRFEGIDPSDRYANNNTVFFDGNMRALDGLQGPMYVGTGCMFRRFALYGFDPPRTTEYTGLDAE-LTS-MLVPRRFGNSSALMASIPVAETVPRPPLDPPTVAEAVSVISCWYEDKTEWGDRVGWIYGSVTEDVVSGYRMHNRGWRSVYCIPKRDAFLGTAPINMTDRLHQVLRWATGSVEIFFSRNNAFLASRRLMFLQRVAYLNVGIYPFTSIFLLVYCFIPALSLFSGFFIVQTLNVAFLCYLLTITITLIALGILEVKWSGIELEDWWRNEQFWLISGTSAHLYAVVQGLLKVMAGIEISFTLTAKAAEDIYADLYVVKWSSLLIPPITIGMINLIAIAFAFARTVYSDNPRWGKFIGGGFFSFWVLAHLYPFAKGLMGRRGKTPTIVFVWSGLISITISLLWVAI
>sb_30700
MRRPLTRKTSVSQAILSPYRLLIAIRLVALGFFLTWRIRHPNPEAVWLWALSVTCEVWFAFSWLLDSLPKLCPIHRAADLDVLAERFESDLPGIDVFVSTADPEKEPPLVTANTILSILAADYPVEKLACYLSDDGGALLTFEALAETASFARTWVPFCRKHGVEPRCPEAYFGQKRDFLRNKVRVDFVRERRKVKREYDEFKVRVNSLPEAIRRRSSDGSQWPGHSRGDHAGIIQAMLAPPTSEPVLGIRLPMLVYVSREKRPGYDHNKKAGAMNALVRTSAIMSNGPFILNLDCDHYVHNSAALREGMCFMLD-RGGDRVCYVQFPQRFEGIDPNDRYANHNLVFFDVAMRAMDGLQGPMYVGTGCVFRRTALYGFSPPRATEHHGWLDD-IESSALLPRRFGSSATFVASIPVAEAVPREPLDAATVAEAISVISCFYEDKTEWGRRIGWIYGSVTEDVVTGYRMHNRGWRSVYCVTRRDAFRGTAPINLTDRLHQVLRWATGSVEIFFSRNNALFASPRMKLLQRVAYFNVGMYPFTSVFLLVYCVLPAVSLFSGKFIVQSLNATFLALLLVITVTLCMLALLEIKWSGITLHEWWRNEQFWVIGGTSAHPAAVLQGLLKVIAGVDISFTLTSKPGEEEFAELYEVRWSFLMVPPVTIMMVNAVAVAVASARTLYSEFPQWSKLLGGAFFSFWVLCHLYPFAKGLLGRRGRVPTIVFVWSGLISMTISLLWVYI
>sb_31917
MRQPLWRKVPIPSSKINPYRIVIVLRLVVLCFFLKFRITTPAMDAVPLWLASVICELWFAFSWILDQLPKWAPVTRETYLDRLALRYDCRLSPIDFFVSTVDPLKEPPIITANTVLSILAVDYPVDRVSCYVSDDGASMLLFDTLSETAEFARRWVPFCKKFAVEPRAPEFYFSHKIDYLKDKVQPTFVKERRAMKREYEEFKVRINALVAKAQ---QDGTPWPGNNTRDHPGMIQVYLGTQGALDVEGHELPRLVYVSREKRPGYNHHKKAGAMNALVRVSAVLTNAPFILNLDCDHYVNNSKAVREAMCFLMDPQLGKKLCYVQFPQRFDGIDRHDRYANRNVVFFDINMKGLDGIQGPVYVGTGCVFNRQALYGYDPPRPEKRPKMERSSLMSQKSFEKRFGQSPVFIASTLVEDGLPQGADPAALIKEAIHVISCGYEEKTEWGKEIGWIYGSVTEDILTGFKMHCRGWKSVYCTPTRPAFKGSAPINLSDRLHQVLRWALGSVEIFMSRHCPLWYGGRLKWLERFAYTNTIVYPFTSIPLLAYCTIPAVCLLTGKFIIPTLNNLASIWFIALFLSIIATSVLELRWSGVSIEDWWRNEQFWVIGGVSAHLFAVFQGFLKVLGGVDTSFTVTSKAADEAFGELYLFKWTTLLVPPTTLIIINMVGIVAGVSDAVNNGYGSWGPLFGKLFFSFWVIVHLYPFLKGLMGRQNRTPTIVVLWSILLASIFSLVWVRI
>sb_32612
MRQPLSRKVSIASSKVNPYRMVIVVRLVVLAFFLRYRILHPVPDAIGLWLVSIICEIWFAISWILDQFPKWFPIDRETYLDRLTLRYESLLSAVDLFVSTVDPLKEPPLVTANTVLSILAVDYPVDKVSCYVSDDGASMLTFEALSETAEFARKWVPFCKKFSIEPRAPEFYFSLKVDYLKDKVQPTFVQERRAMKREYEEFKVRINALVAKAM---KDGTPWPGNNTRDHPGMIQVFLGHSGGHDTEGNELPRLVYVSREKRPGFQHHKKAGAMNALIRVSAVLTNAPFMLNLDCDHYINNSKAIREAMCFLMDPQVGRKVCYVQFPQRFDGIDAHDRYANRNTVFFDINMKGLDGIQGPVYVGTGCVFRRQALYGYNPPKGPKRPKMDKEMLMSHMNFEKRFGQSAAFVTSTLMEEGVPPSSSPAALLKEAIHVISCGYEDKTDWGLELGWIYGSITEDILTGFKMHCRGWRSVYCMPKRAAFKGSAPINLSDRLNQVLRWALGSVEIFFSRHSPLLYNGNLKWLERFAYINTTIYPFTSLPLLAYCTLPAVCLLTGKFIMPSISTFASLFFIALFMSIFATGILEMRWSGVSIEEWWRNEQFWVIGGVSAHLFAVVQGLLKVLAGIDTNFTVTSKATDDEFAELYAFKWTTLLIPPTTLLIINIIGVVAGISDAINNGYQSWGPLFGKLFFAFWVIVHLYPFLKGLMGRQNRTPTIVVIWSVLLASIFSLLWVRI
>sb_32652
-MARLFATESVGFRARALYGVYAVTVSVGICLVLYCRAAGGAGSQAWLWLGMLAAELWFGLCWVVAQSVRWRPVRRRAFRDRLAARHGDKVPCVDIFVCTADPRSEPPILVVSAVLSVMAYSYPADKLSVYLSDDGCSALTFYALWEASRFAKLWLPFCRRHSVEPRSPAAYFSETDDDKLRASLCSDDQEWSLVKESYMEMTERIDSAVMLAKVPEHRFYEWDSVTSLNHQPIVQVLIDGKDRSDNGGSMLPTLVYMAREKRPHYHHNFKAGAMNALIRVSSVISNSPIILNVDCDVYSNNSDSIRDALCFFMDEEMGHKVGFVQYPQNYTNLTKNDIYGNSLNVINEVELCGMDGVGGPAYIGTGCFHRREVLCGRSFTED------------------YKQDWDDTGITAAKPQQ-----QNIDEIQEQAKSVATCAYEGNTQWGREVGVKYGCPVEDVVTGLAIQCRGWASVYFNPQRKAFLGLAPTTLAQTLLQHRRFGEGNFSILLSRYCSVLF-GKIQLPLQLAYCIYGLWAPSSLPTLYYAIVPSLGLLKGIPVFPEITSPWSIPFVYVSAATYMYSLYEALSSGVTLRGWWNGQRMWIIRRTTSYLFAMVDTVSRLLGLSAMAFAVTPKVSDEDQSRRYEFGSSPELVIVAATALLSLVCLAGGLSRVLASA-SCLSEFCLQIVLCGALAAVNVPVYEAMLLRRGRVAFRISVAAFGLVLPACLIWVNV
>sb_33576
-APPLSAVHVNR-PLVAANRAMAAVHAALVAAVIAHRVLAVSVVSRHVDVAMALADLTLLFLWTLSQSGLWRPVTRAAFPDRLLAAVPDALPRVDVLVVTADPDKEPPLGVMNTVVSAMALDYPGAALSVYLSDDAGSPLTLLAARKAYAFARAWVPFCRRHSVRCPWPDRYFAGDDDAHGG--REELAEERARVKKLYEKLKADIEAANKDDNIS----GSWTKAERQDHDAYVEII-SGKEDGDEE-EMPPALVYVAREKRRAWPDHFKAGALNALLRVSGVVSNAPYVLVLDCDMACNSRASAMDAMCFLLDDRPPTNLAFVQFPQMFHNLSHNDIYTNELRYIFGTRWFGLDGVRGPFLSGTGFYVRRDALYGATPPPG------TDLSSMDAGDLKARFGHSDRLVASLRGGG-----DDRRRLPPEESLVATCAYEAGTAWGTGVGFMYQSVVEDYFTGYRFFSRGWTSAYCYPEPPAFLGSVPTNLNDVLVQNKRWMSGMLAVGVSRHSPLAC-LRASLLQAMGYAYFGFAALYAVPVLCYATLPQLCLLHGVPLFPCPAAAAAAFASSLLL--HLAEVCVARRGRMDLRTWWNEQRFWVLNALTGQLLGCVSAAQELLGARALDFDLTTKAADA-DGRLYQFTCSTLLLPATTLSVLNAAAIVAGTWKMTFQ----AGELLPQLFLMCYGAALSYPLLEGMFLRAARVPPRITALSVASAAVLLAVFG--
>sb_34708
MDRPVFRTEKIKGILLHPYRVLIFVRLIAFTLFVIWRISHRNPDAMWLWVTSIAGEFWFGFSWLLDQLPKLNPINRVPDLAVLRQRFDSRLPGLDIFVTTADPFKEPILSTANSILSILAADYPVERNTCYLSDDSGMLLTYEAMAEAAKFATVWVPFCRKHGIEPRGPESYFELKSHPYMGRSQEDFVNDRRRVRKEYDEFKARINGLEHDIKQRSADGNQWEGHRKGDHAGIVYVLLNHPSHSRQLGVRLPMLVYVSREKRPGFNHEKKAGAMNALTRCSAVISNSPFILNLDCDHYINNSQALRAGICFMLG-RDSDTVAFVQFPQRFEGVDPTDLYANHNRIFFDGTLRALDGMQGPIYVGTGCMFRRITLYGFDPPRINVGGPCAKGKHGFLPLPKKSYGKSDAFVDTIPRASEAAAIVADEAMITEAVEVCTAAYEKKTGWGSDIGWVYGTVTEDVVTGYRMHIKGWRSRYCSIYPHAFIGTAPINLTERLYQVLRWSTGSLEIFFSRNNPLFGSTFLHPLQRVAYINITTYPFTALFLIFYTTVPALSFVTGHFIVQRPTTMFYVYLAIVLGTLLILAVLEVKWAGVTVFEWFRNGQFWMTASCSAYLAAVCQVLVKVVFRRDISFKLTSKQPKDPYADLYVVRWTWLMVTPIIIILVNIIGSAVAFAKVLDGEWTHWLKVAGGVFFNFWVLFHLYPFAKGLLGRHGKTPVVVLVWWAFTFVITAVLYINI
>sb_35510
MWRPLTRKLSIPAAILSPYRLLILIRMVVLALFLMWRIKNKNEDAMWLWGMSVVCELWFGFSWLLDQLPKLCPVNRATDLAVLKDKFESDLPGLDIFVSTADPEKEPPLVTANTILSILAADYPVEKLSCYVSDDGGALLTFEAMAEAASFANMWVPFCRKHNIEPRNPDSYFNLKKDPYKNKVRQDFVKDRRRVKREYDEFKVRINALPDSIRRRSADGTHWPGHTRGDHAGIIQVMLKPPSDDPLYGIRLPMLVYVSREKRPGYDHNKKAGAMNALVRSSAVMSNGPFILNLDCDHYVYNSQAFREGMCFMMD-RGGDRIGYVQFPQRFEGIDPSDRYANHNTVFFDVNMRALDGIMGPVYVGTGCLFRRVALYGFDPPRSKEHGGCEDE-MNM-SSFPKKFGNSNFLINSIPIAETVPRDLLDASTVAEAISVISCWYEDKTEWGHRVGWIYGSVTEDVVTGYRMHNRGWKSVYCVTKRDAFRGTAPINLTDRLHQVLRWATGSVEIFFSRNNALLASRRMKFLQRIAYLNVGIYPFTSIFLIVYCFLPALSLFSGQFIVKTLNVAFLTYLLVITLTLCLLAVLEIKWSGISLEEWWRNEQFWLIGGTSAHLAAVLQGLLKVVAGIEISFTLTSKSGDDEFADLYIVKWTSLMIPPIVIMMVNLIGIAVGFSRTIYSEIPQWSKLLGGVFFSFWVLAHLYPFAKGLMGRRGRTPTIVFVWAGLLSITISLLWVAI
>sb_5917
MRQPLSRKIPLPSSQINPYRMIIIIRLVVLGFFFHYRVMHPVPDAFALWLISVICEIWFAMSWILDQFPKWFPIERETYLDRLTLRFDSQLAPIDFFVSTVDPLKEPPLVTANTVLSILSVDYPVDKVSCYVSDDGAAMLTFEALSETSEFAKKWVPFCKRYSLEPRAPEWYFQQKIDYLKDKVAPNFVRERRAMKREYEEFKVRINALVAKAQ---QDGTPWPGNNVRDHPGMIQVFLGQSGGHDVEGNELPRLVYVSREKRPGYDHHKKAGAMNALVRVSAVLTNAPYLLNLDCDHYINNSKAIKEAMCFMMDPLLGKKVCYVQFPQRFDGIDRHDRYANRNVVFFDINMKGLDGIQGPIYVGTGCVFRRQALYGYDAPKTKKPPSREKASIVNQQKLEKKFGQSSVFVASTLLENGTLKSASPASLLKEAIHVISCGYEDKTDWGKDIGWIYGSVTEDILTGFKMHCHGWRSIYCIPKRAAFKGSAPLNLSDRLHQVLRWALGSIEIFFSNHCPLWYGGGLKCLERFSYINSIVYPWTSIPLLAYCTLPAICLLTGQFITPELNNVASLWFMSLFICIFATSILEMRWSGVGIDDWWRNEQFWVIGGVSSHLFAVFQGLLKVIAGVDTSFTVTSKGGDEEFSELYTFKWTTLLIPPTTLLLLNFIGVVAGVSNAINNGYESWGPLFGKLFFAFWVIVHLYPFLKGLVGRQNRTPTIVIVWSILLASIFSLLWVRI
>sb_5941
MRQPLSRKVPIPSSRINPYRMVIVLRLVVLCIFLRYRITHPVNNAYPLWLLSVICEIWFALSWILDQFPKWSPINRETYLDRLALRYDSQLAPVDIFVSTVDPMKEPPLVTANTVLSILAVDYPVDKVSCYVSDDGAAMLTFDALSETSEFARKWVPFCKKYNIEPRAPEWYFAQKIDYLKDKVQTSFVKERRAMKREYEEFKVRINALVAKAQ---QDGTPWPGNNTRDHPGMIQVFLGHSGGLDVDGNELPRLVYVSREKRPGFQHHKKAGAMNALVRVSAVLTNGQYMLNLDCDHYINNSKALREAMCFLMDPNLGRNVCYVQFPQRFDGIDRNDRYANRNTVFFDINLRGLDGIQGPVYVGTGCVFNRTALYGYEPPVKKKKPG-EKSLIMSQMSLEKRFGQSSVFVASTLMEYGVPQSATPESLLKEAIHVISCGYEDKTDWGTEIGWIYGSVTEDILTGFKMHARGWRSIYCMPKRPAFKGSAPINLSDRLNQVLRWALGSIEILFSRHCPIWYGGRLKFLERFAYINTTIYPLTSIPLLLYCILPAVCLLTGKFIIPKISNLESVWFISLFISIFATGILEMRWSGVGIDEWWRNEQFWVIGGISAHLFAVFQGLLKVLAGIDTSFTVTSKATEGDFAELYMFKWTTLLIPPTTILIINLIGVVAGTSYAINSGYQSWGPLFGKLFFAFWVIVHLYPFLKGLMGKQNRTPTIVLVWATLLASIFSLLWVRI
>sb_6348
MRQPLSRKVPLPSSRINPYRMVIVLRLIVLSIFLHYRITNPVRNAYPLWLLSVICEIWFALSWILDQFPKWFPINRETYLDRLALRYDSQLAAVDIFVSTVDPMKEPPLVTANTVLSILAVDYPVDKVSCYVSDDGAAMLTFDALAETSEFARKWVPFVKKYNIEPRAPEWYFCQKIDYLKDKVHPSFVKDRRAMKREYEEFKVRINGLVAKAQ---QDGTPWPGNNTRDHPGMIQVFLGHSGGLDTEGNELPRLVYVSREKRPGFQHHKKAGAMNALVRVSAVLTNGQYMLNLDCDHYINNSKALREAMCFLMDPNLGRSVCYVQFPQRFDGIDRNDRYANRNTVFFDINLRGLDGIQGPVYVGTGCVFNRTALYGYEPPIKQKKKGGEKSLLMSQMSLEKRFGQSAAFVASTLMEYGVPQSATPESLLKEAIHVISCGYEDKTEWGTEIGWIYGSVTEDILTGFKMHARGWRSIYCMPKRPAFKGSAPINLSDRLNQVLRWALGSVEILFSRHCPLWYGGRLKFLERFAYINTTIYPLTSIPLLIYCILPAICLLTGKFIIPEISNFASIWFISLFISIFATGILEMRWSGVGIDEWWRNEQFWVIGGISAHLFAVFQGLLKVLAGIDTNFTVTSKASDGDFAELYMFKWTTLLIPPTTILIINLVGVVAGISYAINSGYQSWGPLFGKLFFAFWVIVHLYPFLKGLMGRQNRTPTIVVVWAILLASIFSLLWVRI
>sb_6436
-RQRLFATEKHG--GRALYRLHAVTVFLGICLLLGYRATHP---GRAAWLGMLAAELWFAFYWVITQSVRWCPIRRRAFVDRLAARFGDRLPCVDIFVCTADPQSEPPSLVMATVLSLMAYNYPPEKLSVYLSDDGGSILTFYAMWEISAFAKHWLPFCRRYNIEPRSPAAYFAASDKPHDP----HALQEWSSVKDLYEEMTERIDSAARSGKVPEHKFSEWN-ITSKDHHPIVQILIDGKNSNDNEGNVLPTLVYMAREKRPQYHHNFKAGAMNALIRVSSVISNSPIIMNVDCDMYSNNSDSIRDAMCFFLDEEMGHKIAFVQYPQNYNNMTKNNIYGNSLNVINEVELSGLDTWGGPLYIGTGCFHRRETLCGRRFTKD------------------YKEDWDR---GIKTE-H-----SCIEKTEEKAKSLATCTYEHNTQWGDEMGLKYGCPVEDVITGLAIHCRGWESVYSNLPRAGFIGVGPTTLAQTILQHKRWSEGNFSIFLSKFCPFLY-GKTKLPHQMGYSIYGLWAPNSLPTLYYVVIPSLFLLKGIPLFPEVMSPWITPFIYVSVVKNIYSAYEALSCGETLRGWWNAQRMWMVKRITSYLYGVIDTIRKVLGLSNMGFVVSPKVSDEDESKRYEFGPSSEYVIIATIALLNLVCLVGGLYQIILAKMA-LNVFFLQVILCGVLVIINVPIYEAMFLRRGRIPFSVTLASIGFVMLALFVPFF-
>sb_6759
MYEPLSRVIPISKNKLTPYRAVIIMRLIVLGLFFHYRITNPVNSAFGLWMTSVICEIWFGFSWILDQFPKWYPINRETYVDRLTARY-SGLAPVDFFVSTVDPLKEPPLITANTVLSILAVDYPVEKISCYVSDDGSAMLTFESLAETAEFARKWVPFCKKYTIEPRAPEFYFSQKIDYLKDKIHPSFVKERRAMKRDYEEYKVRINALVAKAQ---QDGTPWPGNNPRDHPGMIQVFLGETGARDFDGNELPRLVYVSREKRPGYQHHKKAGAMNALVRVSAVLTNAPYILNLDCDHYVNNSKAVREAMCFMMDPTVGRDVCYVQFPQRFDGIDRSDRYANRNVVFFDVNMKGLDGIQGPVYVGTGCCFYRQALYGYGPPSLPALPKSERSMLISQMSFEKSFGQSSVFIESTLMENGVPESVNPATLIKEAIHVISCGYEEKTEWGKEIGWIYGSVTEDILTGFKMHCRGWRSIYCMPVRPAFKGSAPINLSDRLHQVLRWALGSVEIFLSRHCPLWYGGRLKWLQRLSYINTIVYPFTSLPLVAYCCLPAICLLTGKFIIPTLSNAATIWFLGLFMSIILTSVLELRWSGIGIEDWWRNEQFWVIGGVSAHLFAVFQGILKMIAGLDTNFTVTAKATDAEFGELYVFKWTTVLIPPTSILVLNMVGVVAGFSAALNSGYESWGPLFGKVFFAMWVIMHLYPFLKGLMGRQNRTPTIVVLWSVLLASVFSLLWVKI
>sb_7226
M---LQERVPLPRT---AWKLADLAVLFLLLALLAHRVSSAVGGGGGCCVAALICEAWFTVVWLLNMNAKWNPVRFDTHPERLAERMDGELPAVDMFVTTADPKLEPPLVTVNTVLSLLALDYPAGKLSCYVSDDGCSAATCYALREAAEFAKLWVPFCMKHGVKVRAPFVYFSE-RGAAADDDDAEFLRAWTSMKNEYEELVRRIENAEE-SLVRRGEFAEFVGADRRNHPTIIKVLNDSKNAAGD---GIPSLIYVSREKRPTQHHYFKAGAMNVLTRVSGVVTNAPIMLNVDCDMFANNPQVALHAMCLLLGFDDELHSGFVQAPQKFYGGLKDDPFGNQMQ----KVGFGVAGLQGIFYGGTGCFHRRKVIYGVPPD--STTTI-GIKDSPSYKELHKKFGSSKELIESARSIIPTEVVADLTSLIEAAKQVSACSYETGTSWGQEVGWVYGSMTEDVLTGQRIHAAGWRTALLNPDPPAFLGGAPTGGPGSLTQYKRWATGLLEILLSRHNPFLLFKRLDLRQCVAYLVIDVWAIRAPFELCYALLGPYCVIANHSFLPKASEPGFVILLALFLGYNVYNLGEYKDCRLSVRAWWNNHRMQRIVSSSAWLLAFLTVVLKTLGLSETVFEVTRKEQVA-DPGRFTFDSSPVFIPPTALTMLSIVAVVFGAWRLVAGVPSPSGPGVGEFVCCGWLVLCFWPFVRGLVSKSYGIPWNVRLKAALLVAAFVHLSTWK
>sb_8544
MRLLLVRTTKLSTITIKLYRLMIIVRMGIFVMFFKWRISTAKSTVLGMWMVSIAGELWFALMWVLDQLPKMQPVRRTVYVSALDE---SMLPAMDVFVTTADTEKEPPLVTVNTILSILAADYPAEKLTCYVSDDGGAQITRDTVAEAARFAGLWVPFCRKHAVEPRNPEAYFSARRGDYKGRAWPELARDRRRVRREYEELRLRIDALQAGDLRRQADGSCWRRGTAEDHAGAVELVLDTPGSTPELGVRVPALVYMCREKRRGRVHHGKAGAMNALLRASAVLSNAPFLLNLDCDHYVNNSQALRAGVCHLLDGEEGSDVAFVQFPQRFDGVDPADRYANHNRVFFDCTELGLDGLQGPIYVGTGCIFRRAALYGVEPPLWRPHGDD--------GTEADKLAVSTPFLRSVHAVLPPASSSFDAAAVVEATALVSCGYEDGTAWGRDIGWMYGSVTEDVATSFCMHRRGWRSAYCATAPDAFRGTAPINLTDRLYQVLRWAAGSLEILFSRNNALLAGGRLHPLQRLAYLNTTVYPFTSIFLIAYCLFPAIQLVTGSIIIRPPSATYIAFVAALMLTLAMVAVLEARWSGIALVDWWRNQQFWMVSATSAYLAAAVQVALKVAAGKEISFKLTSKQRKDRFAELYAVRWTVLMVPTAMVLAVNLTSMVAAMMEGGSW--RDAGPMVFALAFNAYVVVHLYPFALGLMGRWSNTLSPVLVAFFTVRLLCFVLYVRI
>sb_8636
MRRPLFRTYRVKGILLHPYRLLTLLRLIAIILFFIWRIRHPYADGMWLWWISIVGDFWFGVTWLLNQVAKLNPIKRVPDLTLLSQQFDSNLPRLDVFINTVDPINEPMIYTMNSILSILAVDYPIDRTATYLSDDGGSIIHYEGLLETANFAKLWVPFCRKHSIEPRAPESYFSVKSRPYTGNVPDEFADDHRCMSKEYDEFKVRLDALFTKIPERSADGTQWPGHKKGQHAGIVKVMLNHPGDEPRFGVRLPMLVYISREKNPSYDHQKKAGAMNVQLRVSALLTNAPFIINFDGDHYVNNSQAFRAAMCFMLDRRDGDNTAFVQFPQRFDDVDPTDRYCNHNRVFFDATLLGLNGIQGPSYVGTGCMFRRIAVYGIDPPRWRTDA--FK-----LVDNPNKYGNSMPFINSIPSAAMTSPPAHEESVMEELNNVMKCAYEDGTEFGKEIGWVYNIATEDVVTGFRVHRTGWRSMYCRIEPDAFRGTAPINLTERLYQILRWSGGSLEMFFSH-CPLLAGRRLNFMQRIAYTNMTAYPISSVFLVFYLLFPVIWIFRGEFYIQKPFPTYVLYLVIVIVMTELIGMVEIKWAGLTLLDWIRNEQFYIIGATAVYPLATLHIVLKVLRGNGVSFKLTAKQANEKYAEMYVVQWAPLLIPTIVVIAVNVGAIGAAIGKAIVGSLLQMADASLGLVFNAWILVLIYPFALGIIGRWSKRPYILFILFMIGFVVVAAVVVAI
>sb_8653
MGRPMFREKKVKPALLYPYRTLILIRLIAVILFIGWRIKHNNSDVMWFWTTSVVADVWFAFSWLLYQMPKFNPIKRSPDLDALRQYYDSILPAIDVFVTTADPIDEPVLYTMNSILSILAVDYPIDRYACYLSDDSGTLIEYDALAETAKFAALWAPFCRKHSIEPRAPESYFQREGMIYNGKSPSEFINDYRHVNVEYQRYKARLEMLTSTIRERSANGTQWPGHRKGHHEGVVQVVLEPPNGGKTQHARLPMLVYMARGKSPCYDHNKKAGNLNAQLRVSALLSNAPFVINFDCDHYINDSRALQAAMCFMLDSREGDNIAFVQFPQRFENVDPTDRYGNHNRVFFDGAMYALNGIQGPSYLGTGCMFRRLALYGIDPPRWRPND---------ILVDSSKFGNSIPFLNSVLQSLISPL-NLDDSFIAEMMLVISSSFDIGTDWGRGVGYIYEMATEDMVTGFRIHKQGWHSMYCTMDVDTFCGTAPINLTERLYQIVRWAGGSVEMFFSHNNPLLAGCRLHPMQRIVYLNYNIYPITSLFLLLYALCPVMWLLPEEILIQRPFTRYVVFLIIIIALIHTIGIMEIKWAGTKWLDWWRNEQFFMIASLSAYPTALLHIVVKLLTGKGIRFRVTSKQTEDKYAEMYEMRWVPMLIPAMVALFSNTMAIGVAIGKAIVYPKTQRLHAMLGLLFNVWLMILLQPFALALIGRWSKKPSILFILFPVAFVVFALVYICV
>sb_8887
MGRALFRKYKVKGALLHPYRLLIIIRLIAVLVFFAWRIRHNKSDIMWFWTMSIVGDVWFGFSWLLNQLPKFNPVKTIPDLAALKRHFGSRLPGIDVFVTTADPIDEPILYTMNCVLSILAVDYPVDRLACYLSDDSGALVLYEALVEVGKFAPLWVPFCRKYSIEPRAPESYFEHVAPPQAGRVTQEFLNDYRRVQMEYDEFKVRLDNLPDAICKRSANGTQWPGHRKGHHAPIAKVVLEHPNRGQH--ERLPMLVYVSREKNPNYDHNKKAGALNAQLRASALLSNAQLIINFDCDHYINNSQALSSAVCFMLDQRDGDNTAFVQFPQRFDNVDPTDRYGNHNRVFFDGTMLALNGLQGPSYLGTGCMFRRLALYGIDPPHCRAEN---------ITAEASRFGNSTIFLDSVSKALITPP-PIDDTFLAELERVVTCSYDKGTDWGKGVGYIYDIATEDIVTGFRIHGQGWRSMYCTMEHDAFCGVAPINLTERLHQIVRWSGGSLEMFFSHNNPFIGGHRIQPLQRVSYLNMTVYPVTSVFILIYALSPVMWLIPDEVYIQRPFTRYVVYLLVIIVMIHMIGWLEIKWAGVTWLDYWRNEQFFMIGSTSAYPMAVLHMAVNLLTKKGIHFRVTSKQTNDKFADLYDFRWVPMLIPTMTVLICNVGAIGVALGKTVVYTAAKKMHAALGLLFNIWIMFLLYPFALAIMGRWAKRPIILVVLLPVVFALVALLYVGV
>sb_9083
MGRALFRKYKVKGGLLHPYRLLIIIRLIAVLVFFAWRIRHNKSDIMWFWTMSIVGDVWFGFSWLLNQLPKFNPVKTIPDLAALKQQFASRLPGIDVFVTTADPIDEPILYTMNCVLSILAVDYPVDRLACYLSDDSGALILYEALVEVGKFAPLWVPFCRKYSIEPRAPESYFEHVAPPQAGRVTQEFLNDYRRVQMEYDEFKVRLDILPDAIRKRSANGTQWPGHRKGHHAPIAKVVLHHPSSGQHLGERLPMLVYVSREKNPSYDHNKKAGALNAQLRASALLSNAQLVINFDCDHYINNSQALSSAVCFMLDQRDGDNTAFVQFPQRFDNVDPTDRYGNHNRVFFDGTMLALNGLQGPSYLGTGCMFRRLALYGIDPPHCRAEN---------ITAEASRFGNSTIFLDSVSKALITPP-PIDDTFLAELERVVTCSYDQGSDWGKGVGYIYDIATEDIVTGFHIHGQGWRSMYCTMEHDAFCGVAPINLTERLHQIVRWSGGSLEMFFSHNNPFIGGRRIQPLQRVSYLNMTVYPVTSVFILIYALSPVMWLIPDEVYIQRPFTRYVVYLIIIVVMIHMIGWLEIKWAGVTWLDYWRNEQFFMIGSTSAYPMAVLHMVVNLLTKKGIHFRVTSKQTNDKFADLYDFRWVPMLIPTMAVLVCNVGAIGVALGKIVVNTAAKKMHAALGLLFNIWIMFLLYPFALAIMGRWAKRPIILVILLPVVLVLVAILYVGL
>sb_9519
MRLPLSRIVPISPNELNLYRIVIVLRLIILCFFFQYRITHPVTDAYGLWLVSVICEVWFALSWLLDQFPKWYPINRETYLDRLAL---SQLAPIDVFVSTVDPLKEPPLITANTVLSILAVDYPVDKVSCYVSDDGSAMLTFEALSETAEFARKWVPFCKKHNIEPRAPEFYFAQKIDYLKDKIQPSFVKERRAMKREYEEFKVRINALVAKAQ---ADGTPWPGNNPRDHPGMIQVFLGHSGGLDTDGNELPRLVYVSREKRPGFQHHKKAGAMNALIRVSAVLTNGAYLLNVDCDHYFNSSKALREAMCFMMDPALGRKTCYVQFPQRFDGIDSHDRYANRNIVFFDINMKGLDGIQGPVYVGTGCCFNRQALYGYDPVLTEADLEPERSLLMSQKSLEKRFGQSPIFIASTFMTQGIPPSTNPASLLKEAIHVISCGYEDKTEWGKEIGWIYGSVTEDILTGFKMHARGWISIYCMPLRPCFKGSAPINLSDRLNQVLRWALGSVEILLSRHCPIWYNGRLKLLERLAYINTIVYPITSIPLIAYCVLPAICLLTNKFIIPEISNYAGAFFILLFASIFATGILELRWSGVGIEDWWRNEQFWVIGGTSAHLFAVFQGLLKVLAGIDTNFTVTSKATDGDFAELYVFKWTSLLIPPTTVLVINLVGIVAGVSYAINSGYQSWGPLFGKLFFAIWVILHLYPFLKGLMGKQNRTPTIVIVWSILLASIFSLLWVKI
>sm_14186
MRRPLTRKTNVSAAILSPYRLLVFVRLAALGLFITWRIRHPNPEAMWLWGLSIVCELWFAFSWILDQLPKLCPVNRTTNLAVLKDEFESDLPGIDIFVSTADPEKEPSLVTANTILSILAAEYPVEKLCCYLSDDGGSLLTFEALAEAASFSRIWVPFCRKHSIEPRNPEAYFMLKGDPTKNKVRADFVKDRRRVKREYDEFKVRINGLGDAIRRRSADGTHWPGHGRGDHAGIIQVMLAPPSSEPLMGIRLPMLVYVSREKRAGYDHNKKAGAMNALVRTSAIMSNGAFILNLDCDHYVYNSLAFREGMCFMMD-NGGDRIGFVQFPQRFEGIDHNDRYANHNTVFFDVNMRALDGIQGPVYVGTGCLFRRVALYGFDPPRCKTRSCWEDD-LEAQTLLPKRYGTSTSFVASISNAEISPREPLDAATVAEAINVISCWYEDKTEWGQNVGWTYGSVTEDVVTGYTMHNKGWKSVYCVTKRDAFRGTAPINLTDRLHQVLRWATGSVEIFYSRNNALFASTRMKFLQRIAYLNVGIYPFTSIFLTVYCFLPALSLLTGKFIVQTLNVTFLVYLLIITVTICLLAVLEIRWSGITLDEWWRNEQFWVIGGTSAHLVAVFQGLLKVIAGIDISFTLTSKNSDDEFAELYMVKWSALMIPPLTIMMVNLIAIAVAVSRTVYSPVPQWSKLLGGVFFSVWVLFHLYPFSKGLMGRRRRTPTIIFVWSGLLAIVISLLWVSL
>sm_16435
MRQPLSRKVPIASSLVNPYRMVIVIRLVALAFYFRFRILNPVGNAYGLWLTSVVCEIWFALSWIAHQLPKWIPVVRETYLDRLALRYECGLPAIDVLVATEDPFKDPLLATTNAVLSVLSVDYPVEKLSCYVSDDSAAMLTFEGLCETSEFARKWVPFCRSFNVEPRAPQVYFAQKIDYADTKFQSSF--------REYEEFKVRINALVEKAA---QNGTPWPGTNSRDHPGMIQVFLGHSGGHDSDGNELPRLVYVSRERRPGFKHHNKAGAMNALVRVSAVLTNAPYVVDVNCADYVNNSRALREAMCLMMDTMVGKKACFVQFPQRFGSHD------NEHAVFFDINLKGLDGIQGPMYVGRGCVFRRQALYGVCAPVSGKARQRACHFASDEKRLEKRYGQSPVFVASTRQEA-VPSSLSTSALLKEAIHVISCGYEDKSEWGKEVGWIYGG--GDCVAGMLMHARGWRSTYCMPQRPAFKSCGLLDVAGKLEQLLVQSMASMELVLSKHCPLWYGGRLKLLQRLAYLSSAFHPLNSIPLVVYTTLPAVCLLTGKFILPELGRSASLLLVTVLLCIGASAILEMRWSGVSAEEWWQDEQLWVIGGVSSHLVALFQGLVKVLGGGDS-FSFEAPTCCISTG----TGWSSLLVPPLTILVINMVGVAAGLSDTLNNGYESWGPLLGKLLFAFWVISHLYPFLKATMARHNRTPTIVIVWSILLASIFSLLWVRI
>sm_18364
MRQPLSRKVPIPSSRINPYRMIIVIRLVILGFFFRYRIMNPVRDAYPLWLTSIICEIWFALSWILDQFPKWLPIERETYLDRLSLRYESQLASVDVYVSTVDPMKEPPLVTANTVLSILSVDYPVDKVSCYVSDDGAAMLTFEALSETSEFARKWVPFCKKFNIEPRAPEWYFAQKIDYLKDKVQPSFVKERRAMKREYEEFKVRINALVAKAQ---QDGTPWPGNNTRDHPGMIQVFLGHSGGHDTEGNELPRLVYVSREKRPGFNHHKKAGAMNALVRVSAVLTNAPYFLNLDCDHYINNSKAVREAMCFMMDPTLGRKVCYVQFPQRFDGIDRHDRYANRNTVFFDINMKGLDGIQGPVYVGTGCVFRRQSLYGYEAPAGEKEKEAEKSTLMSQKNFEKRFGQSPVFIASTLLEHGVPQSASPASLLKEAIHVISCGYEDKTEWGKEIGWIYGSVTEDILTGFKMHARGWRSIYCMPQRAAFKGSAPINLSDRLNQVLRWALGSVEIFLSRHCPLWYGGRLKWLERFAYINTTVYPLTSIPLVAYCTLPAVCLLTGKFIIPEISNFASLWFISMFVSIFATAILEMRWSNVGIEEWWRNEQFWVIGGVSSHLFAVFQGLLKVLAGIDTNFTVTSKATDEEFGELYTLKWTTLLVPPTTLLIINLVGVVAGLADAINSGYQSWGPLFGKLFFAFWVIVHLYPFLKGLMGRQNRTPTIVIVWSILLASIFSLLWVRI
>sm_18747
MKRPLARKSSIPAAIISPYRFLVLFRMVVLVLFLMWRVTNPNRDAVWLWGMSVACEIWFAFSWLLDQLPKLVPVNRHTDLEALKERFESDLPGVDLFVSTADPEKEPPLVTANTILSILAAEYPVEKTACYLSDDGGALLTFEALAEAASFAQTWVPFCRKHVIEPRNPETYFALRGDPTKNKSRPDFVKDRRRVKREYDEFKVRINGLPEAIRRRSSDGTHWPGHGRGDHAGIIQVMLAPPSSDPILGTRLPMLVYVSREKRPGYDHNKKAGAMNALVRASAIMSNGAFILNLDCDHYIYNALAIREAMCFMMD-RTGDQICYVQFPQRFEGIDPNDRYANHNSVFFDVNMRALDGIQGPVYVGTGCCFRRTALYGFDPPRVKDRGCCDDD-VEL-QLLPKRFGNSAGFAASVPVAELAPREPLDATTVAEAIHVISCFYEGKTEWGQRVGWIYGSVTEDVVTGFRMHNRGWRSIYCVTKVDAFHGTAPINLTDRLHQVLRWATGSVEIFFSRNNALFANTRLKFLQRIAYLNVGVYPFTSIFLVVYCFLPALSLFTGEFIVQTLSTTFLVYLFVITLTLCLLAVLEIRWSGITLDEWWRNEQFWLIGGTSAHLVAVLQGLLKVVAGIDISFTLTSKAAQDVYADLYIVKWSALMIPPITIMLTNLIAIAVAVSREIYSEVPRWSQLLGGVFFSFWVLCHLYPFAKGLMGRKGRAPTIVFVWAGLLAIIISLLWVSL
>sm_19323
MKRPLARKSSIPAAIISPYRFLVLFRMVVLVLFLMWRVRNPNRDAVWLWGMSVACEIWFAFSWLLDQLPKLVPVNRHTDLEALKERFESDLPGVDLFVSTADPEKEPPLVTANTILSILAAEYPVEKTACYLSDDGGALLTFEALAEAASFAQTWVPFCRKHVIEPRNPETYFALRGDPTKNKSRPDFVKDRRRVKREYDEFKVRINGLPEAIRRRSSDGTHWPGHGRGDHAGIIQVMLAPPSSDPILGTRLPMLVYVSREKRPGYDHNKKAGAMNALVRASAIMSNGAFILNLDCDHYIYNALAIREAMCFMMD-RTGDQICYVQFPQRFEGIDPNDRYANHNSVFFDVNMRALDGIQGPVYVGTGCCFRRTALYGFDPPRVKDRGCCDDD-VEL-QLLPKRFGNSAGFAASVPVAELVPREPLDATTVAEAIHVISCFYEGKTEWGQRVGWIYGSVTEDVVTGFRMHNRGWRSVYCVTKVDAFHGTAPINLTDRLHQVLRWATGSVEIFFSRNNALFANTRLKFLQRIAYLNVGVYPFTSIFLVVYCFLPALSLFTGEFIVQTLSTTFLVYLFVITLTLCLLAVLEIRWSGITLDEWWRNEQFWLIGGTSAHLVAVLQGLLKVVAGIDISFTLTSKAAQDVYADLYIVKWSALMIPPITIMLTNLIAIAVAVSREIYSEVPRWSQLLGGVFFSFWVLCHLYPFAKGLMGRKGRAPTIVFVWAGLLSIIISLLWVSL
>sm_19975
MRKPMSRKTGVSAAILSPYRLLVIVRLAVLGLFLEWRVRHPNRDAMWLWGISVVCEIWFAFSWVLDQLPKLCPVNRATDLNALKDRFESDLPGIDVFVSTADPDKEPTLVTANTILSILAAEYPVEKLCCYLSDDGGALISFEGLAEAASFARFWVPFCRKHDIEPRNPETYFLLKGDPTKNKLRSDFVKDRRRVKREYDEFKVRINGLPDAIRRRSADGTHWPGHSRGDHAGIIQVMLAPPSSEPLMGIRLPMLVYVSREKRPGYDHNKKAGAMNALVRTSAIMSNGAFILNLDCDHYIFNSLALREAMCFMMD-RGGDRLCYVQFPQRFEGIDPNDRYANHNTVFFDVNMRALDGVQGPVYVGTGCVFRRIALYAFDPPRHKSRGCCDED-AEA-QLVPKRFGNSISFLESIPVAETEPREPLDAATVAEAINAISCWYEDKTEWGHRVGWIYGSVTEDVVTGFRMHDRGWRSVYCVTKRDAFRGSAPINLTDRLHQVLRWATGSVEIFFSRNNALFASSRLKFLQRIAYLNVGIYPFTSIFLLVYCFLPALSLFTGQFIVQTLNVTFLVYLLTITVTLCLLAVLEIKWSGITLDEWWRNEQFWVIGGTSAHLAAVLQGLLKVIAGVDISFTLTSKAGDDAYADLYIVKWSALMIPPITIMMTNLIAIGVGVSRTIYSEIPQWSRLLGGVFFSAWVLFHLYPFAKGLMGRRGRTPTIVFIWSGLLAIVISLLWVSI
>sm_21150
MRRPLTRKTNVSAAILSPYRLLVFVRLAALGLFITWRIRHPNPEAMWLWGLSIVCELWFAFSWILDQLPKLCPVNRTTNLAVLKDEFESDLPGIDIFVSTADPEKEPSLVTANTILSILAAEYPVEKLCCYLSDDGGSLLTFEALAEAASFSRIWVPFCRKHSIEPRNPEAYFMLKGDPTKNKVRADFVKDRRRVKREYDEFKVRINGLGDAIRRRSADGTHWPGHGRGDHAGIIQVMLAPPSTEHLMGIRLPMLVYVSREKRAGYDHNKKAGAMNALVRTSAIMSNGAFILNLDCDHYVYNSLAFREGMCFMMD-NGGDRIGFVQFPQRFEGIDHNDRYANHNTVFFDVNMRALDGIQGPVYVGTGCLFRRVALYGFDPPRCKTRSCWEDD-LEAQTLLPKRYGTSTSFVASISNAEISPREPLDAATVAEAINVISCWYEDKTEWGQNVGWTYGSVTEDVVTGYTMHNKGWKSVYCVTKRDAFRGTAPINLTDRLHQVLRWATGSVEIFYSRNNALFASTRMKFLQRIAYLNVGIYPFTSIFLTVYCFLPALSLLTGKFIVQTLNVTFLVYLLIITVTICLLAVLEIRWSGITLDEWWRNEQFWVIGGTSAHLVAVFQGLLKVIAGIDISFTLTSKNSDDEFAELYMVKWSALMIPPLTIMMVNLIAIAVAVSRTVYSPVPQWSKLLGGVFFSVWVLFHLYPFSKGLMGRRRRTPTIIFVWSGLLAIVISLLWVSL
>sm_2171
MRQPLSRKIPIASSKINPYRMIIVVRLVVLAFFLRYRILNPVKNAYGLWLTSIICEVWFAISWILDQFPKWLPINRETYLDRLALRYDSQLCAVDIFVSTVDPMKEPPIVTANTVLSILAVDYPVDKVSCFVSDDGAAMLTFEALSETSEFARKWVPFCKKFSIEPRAPEMYFAQKIDYLKDKVQPSFVKERRAMKREYEEFKVRMNALVAKAQ---QDGTPWPGNNIRDHPGMIQVFLGHSGGHDTEGNELPRLVYVSREKRPGFQHHKKAGAMNSLVRVSAVLTNAPYLLNLDCDHYINNSKALREGMCFMMDPTVGKRVCYVQFPQRFDGIDKNDRYANHNTVFFDINLRGLDGVQGPVYVGTGCMFRRQALYGYDPPPKQNAKGKEKSSLMSQKNFEKRFGQSPVFVASTFLENGVPESATPASLLKEAIHVISCGYEDKTDWGKEIGWIYGSVTEDILTGFKMHARGWKSIYCMPARPAFKGSAPINLSDRLHQVLRWALGSVEIMLSRHCPIWYGGGLKLLQRVAYINTIVYPLTSIPLVAYCTLPAICLLTNKFIIPTISNFASLWFISLFVSIFATGILEIRWSGVGIDEWWRNEQFWVIGGVSSHLFAVFQGLLKVLAGIDTNFTVTTKAADEDFAELYTFKWTTLLIPPTTLLVINMVGVVAGLSDAINNGYQSWGPLFGKIFFAFWVIVHLYPFLKGLMGRQNRTPTIVIVWSILLASIFSLLWVRI
>sm_28036
MRQPLSRKVPIASSLVNPYRMVIVIRLVALAFYFRFRILNPVGNAYGLWLTSVVCEIWFALSWIAHQLPKWFPVVRETYLDRLALRYECGLPAIDVLVATEDPFKDPLLATANAVLSVLSVDYPVEKLSCYVSDDSAAMLTFEGLCETSEFARKWVPFCRSFNVEPRAPQVYFAQKIDYADTKFQSSF--------REYEEFKVRINALVEKAA---QDGTPWPGTNSRDHPGMIQVFLGHSGGHDSDGNELPRLVYVSRERRPGFKHHNKAGAMNALVRVSAVLTNAPYVVDVNCADYVNNSRALREAMCLMMDTMVGKKACFVQFPQRFGSHD------NEHAVFFDINLKGLDGIQGPMYVGRGCVFRRQALYGVCAPVSGKARQRACHFASDEKRLEKRYGQSPVFVASTRQEA-VPSSLSTSALLKEAIHVISCGYEDKTEWGKEVGWIYGG--GDCVAGMLMHARGWRSTYCMPQRPAFKSCGLLDVAGKLEQLLVQSMASMELVLSKHCPLWYGGRLKLLQRLAYLSSAFHPLNSIPLVVYSTLPAVCLLTGKFILPELGRSASLLLMTVLLCIGASAILEMRWSGVSAEEWWQDEQLWVIGGVSSHLVALFQGLVKVLGGGDS-FSFEAPPCCISTG----TGWSSLLVPPLTILVINMVGVAAGLSDTLNNGYESWGPLLGKLLFAFWVISHLYPFLKAIMARHNRTPTIVIVWSILLASIFSLLWVRI
>sm_4713
MRQPLSRKVPLPSSKINPYRMVIVLRLVILGFFFRYRLLNPVPNAFGLWLTSVICEIWFAFSWILDQFPKWFPINRETYLDRLSLRYESQLAAVDIFVSTVDPMKEPPLVTANTILSILSVDYPVDKVSCYVSDDGSAMLTFEGLSETSEFARKWVPFVKKYNIEPRAPEMYFAQKIDYLKDKVQPSFVKERRAMKREYEEFKVRVNAMVAKAQ---QDGTPWPGNNTRDHPGMIQVFLGHSGGHDTEGNELPRLVYVSREKRPGFNHHKKAGAMNALVRVSAVLTNAPFLLNLDCDHYINNSKALREAMCFMMDPTMGKGVCYVQFPQRFDGIDRNDRYANHNTVFFDINLKGLDGLQGPVYVGTGCTFRRQALYGYDPPKKTKARRSAKSLLSSEKFFEKRFGQSPVFVSSTLLEQGVPEDASPASLLKEAIHVISCGYEDKTEWGKEIGWIYGSVTEDILTGFKMHSRGWRSIYCMPARPAFKGSAPINLSDRLHQVLRWALGSVEILLSRHCPIWYSGRLKWLQRLAYINTIVYPLTSIPLVAYCTLPAVCLLTNKFIIPTISNFDSLWFISLFLSIFATGILELRWSGVGIDEWWRNEQFWVIGGVSSHLFAVFQGLLKVLAGIDTNFTVTSKSADEDFGELYEFKWTTLLIPPTTLIIVNLVGVAAGISDAVNNGYQSWGPLFGKIFFAFWVIVHLYPFLKGLMGRQNRTPTIVVVWSILLASIFSLLWVRI
>sm_4796
MRQPLSRKIPIASSKINPYRMIIIIRLAVLGIFLRYRILNPVKNAYGLWLTSVICEIWFAFSWILDQFPKWFPINRETYLDRLSLRYESQLSSVDIYVSTVDPLKEPPLVTANTVLSILAVDYPVDKVSCYVSDDGAAMLTFEALAETSEFARKWVPFCKKFSIEPRAPEMYFAQKIDYLKDKVQPTFVKDRRAMKREYEEFKVRINALVAKAH---QDGTPWPGNNTRDHPGMIQVFLGHSGGHDTDGNELPRLVYVSREKRPGFNHHKKAGAMNSLVRVSAVLTNAPFLLNLDCDHYINNSKALREAMCFMMDPLVGKRVCYVQFPQRFDGIDIHDRYANRNTVFFDINLRGLDGVQGPVYVGTGCVFRRQALYGYEPPVKNNSSKKEKSAIMSQKSFEKRFGQSSVFIASTLAENGVPEAASPAALLKEAIHVISCGYEDKTDWGKEIGWIYGSVTEDILTGFKMHARGWRSIYCMPPRAAFKGSAPINLSDRLNQVLRWALGSVEIMLSRHCPIWYGGGLKFLERVAYINTIVYPLTSIPLLAYCTLPAVCLLTNKFIIPEISNFASLFFISLFISIFATGILEMRWSGVGIDEWWRNEQFWVIGGVSAHLFAVFQGLLKVLAGIDTNFTVTSKTSDEEFGELYAFKWTTLLIPPTTLLVINMIGVVAGISDAINNGYQSWGPLFGKIFFAFWVIVHLYPFLKGLMGRQNRTPTIVVVWSVLLASIFSLLWVRI
>sm_5174
MRQPLSRKIPIASSKINPYRMIIVVRLVVLAFFLRYRILNPVKNAYGLWLTSIICEVWFAISWILDQFPKWLPINRETYLDRLALRYDSQLCAVDIFVSTVDPMKEPPIVTANTVLSILAVDYPVDKVSCFVSDDGAAMLTFEALSETSEFARKWVPFCKKFSIEPRAPEMYFAQKIDYLKDKVQPSFVKERRAMKREYEEFKVRMNALVAKAQ---QDGTPWPGNNVRDHPGMIQVFLGHSGGHDTEGNELPRLVYVSREKRPGFQHHKKAGAMNSLVRVSAVLTNAPYLLNLDCDHYINNSKALREGMCFMMDPTVGKRVCYVQFPQRFDGIDKNDRYANHNTVFFDINLRGLDGVQGPVYVGTGCMFRRQALYGYDPPPKQNAKGKEKSSLMSQKNFEKRFGQSPVFVASTFLENGVPESATPASLLKEAIHVISCGYEDKTDWGKEIGWIYGSVTEDILTGFKMHARGWKSIYCMPARPAFKGSAPINLSDRLHQVLRWALGSVEIMLSRHCPIWYGGGLKLLQRVAYINTIVYPLTSIPLVAYCTLPAICLLTNKFIIPTISNFASLWFISLFVSIFATGILEIRWSGVGIDEWWRNEQFWVIGGVSSHLFAVFQGLLKVLAGIDTNFTVTTKAADEDFAELYTFKWTTLLIPPTTLIVINMVGVVAGLSDAINNGYQSWGPLFGKIFFAFWVIVHLYPFLKGLMGRQNRTPTIVIVWSILLASIFSLLWVRI
>sm_6907
MRQPLSRKIPIASSKINPYRMIIIIRLAVLGIFLRYRILNPVKNAYGLWLTSVICEIWFAFSWILDQFPKWFPINRETYLDRLSLRYESQLSSVDIYVSTVDPLKEPPLVTANTVLSILAVDYPVDKVSCYVSDDGAAMLTFEALAETSEFARKWVPFCKKFSIEPRAPEMYFAQKIDYLKDKVQPTFVKDRRAMKREYEEFKVRINALVAKAH---QDGTPWPGNNTRDHPGMIQVFLGHSGGHDTDGNELPRLVYVSREKRPGFNHHKKAGAMNSLVRVSAVLTNAPFLLNLDCDHYINNSKALREAMCFMMDPLVGKRVCYVQFPQRFDGIDIHDRYANRNTVFFDINLRGLDGVQGPVYVGTGCVFRRQALYGYDPPMKNNSSKKEKSAIMSQKSFEKRFGQSSVFIASTLAENGVPEAASPAALLKEAIHVISCGYEDKTDWGKEIGWIYGSVTEDILTGFKMHARGWRSIYCMPPRAAFKGSAPINLSDRLNQVLRWALGSVEIMLSRHCPIWYGGGLKFLERVAYINTIVYPLTSIPLLAYCTLPAVCLLTNKFIIPEISNFASLFFISLFISIFATGILEMRWSGVGIDEWWRNEQFWVIGGVSAHLFAVFQGLLKVLAGIDTNFTVTSKTSDEEFGELYAFKWTTLLIPPTTLLVINMIGVVAGISDAINNGYQSWGPLFGKIFFAFWVIVHLYPFLKGLMGRQNRTPTIVVVWSVLLASIFSLLWVRI
>sm_6993
MRQPLSRKVPLPSSKINPYRMVIVLRLVILGFFFRYRLLNPVPNAFGLWLTSVICEIWFAFSWILDQFPKWFPINRETYLDRLSLRYESQLAAVDIFVSTVDPMKEPPLVTANTILSILSVDYPVDKVSCYVSDDGSAMLTFEGLSETSEFARKWVPFVKKYNIEPRAPEMYFAQKIDYLKDKVQPSFVKERRAMKREYEEFKVRVNAMVAKAQ---QDGTPWPGNNTRDHPGMIQVFLGHSGGHDTEGNELPRLVYVSREKRPGFNHHKKAGAMNALVRVSAVLTNAPFLLNLDCDHYINNSKALREAMCFMMDPTMGKGVCYVQFPQRFDGIDRNDRYANHNTVFFDINLKGLDGLQGPVYVGTGCTFRRQALYGYDPPKKTKARRSAKSLLSSEKFFEKRFGQSPVFVSSTLLEQGVPEDASPASLLKEAIHVISCGYEDKTEWGKEIGWIYGSVTEDILTGFKMHSRGWRSIYCMPARPAFKGSAPINLSDRLHQVLRWALGSVEILLSRHCPIWYSGRLKWLQRLAYINTIVYPLTSIPLVAYCTLPAVCLLTNKFIIPTISNFDSLWFISLFLSIFATGILELRWSGVGIDEWWRNEQFWVIGGVSSHLFAVFQGLLKVLAGIDTNFTVTSKSADEDFGELYEFKWTTLLIPPTTLIIVNLVGVAAGISDAVNNGYQSWGPLFGKIFFAFWVIVHLYPFLKGLMGRQNRTPTIVVVWSILLASIFSLLWVRI
>sm_8054
MRKPMSRKTGVSAAILSPYRLLVIVRLAVLGLFLEWRVRHPNRDAMWLWGMSVVCEIWFAFSWVLDQLPKLCPVNRATDLNALKDRFESDLPGIDVFVSTADPDKEPTLVTANTILSILAAEYPVEKLCCYLSDDGGALISFEGLAEAASFARFWVPFCRKHDIEPRNPETYFLLKGDPTKNKLRSDFVKDRRRVKREYDEFKVRINGLPDAIRRRSADGTHWPGHSRGDHAGIIQVMLAPPSSEPLMGIRLPMLVYVSREKRPGYDHNKKAGAMNALVRTSAIMSNGAFILNLDCDHYIFNSLALREAMCFMMD-RGGDRLCYVQFPQRFEGIDPNDRYANHNTVFFDVNMRALDGVQGPVYVGTGCVFRRIALYAFDPPRHKSRGCCDED-AEA-QLVPKRFGNSISFLESIPVAETEPREPLDAATVAEAINAISCWYEDKTEWGHRVGWIYGSVTEDVVTGFRMHDRGWRSVYCVTKRDAFRGSAPINLTDRLHQVLRWATGSVEIFFSRNNALFASSRLKFLQRIAYLNVGIYPFTSIFLLVYCFLPALSLFTGQFIVQTLNVTFLVYLLTITVTLCLLAVLEIKWSGITLDEWWRNEQFWVIGGTSAHLAAVLQGLLKVIAGVDISFTLTSKAGDDAYADLYIVKWSALMIPPITIMMTNLIAIGVGVSRTIYSEIPQWSRLLGGVFFSAWVLFHLYPFAKGLMGRRGRTPTIVFIWSGLLAIVISLLWVSI
>sm_9098
MRQPLSRKVPIPSSRINPYRMIIVIRLVILGFFFRYRIMNPVRDAYPLWLTSIICEIWFALSWILDQFPKWLPIERETYLDRLSLRYESQLASVDVYVSTVDPMKEPPLVTANTVLSILSVDYPVDKVSCYVSDDGAAMLTFEALSETSEFARKWVPFCKKFNIEPRAPEWYFAQKIDYLKDKVQPSFVKERRAMKREYEEFKVRINALVAKAQ---QDGTPWPGNNTRDHPGMIQVFLGHSGGHDTEGNELPRLVYVSREKRPGFNHHKKAGAMNALVRVSAVLTNAPYFLNLDCDHYINNSKAVREAMCFMMDPTLGRKVCYVQFPQRFDGIDRHDRYANRNTVFFDINMKGLDGIQGPVYVGTGCVFRRQSLYGYEAPAGEKEKEAEKSTLMSQKNFEKRFGQSPVFIASTLLEHGVPQSASPASLLKEAIHVISCGYEDKTEWGKEIGWIYGSVTEDILTGFKMHARGWRSIYCMPQRAAFKGSAPINLSDRLNQVLRWALGSVEIFLSRHCPLWYGGRLKWLERFAYINTTVYPLTSIPLVAYCTLPAVCLLTGKFIIPEISNFASLWFISMFVSIFATAILEMRWSNVGIEEWWRNEQFWVIGGVSSHLFAVFQGLLKVLAGIDTNFTVTSKATDEEFGELYTLKWTTLLVPPTTLLIINLVGVVAGLADAINSGYQSWGPLFGKLFFAFWVIVHLYPFLKGLMGRQNRTPTIVIVWSILLASIFSLLWVRI
>vv_10898
MWRPLTRKLSIRAAVLSPYRLLVLVRMAFLGLFLTWRIRNPNEDAMWLWGMSVVCEIWFAFSWLLDQLPKLCPINRSADLNVLKEKFESDLPGIDMFVSTADPEKEPPLVTANTILSILAADYPVEKLSCYVSDDGGALLTFEAMAEAASFANLWVPFCRKHDIEPRNPESYFTLKRDPYKNKVRPDFVRERRRVKREYDEYKVRINGLPDSIRRRSADGTHWPGHSKGDHAGIIQVMLKPPSDEPLNGIRLPMLVYVSREKRPGYDHNKKAGAMNALVRASAIMSNGPFILNLDCDHYIYYSEALREGMCYMMD-RGGDRLCYVQFPQRFEGIDPSDRYANRNTVFFDVNMRALDGLQGPMYVGTGCLFRRTALYGFDPPR---------------------FGNSSFLIDSIPVAETISREPLGAATVAEAISVISCWYEDKTEWGQRVGWIYGSVTEDVVTGYRMHNRGWRSIYCVTKRDAFRGTAPINLTDRLHQVLRWATGSVEIFFSRNNALLASHRMKFLQKIAYMNVGIYPFTSIFLVVYCFLPALSLFSGEFIVQSLSVAFLTYLLGITITLCLLAVLEIKWSGITLEEWWRNEQFWLIGGTSAHLAAVIQGLLKVVAGIEISFTLTSKSADEDFADLHLIKWTSLMIPPVTIIITNLIGIAVGVVRTIYSELPQWSRLLGGVFFSFWVLVHLYPFAKGLMGRRGRTPTIVFVWAGLIAITISLLWVA-
>vv_12173
MRQPLSRKVPIASSKVNPYRMVIVARLLVLAFFLRYRILNPVHDALGLWLVSVICEIWFAFSWILDQFPKWFPIDRETYLDRLSFRYENMLSPVDIFVSTVDPLKEPPLVTANTVLSILAMDYPVDKISCYISDDGASILTFEALSETAEFARRWVPFCKKFSIEPRAPEMYFSLKIDYLKDKVQPTFVKERRAMKREYEEFKVRINAIVAKAV---QDGTPWPGNNTKDHPGMIQVFLGHSGGLDAEGNELPRLVYVSREKRPGFHHHKKAGAMNALIRVSAVLTNAPFMLNLDCDHYLNNSKAVREAMCFLMDPQTGRKVCYVQFPQRFDGIDRNDRYANRNTVFFDINMKGLDGIQGPVYVGTGCVFRRQALYGYDPPKGPKRPKMDKEMLMSQMNFEKKFGQSAIFVTSTLMEQGVPPSSSPAALLKEAIHVISCGYEDKTDWGLELGWIYGSITEDILTGFKMHCRGWRSIYCMPKRPAFKGSAPINLSDRLNQVLRWALGSVEIFFSRHSPVWYGGNLKWLERFAYVNTTVYPFTSLPLLAYCTLPAICLLTGKFIMPTISTFASLFFIALFISIFATGILELRWSGVSIEEWWRNEQFWVIGGVSAHLFAVVQGLLKVLAGIDTNFTVTSKAVDEEFGELYTFKWTTLLIPPTTLLIINLVGVVAGISDAINNGYQSWGPLFGKLFFAFWVIVHLYPFLKGLMGRQNRTPTIVVIWSVLLASIFSLLWVRI
>vv_13999
MRQPLSRKLPIPSSIISPYRLIIILRLIILGFFFHYRLLHPVHDAYGLWVTSVICEIWFAISWILDQFPKWCPVRRETYLDRLSLRYETELASIDIFVSTVDPTKEPPLITANTVLSILAVDYPVDKVACYVSDDGAAMLTFEALSETSEFARKWVPFCKKFSIEPRAPEWYFSQKIDYLKNKVHPAFVKQRRAMKREYEEFKVRINGLVSMAQ---QDGTPWPGNNVRNHPGLIQVFLGHVGVHDIEGNELPRLVYVSREKRPGFEHHKKAGAMNALVRVSAVISNAPYLLNVDCDHYINNSKALREAMCFMMDPSLGKRVCYVQFPQRFDGIDRHDRYSNRNIVFFDINMRGLDGIQGPIYVGTGCVFRRQALYGYDAPVKKKPPGKEQASKTSPDELEKKFGQSPVFIASTLLENGIPDEARPASLLKEAIQVISCGYEDKTDWGKEVGWIYGSVTEDILTGFKMHCHGWRSVYCIPKRPAFKGSAPINLSDRLHQVLRWALGSVEIFFSKHCPVWYGGGLKWLERFSYINSVVYPWTSIPLIIYCTLPAICLLTGKFIVPEISNYASIVFIALFISIAATGIIEMRWGGVGIDDWWRNEQFWVIGGVSSHLFALFQGLLKVLAGVNTNFTVTSKAGDGEYSELYLFKWTSLLIPPTTLLIINIVAVVVGISDAINNGYESWGPLFGKLFFALWVIVHLYPFLKGLIGKKDRLPTIILVWSILLASLLTLLWVRI
>vv_14730
-SLPRHLCHVQK-SSAIIHRFHALIHSTALIALIYYRASFSGHTPIIPWLLVFAGELVLSFIWLLEQAFRWRPVTRAVFPERLPE--DKQLPSIDVFICTVDPKKEPTLEVMNTVISAMALDYPPEKLHVYVSDDGGSSLTLYGMKEAWEFARLWVPFCRTHGIKTPCPKAYFSSLEDGDGSEIGTEFMAERRRVQIEYEKFKARLRTASKEGGIRN--------SSPTDHPAGVEVLMIVIGAD----QEMPLLVYVSREKRPSHPHHFKAGALNVLLRVSGLISNSPYILILDCDMYCNDPTSAQKAMCFHLDPKISPTLAFVQFPQRFHNISKNDIYDSGVRSAFSILLEGLDGLQGPILCGTCFYIKRVAFYGSFIQDD-----------IDILKLRESFGPSNEFIRSLGQNYSKDGNSLSTIQLQETQLLASCSYENQTKWGKEARFLYQSVVEDYLTGFIMHCRGWTSVYCNPSKPQFLGSGVTNMNDMLVQGTRWSSGLFDVAISKFSPLIY-LRMSILESFCYAYLAYFPLYFISVWCFGIIPQLCLLNGIPLYPKVSDSFFMIFAFIFVSSLSKHLYEVLFTGGSFQTWMNEQRNWMIKSVTCHLYGSMDAIMKKIGMREASFLTTNKVVDNEQEKLYQFRSTAILAPVVILVISNMAAFMVGLARVIAA--GNWDKMFVQVVLSFYILIMSYPIVEGMILRKGRVPPSITLLSTVLAMVLLTLGSTA
>vv_14733
-----------------------------------------------------------------------------------------------------------------------------------------------------------------------------------------------------------------------------------------------------------MPILVYVSREKRPSHPHHFKAGALNVLLRVSSMISNSPYILVLDCDMYCNDPASVRQAMCCHLDPILSPSLAFVQFPQRFHNISSNDIYDSQMRSAFSTLWEGMDGLDGPVLSGTGFYMKRVALYGTSIQGD-----------TSLTELRQTFGYSDEFIKSLSPKYSNGG-DSVSVILKEARLLASCQFENQTKWGEEAS---GCLVPYVVTGYTLHCKGWTSVFCVPSRPQFVGSSVTNLNDLLVQGTRWSSGLVDVGISKFCPFIY-LKTSFLENICYSELSFFPFYFLPVWCFGTIPQLCLFHGVPLYPEVSNSFFGVFPFIFLSACSKHLLEVILAGGSIQTWSNEQRIWMIKSVTSHLYGSLDAIMKRISMRKASFLPTNKVVDSDHVKLYQFRSTTVLASMVTLVVLNMVAFMAGLARAIVF--GNWEKMLIQVLLSLYILIMSYPVIEGMILRKGRIPYSVTLLSIVFAMVFLTLGSVV
>vv_14734
MSLPLHLCTLHT-SATIINRSHAFFHSMALLALLYYRASSTAPSHLLTWLLVFASELFLSFLWLLSQAYQWRPVTRTVFPETFPE--DRELGAIDVFICTADPKKEPPVKVMNTVLSAMALDYPPEKVVVYLSDDGGSSLTLNAIREAWRFARLWIPFCKAYGIRTRCPEAYFSKEEE------DDQFVEEREKIKMSYAYLYIWFQLIDMNFLMWW--------ITSCLRSVWWRVELDNTVNESAG-HNIPLLVYVSREKRPSHPHHFKAGALNTLLRVSGIISNAPHVLVLDCDFFCNDPSSARQAMCFHLDSKISCSLAFVQFPQKFHNFSMNDIYDGRLRSVFEMKCPGMDGHQGPMLSGTCFYIKRAALYGNVGEVK------------DPLQLKQYFGPSNGLIKSLGQSYIEDG-SFSTRLQQETQFLASCSYEEHTKWGEEIGFLYNSVLEDYFTGFILHCKGWNSIYYSPPRPAFLGTATSNLNDTLVQGRRWYCGLLQVTFSRFCPPIY-LRMSFLESMCYAHLALNPFSSFCLWCLATIPQLCLLNGIPIYPKASDSWFVIFSFVFFSSLLKHLKDVHSTGGSVQTWWNEERIWMMKSITSHFYGSLDGILKSVGMGEASFTPTNKAIQDDQVKLYQFRSTVLLAPLVTLVIFNMISLVGGVGRVMVA--GCCDKLLGQIFLSFFIVAVNYPVIEGMILRKGRIPPSVALLSLALSMLFLISGSMV
>vv_19270
MRQPLSRKVSIPSSRINPYRMVIVLRLIILCIFLHYRITNPVPNAFALWLISVICEIWFAISWILDQFPKWLPVNRETYLDRLALRYDSQLAAVDIFVSTVDPLKEPPLVTANTVLSILAVDYPVDKVSCYVSDDGSAMLTFEALSETSEFARKWVPFSKKYNIEPRAPEWYFAQKIDYLKDKVQPSFVKDRRAMKREYEEFKIRVNALVAKAQ---QDGTPWPGNNTRDHPGMIQVFLGHSGGLDTEGNELPRLVYVSREKRPGFQHHKKAGAMNALVRVSAVLTNGPYLLNLDCDHYINNSKALREAMCFLMDPNLGKSVCYVQFPQRFDGIDKSDRYANRNTVFFDINLRGLDGIQGPVYVGTGCVFNRPALYGYEPPVKPKHKKPEKSLLMSQMSLEKRFGQSAVFVASTLMENGVPQSAAPEILLKEAIHVISCGYEDKTDWGNEIGWIYGSVTEDILTGFKMHARGWRSIYCMPQRPAFKGSAPINLSDRLNQVLRWALGSVEILLSRHCPIWYGGRLKWLERFAYVNTTIYPVTAIPLLAYCTLPAVCLLTGKFIIPQISNFASIWFISLFLSIFATGILEMRWSGVGIDEWWRNEQFWVIGGVSAHLFAVCQGLLKVLAGIDTNFTVTSKASEGDFAELYMFKWTTLLIPPTTLLIINLVGVVAGISYAINSGYQSWGPLFGKLFFAFWVIIHLYPFLKGLMGRQNRTPTIVVVWSILLASIFSLLWVRI
>vv_19528
MPIPLYEKIPQKNT---LHRALDLTIFFLLLSLLAYRLLSLKNNGFT-WLLAFLCESWFTFIWILNVSTKWNPVSYKTYPERLLQRV-DELPPVDMFVTTADPMLEPPIITVNTVLSLLAVDYPANKLSCYVSDDGASPLTFYALLEASKFAKLWVPFCKKYGIQTRAPFRYISRELLPSH-DNSTEFLQEYRKIMGEYEELRRRIEDATLKSISYEADFVAFSNIKKGSHPTIIKVILENKESRSD---GLPHLVYVSREKDPKHPHHYKAGAMNVLTRVSGAMTNAPFMLNVDCDMYANNPLIFHHAMCLLLGSKNEQDCGFVQSPQCFYDGLKDDPFGNQLVVLYKYLGSGIAGLQGPTYSGTGCFHRRKVIYGLWPDGRMEIK--GRSGMQSIYLIQKTFGNSKEFTTTAARLLISHCPYDLLNRVEAAQEVATCSYEYGTSWGTKIGWLYGTTTEDVLTGMRIHARGWKSTDCRPDPPAFLGCAPSGGPAALTQQKRWATGFLEILFSKNSPFIATAKLQFRQCLAYVWLISWALRSIPELCYLALPAYCIMAGSHFLPKVQEPAVLIPISLFVSYNFYNLFEYYGAGFSIRACWNNLRMGRITAVTAWLFGFFSVILKLLGLSETVFEVTKKDQDN-DAGRFTFDGSLIFVPATTLLLVHLMALFTALLGLFDH----IESRIGEIICSVWVVLCFSPFLEGLFGKKYGIPTSSISKSVALALLFLACTTTV
>vv_19530
MPISLHEKFPQKNT---FHRALDLTIFFLLLSLLAYRLLSLKNNGFT-WLLAFLCESWFTFIWILNVSTKWNPVSYKTYPERLLQRV-DELPPVDMFVTTADPMLEPPIITVNTVLSLLAVDYPANKLSCYVSDDGASPLTFYALLEASKFAKLWVPFCKKYGIQTRAPFRYFSRELLPSH-DNSTEFLQEYRKIMDEYEELRRRIEHATLKSISHEADFVAFSNIKKGSHPTIIKVILENKESRSD---GLPHLVYVSREKDPKHPHHYKAGAMNVLTRVSGAMTNAPFMLNVDCDMYANNPQIFHHAMCLLLGSKNEQDCGFVQSPQCFYDGLKDDPFGNQLVVLYKYLGSGIAGLQGPTYIGTGCFHRRKVIYGLWPDGRMEIK--GRSGMQSIYLIQKTFGNSKEFTKTAARILISHCPYDLLNRVEAAQEVATCSYEYGTSWGTKIGCLYGSTTEDVLTGMRIQARGWKSTDCRPDPPAFLGCAPSGGPAALTQQKRWATGLLEILFSKNSPFIATAKLQFRQCLAYLWFISWALRSIPELCYLALPAYCIMAGSHFLPKVQEPAVLIPISLFVSYNFYTLFEYYGAGFSIRACWNNLRMGRITAVTAWLFGFFSVILKLLGLSETVFEVTKKDQDK-DAGRFTFDGSLIFVPATTLLLVHLMAPCYSLCSIPFQ----ILCPTKHTLNAFYNVIELMSFLQSKFAKKYGIQTPTIIKVILLNMVILHCTYLL
>vv_19531
-------------------------------------------------------------------------------------------------------MLEPPIITVNTVLSLLAVDYPANKLSCYVSDDGASPLTFYALLEASKFSKLWVPFCKKYGIQTRAPFRYFSSELVSSN-DNSMEFLQEYRKMKERYEELRQKIEDATLKSMSYEAEFVAFSNVERENHPTIIKVILENKETRPD---GLPHLVYVSREKHPRHPHHYKAGAMNVLTRVSGVMTNAPFMLNVDCDMYAKTS------------------------------------------ILYKYVGSGIAGLQGPMYGGTGCFHRRKVIYGLWPEGRMEIK--GRR-KLTDERLEKTFGNSKEFTTTAARILISHCPYDLLNRVEAAQQVATCSYEYGTSWGTKIGWLYGTTAEDILTGMRIHAKGWRSTYCQRDPPAFLGCVPSGGPVSLTQRKRWATGLLEVQFSKNSPFIATAKLQFRQCLAYMWILSRGRRSIPELGYIALPAYCIMARSHFLPKVQEPAMFTDISL---YHLPLLHYWNTVGLGFQA------------------------------------------------------------------------------------------------------------------HAGI-T--------------------
>vv_19532
MPIPLYEKIPQKNT---LHRASDVTIFFLLLSLLAYRLLSLKNNGFT-WLLAFLCESWFTFIWILNLSSKWNPVSYKTYPERLLQRV-DELPPVDMFVTTADPMLEPPIITVNTVLSLLAVDYPANKLSCYVSDDGASPLTFFALLEASKFAKLWVPFCKKYGIQPRAPFRYFSRELLPSH-DNSMEFLQEYRKIKEEYEELRRRIEDATVKSISYEADFVAFSNIKKGSHPTIIKVILENKESRSD---GLPHLVYVSREKHPKHPHHYKAGAMNVLTRVSGAMTNAPFMLNVDCDMYANNPQIFHHSMCLLLGSKNEQDCGFVQTPQSFYDGLKDDPFGNQFGVLYKYVVSGIAGLQGPNYSGTGCFHRRKVIYGLWPDGRMEFK--GRIGMQSIYLLEKTFGNSKEFTKTAARILISDCPYDLSNRVEAAHQIASCSYEYGTNWGTKIGWLYGTTTEDILTGMRIHARGWKSTDCRPDPPAFLGCAPSGGPAALIQQKRWATGLLEVLFSKNSPFIVTAKLQFRQCLAYMWIISWGLRPIPELCYLALPAYCIMAGSHFLPNVQDPAVLIPISLFVSYNFHTLLEYWGAGYSIRACWNNLRMWRITAVTSWLFGFLSVILKLLGLSETVFEVTKKDQDK-DSGRFTFDGSLIFVPATTLLLVHLMALVTALLGLFDL----IESRIGEIICSVWVVLCFSPFLKGLFGKKYGIPKSTICKSAALAFLFLACTITV
>vv_19533
--------------------------------------------------------------------------------------------------------------------------------------------------------------------------------------------------MKAIQAITLRKLKMQPKSPYHCDEEFVAFSDIERRNHPSIIKVILENKEGLVD---GLPHLIYVSREMCPKHPHHYKAGALNVLTRVSGAMTNAPFILNVDCDMYANNSQIVFHAMCLLLGCKNGQDFAFAQSPQIFHDGLKDDPLGNQLVATQKYLGEGISGLQGPYYSGTGCFHRRKFLYGLWPDGCMETG--GRS---PNCGLRQSFGHSKEFSKTVERILKADCPYDLSSSAEAANQVADCGYECGTSWGTKNGWIYGYTSEDVLTGLKIHARGWRSAECKPDPPAFLGCSPSGGPASLTQQKRWVTGLLEILFSKNNPFIATAKLQFRQCLAYMYILSWGLRLIPELCYTALPAYCIIANSHFLPK----HLWLQISLFAIYNLHSLLEYCRIGLSIRTWWNNQRMGRIITMTAWFFGFLNVILKLLGLFEAVFEVTQKNQ----SGRFTFNESPIFVPATTLVLVHLVAMVKALLNLTHG----HESRIGEVICNVWVLLCFLPFLKGLFKKKYGIPSSTICKS---AAVFVHLCKRV
>vv_19537
MSIPLYEKIPQKNT---LHRALDLTIFFLLLSLLAYRLLSLKNNGLT-WLVAFLCESWFTFLWVLNLSSKWNPVSYKTYPERLLQ-V-DELPPVDMFVTTADPILEPPIITVNTVLSLLAVDYPANKLSCYVSDDGASPLTFYALLEASKFAKLWVPFCKKYGIQTRAPFRYFSSELVSSH-DNSMDFLKEYRKIKEGYQELGRKIEDAALKSMPYEAEFVAFSNVERRNHPTIIKVILENKESSSD---GLPHLVYVSREKHPKHPHHYKAGAMNVLTRVSGAMTNAPFMLNVDCDMYANNPQIFHHAMCLLLGSKSEQDCGFVQSPQMFYDVVKDDPLGNQMVVLFKYVGSGIAGLQGPLYSGTGCFHRRKVIYGSWPDGRMEIK--GRNGKLTDERLEKTFGNSKEFTKTAARILISDCPYDLSNRVEAAYQIASCSYEYGTSWGTKIGWLYGTTTEDILTGMRIHARGWKSTDCRPDPPAFLGCAPSDGPAALTQQKRWATGLLEVLFSKNSPPIATAKLQFRQCLAYMWIISWGLRPIPELCYLALPAYCIMAGSHFLPKVHEPAVLIPISLFVSYKFHTLFEYYGAGFSIRACLNNLMMGRIITVTSWLFGFLSVILKLLGLLETVFEVTKKDLDK-DAGGFTFDGSLIFVPATTLLLVHLMALVTALLGLFDH----IESRIGEIICSVWVVLCFSPFLKGLFGKKYGIPTSTICKSAALALLFLACTITV
>vv_19539
MPISLYEKLPQKNT---VQRVLDVTIFVLLLTLLAYRILSLKSNGFS-WFFALLCESWFTFVWVVILSSKWNPVVYRTYPERLLFWI-DELPPVDMFVTTADPTLEPPIITVNTVLSLLAFDYPANKLACYVSDDGCSPLTFYALLEASKFAKLWVPFCKKYGIHTRAPFRYFYDEEESPH-DNSTEFIREYTKMKDEYEVLRRKIEDATEKSIPCDEEFVAFSDIERRNHPSIIKVILENKEGLVD---GLPHLIYVSREKCPKYPHHYKAGALNVLTRVSGAMTNAPFILNVDCDMYANNSQIVFHAMCLLLGCKKGQDFAFAQSPQIFYDGLKDDPLGNQLVATQKYIGEGISGLQGPYYSGTGCFHRRKVLYGLWPDGCMETG--GRS---PNCGLRQSFGHSREFSKTVERILKADCPYDLSSSAEAANQVADCGYECGTSWGTKIGWIYGSTSEDVLTGLKIHARGWRSAECKPDPPAFLGCAPSGGPASLTQQKRWVTGLLEILFSKNNPFIATAKLQFRQCLAYMYILSWGLRWIPELCYIALPAYCIIANSHFLPKVEEPAFLILAALFAIYNLHSLLEYCRIGLSIRTWWNNQRMGRIITMTAWFFGFLNVILKLLGLFEAVFEVTQKNQHK-DAGRFTFNESPIFVPATTLVLVHLVAMVKALLNLTHG----HESRIGEVICNVWVLLCFLPFLKGLFKKKYGIPSSTICKSAALAAVFVHLCERV
>vv_21386
MRRPLTRKVNVSAAIISPYRLLVLLRLVALGFFLTWRIRHPNRDAMWLWGMSITCELWFALSWILDQLPKLCPINRVTDLSVLKDRFESDLPGIDVFVSTADPEKEPPLVTANTILSILAVDYPVEKLACYLSDDGGSLLTFEALAETASFARTWVPFCRKHGIEPRNPEAYFGQKRDFLKNKVRLDFVRERRRVKREYDEFKVRINSLPESIRRRSADGSHWPGHSRGDHAGIIQAMLAPPNAEPVFGIRLPMLVYVSREKRPGYDHNKKAGAMNALVRTSAIMSNGPFILNLDCDHYIYNSLALREGMCFMLD-RGGDRICYVQFPQRFEGIDPNDRYANHNTVFFDVSMRALDGLQGPMYVGTGCVFRRIALYGFSPPRATEHHGW-----------------------------AVPREPLDAATVAEAISVISCFYEDKTEWGKRVGWIYGSVTEDVVTGYRMHNRGWRSVYCVTKRDAFRGTAPINLTDRLHQVLRWATGSVEIFFSRNNALFASRRMKFLQRVAYFNVGMYPFTSLFLIVYCFLPAVSLFTGQFIVQTLSVTFLVFLLMITLTLCFLAILEIKWSGITLHDWWRNEQFWLIGGTSAHPAAVMQGLLKVIAGVDISFTLTSKSADDEFAELYVVKWSFLMVPPITIMMINMIAIAVGVARTLYSTFPQWSKLVGGVFFSFWVLCHLYPFAKGLMGRRRRVPTIVFVWSGLLSIIISLLWVYI
>vv_21531
M--------------IYPYRVSVIFRLVILAFFLRYRLTHPVHNAYGLWLASVFCEVWFSVSWILDQLPKWQPVNRQTFPERLCMRYNSGLASVDVFVSTADPLKESPIVISNTILSILSVDYPAEKVSCYVSDEGAARLTLETLSLTCDFARKWVPFCKKFQIEPPSPESYFSQKVDHLKYNPYPTFSKERRLMKRRYEDFKAQINGLITKFQ---KDGTPWPGNDIKNHLGMMQIIMGRGGPHGSDTRALPQVVYVSREKRPGFHHNNKAGAMNALVRVSALLTNGTYILNLDSDHYINNSRTFLEAMCFLMDPS-NQKICFVQFPQRFEGVDANDRYGSHNTIFYDINLKGFDGIQGPFYLGTGCFLYRKALCGYDPSFEQKILNTEREFPSSFQSMEMCFGQAPLLIASNFVDDIFSSYATIEEILRAAIHVISCDYEDKTAWGIEVGWIYGSQTGDVLTGLKMHARGWRSVYCMPVRAAFRGSAPINLSDRLTQVLFWATSSIEILFSRHCPIWYGGGLKLLERVAYINAVIYPIFSVPLLIYCALPAICHLSGKSIISPITYEANIWFMLVVLSIFAHGFLELRWSGVSLQERWRNQQFWVIAGVSSHFFAIFQGLFKVMLGLNTRSSTLMKTHEDSAIEFYKFKWTSLLILPTTLILINLWAVVAMIFSIVVHGYGSFGPLFAKLFFSFCVIVHLYPFLKGLLVRKHNIPTVVILWSLILATLFCLLWVRL
>vv_21774
MRQPLWRKVPIASSKISPYRIVIVLRLVILAFFFRFRILTPAYDAFPLWLISVICEIWFAFSWILDQFPKWQPINRETYLERLSMRFENRLSPVDVFVSTVDPLKEPPIITANTVLSILSLDYPVEKVSCYVSDDGASMLLFDSLAETAEFARRWVPFCKKHSIEPRAPEFYFSQKIDYLKDKVDPSFVKERRAMKREYEEFKVRINALVAKAQ---QDGTPWPGNITRDHPGMIQVYLGSEGALDVEGKELPRLVYVSREKRPGYQHHKKAGAMNALIRVSAVLTNAPFMLNLDCDHYINNSKAAREAMCFLMDPQLGKKLCYVQFPQRFDGIDLHDRYANRNVVFFDINMKGLDGIQGPVYVGTGCVFNRQALYGYDPPSKSKKKVEEKSSLMSQKNFEKRFGQSPVFITSTLMEDGLPEGTNSTALIKEAIHVISCGYEEKTEWGKEIGWIYGSVTEDILTGFKMHCRGWKSVYCMPKRAAFKGSAPINLSDRLHQVLRWALGSVEIFLSRHCPLWYGGKLKWLERLAYINTIVYPFTSIPLLAYCTIPAVCLLTGKFIIPTLTNFASVWFMALFLSIIVTGVLELRWSGVSIQDWWRNEQFWVIGGVSAHLFAVFQGLLKVLAGVDTNFTVTSKAADAEFGDLYLFKWTTLLIPPTTLIILNMVGVVAGVSDAINNGYGSWGPLFGKLFFAFWVIVHLYPFLKGLMGRQNRTPTIVVLWSILLASIFSLVWVRI
>vv_22004
MRQPLSRKVSIPSSRINPYRMVIILRLIILSIFLHYRITNPVNDAYPLWLLSVICEIWFAMSWILDQFPKWLPVNRETYLDRLALRYDSQLAAVDIFVSTVDPLKEPPLVTANTVLSILAVDYPVDKVSCYVSDDGAAMLTFEALSETSEFARKWVPFCKKYSIEPRAPEWYFALKIDYLKDKVQPSFVKDRRAMKREYEEFKVRVNGLVAKAQ---QDGTPWPGNNTRDHPGMIQVFLGQSGGLDTEGNELPRLVYVSREKRPGFQHHKKAGAMNALVRVSAVLTNGPFLLNLDCDHYINNSKALREAMCFLMDPNLGKSVCYVQFPQRFDGIDRNDRYANRNTVFFDINLRGLDGIQGPVYVGTGCVFNRTALYGYEPPIKPKHKKPEKSLLMSQMSLEKRFGQSAVFVASTLMENGVPQSAAPETLLKEAIHVISCGYEDKSEWGREIGWIYGSVTEDILTGFKMHARGWRSIYCMPKRPAFKGSAPINLSDRLNQVLRWALGSVEILFSRHCPIWYGGRLKWLERFAYVNTTIYPITAIPLLVYCTLPAVCLLTGKFIIPQISNIASIWFISLFLSIFATGILEMRWSGVGIDEWWRNEQFWVIGGVSAHLFAVFQGLLKVLAGIDTNFTVTSKASDGDFAELYMFKWTTLLIPPTTLLIINLVGVVAGISYAINSGYQSWGPLFGKLFFAFWVIVHLYPFLKGLMGRQNRTPTIVVVWSILLASIFSLLWVRI
>vv_2337
MRQPLSRKLPISSSQINPYRMIIIIRLVVLGFFFHYRVMHPVNDAYALWLVSVICEVWFALSWILDQFPKWLPIDRETYLDRLSLRYESQLSPVDIFVSTVDPLKEPPLVTANTVLSILAVDYPVDKVSCYVSDDGAAMLTFEALSETSEFARKWVPFCKKFNIEPRAPEFYFAQKIDYLKDKVLPSFVKERRAMKREYEEFKVRINALVAKAQ---QDGTPWPGNNIRDHPGMIQVFLGQSGGHDTDGNELPRLVYVSREKRPGFNHHKKAGAMNALVRVSAVLTNAPYLLNLDCDHYINNSKALRESMCFMMDPLLGKRVCYVQFPQRFDGIDKNDRYANRNTVFFDINMKGLDGIQGPIYVGTGCVFRRQALYGYDAPKTKKPPTRENVALMSEQKLEKKFGQSPVFVASTLLENGTLKSASPASLLKEAIHVISCGYEDKTEWGKEVGWIYGSVTEDILTGFKMHCHGWRSIYCIPSRPAFKGSAPINLSDRLHQVLRWALGSIEIFLSRHCPLWYGGGLKWLERLSYINATVYPWTSIPLLAYCTLPAVCLLTGKFITPELSNVASLWFLSLFICIFATGILEMRWSGVGIDEWWRNEQFWVIGGVSAHLFAVFQGLLKVLAGVDTNFTVTSKAGDVEFSELYAFKWTTLLIPPTTLLIINLIGVVAGISNAINNGYESWGPLFGKLFFAFWVIVHLYPFLKGLLGRQNRTPTIIIVWSILLASIFSLLWVRI
>vv_24010
MWKPLTRKLQVPAGILSPYRLLVLIRLIGLLLFIVWRIRNPNRDAMWLWGLSTVCETWFAFSWLLDQLPKLNPINRSTDLAALHDKFESDLPGVDVFVSTADPEKEPPLVTANTILSILAVDYPVEKLSCYISDDGAAILTFEAMAEAVNFAEVWVPFCRKHNIEPRNPDSYFSLKSDPTKNKKRPDFVKDRRWIKREYDEFKVRINGLPEAIRRR-ADGTHWPGHFKSDHAGILQVMSKVPSPDPVMGIRIPMFAYVSREKRPGYDHNKKAGAMNAMVRASAILSNGPFILNLDCDHYVYNSMAVREGMCFMMD-RGGDRICYIQFPQRFEGIDPSDRYANHNTVFFDGNMRALDGLQGPVYVGTGCMFRRYALYGFHPPRANEYSGIDGE-LEP----------------------LIPRPPLDAPTVAEAVAVISCWYEDNTEWGDRIGWIYGSVTEDVVTGYRMHNRGWRSVYCITKRDAFRGTAPINLTDRLHQVLRWATGSVEIFFSRNNVLLASRRLKFLQRVAYLNVGIYPFTSIFLVVYCFLPALSLLTGQFIVQSLNTAFLSYLLTITITLALLALLEVKWSGIGLEEWWRNEQFWVIGGSSAHLAAVLQGLLKVLAGIEIHFTLTSKSAEDIFADLYVIKWTSLFIMPLTIMVVNIVALVIGISRTVYSVLPQWNKLVGGSFFSFWVLSHMYPFAKGLMGRRGRMPTIVYVWTGLISITVSLLWISV
>vv_24446
MRQPLSRKIPIPSSKINPYRIIIILRLVILGFFFHYRILHPVNDAYALWLTSVICEIWFAVSWILDQFPKWYPIERETYLDRLSLRYESELADIDIFVSTVDPMKEPPLITANTVLSILAVDYPVEKVACYVSDDGAAMLTFEALSETSEFARRWVPFCKKFSIEPRAPEWYFAQKVDYLKDKVHPEFVRERRAMKREYEEFKIRINALVSMAQ---QDGTPWPGNNVRDHPGMIQVFLGHNGVRDVEGNELPRLVYVSREKRPGFDHHKKAGAMNALMRVSAIISNAPYLLNVDCDHYINNSKALREAMCFMMDPTSGKKICYVQFPQRFDGIDRNDRYSNRNVVFFDINMKGLDGIQGPIYVGTGCVFRRQALYGYDAPVNKKPPGKDRSLLMPQVKFEKKFGQSPVFIASTLLEEGVPKGATTASLLKEAIHVISCGYEDKTEWGKEVGWIYGSVTEDILTGFKMQCHGWRSVYCIPKRPAFKGSAPINLSDRLHQVLRWALGSVEIFFSRYCPIWYGGGLKWLERFSYINSVVYPWTSIPLIAYCTLPAFCLLTGKFIVPEISNYASIIFMALFISIAATGVLEMQWGRVAIDDWWRNEQFWVIGGASSHLFALFQGLLKVLAGVNTNFTVTSKGGDGEFSELYLFKWTSLLIPPLTLLILNIIGVMVGISDAINNGYEEWGPLFGKLFFALWVIVHLYPFLKGLMGKQDRLPTIIVVWSILLASIFSLLWVRV
>vv_25209
MRQPLSRVVPIPSSHLTPYRVVIILRLIILGFFLQYRTTHPVKDAYPLWLTSVICEIWFALSWLLDQFPKWYPINRETFLERLALRYDSQLAPIDVFVSTVDPLKEPPLVTANTVLSILAVDYPVDKVSCYVSDDGSAMLTFEALSETSEFARKWVPFCKKHNIEPRAPEFYFAQKIDYLKDKIQPSFVKERRAMKREYEEFKIRINALVAKAQ---QDGTPWPGNNPRDHPGMIQVFLGHSGGLDTDGNELPRLVYVSREKRPGFQHHKKAGAMNALIRVSAVLTNGAYLLNVDCDHYFNNSKALKEAMCFMMDPAFGKKTCYVQFPQRFDGIDLHDRYANRNIVFFDINLKGLDGVQGPVYVGTGCCFNRQALYGYDPVLTEADLEPEKKA---------------------------------------------------------------------------------------------------------------------------------------------------------------------------------------------------------------------------------------------------------------------------------------------------------------------------------------------------------
>vv_25829
-YAPLFETRRAK--GRFLYRMFAASMFLGICLIWAYRVIH--EDGRWGWIGLLLAELWFGLYWLVTQASRWNPIYRSTFKDRLSQRYEKDLPAVDIFVCTADPVIEPPIMVVNTVLSVMAYDYPQEKLGVYLSDDAGSELTFYALLEASHFSKHWIPYCKKFKIEPRSPAVYFSLTSHLHDA----DQAKELELIQKLYEEMKDRIETATKLGRIPEQKFSQWD-SSRHDHDTILQILIDGRDPNDVEGSKLPTLVYLAREKRPKHPHNFKAGAMNALIRVSSKISNGAIILNVDCDMYSNNSHSIRDALCFFMDEEKGQEIAFVQYPQNFQNITKNELYSSSLRVISEVEFHGLDGYGGPMYIGTGCFHRRDTLCGRKFSKD------------------YRNEWKR----ESIKTE-----ESAHELQESLKNLASCRYEGDTQWGNEMGLKYGCPVEDVITGLSIQCLGWKSVYLNPAQKAFLGVAPTTLEQTLVQHKRWSEGDLQILLSKYSPAWY-GRISPGLILGYCTYCLWPLNSLATLSYCIVPSLYLLHGIPLFPQVSSPWFLPFAYVILAKYSGSLAEFLWSGGTLLGWWNDQRIWLFKRTTSYLFAFMDTILRLLGFSETSFILTAKVADEDVSQRYEFGSSPMFTILATLAMLNLFCVVGVVKKVGLD----YKTMALQILLAVVLLLINGPLYQGLFLRNGKMPWSLTVKSVLLALVACACSTYF
>vv_25832
-VQPLFATKQLK--GRVAYRCFASTIFVGICLILVYRLKHE--HGRWAWIGLFMAELWFGFYWIITQSVRWNVIHR-IYHYSCGFRYGEKLPGVDIFVCTADPTLEPPTLVVNTVLSAMAYNYPTDKLSVYLSDDGGSELTFYALLEASHFSKHWIPFCKKFKVEPRSPQGYFVQHNDSQDI----TYAHEWLAIKKLYEEVKNRIESAVEVGSIPKHKFSEWD-ITKKDHQSIVQILIDGRDTNDSDGNRLPTLVYIAREKRPQVHHNFKAGSMNALTRVSSEMSNGPIILNLDCDMYSNDPDAIMDALCFFLDEEKGHRVSYVQYPQHYNNVHKSNIYSCSNMVVNKIELAGLDGYGGALYCGTGCFHRRESLCGRRYSED------------------FKAEWST---RTWKNAE-----RTVQELEEASKVLANCSYEKD---GFDVWV------------FSGRCHHW------------VGNSMQGLGTSLL------------------------------------------------------------------------------------------------------------------------------------------------------------------------------------------------------------------------------------------------
>vv_27852
MAQPLSTVVPLPRNKLTPYRGVIIMRLIILALFFHYRITNPVDSAYGLWLTSIICEIWFAVSWVLDQFPKWTPINRETFIDRLSARYESELAAVDFFVSTVDPLKEPPLITANTVLSILAVDYPVDKVSCYVSDDGSAMLSFESLVETADFARKWVPFCKKFSIEPRAPEFYFSQKIDYLKDKIQPSFVKERRAMKRDYEEFKVRVNALVAKAQ---QDGTAWPGNNPRDHPGMIQVFLGHSGAHDIEGNELPRLVYVSREKRPGYQHHKKAGAENALVRVSAVLTNAPFILNLDCDHYVNNSKAVREAMCFLMDPLVGQDVCYVQFPQRFDGIDRSDRYANRNTVFFDVNMKGLDGIQGPVYVGTGCVFNRQALYGYGPPNLPNLPKAERSLLISQMSFEKTFGLSSVFIESTLMENGVPESANSPILIKEAIHVISCGYEEKTEWGKEIGWIYGSVTEDILTGFKMHCRGWRSLYCMPLRPAFKGSAPINLSDRLHQVLRWALGSVEIFLSRHCPLWYGGRLKWLQRMAYINTIVYPFTSLPLIAYCSLPAICLLTGKFIIPTLSNLASVWFLGLFISIILTSVLELRWSGVSIEDLWRNEQFWVIGGVSAHLFAVFQGFLKMVAGLDTNFTVTAKAADGEFGELYMIKWTTLLIPPTTLLIINLVGVVAGFSDALNSGYEAWGPLFGKVFFAFWVILHLYPFLKGLMGRQNRTPTIVVLWSVLLASVFSLVWVKI
>vv_28266
MWKPLSRKMPVPAAILSPYRLLIAVRFVVLGFFLTWRLRHKNEDAIWLWFMSVICELWFGFSWILDQVPKLCPVNRSTDLQALWDKFDSDLPAVDMFVSTADPEKEPPLVTANTILSILAVDYPVEKIACYISDDGGALLTFEAMAEACSFADLWVPFCRKHDIEPRNPESYFSIKGDPTKNKSRSDFVKDRRKIKREYDEFKVRINGLPDSIRRRS--------HAKGDHAGILQVMLKPPSSDVLMGIRLPMFVYMSREKRQGYDHNKKAGAMNALVRCSAILSNGPFILNLDCDHYIYNCKAVREGMCFMMD-RGGESICYIQFPQRFEGIDPSDRYANNNT--------------GPVYVGTGCMFRRFALYGFDPPDPDKA---DSD-LDV-NLLPKRFGNSTLLAESIPIAERQPREPLDASAVAEAVSVISCWYEDKTEWGDRVGWIYGSVTEDVVTGYRMHNRGWHSVYCITKRDAFRGSAPINLTDRLHQVLRWATGSVEIFFSRNNAFLASRKLKFLQRLAYLNVGIYPFTSMFLVVYCFLPALSLLSGHFIVQTLNIAFLLYLLTISICLILLAILEVKWSGVGLEDWWRNEQFWLISGTSAHLAAVVQGLLKVIAGIEISFTLTSKSSEDIYAELYLVKWTSLMIPPIVIGMMNILAIAVAFSRTIYSAIPQWSKFIGGAFFSFWVLAHLYPFAKGLMGRRGKTPTIVFVWSGLIAITLSLLWISI
>vv_28279
MRQPLSRKLPVPSSQINPYRMIIIIRLVVLGFFFHYRVMHPVNDAYALWLVSVICEIWFAISWILDQFPKWLPIDRETYLDRLSLRYDSQLSSVDIFVSTVDPLKEPPLVTANTVLSILAVDYPVDKVSCYVSDDGAAMLTFEALSETSEFARKWVPFCKKFNIEPRAPEFYFAQKIDYLQDKVLTSFVKDRRAMKREYEEFKVRINALVAKAQ---QDGTPWPGNNVRDHPGMIQVFLGQSGGHDTEGNELPRLVYVSREKRPGFNHHKKAGAMNALVRVSAVLTNAPYLLNLDCDHYFNNSKALKEAMCFMMDPLLGKKVCYVQFPQRFDGIDRHDRYANRNIVFFDINMKGLDGIQGPIYVGTGCVFRRQAFYGNDAPKTKKPPTREKSTMLSETKLEKKFGQSPVFVASTLLEDGTLKIASPASLLKEAIHVISCGYEDKTDWGKEVGWIYGSVTEDILTGFKMHCHGWRSIYCIPDRPAFKGSAPINLSDRLHQVLRWALGSVEIFLSRHCPLWYGGGLKWLERLSYINATVYPWTSIPLVAYCTLPAVCLLTGKFITPELSNVASLWFLSLFICIFATSILEMRWSGVGIDDWWRNEQFWVIGGVSAHLFAVFQGLLKVLAGIDTDFTVTSKAGDEDFSELYAFKWTTLLIPPTTLLIINLIGVVAGVSNAINNGYESWGPLFGKLFFAFWVIVHLYPFLKGLLGRQNRTPTIIIVWSILLASIFSLLWVRV
>vv_4670
MRPPLHTQLLMP--RAGINRAFALLYSCAILALLYHHFID-SMVP----IFLLLADSILAFMWVTAQAFRMYPTHRQVFIEHLEHYVESDYPGLDVFICTADPYKEPPMGVVNTALSVMAYDYPIEKLSVYVSDDGGSKFTLFAFMEAARFAAHWLPYCRKNKVVERCPKAHFGSS--------NPSRFPETDQIKTMYESMRVRVENVIKRGSISHSELSRWT-FTPQNHPPVVQVLLEYGKDNDATGHGMPNLVYISREKNTDSPHNFKAGALNVLLRVSAIMTNAPVILTLDSDMYSNDPQTPLRALCYLLDPSMDPKLGYIQFPQVFHGINKNDIYGGEMRHSFEVHMPGMDGLAGPFHAGSGGFFRRRVFYGCPS---------------ETPEMN-----QGRQVSHSIKSR---------EVLAMAHHVAGCKYENQTKWGRKMGFRYGTLVEDLYTSCLMQCEGWKSIYCNPKRPAFLGESPINLHDFLNQTMRWSVGLLEVAFSRYSPITF-RSISLLSGLCFAHYTFWAIWGIPFTIYAFLPQLALLNSASIFPKISDPWFLLYVVLFLGAYGQDYLEFLLSGRPTQRWWNHQRAWIMRGLSSFTFGLVEYLLKYVGISTFGFNVTSKVVEEEQSKRYQFGPSPIFLPLTTAAIINLVAFLSGFAKACRQ----LEDVFLQMFLAGFAVVNCWPVYEAMAWRQGKLPLKITVISVVLAWALYSASSMA
>vv_4672
MGLPLHTRALMR--RTPANRVFAVVYLCVILALLYHHFIA-SILS----LLILLADAVLAFMWVTSLAFRMCPTERQVFIEHLEHYAESEYPALDVFICTADPFKEPPIDVVNTALSVMAYDYPIEKLSVYVSDDGGSQLTLFAFMEAARFATHWLPYCKINKIVERCPEAYFASN---------PSWFPETDQIKSMYERMRDRVENVVKRGSISNIEFSRWT-FTPQNHPPVIQVLLERGKDKDITGHDMPNLVYISREKRMDSPHHFKAGALNVLLRVSATMTNAPVILTLDGDMYSNDPQTPLRVLCYLLDPSMDPKLGYVQFPQIFHGINKSDIYDGELRHVYQVQLSGMDGLAGPQLVGSGSFFRRKIFFGGPS---------------ETPEMN-----QDQLTSKSIRSK---------EVLAMAHHVAGCNFGNQTKWGTKMGFRYGSLVEDLHTSYQLQCEGWKSINCKPKRPAFLGNSPLNLHDSLNQTTRWSVGLLEVVFCKHNPIIY-RFINLLSGLGFAYYAFWPFWSVPLTIYAFLPQLALLNSTSIFPKA-YPWFFVNVFLFLGAYGQDYLEFILSGGTTLRWWNNQRMWMMRGLSSFPFGWIEYFLKSMGISTFGFNVTSKVVQEEQSKRYKFGASPLFLPLTTAAIINLASFLKGIALVFKQ----LEDLLLQMLLAGFGIVNCWPIYEAMVLREGKLPVKITLISIVLAWALY------
>vv_4673
MGLPLHTRVLMP--RTWANRVFACVYLCAILALLYHHLIA-SMVP----LFILLADAVLAFMWATSQAFRMCPTERRVFIEHLQHYVQSDYPGLDVFICTADPYKEPPMCVVNTALSVMAYDYPPEKLSVYVSDDGGSQLTLFAFIEAARFATHWLPYCRKNKILERCPEAYFRSS---------PSWSPETAQIKMMYERMRARVENVVKRGSILPSEFSRWA-FTPRDHPAVVQVLLEADRDKDITGLTMPNLVYASREKNMNLPHHFKAGALNVLLRVSATMTNAPILLTLDSDMYSNDSQTPLCALCFLLDPCIDSKLGFVQFPQMFYGINKNDTYGAESRQS-EIVLIGMDGLVGPTYIGTGCFFRRQVFLGGSS-----------------PQLN-----PDLLVSKSIKSE---------EVLALAHHVAGCNYENQTSWGSKMGFRYGSLVEDLYTGYRLHCEGWKSIFCNPKRPAFLGKAPINLNDMLNQTVRWCVGLLEVAFCEHSPITF-RSINLLTGLCYGHMALWPISSIPVTIYAFLPQLALLKCVSIFPEASDPWLFLRLFLFLGAYGQNCLEFMLSGGSIQ---------------SMMFGLVEYLLKTIGISTFGFSVTNKTVGEEQSKRYDFGSSPLLLPMTTAAIINCISFLWGIAQVFTQ----LEGILLQMFLAGFATVNCWPIYEAILMRGGKIPVKLTLISIILAWALYLTSSIA
>vv_4674
MFLPLHTRALLH--HTSANRVFAVVYLCAILALLYHHFLA-TVVS----LLFLLADAVLAFMWATAQAFRMCPTRRQVFIEHLQHVAESDYPALDVFICTADPYKEPPISVVNTALSVMAYDYPTEKLSVYVSDDGGSQLTLFAFMEAARFATHWLPYCRKNKILERCPEAYFESN--------PSSWFPEADQIKLMYEKMRVRVETAVKSGIISHLEFSRWT-FTSQNHPAVIQVLLECGKDEDVMGHTMPNLVYVSRGKGINLPHNFKAGALNALLRVSATMTNAPVILTLDSDMYSNDPQTPLRALCYLLDPSMDPKLAYVQFPQIFYGINKNDIYGGEARHTFQIHPTGMDGLKGPIYLGTGGFFRRKVFFGDPS---------------ETSELK-----QDHLGSKSIKSR---------VILASAHH-------SQSQWGTKMGFRYGSLVEDMYTSYMLQCEGWKSIFCHPKRPAFLGNSPTNFHDFLNQTRRWSIGLLEVAFCKYSPITY-RTINLLSGLCFAYYSFWPIWSIPITIYAFLPQLALLNYVSIFPKMSDPWFFVYIFCFLGTYGQDYLELILSGGTTQRWWNNQRVWMMRGLSSFSIGSVEYILKSIGISTFGFNVTSKAVEEEQSKRYKFGASPLFLPLTTAAIINLVSFLWGIAQIFRQ----IEDLLLQILLVGFAMVNCWPIYEAMVLREAKMPVKITLISIVLAWALYLASSIA
>vv_4675
MRPPLHTQRLMA--RAGINRAFALLYSCAILALLYHHFID-SMVP----IFLLLADSILAFMWVTAQAFRMYPTHRQVFIEHLEHYVESDYPGLDVFICTADPYKEPPMGVVNTALSVMAYDYPIEKLSVYVSDDGGSKFTLFAFMEAARFAAHWLPYCRKNKVVERCPKAHFGSS--------NPSRFPETDQIKTMYESMRVRVENVIKRGSISHSELSSWT-FTPQNHPPVVQVLLEYGKDNDATGHGMPNLVYISREKSTDSPHNFKAGALNVLLRVSATMTNAPVILTLDSDMYSNDPQTPLRALCYLLDPSMDPKLGYIQFPQVFHGINKNDIYGGEMRHVFEVHMPGMDGLAGPIHAGSGGFFRRRVFYGCPS---------------ETPEMN-----QGRQVSHSIKSR---------EVLAMAHHVAGCKYENQTKWGRKMGFRYGTLVEDLYTSCLLQCEGWKSIYCNPKRPAFLGKSPINLHDFLNQTMRWSVGLLEVAFSRYSPITF-QSISLLSGLCFAHYTFWAIWAIPVTIYAFLPQLALLNSASIFPKISDPWCWLYVVLFLGAYGQDYLEFVLSGGPTKRWWNHQRAWMMRGLSSFTFGLVEYLLKYIGISTFGFNVTSKVVEEEQSKRYQFGPSPVFLPLTTAAIINLVAFLSGIAQAGRQ----IEDVFLQLFLAGFAVVNCWPVYEAMAWRQGKLPLKITVISVVLAWALYSTSSMA
>vv_4677
MVPPLHTCVLKS--RTTANRLFAIVYSFAILSLLYRHCIA-SIVS----LLILLADAVLAFMWATSQAFRMCPVERRVFIENLEHYAESDYPRLDVFICTADPYKEPPMCVVNTALSVMAYDYPTEKLSVYVSDDGGSKLTLFAFMEAARFATHWLPYCKKNKIVERCPDAYFKSN---------NSWFPETDRIKMMYENMRVRVENVVQEGTISRSEFSRWT-FTPQNHPPVVQVLLECGKDEDVMGHTMPNLVYVSRGKGINLPQNFKAGALNALLRVSATMTNAPVILTLDSDMYSNDPQTPLRALCYLLDPSMDPKLAYVQFPQIFYGINKNDIYGGEARHTFQIHPTGMDGLKGPIYLGTGGFFRRKVFFGDPS---------------ETFELK-----QDHLGSKSIKSR---------VILASAHHVADCNFESQSQWGTKMGFRYGSLVEDMYTSYMLQCEGWKSIFCHPKRPAFLGNSPTNFHDFLNQTRRWSIGLLEVAFCKYSPITY-RTINLLSGLCFAYYSFWPIWSIPITIYAFLPQLALLNYVSIFPKMSDPWFFVYIFCFLGTYGQDYLELILSGGTTQRWWNNQRVWMMRGLSSFSIGSVEYILKSIGISTFGFNVTSKAVEEEQSKRYKFGASPLFLPLTTAAIINLVSFLWGIAQIFRQ----IEDLLLQILLVGFAMVNCWPIYEAMVLREAKMPVKIQILGFCYMWFFSLTRGRG
>vv_4678
MCLPLHTRALPH--HTSANRVFAVVYLCAILALLYHHFLA-TVVS----LLFLLADAVLAFMWATAQAFRMCPTQRQVFIEHLQHVAESDYPALDVFICTADPYKEPPISVVNTALSVMAYDYPTEKLSVYVSDDGGSQLTLFAFMGAARFATHWLPYCRKNKILERCPEAYFESN--------PSSWFPEADQIKLMYENMRVRVETAVKSGIISHLEFIRWT-FTSQNHPAVIQVLLECGKDEDVMGHTMPNLVYVSRGKSINLPHNFKAGALNALLRVSATMTNAPVILTLDSDMYSNDPQTPLRVLCYLLDPSMDPKLAYVQFPQIFYAINKNDIYGGEARHVFQTHPTGMDVLKGPIYLGTGGFFRRKVFFGDPS---------------ETFELK-----QDHLGSKSIKSR---------EILASAHHVADCNFESQSQWGTKMGFRYGSLVEDMYTSYMLQCEGWKSIFCHPKRPA-----------------------------------------------------------------FLPQLALL-----------------------------------------------------------------------------------KREQSKRYKFGSSPLFLPLTTAAIINLVSFLWGMVLIFKQ----LEGLYLQMLLA----VNCCRPYEAM-LREGKMPANITLISIVLAWALYLASSMA
>vv_4679
MRLPLHTQMLMP--RAGINRAFALLYSCAILALLYHHFID-SMVS----VFLLLADSVLAFMWVTAQAFRMYPTDRQVFVEHLEQYVESDYPGLDVFICTADPYKEPPMSVVNTALSVMAYDYPTEKLSVYVSDDGGSKLTLFAFMEAARFAAHWLPYCRKNKVVERCPKAHFGSS--------NPSRFPETDQIKMMYESMRVRVENVVKRGSISHSELSRWT-FTPQNHPPVVQVLLEHGKDKDVTGHGMPNLVYISREKSTDSPHRFKAGALNVLLRVSATMTNAPVILTLDSDMYSNDPQTPLRALCYLLDPSMDPKLGYVQFPQVFHGINKNDIYGGELSHVFEVHMPGMDGLAGPIHVGSGGFFRRRVFYGCPS---------------ETLEMN-----RDRQVSHSIKSR---------EVLAMAHHVAGCKYENQTEWGRKMGFRYGSLVEDLYTSCLLQCEGWKSIYCNPKRPAFLGESPINLHDFLNQTMRWSVGLLEVAFSRYSPITF-QSISLLSGLCFAHYTFWAIWAIPVTIYAFLPQLALLNSASIFPKISDPWCWLYVVLFLGAYGQDYLEFVLSGGPTQRWWNHQRAWMMRGLSSFTFGLVEYLLKYVGISTFGFNVTSKVVEEEQSKRYKFGPSPVFLPLTTAAIINLVAFLSGIAQAGRQ----IEDVFLQLFLAGFAVVNCWPVYEAMAWRQGEIALNIGILSTCLYRIVFKFFSVL
>vv_4680
MGLPLHTRALMR--RTPANRVFAVVYLCVILALLYHHFIA-SIVS----LLILLADAVLAFMWVTTLAFRMCPTERQIFIEHLEHYAESNYPGLDVFICTADPYKEPPIDVVNTALSVMAYDYPTEKLSVYVSDDGGSQLTLFAFMEAARFASHWLPYCKKNKIVERCPKAYFASN---------PSWFPETDQIKLMYEKMRVRVETAVKSGIISHLEFSRWT-FTSQNHPAVIQVLLECGKDEDVMGHTMPNLVYVSRGKSINLPHNFKAGALNALLRVSATMTNAPVILTLDSDMYSNDPRTPLRVLCYLLDPSMDPKLGYVQFPQIFHGINKSDIYGGELRHVFQVQMSGMDGLAGPQHVGSGGFFRRKIFFGGPS---------------ETPEMN-----QDQLTSKSIRSK---------EVLAMAHQVAGCNFENQTKWGTKMGFRYGSLVEDLYTSHQLQCEGWKSINCKPKRPAFLGNSPLNLHDLLNQTTRWSVGLLEIAFCKYSPIIY-RSINLLSGLGFAYYAFWPFWSIPLTIYAFLPQLALLNSASIFPQVSDLWFFIYVFLFLGAYGQDYLEFILSGGTTVRWWNNQRMWMMRGLSSFSFGWIEYFLKSNGISTFGFKVTSKVVQEEQSKRYKFGASPLFLPLTTAAIINLASFLRGIALVLKQ----LEDLLLQMLLAGFGMVNCWPIYEAMVLREGKLPVKITLISIVLAWALYLASSMA
>vv_4682
M-VPLHIRVPLS--RTSANRVFAFFYSLAILALLYHRCIA-TIVS----LLILMADAVLAFMWATSQAFRMCPVGRRVFIEHLEHYAESDYPRLDVFVCTSDPYKEPPMCAVNTALSVMSYDYPTEKLSVYVSDDGGSKLTLFAFMEAARFAALWLPYCKKNKIVERCPEAYFRSN---------LSWFPETDQIKMMYENMRDRVEKAVQKGSICYGEFSRWT-FTPQNHPPVIQVLLESSKDKDNASHTMPNLVYISRGKSTTLPHHFKAGALNVLLRVSGTMSNAPVILTLDTDMYSNDPQTPLRVLCYLLDPAMDPKLGYIQFPQIFHGINENDIYGGQLKLEFQIEASGMDGLVGSTYTGTGCFFRRGVFFGGPL---------------ETPELN-----QDHLVNKSINSK---------EVLAMAHHVADCNFEKQTKWGTEIGFRYGTLVEDFYTDYLLKCKGWKSIFCNPKRPAFLGNSPINLHSTLNQLMRWSVGLLEVAFCRYSPITF-KSINPLTGLCYAHYAFWPIWSIPITIYAFVPQIALLNCASIFPKASDPWFLLYIFLFLGAYGQECLEFMLAGETIQRWWNNQRMWTIRGLSSFIFGLVECLLKFIGISTFGFNVTSKVIEEEQRKRYNFGPSPLFLPMTTAAVINLVSFLWGIVQVFKQ----LEGLFTQMLLAGFAIVNCWPLYEAMVLREGKMPVKITLISITLAWALYLVSSIA
>vv_4685
-------------------------------------------------------------------------------------------------------------------------------------------------MEAARFATHWLPFCRKNKILE---------G--------PSSRLPEADQIKLMYENMRVRVETVVKSGIISHLEFSRWT-FTSQNHPAVIQVLLECGQDEDVMGHTMPNLVYVSRGKSIKLPHNFKAGALNALLRVSATMTNAPVILPLDSDMYSNDPQTPLRALCYILDPSMDPKLAYVQFPQIFYGINKNDIYGGEARHGMLIHPAGMDGLKGPMYLGTGGFFQRKVFFGGPL---------------ETSELT-----QDHIASKSIKSR---------EILASAHHVADCNFESQTQWGTKVGFRYGSLAEDFYTSYMLQCEGWKSIFCHPTRPAFLGNSPINLHDFLNQTRLWSIGLLEVAFCKYSPITY-RTINLLSGLCFAYYSLWPIWSIPIAIYAFLPQLALLKHVSIFPKMSDPWFFVYIFCFLGAYGQDYLELIISGGTTQRWWNNQRAWMMRGLSSYSIGSVEYILKSIGISTFQFSVTSKAVGEEQSKRYKFGVSPLFLPLTTAAIINLVSFLWAIAQVFGQ----IEGLLLQILLVGFAMVNCWPIYEAMVLREGKMPVKITLISIVLAWALYLVSSIA
>vv_4687
MRPPLHTRVLMR--RTSAYRVFAIFYSFAILALLYHHLIH-NTLS----FFILLADVLFSFLWASSQGFHMCPTDRRVFIEHLEHYVESDYPGLDVLICTADLHKEPPMGVVNTALSMMAYDYPTAKLSVYVSDDGGSKLTLFAFMEAARFATHWLPFCRKNKVVERCPEAYFGSN--------PSSWFPETDQIKLMYETMKIKVESVVEKGTIPHKQFSRWT-FTQANHPAVVQVLLEGNKDMDITGHTMPNLVYVSREKRPGSPHHFKAGALNVLIRVSATMTNARVVLTLDSDMHSNDPQTPLRALCYLLDPDMDPNLGFVQFPQAFHGINKNDIYAGECIHVYQIHPIGMDGLAGPMHVGTGCFFRREVFSGGPS---------------RTPGQS-----SDHLVSKSIGNK---------EVLASAHHVSAWNYENQTNWGTKMGYRYGSLCEDYCTGYRLHCEGWKSIFCNPKRPAFLGRAPINLNVCLNQSKRWGVGLLEVGFCKHSPIVF-MEIGPLMGLCYANYAFRPLWSIPITIYAFLPQLALLKGVSIFPKVSEPRFFLYIFLFVGAYTQDCLDFLLSGATIQRWWSTQRVWMMRGVSSFSFSLVEYLLKCIGISQFGFNVTSKVVDKEQSKRYKFGSSPLFLPLTTAAIMNLVSFLWGMVLIFKK----LEGMLLQMLLAGFVMVNCWPIYEAMVLRRGRMPTRTTIISIFLAWALCIIVSVS
>vv_4689
M-VPLHTCVLKS--RNSANRLFAIVYSFAILSLLYHHCIA-TIVS----LLILLADAVLAFMWATSQAFRMCPVERRVFIENLEHYAESDYPRLDVFICTADPYKEPPMCVVNTALSVMAYDYPTEKLSVYVSDDGGSKLTLFAFMEAARFATHWLPYCKKNKIVERCPDAYFKSN---------NSWFPETDRIKMMYENMRVRVENVVQEGTISRSEFSRWT-FTPQNHPPVVQVLLEHSKDKDVTGHTMPNLVYVSRGKSMNLPHNFKAGALNVLLRVSATMTNAPVILTLDTDMYSNDPQTPVRVLCYLLDPGMDPKLGYVQFPQIFHGINENDIYGGQLKLEFQIDASGMDGLVGPTYVGTGCFFRRGVFFGGPS---------------ETPELN-----QDHLVNESINSK---------EVLAMAHHVADCNFEKQTKWGTEMGLRYGSLVEDFYTGYLLQCKGWKSIFCNPKRPAFLGNSPINLHSILNQIMRWSVGLLEVAFCRYSPITF-KSINPLTGLCYAHYAFWSIWSIPITIYAFVPQLALLNCASIFPKASEPWFLLYIFLFLGAYGQECLEFMLDGESIQRWWNNQRMWTIRGLSSFIFGLAEYWLKFIGISTFGFNVTSKVVDEEQSKRYNFGPSPLFLPITTAAVINLVSFLWGIVHVLKQ----LEGLFMQMLLASFAIVNCWPLYEAMVLREGKMPVKITLISITLAWALYLVAPVV
>vv_4690
MGHPLHTVKVLR--RTPLNRVFAAVYLAAILALFYHHALT-SISSFLICISFLIADIVLAFMWSTTQSFRMRPVRRREFPENLKLVLNGEFPRLDVFICTADPYKEPPLGVVNTALSVMAYEYPTEKISVYVSDDGGSQLTLFAFMEAAKFAAHWLPFCRKKKIEERCPEAYFRSN---------YACCSETQNIKMKYEVMKQRIETTMEQGKVGYRELSKWT-FTRQDHPTVIQVLLESGQDQDRSGRMMPNLIYVSRQKSRASPHQFKAGALNTLLRVSAIMTNAPIVLTLDCDMYSNNPVTLQHVLCYLSDPDMDSKLGYIQFPQRFHGLNKNDIYASEFKPLFVTNPAGMDGLAGSNYVGTGCFFRRRVFFGAHSSMV----------SPEIPELS-----PGHVVDKPIRSQ---------EVLALAHHVAGCNYENESNWGSKVGFRYGSLVEDYYTGYRLQCEGWRSRFCQPDREAFLGDIPISLNDVLSQNKRWSIGLLEVAFSKYSPVTF-MATGPLLALSYAHYAFWPIWSVPITIYGFLPQLALLINLPIFPKVSDPWFILYAFLFLGAYTQDFIDFVLAGGTVQRWWNEQRMWLIRGVTSYLFGLVEFSFKCLGFSTLGFNLTSKVVDDEQGKRYEFGASPMFVPLTMVAMVNLFSFLRGIIEISRG----IEEWFIEMFIAGFVVVNCWPIYEAMVMRKGRIHTKTTIISAVLVYALYTAASFT
>vv_6929
----------------------------------------------------------------------MCPTESRVFIEHLQHYVQSDYPGLDVFICTADPYKEPPMCVVNTTLSVMAYDYPPEKLSVYVSDDGGSQLTLFAFIEAARFATHWLPYCRKNKILERCPEAYFRSS---------PSWSPETAQIKMMYERMRARVENVVKRGSILPSEFSRWA-FTPRDHPAVVQVLLEADRDKDITGLTMPNLVYASREKNMNLPHHFKAGALNVLLRVSATMTNAPILLTLDSDMYSNDSQTPLCALCFLLDPCIDSKLGFVQFPQMFYGINKNDTYGAESRQS-EIVLIGMDGLVGPTNIGTGCFFRRQVFLGGSS-----------------PQLN-----PDLLVSKSIKSE---------EVLALAHHVAGCNYENQTSWGSKMGFRYGSLVEDLYTGYRLHCEGWKSIFCNPKRPAFLGKAPINLNDMLNQTVRWCVGLLEVAFCKHSPVTF-RSINLLTGLCYGHMALWPISSIPVTIYAFLPQLALLKCVSIFPEASDPWFFLRLFLFLGAYGQNCLEFMLSGGSIQ---------------NMMFGLVEYLLKTIGISTFGFSVTNKTVEEEQSKRYDFGSSPLLLPMTTAAIINCISFLWGIAQIFTQ----LEGILLQMFLAGFATVNCWPIYEAILLRGGKIPVILTLLNQTMRWSINLLSGLG
>vv_7466
-YLPLFETKVAK--GRILFRCYAASVFVGIIFICVYRVVHAQVLRRWAWMGLFLSELWFSFYWFLTQFVRWNLVYRYTFKDRLSQRYEKVLPGIDIFVCTADPRIEPPIMVINTVLSVMAYNYPSHKPSVYLSDDGGSDLTFYALLEASRFSKHWLPFCRKFSIEPRSPAAYFSTSPEPHNS--NPLMAQEWFSIKKIYEDMRNIIETTTSLGRISEHKFLEWN-STRHDHQSILQMVIDGRDPKDSEGQPLPTLVYLSREKKPQYHHNFKAGAMNALIRVSSKISNGSIILNVDCDMYSNNSESVRDALCFFMDEEKGHEIAYVQFPQCYDNLTRNDLYGTCFRVINEVELAALDANGGPCYIGSGCFHRRETLCGMKYSKG------------------CETEWKR---ENERKTR-----EKASVLEESCKVLASCTYEENTQWGKEMGLKYDCAVQDIITGFSIQCRGWKSMYFNPERQGFLGVAPTTLLQSLGQHKRWSEGQFQIFLSMYCPFIY-KKIPLKLQFSYSPYFLWAPNCMATLYYVAVPSLSVVGGISLFPEIWSLWVLPFAYVIIAKYAYSLGEFLWFDGTIQGWWNDQRVWLFRRTTSYFFAFLDTILKLVGFAENTFVVTAKVSDEDVSRRYEFGPSPMFTIISTLAMLNLFSFVSCVKRVVVDA---LESLALQIILCGLLVLINLPVYQGLFFRKGAMPTSVTYESISLALLACSIVLY-
>vv_7468
-YLPLFETKVAK--GRILFRCYAASMFVGIIFIWVYRVVHAQVLRRWAWMGLFLSELLFSFYWFLTQLVRWSPIYRYTFKDRLSQRYEEVLPGIDIFVCTADPRIEPPIMVINTVLSVMAYNYPSQNLSVYLSDDGGSDLTFYALLEASRFSKHWLPFCRKFSIEPRSPAAYFSTTSEPPDS--NPLMAQEWLSIKELYEEMKNRIETTTRLGRISEDKFLEWN-STRHDHQSIVQIVIDGRDPKDSEGQPLPTLVYLSREKRPQYHHNFKAGAMNALIRVSSKISNGSIILNVDCDMYSNNSESVRDAVCFFMDEEKGHEIAYVQFPQCYDNLTRNDLYGTCFRVIIEVEFPGLDSNGGPFYIGTGCFHRRVALCGMKYDKE------------------CEREWKK---ENGRRGR-----ESASVLEESCKVLASCTYEENSQWGKEMGVKYDCAVEDIITGFSIQCRGWRSVYVNPERKGFLGVAPTTLLQSLVQHKRWSEGHLQMFLSRHCPFIY-KKVPLKLQLAYSIYNLWAAYSLAMLCYVAVPSLCLLGGISLFPEV----------------------------------------------------------------------------------------------------------------------------------------------------------------------------
>vv_7469
---------------------------------------M---------LSLHLQRQALS-----------------EIRERFSRRH----------ICVHCSTNNRAAHHGHQHCFIIPYNYPSQKLCAYLSDDGGSDLTFYALLEASCFSKHWLPFCRKFSIEPRSPAAYFSTNPKPHDS--NPLMAQEWFSIKKSYEDMKNRIETTTRLGRVSEHKFQEWN-STQYNHQSIVQILIDGREDKDVEGQSLPTLVYLSREKRPQYHHNFKAGAMNSLIRVSSKISNGSIILNVDCDMYSNNSESVRDALCFFMDEEKGHEIAYVQFPPSYNNLTTNDLYGTCFRVLNEVDLPGLDANGGPCYIGSGCFHRRKALCGMKYSEE--------------------------------------------------------------------------------------CR--------P--------------------------------------------PVGTALCLCHHC----------------QVCI----------------------------QLRRVLWFGGTTQGWWNEQRIWALRRTTSYFFVLLDTILKLLGFAETTFAVTAKVSDEDVSRRYEFGPSPMLTIIATLAMLNLFSFVCCVKRVFVGA---LESLALQGILCGVVVLINLPVYQGLFFRKGAMPTSVTYKSVALVLLACSIALYQ
>vv_7470
-YLPLFETKVAK--GRILFRCYAASVFVGIIFIWVYRVVHAQVLRRWAWMGLFLSELLFSFYWFLTQLVRWSPIYRYTFKDRLSQRYEEVLPGIDIFVCTADPRIEPPIMVINTVLSVMAYNYPSQNLSVYLSDDGGSDLTFYALLEASRFSKHWLPFCRKFSIEPRSPAAYFSTTSEPPDS--NPLMAQEWLSIKELYEDMKNRIETTTRLGRISEHKFLEWN-STRHDHQSIVQIVIDGRDPKDSEGQPLPTLVYLSREKRPQYHHNFKAGAMNALIRVSSKISNGSIILNVDCDMYSNNSESVRDALCFFMDEEKGHEIAYVQFPQCYDNLTRNDLYGTCLRVIIQVELPGLDSNGGPCYIGTGCFHRRVALCGMKYGKE------------------CEREWKR---ENDRRGR-----ESASVLEESCKVLASCTYEENSQWGKEMGLKYDCAVEDIITGFSIQCRGWKSVYFNPERKGFLGVAPTTLLQSLVQHKRWSEGHLQIFLSRHCPLIY-KKVPLKLQLAYSIYNLWAAYSLATLCYAAVPSLCLLGGISLFPEIWSLWVLPFAYVIIAKHAYSLGEFHWYGGTIQGWWNDQRIWMFRRTTSYFFAFLDTILRILGFAETTFAVTAKVCDEDVSQRYDFGPSPMFTILATLALLNLFSFVCGIKRVVVDP---LESLALQIILCGVLVLINLPVYQGLFFRKGTMPTSVTYKSVSLALLACSIALY-
>vv_7471
-YLPLFETKAAR--GRILFKCYAASVLVGITFICVYRVVHGQLLKRWAWMGLSLAELWFSLYWFITQFVRWNPIYRYTFKDRLSQRYENAFPYIDIFVCTAKPRIEPPIMVINTVLSVMAYNYPSQKLCVYLSDDGGSDLTFYALLEASRFSKHWLPFCRKFSIEPRSPAAYFSTNPKPHDS--NPLMAQDRFSIK-------NRIETTTRLGRVSEHKFQEWN-STQYNHQSIVQILIDGREDKDVEGQSLPTLVYLSREKRPQYHHNFKAGAMNSLIRVSSKISNGSIILNVDCDMYSNNSESVRDALCFFMDEEKGHEIAYVQFPPSYNNLTTNDLYGTCFRVLNEVDLPGLDANGGPCYIGSGCFHRRKALCGMKYSDE------------------CER------------------------MEERDRQNGKRNYEENTQWGKEMGLKYGCSVEDIITGLSIQCRGWKSISFSPERKGFVGVAPTTLLQSLIQHKRWSEGNFQIFLSRYCPLLY-KRIPLELQFSYCPYLLWAPNCLPTLYYVAVPSLCLLGGFSLFPEISSLWALPFAYVIIANYAYSLGEFLWFGGTIQGWWNEQRIWALRRTTSYFFALLDTILKLLGFAETTFAVTAKVYDEDVSRRYEFGPSPMFTIIATLAMLNLFSFVCCVKRAFVGA---LESLALQGILCGVVVLINLPVYQGLFFRKGAMPNCVTYKSVALALLACSIALYQ
>vv_7472
-NLPLFETKVAK--GRNLFRCYAASVFVGIIFICVYRAIHGQVLRRWAWMGLFLSELWFSLYWFVSQFSRWNPIYRYTFKDRLSQRYEKVLPGVDVFVCTADPTIEPPIMVINTVLSVMAYNYPSHKLSVYLSDDGGSDLTFYALLEASCFSELWLPFCRKFKIEPRSPAAYFSSTPQPNDC--NPPMPLDWFSVKKAYEDMENRIETTTRLGRISEHKFLEWE-ATRQNHPSIVQILIDGRDGKDVEGQPLPTLVYLAREKRPQYHHNFKAGAMNSLIRVSSKISNGSIILNVDCDMYSNNSEIVRDALCFFMDEEKGHEIAYVQFPQNYSNLTRNDLYGTDMRVIETVEFPGMDACGGPCYVGSGCFHRRETLCGMKYSKE------------------CERGWKR---EYDRENR-----ESASVLEESCKVLASCTYEENTQWGKEMGLKYGCAVEDIITGLSIQCRGWKSIYCRPERNGFLGVVPTTLLQSLVQHKRWSEGQFQIFLSRHCPFVY-KKIPLNLQFSYSPYSLWASTCLATLYYVTVPPLCLLGRVSLFPEISSLWILPFAYVVVAMYSYSLGEFLCSDGTIQGWWNEQRAWVYRRTTSYLFAFLDTILKLLGFVELSFVITAKVSDEDVSRRYEFGPSPMFTILATLAMLNLFCFVWSVQRVVVDA---LESLALQIILCGVLVLINLPLYQGLFFRKGAMPTSVTYKSVTLALLACAIALY-
>vv_7473
-QLPLFEAKAAK--GRILFGLYAVSTFVGICLICVYRLTHK--VGRWAWIGLFLSELGYILYWFITVTVRLKPIYRYTFKDRLTQRYEKVLPGIDIFVCTANPIIEPPTMVINTVLSVMAYDYPPEKLSVYLSDDGGSCLTFYALLEASQFSKVWLPFCKKFKVEPRCPEAYFSSTPKPHHD--DPLMAEEWSSIKKLYEDMRNRIEAVMNMGQITEHKFGEWN-SEPQNHQTILQILIDGRDGKDVEGQPLPTLVYLSREKRSKYHHNFKAGAMNTLIRVSSRISNGEIILNVDCDMYSNNSESVRDALCFFMDEESGHEIAYVQFPQCFNNITKNDLYANSLNVCMEVELAGFDSNGGPSYIGTGCFHRRETLCGKKYSEE------------------CEREQTR---NNNERIE-----ENASVLEETCKVLASCSYEDYTQWGKEMGLKYGCPVEDTLTGLSIQCRGWKSIYFTPERKAFLGVAPTTLLQSLIQHKRWAEGDFQIFLSSYCPFTY-KMIPLKLQISYCLFLLLAPNCLPTLYYVAIPSLCLLKGISLFPKISSLWILPFAHVISSSCAYSLGEFIWCGGTLLGWWNDQRMWVFKRTTSHFFGFSETILKLLGFAKSSFAVTSKVADEKESKRFEFGPSPMFTILATLALLNLFAFIGGIKRMIMDV---LDSLLLQLLLCGVLVFINLPVYQGLFLQASRVPYSVTYQSIAFTLLACSIALY-
>vv_9487
MWRPLTRKLKIPAAVLSPYRLLIFVRMVALGLFLEWRVTNKNEDAVWLWGMSVVCEIWFAFSWLLDQLPKLCPINRSTDLNVLKEKFESDLPGIDIFVSTADPEKEPPLVTANTILSILAADYPVEKLACYVSDDGGALLTFEAMAEAASFANTWVPFCRKHDIEPRNPETYFNLKRDPYKNKVRPDFVKDRRRVKREYDEFKVRINGLPDSIRRRSADGTHWPGHSKGDHAGIIQVMLKPPSDEPLQSIRLPLLVYVSREKRPGYDHNKKAGAMNALVRASAIMSNGPFILNLDCDHYIYNSQAMREGMCFMMD-RGGDRICYVQFPQRFEGIDPSDRYANHNTVFFDVNMRALDGLQGPVYVGTGCLFRRIALYGFDPPRSKEHHP---E-MSL-SLLPKRFGNSNFLIDSIP---TIPRELLDASTVAEAISVISCWYEDKTEWGNRVGWIYGSVTEDVVTGYRMHNRGWKSVYCVTKRDAFRGTAPINLTDRLHQVLRWATGSVEIFFSRNNALLASPRMKLLQRVAYLNVGIYPFTSIFLIVYCFLPALSLFSGQFIVQTLNVTFLTYLLVITVTLCMLAVLEIKWSGIELEEWWRNEQFWLIGGTSAHLAAVLQGLLKVIAGIEISFTLTSKSGDDEYADLYVVKWTSLMIPPITIMMTNLIAIAVAFSRTIYSVLPQWSRLLGGVFFSFWVLAHLYPFAKGLMGRRGRTPTIVFVWSGLIAITISLLWVAI
