# Supplementary material for: The cellulose synthase superfamily in fully sequenced plants and algae
Source: BMC Plant Biol. 2009 Jul 31;9:99. doi: 10.1186/1471-2229-9-99 (PMC3091534; doi:10.1186/1471-2229-9-99)
Supplement: Additional file 4 — The original MSAs, the edited MSAs and the resulting phylogenetic trees. [file 1471-2229-9-99-S4.zip › GT2.full.fa.msa.e]

>AT1G23480.1
MS----------------------------------------------------------
------------------------------------------------------------
-----------------------------------------PFLKFFLFLYDYLSPSSFF
LVQRNTLGASLDTTDGV----------------------VRSGIIGEIIYIW-KQTRIFV
FIPILKCL-VTICLVMSLLLFIERVYMSIVVVF-----VK--LLR-RTPEKVHKWEPI--
--------NDDDLE-----L--A-------------------------------------
------------------------------------------------------------
---NTNYPMVLIQ---------IPMYNEKE--------VCQLSIGAACRLSWPLDRMIVQ
VLDDSTDPAS------------------------K-----ELVNAECDKWARKGINIMSE
IRDN-RIGYKAGALKAGMMHNYVKQ--CEFVAIFDADFQPDPDFLERTIPFLIHNHEISL
VQCRWKF-VNANECLMTRMQEMSLNYHFVAEQESGSSIHAFFGFNGTAGVWRIAA-LNEA
GGWKDRTTVEDMDLAVRACLHGWKFVYVHDVEVKNELPSTFKAYRFQQHRWSCGPANLWR
KMTMEILQNKK-------VSAWKKLYLIYNFFFIRKIVVHIFTFVFYCLILPTTVLFP-E
LQVPKWATVYFPTTITILNAIATPRSLHLLV-FWILFENVMSMHRTKATFIGLLEA-GRV
NEWVVTEKLGD-TLK-----SKLIGKA-----------------------TT--------
---------------------------K-L---------Y--TRFGQ-------RLNWR-
ELVVGLYIFF--------------------------------CGCYDFAY-GGSYFY-VY
LFLQSCAFFVAGVGYIGTFVPT---V---
>AT1G23480.2
MS----------------------------------------------------------
------------------------------------------------------------
-----------------------------------------PFLKFFLFLYDYLSPSSFF
LVQRNTLGASLDTTDGV----------------------VRSGIIGEIIYIW-KQTRIFV
FIPILKCL-VTICLVMSLLLFIERVYMSIVVVF-----VK--LLR-RTPEKVHKWEPI--
--------NDDDLE-----L--A-------------------------------------
------------------------------------------------------------
---NTNYPMVLIQ---------IPMYNEKE--------VCQLSIGAACRLSWPLDRMIVQ
VLDDSTDPAS------------------------K-----ELVNAECDKWARKGINIMSE
IRDN-RIGYKAGALKAGMMHNYVKQ--CEFVAIFDADFQPDPDFLERTIPFLIHNHEISL
VQCRWKF-VNANECLMTRMQEMSLNYHFVAEQESGSSIHAFFGFNGTAGVWRIAA-LNEA
GGWKDRTTVEDMDLAVRACLHGWKFVYVHDVEVKNELPSTFKAYRFQQHRWSCGPANLWR
KMTMEILQNKK-------VSAWKKLYLIYNFFFIRKIVVHIFTFVFYCLILPTTVLFP-E
LQVPKWATVYFPTTITILNAIATPRSLHLLV-FWILFENVMSMHRTKATFIGLLEA-GRV
NEWVVTEKLGD-TLK-----SKLIGKA-----------------------TT--------
---------------------------K-L---------Y--TRFGQ-------RLNWR-
ELVVGLYIFF--------------------------------CGCYDFAY-GGSYFY-VY
LFLQSCAFFVAGVGYIGTFVPT---V---
>AT1G23480.3
------------------------------------------------------------
------------------------------------------------------------
------------------------------------------------------------
------------------------------------------------------------
---------------MSLLLFIERVYMSIVVVF-----VK--LLR-RTPEKVHKWEPI--
--------NDDDLE-----L--A-------------------------------------
------------------------------------------------------------
---NTNYPMVLIQ---------IPMYNEKE--------VCQLSIGAACRLSWPLDRMIVQ
VLDDSTDPAS------------------------K-----ELVNAECDKWARKGINIMSE
IRDN-RIGYKAGALKAGMMHNYVKQ--CEFVAIFDADFQPDPDFLERTIPFLIHNHEISL
VQCRWKF-VNANECLMTRMQEMSLNYHFVAEQESGSSIHAFFGFNGTAGVWRIAA-LNEA
GGWKDRTTVEDMDLAVRACLHGWKFVYVHDVEVKNELPSTFKAYRFQQHRWSCGPANLWR
KMTMEILQNKK-------VSAWKKLYLIYNFFFIRKIVVHIFTFVFYCLILPTTVLFP-E
LQVPKWATVYFPTTITILNAIATPRSLHLLV-FWILFENVMSMHRTKATFIGLLEA-GRV
NEWVVTEKLGD-TLK-----SKLIGKA-----------------------TT--------
---------------------------K-L---------Y--TRFGQ-------RLNWR-
ELVVGLYIFF--------------------------------CGCYDFAY-GGSYFY-VY
LFLQSCAFFVAGVGYIGTFVPT---V---
>AT1G24070.1
MT----------------------------------------------------------
------------------------------------------------------------
-----------------------------------------TFLKSLIFLQDSCLAFLSL
MFHRGSSEDAAEALKKLET--------------------SINGARISFDTTWTREFRSLF
IVPLFKCL-VAFCLIISLLVFIEGIYMNLVVLY-----VK--VFE-RKPEKVYRWEAM--
---------QEDIE-----L--G-------------------------------------
------------------------------------------------------------
---HETYPMVLVQ---------IPMYNEKE--------VLQLSIGAACRLIWPLDRLIVQ
VLDDSTDQTI------------------------K-----ELVNTECAKWESKGVNIKCE
RRDN-RNGYKAGALKEGMKHNYVKL--CNYVVIFDADFQPEPDYLQHSVPFLVHNPEVAL
VQARWRF-MNANKCLMTRMQEMSLNYHFMAEQESGSTRHAFFSFNGTAGVWRMAA-MEEA
GGWHDRTTVEDMDLAVRAGLLGWKFVFLNDLTVKSELPSKFKAFRFQQHRWSCGPANLFR
KMIMEIIRNKR-------VTIWKKLYLVYSFFFLRKIIVHCFTFIFYCVILPTSVFFP-E
VNIPAWSTFYIPSMITLCIVIATPRSFYLVI-FWILFENVMSMHRTKGTFIGILER-QRV
NEWVVTEKLGD-ALK-----TKLLPRI------------------------G--------
---------------------------K-P---------S--NMFLE-------RVNSK-
EIMVGIYILC--------------------------------CACYGLFF-GNTLLY-LY
LFMQAVAFLISGVGFVGT-----------
>AT2G24630.1
MAPR---FDFSDLWA-----------KE-TRRGTPVVVKMENP-NYSIVEVEEPDSAFQ-
-----------PMEKSRGKNAKQVTWVLLLKAHKAVGCLTWVATVFWSLLGSVKRRLSFT
HP------------LGSERLG-RDGWLFSAIKLFLVASLAILAFELVAYYRGWHYFKNPN
-------------------------------LHIPTSKLEIQSLLHLFYVGW-LSLRADY
IAPPIKAL-SKFCIVLFLVQSVDRLILCLGCLW-----IK--FKK-IKPRIDEEHF----
--------RNDDFEG-------S-------------------------------------
------------------------------------------------------------
---GSEYPMVLVQ---------IPMCNERE--------VYEQSISAVCQLDWPKDRLLVQ
VLDDSDDESI------------------------Q-----ELIRDEVTKWSQKGVNIIYR
HRLV-RTGYKAGNLKSAMSCDYVEA--YEFVAIFDADFQPNSDFLKLTVPHFKEKPELGL
VQARWAF-VNKDENLLTRLQNINLCFHFEVEQQVNGVFLNFFGFNGTAGVWRIKA-LEES
GGWLERTTVEDMDIAVRAHLHGWKFIYLNDVKVLCEVPESYEAYKKQQHRWHSGPMQLFR
LCLRSILTSK--------IAMWKKANLILLFFLLRKLILPFYSFTLFCVILPITMFVP-E
AELPIWVICYVPIFMSLLNILPAPKSFPFIV-PYLLFENTMSVTKFNAMVSGLFQL-GSS
YEWIVTKKAGR-SSE-----SDLLALTDKES-----EK---MPNQILRGVSD-SELLEIS
QV-EEQKK----------------QPVS--------------VKKTN-------KIFHK-
ELALAFLLLT--------------------------------AAVRSLLA-SQGVHF-YF
LLFQGLTFLLVGLDLIGEQMS--------
>AT2G35650.1
MS----------------------------------------------------------
------------------------------------------------------------
-----------------------------------------PLPIFHRLPHATFSSFLLS
LSQAGSSKTSVAFLNAF----------------------KSEDIIARIGLWW-QLIRAVV
VVPVFKFL-VLLCLVMSVMFFVEVMYMGIVVLY-----VK--LFK-RKPEKFYKWEAM--
---------EDDVE-----C--G-------------------------------------
------------------------------------------------------------
---SASYPMVLVQ---------IPMYNEKE--------VCEQSIAAACKISWPSNRIIIQ
VLDDSTDPAS------------------------K-----ELVKKECDRWSKEGVNITFE
IRDN-RNGYKAGALREGMRHSYVKQ--CDYVAIFDADFQPDPDFLHRTVPFLIHNPKLAL
VQGRWEF-VNAGQCMMTRLQEMSLSYHFTIEQQVGSSTFAFFGFNGTAGVWRISA-LNES
GGWNDQTTVEDMDLAVRATLRGWKFLYIDDLKVKSELPCSFKALRSQQHRWTCGPANLLR
KMAGQIIRSEN-------VSLWKKWYMLYSFFFMRKIVAHILTFCFYCVILPATVLFP-E
VTVPKWAAFYLPSLITLLIAIGRLRSIHLLA-FWVLFENAMSLLRAKALVMGLFET-GRV
QEWVVTEKLGD-TLK-----TKLIPQV---------------------------------
-----------------------------P---------N--VRFRE-------RVHLL-
ELLVGAYLLF--------------------------------CGIYDIVY-GKNTLY-VY
LLFQSVAFFVVGFGFVGKYVPAS--SYLA
>AT3G07330.1
MSRS-QNEEFQQWWN----------KQR-DRNNHDVLYAGDDE-AFLTVEIRTPATVDP-
-----------DKDRIRTRTVRQLSRLYLLKFKQLASSFLWIGNSFLYLVRTANRRIAND
NPPS--------------VSS-SAR-LYRLIKGFLVVVVLLLCFELAAYFKGWHFT----
----------------------------------PPSVASAEVAVEVVYAWW-LEIRASY
LAPPLQSL-TNVCIVLFLIQSVDRLVLVLGCFW-----IK--LRR-IKPVASMEYP----
--------TKLVGEG-------VR------------------------------------
------------------------------------------------------------
---LEDYPMVIVQ---------IPMCNEKE--------VYQQSIGAVCMLDWPRERMLVQ
VLDDSSELDV------------------------Q-----QLIKAEVQKWQQRGVRIVYR
HRLI-RTGYKAGNLKAAMNCEYVKD--YEFVAIFDADFQPPADFLKKTVPHFKGNEELAL
VQTRWAF-VNKDENLLTRLQNINLSFHFEVEQQVNGVFINFFGFNGTAGVWRIKA-LEDC
GGWLERTTVEDMDIAVRAHLCGWKFIYLNDVKCLCELPESYEAYKKQQYRWHSGPMQLFR
LCFFDILRSK--------VSAAKKANMIFLFFLLRKLILPFYSFTLFCVILPLTMFFP-E
ANLPSWVVCYIPGIMSILNIIPAPRSFPFIV-PYLLFENTMSVTKFGAMISGLFKF-DSS
YEWVVTKKLGR-SSE-----ADLVAYAESGS--------LVESTTIQRSSSD-SGLTELS
KL-GAA------------------KKAG--------------KTKRN-------RLYRT-
EIALAFILLA--------------------------------ASVRSLLS-AQGIHF-YF
LLFQGITFVIVGLDLIGEQVS--------
>AT3G28180.1
MAPN------------------------------SVAVTMEKPDNFSLLEINGSDPSSF-
------------PDKRKSISPKQFSWFLLLKAHRLISCLSWLVS-------SVKKRIAFS
AKNIN---------EEEDPKS-RGKQMYRFIKACLVISIIALSIEIVAHFKKWNLDL---
---------------------------------INRPSWEVYGLVEWSYMAW-LSFRSDY
IAPLVISL-SRFCTVLFLIQSLDRLVLCLGCFW-----IK--FKK-IEPKLTEESI----
-----------DLED---------------------------------------------
------------------------------------------------------------
---PSSFPMVLIQ---------IPMCNERE--------VYEQSIGAASQLDWPKDRILIQ
VLDDSDDPNL------------------------Q-----LLIKEEVSVWAEKGVNIIYR
HRLI-RTGYKAGNLKSAMTCDYVKD--YEFVTIFDADFTPNPDFLKKTVPHFKGNPELGL
VQARWSF-VNKDENLLTRLQNINLCFHFEVEQQVNGVFLNFFGFNGTAGVWRIKA-LEES
GGWLERTTVEDMDIAVRAHLNGWKFIYLNDVEVTCELPESYEAYKKQQHRWHSGPMQLFR
LCLPSIIKSK--------ISVWKKANLIFLFFLLRKLILPFYSFTLFCIILPLTMFIP-E
AELPLWIICYVPIFISLLNILPSPKSFPFLV-PYLLFENTMSITKFNAMISGLFQF-GSA
YEWVVTKKTGR-SSE-----SDLLAFAEKEE-------------KLHRRNSE-SGLELLS
KL-KEQETNLVGQETVKKSLGGLMRPKN--------------KKKTN-------MVFKK-
ELGLAFLLLT--------------------------------AAARSFLS-AHGLHF-YF
LLFQGLSFLVVGLDLIGEQIS--------
>AT3G56000.1
MA----------------------------------------------------------
------------------------------------------------------------
-----------------------------------------TLSDGLF------------
---------------------------------------DDMSVLGVIGYVL-EQTRFIF
LVPILKRL-VNLCQVVSVLLFVDAAYMAIVVAI-----VK--LLG-RTPQKVLKWESF--
--------KSDDIE-----L--AP------------------------------------
------------------------------------------------------------
---SSNHPMVLIQ---------IPIFNEKE--------VCQLSIGAACKLSWPLDRMIIQ
VLDDSTEEES------------------------Q-----KLVRLECKKWESEGITIKSE
VRGGFREGFKAGALTAGMKHSYVDEYKCEFVVIFDADFQPEPDFLERTVPFLVHNPEIAL
VQAGWKY-GNADECCMTRIQEMSLNYHFAVEQKSGSSILGFFGFNGTAGVWRIKA-LNEA
EGWKDRTIVEDMDLAVRAYLRGSKFVYVDDVKVKNELPSSFQAYRFQQHRWSCGPANLFK
KIAMEIIKNQN-------VSLWKKVYLIYNFFFLRKIVVHIFTFVFYCVILPATVIFP-E
IEVPKWTTIYIPATITILNAIATPKSFYLIL-YWILFENVMAMHRSIGTLIGLLET-SRV
KEWIVTQKLGE-SNN-----LRENLIF---------------------------------
-----------------------------P--------DH--YSFPE-------RLRWR-
EIMVGMYLFI--------------------------------CGYYDFVF-GRTYLY-VY
LFLQSIAFFVVGVGYVGMPVPSTPVQTSE
>AT4G07960.1
MAPK------FEWWA-------KGNNNN-TRKGTPVVVKMENPNNWSMVELESPSHDDFL
VR---------THEKSRNKNARQLTWVLLLKAHRAAGCLTSLGSALFALGTAVRRRIAAG
RTDIEISSSGVGSLQKQNHTK-KSKLFYSCLKVFLWLSLILLGFEIAAYFKGWSFGTSKL
----------------------------------QLQFIFNKGFFDWVYTRW-VLLRVEY
LAPPLQFL-ANGCIVLFLVQSLDRLILCLGCFW-----IR--FKK-IKPVPKPDSI----
---------SDLESG-------DN------------------------------------
------------------------------------------------------------
---GAFLPMVLVQ---------IPMCNEKE--------VYQQSIAAVCNLDWPKGKILIQ
ILDDSDDPIT------------------------Q-----SLIKEEVHKWQKLGARIVYR
HRVN-REGYKAGNLKSAMNCSYVKD--YEFVAIFDADFQPLPDFLKKTIPHFKDNEEIGL
VQARWSF-VNKEENLLTRLQNINLAFHFEVEQQVNSVFLNFFGFNGTAGVWRIKA-LEDS
GGWLERTTVEDMDIAVRAHLHGWKFVFLNDVECQCELPESYEAYRKQQHRWHSGPMQLFR
LCLPAVIKSK--------ISIGKKFNLIFLFFLLRKLILPFYSFTLFCIILPMTMFVP-E
AELPAWVVCYIPATMSFLNILPAPKSFPFIV-PYLLFENTMSVTKFNAMVSGLFQL-GSA
YEWVVTKKSGR-SSE-----GDLAALVEKDE-----KT-----TKHQRGVSA-PETEAEK
KA-----EK---------------TKRK--------------KKKHN-------RIYMK-
ELSLAFLLLT--------------------------------AATRSLLS-AQGIHF-YF
LLFQGISFLLVGLDLIGEQVE--------
>AT4G13410.1
MF----------------------------------------------------------
------------------------------------------------------------
-----------------------------------------LLLKPLLSLHDLSLNLLSV
MFHG----------ETLKA--------------------SVDGVGINMSTMW-RETRNVF
IVPLFKCI-VVMCLIISLLVFVESVYMNLVVLY-----VK--LFN-RKPEKVYKWEAM--
---------QEDME-----L--G-------------------------------------
------------------------------------------------------------
---HQNYPMVLVQ---------IPMYNERE--------VFELSIGAACRLTWPSDRLIVQ
VLDDSTDPAI------------------------M-----ELVSMECTKWASKDININYE
RREN-RNGYKAGALKHGMRHSYVKQ--CQYLAIFDADFQPEPDYLQRAIPFLIHNPEVAL
VQARWRF-VNANTCLMTRMQEMSLNYHFMAEQQSGSTRHAFFGFNGTAGVWRMVA-MEEA
GGWKDRTTVEDMDLAVRVGLLGWKFIFVNDLEVKSELPSQFKAFRFQQHRWSCGPANLIR
KMTMEIIHNKR-------VKIWKKFYVIYSFFFLRKIVVHFFTYFFYCVILPTSVFLP-E
VNIPNWSTIYVPSVITLLSAIATPRSFYLVI-FWVLFENVMAMHRTKGTLIGLFEG-GRV
NEWVVTEKLGD-TLN-----TKLLPQN---------------------------------
------------------------------------------GRLPK-------RVNLK-
EMMMGIYILC--------------------------------CACYDFAF-GNAFLY-LY
LFMQATAFLISGVGFVGT-----------
>AT4G31590.1
MAPR---LDFSDWWA-----------KD-TRKGTPVVVKMENP-NYSVVEIDGPDSAFR-
-----------PVEKSRGKNAKQVTWVLLLKAHRAVGCLTWLATVFWSLLGAIKKRLSFT
HP------------LGSEKLG-RDRWLFTAIKLFLAVSLVILGFEIVAYFRGWHYFQSPS
-------------------------------LHIPTSTLEIQSLFHLVYVGW-LTLRADY
IAPPIKAL-SKFCIVLFLIQSVDRLVLCLGCFW-----IK--YKK-IKPRFDEEPF----
--------RNDDAEG-------S-------------------------------------
------------------------------------------------------------
---GSEYPMVLVQ---------IPMCNERE--------VYEQSISAVCQLDWPKDRILVQ
VLDDSNDESI------------------------Q-----QLIKAEVAKWSQKGVNIIYR
HRLV-RTGYKAGNLKSAMSCDYVEA--YEYVAIFDADFQPTPDFLKLTVPHFKDNPELGL
VQARWTF-VNKDENLLTRLQNINLCFHFEVEQQVNGVFLNFFGFNGTAGVWRIKA-LEES
GGWLERTTVEDMDIAVRAHLHGWKFIYLNDVKVLCEVPESYEAYKKQQHRWHSGPMQLFR
LCLGSILTSK--------IAIWKKANLILLFFLLRKLILPFYSFTLFCIILPLTMFVP-E
AELPVWVICYIPVFMSFLNLLPSPKSFPFIV-PYLLFENTMSVTKFNAMVSGLFQL-GSS
YEWIVTKKAGR-SSE-----SDLLSITEKET-----PT---KKSQLLRGVSD-SELLELS
QL-EEQKQAV--------------SKKP--------------VKKTN-------KIYHK-
ELALAFLLLT--------------------------------AALRSLLA-AQGVHF-YF
LLFQGVTFLLVGLDLIGEQMS--------
>AT5G03760.1
ME----------------------------------------------------------
------------------------------------------------------------
-----------------------------------------LGDTTSVIPDS--------
----------------FMG--------------------YRDDITMQMSMVL-DQIRAPL
IVPALRLG-VYICLTMSVMLFVERVYMGIVISL-----VK--LFG-RKPDKRFKYEPI--
---------KDDIE-----L--G-------------------------------------
------------------------------------------------------------
---NSAYPMVLIQ---------IPMFNERE--------VYQLSIGAACGLSWPSDRIVIQ
VLDDSTDPTI------------------------K-----DLVEMECSRWASKGVNIKYE
IRDN-RNGYKAGALKEGMKKSYVKS--CDYVAIFDADFQPEADFLWRTVPYLLHNPKLAL
VQARWKF-VNSDECLMTRMQEMSLDYHFTVEQEVGSSTYAFFGFNGTAGIWRISA-LNEA
GGWKDRTTVEDMDLAVRASLKGWKFLYLGSLKVKNELPSTFKAYRYQQHRWSCGPANLFR
KMAFEIMTNKN-------VTLWKKVHVIYSFFVVRKLVAHIVTFIFYCVILPATVLVP-E
VTVPKWGAVYIPSVITLLNAVGTPRSLHLMV-FWILFENVMSLHRTKATFIGLLEG-GRV
NEWIVTEKLGD--VK-----AKSATKT-----------------------SK--------
---------------------------KVI---------R--FRFGD-------RIHVL-
ELGVGMYLLF--------------------------------VGCYDAFF-GKNHYY-LY
LFAQAIAFFIAGFGQIGTIVPN---H---
>AT5G16190.1
------------------------------------------------------------
------------------------------------------------------------
------------------------------------------------------------
------------------------------------------------------------
---------------------------------------------------------M--
---------QEDLE-----L--G-------------------------------------
------------------------------------------------------------
---NQNFPMVLVQ---------IPMYNERE--------VFKLSIGAACRLIWPLDRLIVQ
VLDDSTDPTI------------------------M-----EMVSTECGKWATKGINIKCE
RRDN-RNGYKAGALKQGMRHSYVKT--CTYIAIFDADFQPEPDYLERTVPFLIHNPELAL
VQARWKF-VNAKKCLMTRMQEMSLNYHFTAEQESGSTRHAFFGFNGTAGVWRLAA-MEEA
GGWKDRTTVEDMDLAVRVGLHGWKFVFVNDVSVKSELPSQFKAFRFQQHRWSCGPANLFR
KMTMEIIRNKR-------VTIWKKLYVIYSFFFVRKIIVHFFTFFFYCFILPTSVFFP-E
VNIPTWSTVYFPFMITLFNAIATPRSFYLVI-FWVLFENVMAMHRTKGTFIGLLEG-GRV
NEWVVTEKLGD-ALE-----TKLLPQV------------------------R--------
---------------------------K-P---------R--NGFLE-------RINSK-
EMMVGIYILC--------------------------------CASYNLVF-GKTVLY-IY
LYMQALAFIIAGIGFIGT-----------
>AT5G22740.1
MD----------------------------------------------------------
------------------------------------------------------------
-----------------------------------------GVSPKFVLPET--------
----------------FDG--------------------VRMEITGQLGMIW-ELVKAPV
IVPLLQLA-VYICLLMSVMLLCERVYMGIVIVL-----VK--LFW-KKPDKRYKFEPI--
---------HDDEE-----L--G-------------------------------------
------------------------------------------------------------
---SSNFPVVLVQ---------IPMFNERE--------VYKLSIGAACGLSWPSDRLVIQ
VLDDSTDPTV------------------------K-----QMVEVECQRWASKGINIRYQ
IREN-RVGYKAGALKEGLKRSYVKH--CEYVVIFDADFQPEPDFLRRSIPFLMHNPNIAL
VQARWRF-VNSDECLLTRMQEMSLDYHFTVEQEVGSSTHAFFGFNGTAGIWRIAA-INEA
GGWKDRTTVEDMDLAVRASLRGWKFLYLGDLQVKSELPSTFRAFRFQQHRWSCGPANLFR
KMVMEIVRNKK-------VRFWKKVYVIYSFFFVRKIIAHWVTFCFYCVVLPLTILVP-E
VKVPIWGSVYIPSIITILNSVGTPRSIHLLF-YWILFENVMSLHRTKATLIGLFEA-GRA
NEWVVTAKLGS-GQS-----AKGNTKG-----------------------IK--------
---------------------------RFP---------RI-FKLPD-------RLNTL-
ELGFAAFLFV--------------------------------CGCYDFVH-GKNNYF-IY
LFLQTMSFFISGLGWIGTYVPS-------
>cr_7614
MD----------------------------------------------------------
------------------------------------------------------------
------------------------------------------------------------
-------------------------IDAGRVRVDRVQLCSMGGRAPGHYYRVLASHRRRP
RIPTALTH-GQVCYWLLSFQ------------------VASLLRK-RSKENSGKREQARL
KKKQEKDAKKKELQLQKDTD----------------------------------------
------------------------------------------------------------
---KERPPKVLVQ---------LPMYNEEA--------HAAAIIQACCRIRYPRDRLLIQ
VLDDSTKEAV------------------------R-----QRVDSAAAACIEEGHPVQVM
RRDN-RSGFKAGAMVEGLNRVEGLG--YEYCAIFDADFSPPADFLEETIP----------
--------------------KVNLCFHFDVEQRARSYLGWFFNFNGTAGVWRIQS-----
-----DTVVEDMDLSLRCYLRGWDALYLPHVDNPNELPCTLSSYKTQQFRWLSGPMQILI
KSFSNIWHAKD-------IGIGRRLNAFW--FFMRYVL--FAAITV-------------G
VLAVPPVALYVT---------------PFSI-FYLFFSVAIGYFKL-----GLLGL-EKS
KTWKVTQKFGA-KQT-----GGGL------------------------------------
------------------------------------------LHRIH-------KPYAL-
ETCLALYYGG--------------------------------MAAAAGVY-GSWIMV-GY
CGLMTLVFLAISFGDAYM-----------
>mpc_1941
M-----------------------------------------------------------
------------------------------------------------------------
------------------------------------------------------------
------------------------------------------------------------
----------------------------------------------------------PD
PQTVTPDT----------------------------------------------------
------------------------------------------------------------
---VHLFPTVVVQ---------LPMFNEKE--------VCEHVIDAACALEYPRSRILVQ
ILDDSTCSET------------------------R-----RRIEHKVFEWKERGANIAYR
WRSN-RSGYKSGAMEEAMED--IAA--YEYVAIFDADFDPEPDFLLKTVVYLRDNPAAGF
AQARWVY-TNGDESVLTRVQEISLNYHIRCEQYARHAADVFFNFNGTAGVWRRAC-IEDA
GGWNHRTTVEDMDLSLRAYLRGWKFIFLDDVTCPNEIPACYDAFRKQQHRWSCGPMQLWR
AATTAVWTAKD-------VPFAKKCYLVVFFFGTRMFATHVVSFFLYCVLIPLCATAP-E
VTIPFWALVYAPVLVTLSTIAFTPRGWRVAA-QYVLFENAMCIVKLTAMLAGLLHW-SNA
HEWVVTTKLGR-FVD-----KRVAASVPEK------------------------------
------------------------------------------LKRAR-------KVYAR-
ELCMGAFFLS--------------------------------CGLYGVCVHAMWYYA-IF
LCAQGVVFLAFGLNYVDGR----------
>mpr_6973
M-----------------------------------------------------------
------------------------------------------------------------
------------------------------------------------------------
------------------------------------------------------------
----------------SALVAADRIFHFYVALY-----WR--WVSRVDPKSKWRFEPLPE
PGSISAEN----------------------------------------------------
------------------------------------------------------------
---VKDFPNVVVQ---------LPMFNEKE--------VCQAVIDAACQLDWPKSRMMVQ
VLDDSTCAET------------------------R-----RRIEDKVFEHRERGVNVQHR
TRTN-RGGYKAGAMNDAMCD--IEQ--FDHCAVFDADFDPAPDFLRRTVPYLTHNPKVGF
VQARWVY-SNGTESLLTRVQEISLNYHIRCEQYARHAASLFFNFNGTAGVWRRKC-IVDS
GGWNCRTTVEDMDLSLRAYLRGWRFVFLDDVTCLNEIPAQYGAYRKQQHRWSCGPMQLWR
QAIVDVWNAKD-------IPLAKKLYLNVFFFGTRMFATHLVSFFLYGCLIPICATAP-E
VAIPFWALVYMPLLITLSTVWFTPGGWVYFV-PYVLYENAMTIVKTTAMCAGLLQW-SNA
HEWVVTAKLGK-FVD-----KVAHSKVGQIVKTAVAK-----------------------
------------------------------------------RVKKR-------NMYGK-
ELVMGIFFLT--------------------------------CAAYGSVVNDMWQYG-VF
LCMQGCVFIAFGLDYVDSA----------
>ol_2008
M-----------------------------------------------------------
------------------------------------------------------------
------------------------------------------------------------
---------------------------------------SANERANVISEGI-TAVRFLW
ISPCVQFA-VGVLALLSSLVAADRFFHCYVAFY-----WR--YISRKSALKRFDYFELEG
D-----------------------------------------------------------
------------------------------------------------------------
---EAKYPSVVVQ---------LPMFNETD--------VCAHVIQCAREIQWPRNKFLIQ
VLDDSTCAET------------------------R-----ETIEECLHTCNEQGVQTQYR
WRSN-RTGYKAGAMAEAMDD--IVD--YDYVCVFDADFSPEPDFLLKTIPWIHSNPQCGF
VQARWVY-ANASENLLTRVQSISLNYHIRCEQFARFSAGLFFNFNGTAGVWRRTC-IEDA
GGWDCRSTVEDLDLSLRAHLRRWKFIFLDHVTCLNEIPAQYDAFRKQQHRWSAGPMALWR
KAMTSIWEAD--------IPFASKLYLNIFFFGTRMAATHLVSFFFYLLLIPLCATMP-E
VVVPFWALVYAPVLVTISTCTFTKNGLLYAI-PYVLFENANTLVKLNAMISGLLGL-EHA
NEWVVTTKLGK-WVA-----QKVERAKTTRLARRLAP-----------------------
------------------------------------------TLRAK-------PFHFK-
ELLMSVFFLF--------------------------------CAVWGVLRHRLFGYS-VF
LCLQSVVFAVFGFNVVDAL----------
>os_13812
MQ----------------------------------------------------------
------------------------------------------------------------
----------------------GDLALRAGGD---------RLLVAD-------------
---------------------------------------TVAAVVESLVQAW-RQVRMEL
LVPLLRGA-VVACMVMSVIVLAEKVFLGVVSAV-----VK--LLR-RRPARLYRCDPVVV
---------EDDDE-----A--G-------------------------------------
------------------------------------------------------------
---RASFPMVLVQ---------IPMYNEKE--------VYQLSIGAACRLTWPADRLIVQ
VLDDSTDAIV------------------------K-----ELVRKECERWGKKGINVKYE
TRKD-RAGYKAGNLREGMRRGYVQG--CEFVAMLDADFQPPPDFLLKTVPFLVHNPRLAL
VQTRWEF-VNANDCLLTRMQEMSMDYHFKVEQEAGSSLCNFFGYNGTAGVWRRQV-IDES
GGWEDRTTAEDMDLALRAGLLGWEFVYVGSIKVKSELPSTLKAYRSQQHRWSCGPALLFK
KMFWEILAAKK-------VSFWKKLYMTYDFFIARRIISTFFTFFFFSVLLPMKVFFP-E
VQIPLWELILIPTAIILLHSVGTPRSIHLII-LWFLFENVMALHRLKATLIGFFEA-GRA
NEWIVTQKLGN-IQK-----LKSIVRV-----------------------TK--------
---------------------------N--------------CRFKD-------RFHCL-
ELFIGGFLLT--------------------------------SACYDYLY-RDDIFY-IF
LLSQSIIYFAIGFEFMGVSVSS-------
>os_15632
MEGQWGRWRLAAAA----------------------------------------------
------------------------------------------------------------
------------------------------------------------------------
---------------------------------------AASSSGDQIAAAW-AVVRARA
VAPVLQFA-VWACMAMSVMLVLEVAYMSLVSLVA----VK--LLR-RVPERRYKWEPITT
GSGGVGGGDGEDEEAATGGR--E-------------------------------------
------------------------------------------------------------
---AAAFPMVLVQ---------IPMYNEKE--------VYKLSIGAACALTWPPDRIIIQ
VLDDSTDPAI------------------------K-----DLVELECKDWARKEINIKYE
IRDN-RKGYKAGALKKGMEHIYTQQ--CDFVAIFDADFQPESDFLLKTIPFLVHNPKIGL
VQTRWEF-VNYDVCLMTRIQKMSLDYHFKVEQESGSSMHSFFGFNGTAGVWRVSA-INEA
GGWKDRTTVEDMDLAVRASLKGWQFLYVGDIRVKSELPSTFKAYRHQQHRWTCGAANLFR
KMATEIAKNKG-------VSVWKKLHLLYSFFFVRRVVAPILTFLFYCVVIPLSVMVP-E
VSIPVWGMVYIPTAITIMNAIRNPGSIHLMP-FWILFENVMAMHRMRAALTGLLET-MNV
NQWVVTEKVGD-HVK-----DKLEVPL---------------------LEPL--------
---------------------------K-P------------TDCVE-------RIYIP-
ELMVAFYLLV--------------------------------CASYDLVL-GAKHYY-LY
IYLQAFAFIALGFGFAGTSTPCS------
>os_17855
M-----------------------------------------------------------
------------------------------------------------------------
---------------------EAGEAAGAVLFLLAAAVSLLAAVSTGALDFTYLVTVVGE
GSSTS----------------------------------PGSGGGAWWREAW-VGARSRA
VAPALQVG-VWACMVMSVMLVVEATYNSAVSVA-----AR--LVG-WRPERWFKWEPLGG
G---AGAGDEEKGE-----A--A-------------------------------------
------------------------------------------------------------
---AAAYPMVMVQ---------IPMYNELE--------VYKLSIGAVCGLKWPKERLIIQ
VLDDSTDAFI------------------------K-----NLVELECEDWASKGLNIKYA
TRSG-RKGFKAGALKKGMEWDYAKQ--CEYVAIFDADFQPEPDFLLRTVPFLMHNQNVAL
VQARWVF-VNDRVSLLTRIQKTFLDYHFKAEQEAGSATFAFFSFNGTAGVWRTEA-INDA
GGWKDRTTVEDMDLAVRATLKGWKFIYLGDLRVKSELPSTYKAYCRQQFRWSCGGANLFR
KMIWDVLVAKK-------VSSLKKIYILYSFFLVRRVVAPAVAFILYNVIIPVSVMIP-E
LFLPIWGVAYIPTALLIVTAIRNPENLHTVP-LWILFESVMSMHRLRAAVAGLLQL-QEF
NQWIVTKKVGN-NAF----DENNETPL-----------------------LQ--------
---------------------------K-S---------R--KRLIN-------RVNLP-
EIGLSVFLIF--------------------------------CASYNLVFHGKNSFY-IN
LYLQGLAFFLLGLNCVGTLPDHCCF----
>os_20858
------------------------------------------------------------
------------------------------------------------------------
------------------------------------------------------------
------------------------------------------------------------
------------------------------------------------------------
------------------------------------------------------------
------------------------------------------------------------
--------MVLVQ---------IPMCNEKE--------VYQQSIAAVCNLDWPRSNFLVQ
VLDDSDDPTT------------------------Q-----TLIREEVLKWQQNGARIVYR
HRVL-RDGYKAGNLKSAMSCSYVKD--YEFVAIFDADFQPNPDFLKRTVPHFKDNDELGL
VQARWSF-VNKDENLLTRLQNINLCFHFEVEQQVNGIFLNFFGFNGTAGVWRIKA-LDDS
GGWMERTTVEDMDIAVRAHLRGWKFIFLNDVECQCELPESYEAYRKQQHRWHSGPMQLFR
LCLPDIIKCK--------IVFWKKANLIFLFFLLRKLILPFYSFTLFCIILPMTMFVP-E
AELPDWVVCYIPALMSLLNILPSPKSFPFII-PYLLFENTMSVTKFNAMISGLFQL-GNA
YEWVVTKKSGR-SSE-----GDLISLAPKE-------------LKHQKTESA-PNLDAIA
KE--QS-AP---------------RKDV--------------KKKHN-------RIYKK-
ELALSLLLLT--------------------------------AAARSLLS-KQGIHF-YF
LLFQGISFLLVGLDLIGEQIE--------
>os_32687
MAPS--------WWG-----RSGGGGVG-NGGGTPVVVKMENP-NWSISEVEAAEVA---
-PGSPAG----AGKAGRGKNARQITWVLLLKAHRAAGRLTGAASAALAVASAARRRVASG
RTDADAA-------PGESTAL-RAR-SYGCIRVSLVLSLLLLAVEVAAYLQGWHLEE---
----------------------------------VASLLAVDGLFAASYAGW-MRLRLDY
LAPPLQFL-TNACVALFMVQSIDRLVLCLGCFW-----IR--FKG-IKPVPQAAAA----
--------GKPDVEA-------G-------------------------------------
------------------------------------------------------------
---AGDYPMVLVQ---------MPMCNERE--------VYQQSIGAVCNLDWPKSNFLVQ
VLDDSDDATT------------------------S-----ALIKEEVEKWQREGVRIIYR
HRVI-RDGYKAGNLKSAMNCSYVKD--YEFVVIFDADFQPQADFLKRTVPHFKGKDDVGL
VQARWSF-VNKDENLLTRLQNVNLCFHFEVEQQVNGAFLNFFGFNGTAGVWRIKA-LEDS
GGWMERTTVEDMDIAVRAHLKGWKFVFLNDVECQCELPESYEAYRKQQHRWHSGPMQLFR
LCFVDIIKSK--------IGFWKKFNLIFLFFLLRKLILPFYSFTLFCVILPMTMFVP-E
AELPAWVVCYIPATMSILNILPAPKSFPFIV-PYLLFENTMSVTKFNAMISGLFQL-GSA
YEWVVTKKSGR-SSE-----GDLVGLVEKH-------------SKQQRVGSA-PNLDALT
KE-ESN-PK---------------KDSK--------------KKKHN-------RIYRK-
ELALSFLLLT--------------------------------AAARSLLS-AQGIHF-YF
LLFQGVSFLVVGLDLIGEQVE--------
>os_38044
MA----------------------------------------------------------
------------------------------------------------------------
-----------------------------------------AAGAV--------------
-------------------------------------------LPEQIAAMW-EQVKAPV
VVPLLRLS-VAACLAMSVMLFVEKVYMSVVLVG-----VH--LFG-RRPDRRYRCDPIVA
A-GA----DNDDPE-----LADA-------------------------------------
------------------------------------------------------------
---NAAFPMVLIQ---------IPMYNERE--------VYKLSIGAACGLSWPSDRVIVQ
VLDDSTDPVI------------------------K-----EMVQVECKRWESKGVRIKYE
IRDN-RVGYKAGALREGMKHGYVRD--CDYVAIFDADFQPDPDFLARTIPFLVHNPDIAL
VQARWKF-VNANECLMTRMQEMSLDYHFKVEQEVGSSTHAFFGFNGTAGVWRISA-MNEA
GGWKDRTTVEDMDLAVRAGLKGWKFVYLGDLMVKSELPSTFKAFRYQQHRWSCGPANLFR
KMLVEIATNKK-------VTLWKKIYVIYNFFLVRKIIGHIVTFVFYCLVVPATVLIP-E
VEIPRWGYVYLPSIVTILNSIGTPRSLHLLI-FWVLFENVMSLHRTKATLIGLLET-GRV
NEWVVTEKLGD-ALK-----LKLPGKA-----------------------FR--------
---------------------------R-P---------R--MRIGD-------RVNAL-
ELGFSAYLSF--------------------------------CGCYDIAY-GKGYYS-LF
LFLQSITFFIIGVGYVGTIVPH-------
>os_39481
MAPW------SGFWA----ASRPALAAA-AAGGTPVVVKMDNP-NWSISEIDADGGEFL-
---------AGGRRRGRGKNAKQITWVLLLKAHRAAGCLAWLASAAVALGAAARRRVAAG
RTDDA---------DAETPAP-RSR-LYAFIRASLLLSVFLLAVELAAHANGRGRVL---
-----------------------------------------AASVDSFHSSW-VRFRAAY
VAPPLQLL-ADACVVLFLVQSADRLVQCLGCLY-----IH--LNR-IKPKPISSPA----
---AAAAALPDLEDP-------DA------------------------------------
------------------------------------------------------------
---GDYYPMVLVQ---------IPMCNEKE--------VYQQSIAAVCNLDWPRSNILVQ
VLDDSDDPIT------------------------Q-----SLIKEEVEKWRQNGARIVYR
HRVL-REGYKAGNLKSAMSCSYVKD--YEYVAIFDADFQPYPDFLKRTVPHFKDNEELGL
VQARWSF-VNKDENLLTRLQNINLCFHFEVEQQVNGIFINFFGFNGTAGVWRIKA-LEDS
GGWMERTTVEDMDIAVRAHLNGWKFVFLNDVECQCELPESYEAYRKQQHRWHSGPMQLFR
LCLPDIIRCK--------IAFWKKANLIFLFFLLRKLILPFYSFTLFCIILPMTMFIP-E
AELPDWVVCYIPALMSFLNILPAPKSFPFII-PYLLFENTMSVTKFNAMISGLFQL-GSA
YEWVVTKKSGR-SSE-----GDLIALAPKE-------------LKQQKILDL-TAIKEQS
ML-KQS-SP---------------RNEA--------------KKKYN-------RIYKK-
ELALSLLLLT--------------------------------AAARSLLS-KQGIHF-YF
LMFQGLSFLLVGLDLIGEDVK--------
>os_43738
MV----------------------------------------------------------
------------------------------------------------------------
---------------------EAGEIGGAAVFALAAAAALSAASSLGAVDFRRPLAAVGG
GGAFEWDGVVPWLIGVLGGGDEAAAG-------------GVSVGVAAWYEVW-VRVRGGV
IAPTLQVA-VWVCMVMSVMLVVEATFNSAVSLG-----VK--AIG-WRPEWRFKWEPLA-
---------GADEE-----K--G-------------------------------------
------------------------------------------------------------
---RGEYPMVMVQ---------IPMYNELE--------VYKLSIGAACELKWPKDKLIVQ
VLDDSTDPFI------------------------K-----NLVELECESWASKGVNIKYV
TRSS-RKGFKAGALKKGMECDYTKQ--CEYIAIFDADFQPEPNFLLRTVPFLMHNPNVAL
VQARWAF-VNDTTSLLTRVQKMFFDYHFKVEQEAGSATFAFFSFNGTAGVWRTTA-INEA
GGWKDRTTVEDMDLAVRASLNGWKFIYVGDIRVKSELPSTYGAYCRQQFRWACGGANLFR
KIAMDVLVAKD-------ISLLKKFYMLYSFFLVRRVVAPMVACVLYNIIVPLSVMIP-E
LFIPIWGVAYIPMALLIITTIRNPRNLHIMP-FWILFESVMTVLRMRAALTGLMEL-SGF
NKWTVTKKIGS-SVE------DTQVPL-----------------------LP--------
---------------------------K-T---------R--KRLRD-------RINLP-
EIGFSVFLIF--------------------------------CASYNLIFHGKTSYY-FN
LYLQGLAFLLLGFNFTGNFACCQ------
>os_46095
MAPP-PNTYSESWWG-----------GK-EERGTPVVVKMDNP--YSLVEIDGPGMAA--
-----------PSEKARGKNAKQLTWVLLLRAHRAVGCVAWLAAGFWAVLGAVNRRVRRS
RDADAE--------PDAEASG-RGRAMLRFLRGFLLLSLAMLAFETVAHLKGWHFPRSAA
---GLPEKYLRRLPEHLQHLPEHLRRHLPEHLRMP-EKEEIEGWLHRAYVAW-LAFRIDY
IAWAIQKL-SGFCIALFMVQSVDRLVLCLGCFW-----IK--LRG-IKPVADTSI-----
--------SNDDIEATAGDG----------------------------------------
------------------------------------------------------------
---GGYFPMVLIQ---------MPMCNEKE--------VYETSISHVCQIDWPRERMLVQ
VLDDSDDETC------------------------Q-----MLIKAEVTKWSQRGVNIIYR
HRLN-RTGYKAGNLKSAMSCDYVRD--YEFVAIFDADFQPNPDFLKLTVPHFKGNPELGL
VQARWSF-VNKDENLLTRLQNINLCFHFEVEQQVNGVYLSFFGFNGTAGVWRIKA-LEDS
GGWMERTTVEDMDIAVRAHLNGWKFIFLNDVKVLCELPESYQAYRKQQHRWHSGPMQLFR
LCLPAVFKSK--------ISTWKKANLVMLFFLLRKLILPFYSFTLFCVILPLTMFVP-E
AELPIWVICYVPVIMSVLNILPAPKSFPFVI-PYLLFENTMSVTKFNAMVSGLFQL-GSS
YEWVVTKKAGRTSSE-----SDILALAEAAD-----ADARPPPAKLHRGVSE-GGLKEWA
KLHKEQEDATAAAAAAAAPGTPVKKSKA--------------AKAPN-------RIFKK-
ELALAFLLLT--------------------------------AATRSLLS-AQGLHF-YF
LLFQGVTFLAVGLDLIGEQVS--------
>os_47946
------------------------------------------------------------
------------------------------------------------------------
------------------------------------------MSSSG-------------
--GGGVAEEVARLWGELPVRV------------------VWAAVAAQWAAAA-AAARAAV
VVPAVRAL-VAVSLAMTVMILAEKLFVAAVCLA-----VR--AFR-LRPDRRYKWLPIGA
A-AA--AASSEDDEESGLVA--A-------------------------------------
------------------------------------------------------------
---AAAFPMVLVQ---------IPMFNERE--------VYKLSIGAACSLDWPSDRVVIQ
VLDDSTDLVVKVFIVIYFTDISSRIIRSTSSLVIK-----DLVEKECQKWQGKGVNIKYE
VRGN-RKGYKAGALKEGLKHDYVKE--CEYIAMFDADFQPESDFLLRTVPFLVHNSEIAL
VQTRWKF-VNANECLLTRFQEMSLDYHFKYEQEAGSSVYSFFGFNGTAGVWRIAA-IDDA
GGWKDRTTVEDMDLAVRATLQGWKFVYVGDVKVKSELPSTFKAYRFQQHRWSCGPANLFK
KMMVEILENKK-------VSFWNKIHLWYDFFFVGKIAAHTVTFIYYCFVIPVSVWLP-E
IEIPLWGVVYVPTVITLCKAVGTPSSFHLVI-LWVLFENVMSLHRIKAAVTGILEA-GRV
NEWVVTEKLGD-ANK-----TKPDTNGSDAV-----KVIDVELTTPLIPKLK--------
---------------------------K-R---------R--TRFWD-------KYHYS-
EIFVGICIIL--------------------------------SGFYDVLY-AKKGYY-IF
LFIQGLAFLIVGFDYIGVCPP--------
>os_51805
MAPPGVGVGVAYLWG---------KGRG-GRKGTPVVVTMESP-NYSVVEVDGPDAEAEL
RTAAVAMDKGGGRGRSRSRTARQLTWVLLLRARRAAGRLASFAA-------AAARRFRRS
PADA----------ADELGRG-RGRLMYGFIRGFLALSLLALAVELAAYWNGWRLRR---
-----------------------------PELHVP-EAVEIEGWAHSAYISW-MSFRADY
IRRPIEFL-SKACILLFVIQSMDRLVLCLGCFW-----IK--LRK-IKPRIEGDPF----
------------REG-------S-------------------------------------
------------------------------------------------------------
---GYQHPMVLVQ---------IPMCNEKE--------VYEQSISAACQLDWPREKFLIQ
VLDDSSDESI------------------------Q-----LLIKAEVSKWSHQGVNIVYR
HRVL-RTGYKAGNLKSAMSCDYVKD--YEFVAIFDADFQPTPDFLKKTIPHFEGNPELGL
VQARWSF-VNKDENLLTRLQNINLCFHFEVEQQVNGVFLNFFGFNGTAGVWRIQA-LEES
GGWLERTTVEDMDIAVRAHLNGWKFIFLNDVKVLCELPESYEAYRKQQHRWHSGPMHLFR
LCLPDILTAK--------ISSWKKANLILLFFLLRKLILPFYSFTLFCVILPLTMFVP-E
AELPVWVICYVPVCMSFLNILPSPRSFPFIV-PYLLFENTMSVTKFNAMVSGLFKL-GSS
YEWIVTKKSGR-SSE-----SDLSTAAERDT-----KD--LTLPRLQKQISE-SELIELK
MQ-KERQEK---------------APLG--------------AKKAN-------KVYKK-
ELALSLLLLT--------------------------------AATRSLLS-AQGIHF-YF
LLFQGVSFLFVGLDLIGEQID--------
>os_51904
MASL---RAATGLPFSPRPACCRPPSSP-GSRRGFVFPPRFAPGVFLFFPLDSAGGGGVA
RRRAYPRIEATARHGARKENPKVRNRRLQ-------------------------------
------------------------------------------------------------
-----------------------------------------------------KKFNGTA
TKPRLSVFCSNRQLYAMLVDDHNKKILFYGSTL-----QK--AIC---------------
------------------------------------------------------------
------------------------------------------------------------
----GDPPCGAVEAAGRIGEELIRACKELD--------ITEISSYDRNGFARGEKMMAFE
V---------------------------------P-----DLVELECIDWARKEINIKYE
IRDN-RKGYKAGALKKGMEHIYTQQ--CDFVAIFDADFQPESDFLLKIIPFLVHNPKIGL
VQTRWEF-VNYDVCLMTRIQKMSLDYHFKVEQESGSSMHSFFGFNGTAAVWRVSATINEA
GGWKDHTTVEDMDLAVRL------------LRVNSQVPSK--------------PTDI--
---GSIDGLVG-------VSVWKKLHLLYSFFFVRRVVAPILTFLFYRVVIPLSVMVP-E
ISIPVWGM--------------------------ILFENVMAMHRMRAALTGLLET-MNV
NQWVVTEKVGD-HVK-----DKLEVPLLEPLKP---------------------------
------------------------------------------TDCVE-------RIYIP-
ELVVAFYLLE--------------------------------------------------
-------------GFSGRNATGVNRSKDV
>os_51905
MASL---RAATGLPFSPRPACCRPPSSP-GSRRGFVFPPRFAPGVFLFFPLDSAGGGGVA
RRRAYPRIEATARHGARKENPKVRNRRLQ-------------------------------
------------------------------------------------------------
-----------------------------------------------------KKFNGTA
TKPRLSVFCSNRQLYAMLVDDHNKKILFYGSTL-----QK--AIC---------------
------------------------------------------------------------
------------------------------------------------------------
----GDPPCGAVEAAGRIGEELIRACKELD--------ITEISSYDRNGFARGEKMMAFE
V---------------------------------P-----DLVELECIDWARKEINIKYE
IRDN-RKGYKAGALKKGMEHIYTQQ--CDFVAIFDADFQPESDFLLKIIPFLVHNPKIGL
VQTRWEF-VNYDVCLMTRIQKMSLDYHFKVEQESGSSMHSFFGFNGTAAVWRVSATINEA
GGWKDHTTVEDMDLAVRL------------LRVNSQVPSK--------------PTDI--
---GSIDGLVG-------VSVWKKLHLLYSFFFVRRVVAPILTFLFYRVVIPLSVMVP-E
ISIPVWGM--------------------------ILFENVMAMHRMRAALTGLLET-MNV
NQWVVTEKVGD-HVK-----DKLEVPLLEPLKP---------------------------
------------------------------------------TDCVE-------RIYIP-
ELVVAFYLLE--------------------------------------------------
-------------GFSGRNATGVNRSKDV
>os_51906
MASL---RAATGLPFSPRPACCRPPSSP-GSRRGFVFPPRFAPGVFLFFPLDSAGGGGVA
RRRAYPRIEATARHGARKENPKVRNRRLQ-------------------------------
------------------------------------------------------------
-----------------------------------------------------KKFNGTA
TKPRLSVFCSNRQLYAMLVDDHNKKILFYGSTL-----QK--AIC---------------
------------------------------------------------------------
------------------------------------------------------------
----GDPPCGAVEAAGRIGEELIRACKELD--------ITEISSYDRNGFARGEKMMAFE
V---------------------------------P-----DLVELECIDWARKEINIKYE
IRDN-RKGYKAGALKKGMEHIYTQQ--CDFVAIFDADFQPESDFLLKIIPFLVHNPKIGL
VQTRWEF-VNYDVCLMTRIQKMSLDYHFKVEQESGSSMHSFFGFNGTAAVWRVSATINEA
GGWKDHTTVEDMDLAVRLYGQA--------------------------------------
------------------------------------------------------------
------------------------------------------------------------
------SRDGN-------------------------------------------------
------------------------------------------------------------
----SCMLVI--------------------------------------------------
-----------------------------
>os_53309
M-----------------------------------------------------------
------------------------------------------------------------
------------------------------------------------------------
-------------------------------------------MSGGLAWAW-RAVRCGV
VLPTLQLA-VYVCVAMSIMLFLERLYMALVVAA-----LW--LIR-RRRRRSNRREQDDD
GAENDQL--LQDPE----------------------------------------------
------------------------------------------------------------
---AANSPMVLVQ---------IPMFNEKQ--------VYRLSIGAACGMTWPSDKLVIQ
VLDDSTDPAI------------------------R-----EMVEGECGRWAGKGVSIRYE
NRRN-RSGYKAGAMREGLRKAYARE--CELVAIFDADFQPDADFLLRTVPVLVADPGVAL
VQARWRF-VNADECLLTRIQEMSLDYHFRVEQEVGSACHGFFGFNGTAGVWRVRA-LEEA
GGWKERTTVEDMDLAVRASLRGWRFVYVGHVGVRNELPSTLRAYRYQQHRWSCGPANLFR
KIFLEAPPPA--------CPPGRSST-------SSTISSSSASSSPTSSPSPSTASSSPP
ASSPAPTTSASPSTSPSTSPPPSPSSTPPAPRAPAISSSSGSSSRTSCPCTGPRPR-SSA
CSRPPAPTSGS-SPT-----SEATPTPSTSSQLIPPPGLGGRPPPAPAAQAS--------
------------------------------------------------------------
SIMTSMSPRSSWGPACSTAPSTTSPTAATASTSTCSSSRPPPSSSASATSGPSSYYYSYS
TCIHV------------------------
>os_55572
MA----------------------------------------------------------
------------------------------------------------------------
------------------------------------------------------------
-----------------------------------------SSSSSSLPAAWAAAVRAWA
VAPALRAA-VWACLAMSAMLVAEAAWMGLASLA-----AA--AAR-RLRGYGYRWEPMAA
P---------PDVEAPAPA-----------------------------------------
------------------------------------------------------------
---PAEFPMVLVQ---------IPMYNEKE--------VYKLSIGAACALTWPPDRIIIQ
VLDDSTDPFV------------------------KFSLVQELVELECKEWASKKINIKYE
VRNN-RKGYKAGALRKGMEHTYAQL--CDFVAIFDADFEPESDFLLKTMPYLLHNPKIAL
VQTRWEF-VNYNVCLMTRIQKMSLDYHFKVEQESGSFMHAFFGFNGTAGVWRVSA-INQS
GGWKDRTTVEDMDLAVRASLKGWEFLYVGDIRVKSELPSTFQAYRHQQHRWTCGAANLFR
KMAWEIITNKE-------VSMWKKYHLLYSFFFVRRAIAPILTFLFYCIVIPLSAMVP-E
VTIPVWGLVYIPTAITIMNAIRNPGSVHLMP-FWILFENVMAMHRMRAALSGLLET-ARA
NDWVVTEKVGD-QVK-----DELDVPL---------------------LEPL--------
---------------------------K-P------------TECAE-------RIYIP-
ELLLALYLLI--------------------------------CASYDFVL-GNHKYY-IY
IYLQAVAFTVMGFGFVGTRTPCS------
>os_5889
MA---------RWWG---------GEGR-GGSGTPVVVKMESP-EWAISEVEAGAAA---
-PGSPAA----GGKAGRGKNARQITWVLLLKAHRAAGKLTGAASAALSVAAAARRRVAAG
RTDSDDAA---AAPPGESPAL-RAR-FHGFLRAFLLLSVLLLAVDVAAHAQGWHAVVP--
------------------------------------DLLAVEGLFAAAYASW-LRVRLEY
LAPGLQFL-ANACVVLFLIQSADRLILCLGCLW-----IK--LKG-IKPVPKASGG----
---GGGGKGSDDVEA-------G-------------------------------------
------------------------------------------------------------
---ADEFPMVLVQ---------IPMCNEKE--------VYQQSIGAVCNLDWPRSNFLVQ
VLDDSDDAAT------------------------S-----ALIKEEVEKWQREGVRILYR
HRVI-RDGYKAGNLKSAMNCSYVKD--YEFVVIFDADFQPQADFLKRTVPHFKGNEDVGL
VQARWSF-VNKDENLLTRLQNINLCFHFEVEQQVNGVFLNFFGFNGTAGVWRIKA-LEDS
GGWMERTTVEDMDIAVRAHLKGWKFLYINDVECQCELPESYEAYRKQQHRWHSGPMQLFR
LCFVDIIKSK--------IGVWKKFNLIFLFFLLRKLILPFYSFTLFCIILPMTMFVP-E
AELPAWVVCYIPATMSLLNILPAPKSFPFIV-PYLLFENTMSVTKFNAMISGLFQL-GSA
YEWVVTKKSGR-SSE-----GDLVSLVEKQ-------------PKQQRVGSA-PNLDSLA
KE--SH-PK---------------KDSK--------------KKKHN-------RIYQK-
ELALSFLLLT--------------------------------AAARSLLS-VQGIHF-YF
LLFQGVSFLVVGLDLIGEQVE--------
>os_9179
ME----------------------------------------------------------
------------------------------------------------------------
------------------------------------------------------------
---------------------------------------VNGGGAAGLPEAW-SQVRAPV
IVPLLRLA-VAVCLTMSVLLFLERMYMAVVISG-----VK--ILR-RRPDRRYRCDPI--
--------PDDDPE-----L--G-------------------------------------
------------------------------------------------------------
---TSAFPVVLIQ---------IPMFNERE--------VYQLSIGAVCGLSWPSDRLVVQ
VLDDSTDPVI------------------------K-----EMVRIECERWAHKGVNITYQ
IREN-RKGYKAGALKEGMKHGYVRE--CEYVAIFDADFQPDPDFLRRTIPFLVHNSDIAL
VQARWRF-VNADECLMTRMQEMSLDYHFTVEQEVSSSVCAFFGFNGTAGVWRVSA-VNEA
GGWKDRTTVEDMDLAIRASLKGWKFVYLGDVQVKSELPSTFKAFRFQQHRWSCGPANLFR
KMLMEIVRNKK-------VTIWKKIHVIYNFFLIRKIIAHIVTFAFYCLIIPATIFVP-E
VRIPKWGCVYIPTIITLLNSVGTPRSFHLLF-FWILFENVMSLHRTKATLIGLLEA-GRA
NEWVVTEKLGN-ALK-----MKSSSKSS----------------------AK--------
---------------------------K-S---------F--MRVWD-------RLNVT-
ELGVAAFLFS--------------------------------CGWYDLAF-GKDHFF-IY
LFFQGAAFFIVGIGYVGTIVPQ---S---
>os_9180
ME----------------------------------------------------------
------------------------------------------------------------
------------------------------------------------------------
---------------------------------------VNGGGAAGLPEAW-SQVRAPV
IVPLLRLA-VAVCLTMSVLLFLERMYMAVVISG-----VK--ILR-RRPDRRYRCDPI--
--------PDDDPE-----L--G-------------------------------------
------------------------------------------------------------
---TSAFPVVLIQ---------IPMFNERE--------VYQLSIGAVCGLSWPSDRLVVQ
VLDDSTDPVI------------------------K-----EMVRIECERWAHKGVNITYQ
IREN-RKGYKAGALKEGMKHGYVRE--CEYVAIFDADFQPDPDFLRRTIPFLVHNSDIAL
VQARWRF-VNADECLMTRMQEMSLDYHFTVEQEVSSSVCAFFGFNGTAGVWRVSA-VNEA
GGWKDRTTVEDMDLAIRASLKGWKFVYLGDVQVKSELPSTFKAFRFQQHRWSCGPANLFR
KMLMEIVRNKK-------VTIWKKIHVIYNFFLIRKIIAHIVTFAFYCLIIPATIFVP-E
VRIPKWGCVYIPTIITLLNSVGTPRSFHLLF-FWILFENVMSLHRTKATLIGLLEA-GRA
NEWVVTEKLGN-ALK-----MKSSSKSS----------------------AK--------
---------------------------K-S---------F--MRVWD-------R-----
------------------------------------------------------------
-----------------------------
>ot_830
M-----------------------------------------------------------
------------------------------------------------------------
------------------------------------------------------------
------------------------------------------------------------
------------------------------------------------------------
------------------------------------------------------------
------------------------------------------------------------
---------VVIQ---------LPMFNETD--------VCVHAIECAREMEWPRSKLLIQ
ILDDSTCPET------------------------R-----ATIEEALEVCKEQGVHTQYR
WRSD-RTGFKAGAMHDAMDD--IVE--YDYVCVFDADFSPDPDFLMKTVPWIHSNNHVGF
VQARWTY-INSSENLLTRVQSISLNYHIRCEQFARFSANLFFNFNGTAGIWRRTC-IVDS
GGWNHRTTVEDLDLSLRAHLRGWKFIFLDDVTCLNEIPAQYDAYRKQQHRWSAGPMQLWR
KAMGSIWASNE-------IPLASKLYLNVFFFGTRMFATHLVSFFFYLLLIPLSTLCP-E
VVLPLWALVYTPMLVTLSTCIFTPGGIYYAI-PYVLFENAMTIVKLSAMVSGLFAM-ENA
NEWVVTTKVGK-WVA-----KRVEKARNIKLVQKVAAKVAAKA-----------------
------------------------------------------AARKK-------PFHAK-
ELLMGAFFAT--------------------------------CGLWGVFRHALFGFC-IF
LFAQASVFFLFGANAVDNLFRQHHHEHAA
>pp_12902
MAPQ--KFDFVDWWS-----------KE-VRRGTPVVVKMENP-NYSMLEIESPKSSF--
-----------EDQKDKEKNAKQLTWVLLLKAHRAAGCVAWVWSGVMILLAAIKKRLILG
QGLA------------QQDKPHKGK-LFKAITGFLVFAVMMLCVEVAAHALSWHFST---
-------------------------------PHWP-SSFRIQDLPHVVYVGW-MYFRASY
IAPTLQKL-TDFCIWLFLIQSVDRIVLFLGCVY-----IR--WKG-LKPVPINPSL----
--------ESDDAEN-------P-------------------------------------
------------------------------------------------------------
---DSGHPMVLVQ---------IPMCNERE--------VYEQSISAVCQLDWPKSRILIQ
VLDDSSDVET------------------------R-----FLIKSEVSKWQQKGVNIVYR
HRVN-RTGYKAGNMKSAMQCDYVKK--YEFVAIFDADFQPKSDFLKRTVPHFRDNPELAL
VQTRWSF-VNKDENLLTRLQNINLSFHFEVEQQVNGIFINFFGFNGTAGVWRITA-LEES
GGWLERTTVEDMDIAVRAHLQGWKFIFLNDVRCLCELPESYEAYRKQQHRWHSGPMQLFR
LCFPDIIKAK--------ISWMKKANMIFLFFLLRKLILPFYSFTLFCIILPLTMFVP-E
ATLPVWVVCYIPALMSILNVIPSPKSFPFLV-PYLLFENTMSVTKFNAMISGLFQL-SSA
HEWVVTKKTGR-ASE-----GDVLEKDTARS-----------TVALDKTMSE-SGIDALK
TL-DVKLDPLVPPSVHDA------LQPP--------------MKKKN-------RLYRK-
ELLLSFLLLT--------------------------------AAARSLLS-AQGIHF-YF
LLFQGISFLVVGLDLIGEQVS--------
>pp_18179
MTPK---FDFVDWWS-----------KE-QHRGTPVVVKMENS-KYSLLEIESPTKSKF-
---------EDHQNKGKQGNAKQLTWVLLLKAHKAAGCVAWVASGVMLLLAAIKTRLILG
QGVA------------QQDKS-KGK-LFKAITAFLMFAVLMLCMEVGAHALSWHFTT---
-------------------------------PHWP-SSIGIRDIPHAVYVGW-MYSRANY
IAPALQKL-TNFCIGLFLIQSVDRIVLFLGCVY-----IK--WKK-IRPVPVNPSL----
--------ESDDAEN-------P-------------------------------------
------------------------------------------------------------
---DGGHPMVLVQ---------IPMCNERE--------VYEQSIAAVCQLDWPQSRILIQ
VLDDSSDVET------------------------R-----FLIKGEVNKWQQKGANIKYR
HRPD-RTGYKAGNMKSAMQCDYVKN--YEFVAIFDADFQPKPDFLKRTVPHFRDNPELAL
VQARWSF-VNTDENLLTRLQNINLSFHFEVEQQVNGAFINFFGFNGTAGVWRIKA-LEES
GGWLERTTVEDMDIAVRAHLQGWKFIFLNDVRCLCEVPESYEAYRKQQHRWHSGPMQLFR
LCLPDIIRAK--------ITWMKKANMIFLFFLLRKLILPFYSFTLFCIILPMTMFVP-E
ATLPIWVVCYIPALMSILNVLPSPKSFPFLV-PYLLFENTMSVTKFNAMISGLFQL-SSA
HEWVVTKKTGR-ASE-----GELLNMEKLAA-----KP----ASAIDRAMSE-SNIDALK
TN-NATMKPLLPPSVQ-------NPTEL--------------KKKKN-------RLYRK-
ELALAFLLLT--------------------------------ASARSLLS-AQGVHF-YF
LLFQGITFLVVGLDLIGEQVS--------
>pp_1877
MPSK---LEFSELFG-----------KE-SNRGPPVVVKMENP-NFDMLEFDSPTTAMR-
---------GGQAAKGKGKNAKQLTWVLLLKANKAVGCLTWLASGIMILLDAIKDRLILR
KNVI--------------NAS-KGK-LSRVIIGFLIFALIMLCVEVGAHTLGWQFSV---
-------------------------------PQWP-TTLNVSSLPHALFMGW-LFIRASY
IAPALQKV-TDFCIWLFLLQSLDRIILCMGAVY-----IK--WKK-IKPTPVSPSL----
--------ESDDIEQ-------P-------------------------------------
------------------------------------------------------------
---DKGHPMCLVQ---------IPMCNERE--------CYEQSISAVCQLDWPKNRILIQ
VLDDSSDEEV------------------------A-----GLIETEVKKWQQKGINIIYR
HRTD-RTGYKAGNMKAGMECDYVKD--YEFVAIFDADFQPKSDFLKLTIPHFKDNPELGL
VQARWAF-VNKDENLLTRLQNINLSFHFEVEQQVNGVFLNFFGFNGTAGVWRIKA-LEDS
GGWLDRTTVEDMDIAVRAHLKGWKFIFLNDVRSLCELPESYEAYRKQQHRWHSGPMQLFR
LALPDIINAQ--------ISWSKKFNMIFLFFLLRKLILPFYSFTLFCIILPMTMFVP-E
ATLPAWVVCYIPALMSLLNVIPSPKSFPFLV-PFLLFENTMSVTKFNAMISGLFQL-RSS
HEWVVTKKSGS-KGL-----ADIAPSSTEAELLDEVKEVKTAPVVLGRGFSE-SGIDTLK
QQ-AESSAP---------------APVP--------------KKKGS-------RLYRK-
ELTLSFLLLT--------------------------------AAGRSLLS-AQGIHF-YF
LLFQGISFLVVGLDLIGEPTG--------
>pp_20391
MAPR---FDFGDWWS-----------KE-EHQGTPVVVKMENP-NWDLLEIDGPNQGG--
-----------EIGKGRNKNAKQLTWVLLLKAHRAAGCVAYLATGLWTLLAAIQNRLIAP
KASG----------VKLDKPV-KGK-LYRFIRAFLITALVMLGIDYGAHMLGWHFA----
----------------------------------APTGINLWNLPHAVYMAW-MVIRLQY
IGPALQLA-ADSCIVLFLVQSADRITQFMGCMY-----VK--LRG-IKPIPVDPSF----
--------ESDDPEQ-------P-------------------------------------
------------------------------------------------------------
---DKGYPMVLIQ---------IPMCNERE--------VYEQSISAVCQIDWPKNRMLVQ
VLDDSDDVET------------------------Q-----ELIAAEVHKWHLKGVNIIYR
HREN-RTGYKAGNLRSAMECEYVKD--YEFVAIFDADFQPKSDFLKRSMPHFKGQPELCL
VQTRWAF-VNKDENLLTRLQNINLCFHFEVEQQVNGHFLNFFGFNGTAGVWRISA-LEDC
GGWMDRTTVEDMDIAVRAHLCGWKFIFLNDVRCLCELPESYEAYRKQQHRWHSGPMQLFR
LCLPDIIKSK-------------KSNLIFLFFLLRKLILPFYSFTLFCVILPLTMFVP-E
AQLPVWVVCYIPAVMSFMNILPSPKSFPFLI-PYLLFENTMSVTKFQAMISGLFQL-SSS
LEWVVTKKSGR-ASE-----ADLLAGVQDSK-----PQ--DQLQKLNRVTSE-SALESLR
KE-NKDSPVAVPNPA---------PSLK--------------KKKKN-------RLYWN-
ELALACLLLT--------------------------------AAMRSLLT-EHGLHF-YF
LLFQGISFLVVGLDLIGEQVS--------
>pp_20645
MA----------------------------------------------------------
------------------------------------------------------------
-----------------------------------------ESARGG-------------
---------------------------------------TFSVLVDQLLQLW-LDVRSPI
VAPLLQFA-INVCLVMVTMLFVERIFMCGVMVF-----VK--LLR-RTPETQFKFEPL--
---------RDDLE-----F--G-------------------------------------
------------------------------------------------------------
---NSSFPMVLVQ---------IPMFNERE--------VYQLSIQAACGLSWPGDRMIIQ
VLDDSTDQTT------------------------R-----DLVQMECQRWASKGINIRYE
TRPN-RKGYKAGALRQGMKWPYVQT--CDYVAIFDADFQPEPEFLQRTVPFLVHNSNLAL
VQARWKF-VNANECLMTKMQEVSLNYHFSVEQRVGSATYGFFGFNGTAGVWRIRA-MEEA
GGWNDRTTVEDMDLAVRASLCGWKFVYIHDLEVKNELPSTFKAFRFQQHRWSCGPANLFR
KVLPSILKNQN-------LKLWKRLHMIYAFFFVRKVVAHIVTFTFYCVVIPASVLVP-E
VDLPFWGAVYVPSIITLLNAITTPKSLHLLV-FWILFENVMSLHRTKATIIGLFDI-GNV
NEWVVTEKLGN-LMK-----YRSS-KY-----------------------GK--------
---------------------------KYTLQRMASNMLARGWKM----------MHLL-
EVWTGGFLMF--------------------------------CAVYDFYFQGKNHFY-VY
LFLQSCAFLVMGFGYVGTFVPHY--S---
>pp_20716
MA----------------------------------------------------------
------------------------------------------------------------
-----------------------------------------DSFSEG-------------
---------------------------------------TFPVLVDQLINLW-LSVRGPI
VAPILQFA-INVCLVMVTMLFIERIFMCGVMIF-----VK--LLG-RTPETQFKFEPI--
---------GDDLE-----L--A-------------------------------------
------------------------------------------------------------
---NTAFPMVLVQ---------IPMFNERE--------VYQLSIQAACGLSWPGDRMIIQ
VLDDSTDQTI------------------------R-----ELVQMECQRWASKGINIKYE
TRPN-RKGYKAGALRQGMKHPYVSM--CDYVAIFDADFQPEPEFLHRTVPFLVHNSNLAL
VQARWKF-VNANECLMTKMQEVSLNYHFSVEQRVGSATYGFFGFNGTAGVWRIRA-MEEA
GGWNDRTTVEDMDLAVRASMCGWKFVYIHDLEVKNELPSTFKAFRFQQHRWSCGPANLFR
KVLPSILKNQK-------LKLWKRLHMIYAFFFVRKIVAHIVTFTFYCLVIPASVLVP-E
VDLPFWGAVYVPSIITLLNAITTPKSLHLLV-FWILFENVMSLHRTKATIIGLFDI-GNV
NEWVVTEKLGN-LMK-----YRSA-KY-----------------------GK--------
---------------------------KYTLQRMASNVLARGWRMSE-------RMHIL-
ELWTGGFLMF--------------------------------CAAYDFYFQGKNHFY-VY
LFLQSFAFIIMGLGYVGTFVPQY--S---
>pp_26813
MPPK---FEFAELFG-----------KE-PKRGAPVVLKMDNP-NFEMLEVDSPTTALR-
---------GGQAAKGKGKNAKQLTWVLLLKANKAVGCLTWVASGVMTLLDAVKERLILR
KGVV-----------KSGNLS-KGK-LSQVIVGFLIFALIMLCVEVGAHTLGWQFSV---
-------------------------------PQWP-STLNVSSLPHAVFMGW-MYIRASY
IAPALQRV-TDFCIWLFLLQSLDRIILCMGAVY-----IK--WKK-IKPIPKNPSL----
--------ESDNVEE-------P-------------------------------------
------------------------------------------------------------
---DKGHPMCLVQ---------IPMCNERE--------CYEQSISAVCQLDWPKERILIQ
VLDDSSDEEV------------------------Q-----WLIENEVKKWKAKGINIIYR
HRTD-RTGYKAGNMKSAMECDYVKD--YEFVTIFDADFQPKSDFLKLTIPHFKDNPELGL
VQARWAF-VNKDENLLTRLQNINLSFHFEVEQQVNGVFLNFFGFNGTAGVWRIKA-LEES
GGWLDRTTVEDMDIAVRAHLHGWKFIFLNDVRSLCELPESYEAYRKQQHRWHSGPMQLFR
LALPDIIKAK--------ISWSKKFNMIFLFFLLRKLILPFYSFTLFCIILPMTMFVP-E
ATLPAWVVCYIPALMSLLNVIPSPKSFPFLV-PFLLFENTMSVTKFNAMISGLFQL-RSS
HEWVVTKKSGS-KGL-----ADMPPSATEAELLIEVKEVKTAPVLLDRGASE-SGIDQLK
QQ-AESSAP---------------APVP--------------KKKGS-------RLYRK-
ELTLSFLLLT--------------------------------AAGRSLLS-AQGIHF-YF
LLFQGISFLVVGLDLIGEPTG--------
>pp_28846
MA----------------------------------------------------------
------------------------------------------------------------
-----------------------------------------ESGSTG-------------
---------------------------------------GLPMLVDQLVKIW-LEVRGPV
VAPVLQFA-INVCLVMVTMLFVERIFMCGVMVF-----VK--LLR-RTPETQFKFEAI--
---------QDDLE-----F--G-------------------------------------
------------------------------------------------------------
---NSSYPMVLVQ---------IPMFNERE--------VYQLSIQAACGLSWPQDRMIIQ
VLDDSTDQTT------------------------R-----ELVQVEVQRWASKGINIKYE
TRPN-RKGYKAGALRQGMRHPYVQT--CDYVAIFDADFQPEPEFLQRTVPFLVHNSNLAL
VQARWKF-VNANECLMTKMQEVSLNYHFSVEQRVGSATYGFFGFNGTAGVWRIRA-MEEA
GGWNDRTTVEDMDLAVRASLCGWKFVYIHDLEVKNELPSTFKAFRFQQHRWSCGPANLFR
KVLFTILKNQN-------LRLWKRLHMIYAFFFVRKIVAHIVTFTFYCVVIPASVLVP-E
VDLPFWGAVYVPSIITLLNAITTPKSLHLLV-FWILFENVMSLHRTKATIIGLFDI-GNV
NEWVVTEKLGN-LMK-----YRSA-KY-----------------------GK--------
---------------------------KYTLQRMASNMLARGWKMSE-------RLHIL-
ELWTGGFLMF--------------------------------CAVYDFYFQGKNHFY-VY
LFLQSCAFLIMGFGYVGTFVPHY--S---
>pp_29689
MTAK---FDFVDWWS-----------KE-KHRGTPVVVKMENP-NYSLLEIESPTKSGF-
---------EDHQNKGKQGNAKQLTWVLLLKAHKAAGCVAWLASGVMLLLAAIKKRLILG
QGLA------------QPDKS-KGK-LFKAIAAFLMFAILMLCVEVGAHALGWHFTT---
-------------------------------PHWP-SSTGIRDIPHAVYVGW-MYTRAHY
VAPALQTL-TNFCIWLFLIQSVDRIVLFFGCVY-----IK--WKN-IKPVPVNPSL----
--------ESDDAEN-------P-------------------------------------
------------------------------------------------------------
---DSGHPMVLIQ---------IPMCNERE--------VYEQSIGAVCQLDWPKSRILIQ
VLDDSSEVET------------------------R-----FLIKGEVNKWHQKGVNIVYR
HRVD-RTGYKAGNMKSAMQCEYVKN--YEFVAIFDADFQPKPDFLKRTVPHFRDNPELAL
VQARWSF-VNKDENLLTRLQNINLSFHFEVEQQVNGAFINFFGFNGTAGVWRIKA-LEES
GGWLERTTVEDMDIAVRAHLQGWKFIFLNDVRCLCELPESYEAYRKQQHRWHSGPMQLFR
LSLPDIIRSK--------ISWMKKANMIFLFFLLRKLILPFYSFTLFCIILPMTMFVP-E
ATLPIWVVCYIPALMSILNVLPSPKSFPFLV-PYLLFENTMSVTKFNAMISGLFQL-SSS
HEWVVTKKTGR-ASE-----GDSLVVGKEVA-----NP----NPALEKAMSE-SDLDAFK
SN-DAKLKPLLLPSVS-------DEPEP--------------AKKKN-------RLYRK-
ELALAFLLLT--------------------------------ASARSLLT-AQGVHF-YF
LLFQGISFLVVGLDLIGEQVS--------
>pp_5660
MAPR---FDFGDWWS-----------KE-EHEGTPVVVKMENP-NWDMLELNGPPQSGG-
-----------EIGKGRNKNAKQLTWVLLLKAHRAAGCVAYLATGLWTLLSAIQNRIIAP
KASG----------VKLDKPV-KGK-LYRFIRAFLVTALVMLGIDYGAHMLGWHFT----
----------------------------------PPAGVNLINLPHAIYMGW-MVIRLQY
IGPALQLA-ADSCIVLFLIQSADRITQFMGFMY-----VK--FRG-IKPIPANPSF----
--------ESDDPEM-------P-------------------------------------
------------------------------------------------------------
---DKGYPMVLIQ---------IPMCNERE--------VYEQSISAVCQIDWPRTRMLVQ
VLDDSDDVET------------------------Q-----ELIAAEVHKWQLKGVNIVYR
HREN-RTGYKAGNLRSAMECDYVRD--YEFVAIFDADFQPKADFLKRSMPHFKDQPKLCL
VQTRWAF-VNKDENLLTRLQNINLCFHFEVEQQVNGHFLNFFGFNGTAGVWRISA-LEDC
GGWMDRTTVEDMDIAVRAHLCGWKFIFLNDVRCLCELPESYEAYRKQQHRWHSGPMQLFR
LCLPDIIKSKK-------VTGLQKSNLIFLFFLLRKLILPFYSFTLFCVILPLTMFVP-E
AQLPVWVVCYIPAVMSFMNILPSPKSFPFLI-PYLLFENTMSVTKFQAMISGLLQL-SSS
LEWVVTKKSGR-TSE-----ADLLAGVEDSK-----PQ--DQLQKLNRVTSE-SGLEALK
KV-QKDSAVVVPNAA---------PSLK--------------KKKKN-------RLYWN-
ELALACLLLT--------------------------------AAMRSLLT-EHGLHF-YF
LLFQGVSFLVVGLDLIGEQVS--------
>pt_15958
MAPR---LDFSDWWG-----------KD-SKEGTPVVVKMENP-NYSVVEINGPDSAFR-
-----------PVEKSRGKNAKQVTWVLLLKAHRAVGCVAWLATVFWALLGTIKKRLIFR
QGVA----------VATEKLG-KGKMVLKIIRVFLVASLAILAFEVVAYLKGWRYFESAN
-------------------------------LHIP-RTLDLQGWLHVVYVAW-LTFRADY
IAPLIQAL-SQFCVVLFLIQSVDRLILCLGCFW-----IK--YKK-IKPRIEVDPF----
--------KSDDVEA-------S-------------------------------------
------------------------------------------------------------
---GYEYPMVLVQ---------IPMCNERE--------VYEQSISAVCQMDWPKDRILIQ
VLDDSNDESI------------------------Q-----WLIKAEVAKWNQKGVNIIYR
HRLI-RTGYKAGNLKSAMGCDYVKD--YEFVTIFDADFQPNPDFLKLTVPHFKGNPELGL
VQARWAF-VNKDENLLTRLQNINLCFHFEVEQQVNGTFLNFFGFNGTAGVWRIKA-LEES
GGWLERTTVEDMDIAVRAHLNGWKFIFLNDVKVLCEVPESYEAYRKQQHRWHSGPMQLFR
LCLPAIITSK--------MAFWKKANLIFLFFLLRKLILPFYSFTLFCIILPLTMFVP-E
AELPMWVICYVPVLMSFLNILPTPKSIPFIV-PYLLFENTMSVTKFNAMVSGLFQL-GSS
YEWVVTKKAGR-SSE-----SDLLAAAERDS-----KT--MNQAQICRGASE-TELELLN
QL-KEQKEA---------------NPTP--------------VKKVN-------KIYRK-
ELALAFLLLT--------------------------------ASVRSLLS-AQGVHF-YF
LLFQGVTFLVVGLDLIGEQIS--------
>pt_22150
MA----------------------------------------------------------
------------------------------------------------------------
-----------------------------------------EVSPKVMIPES--------
--------------FQFQV--------------------SSSDIAGQLTLIW-ELLKAPL
IVPLLTLG-VYICLAMSLMLFMERVYMGIVIIL-----VK--LFW-KKPDKRYKWEPM--
---------QDDLE-----S--G-------------------------------------
------------------------------------------------------------
---NLNFPVVLVQ---------IPMFNERE--------VYKLSIGAASNLSWPADRLVIQ
VLDDSTDPAI------------------------K-----QMVELECQRWASKGINIRYQ
IREN-RTGYKAGALKEGLKRSYVKH--CEYVCIFDADFQPEPDYLRRAIPFLIHNPEIAL
VQGRWRF-VNADECLLTRMQEMSLDYHFTVEQEVGSATHAFFGFNGTAGVWRIAA-INEA
GGWKDRTTVEDMDLAVRASLRGWKFLYLGDLQVKSELPSTFKAFRFQQHRWSCGPANLFR
KMVMEIVRNKK-------VRFWKKVYVIYSFFFVRKIIAHMVTFSFYCVVLPLTILVP-E
VKVPIWGAVYIPSVITILNSVGTPRSIHLLF-YWILFENVMSLHRTKATFIGLLEA-GRA
NEWVVTEKLGN-TLQKAAEAKKSNPKA-----------------------PR--------
---------------------------K-F---------R--FKFTD-------RLNTL-
ELGFSAFLFL--------------------------------CGCYDFVN-GKNCYF-VY
LWLQTVTFFITGIGYVGTII---------
>pt_31788
MAPG---LGFSDWWG-----------KD-RKKGSPVVVKMENP-NYSVVEINGPDSAFR-
-----------PVEKSRGKNAKQVTWVLLLKAHRAVGCVAWLATVFWALLGTIKKRLIFR
QGVA----------VATEKLG-KGKLVLKIIRVFLVTSLAILAFEVLAYLKGWRYFESAN
-------------------------------LHIP-STLDLQGLLHMVFVAW-LTFRADY
IAPVIQVL-SQFCVVLFLIQSVDRLVLCLGCFW-----IK--YKK-IKPRIDGDPF----
--------KSDDVEA-------P-------------------------------------
------------------------------------------------------------
---GYEYPMVLVQ---------IPMCNERE--------VYEQSISAVCQMDWPKDRILIQ
VLDDSNDESI------------------------Q-----WLIKAEVTKWNQKGVNIIYR
HRLI-RTGYKAGNLKSAMSCDYVKD--YDFVAIFDADFQPNPDFLKLTVPHFKNNPELGL
VQARWAF-VNKDENLLTRLQNINLCFHFEVEQQVNGAFLNFFGFNGTAGVWRIKA-LEES
GGWLERTTVEDMDIAVRAHLNGWKFIFLNDVKVLCEVPESYEAYRKQQHRWHSGPMQLFR
LCLPAIITSK--------IALWKKANLIFLFFLLRKLILPFYSFTLFCIILPLTMFVP-E
AELPMWVICYVPVLMSFLNILPAPKSFPFIV-PYLLFENTMSVTKFNAMVSGLFQL-GSS
YEWVVTKKAGR-SSE-----SDLLAAAERDS-----KT--M-QPQICRGASE-TELELLN
QL-KEQKET---------------ATKP--------------VKKVN-------KIYRK-
ELALAFLLLT--------------------------------ASVRSLLS-AQGVHF-YF
LLFQGVTFLVVGLDLIGEQIS--------
>pt_38630
ME----------------------------------------------------------
------------------------------------------------------------
-----------------------------------------RLTSTQMIPDA--------
----------------FQG--------------------ARDDVTMQFAMIW-GQIKAPL
IVPLLRLA-VAICLIMSLMLFIERVYMGIVIVL-----VK--LFG-RKPDRRYKWEPM--
---------KDDVE-----A--G-------------------------------------
------------------------------------------------------------
---NSTYPMVLVQ---------IPMYNERE--------VYQLSIGAACGLSWPSDRIIIQ
VLDDSTDPTI------------------------K-----DMVELECQRWASKGINIKYE
IRDS-RNGYKSGALKEGMKRSYVKS--CDYVAIFDADFQPEPDFLRRTIPFLVHNPELGL
VQTRWKF-VNADECLMTRMQEMSLDYHFTVEQEVGSSTYAFFGFNGTAGVWRIAA-LNEA
GGWKDRTTVEDMDLAVRASLKGWEFLYLSSVKVKNELPSTLKAYRYQQHRWSCGPANLFR
KMFMEIITNKA-------MTSWKKVHVIYSFFLVRKIVAHLVTFIFYCVVLPATVLVP-E
VEVPKWGAVYIPSIITILNAVGTPRSLHLLV-FWILFENVMSLHRTKATFIGLLEA-GRV
NEWIVTEKLGD-ALK-----SK-ANKA-----------------------AK--------
---------------------------K-P---------R--FRFGE-------RLHLL-
ELGTGAYLFF--------------------------------CGCYDVVF-GKNHYF-IY
LYAQAIAFFIVGLGCVGTIVPR---S---
>pt_41925
MG----------------------------------------------------------
------------------------------------------------------------
-----------------------------------------EVSQKIMIPES--------
--------------FQFQV--------------------SSYDISGQLKLIW-ELIKAPL
IVPLLTLG-VYISLAMSLMLLMERVYMGIVIIL-----VK--LFW-KKPEKRYKWEPM--
---------QDDIE-----S--G-------------------------------------
------------------------------------------------------------
---NLNFPVVLVQ---------IPMFNEKE--------VYKLSIGAASNLSWPADRLVIQ
VLDDSTDPAI------------------------K-----QMVELECQRWASKGINIRYQ
IREN-RTGYKAGALKEGLKRSYVKH--CEYVCIFDADFQPEPDFLRRAIPFLVHNPDVAL
VQARWRF-VNADECLLTRMQEMSLDYHFTVEQEVGSATHAFFGFNGTAGVWRIAA-INDA
GGWKDRTTVEDMDLAVRASLRGWKFVYLGDLHVKSELPSTFKAFRFQQHRWSCGPANLFR
KMVMEIVRNKR-------VNFWKKVYVIYSFFFVRKIIAHMVTFCFYCVVLPLTILVP-E
VKVPIWGAVYIPSVITILNSVGTPRSIHLLF-YWILFENVMSLHRTKAALIGLLEA-GRV
NEWVVTEKLGN-TLQKAADARKANTKA-----------------------PR--------
---------------------------K-F---------R--FKFTD-------RINTL-
ELGFAAFLFL--------------------------------CGCYDFVN-GKNNYF-IY
LWLQTVTFFITGIGYVGTIIPS---S---
>pt_51770
M-----------------------------------------------------------
------------------------------------------------------------
------------------------------------------------------------
----------------FPA--------------------GRDGVTGQIGLIW-QVIIEPL
IVPVLKLL-VVVCLGMSIMLFIERVYMGVVIVF-----VK--LFG-KKPNKRYKWEPI--
---------KDDIE-----L--G-------------------------------------
------------------------------------------------------------
---NSAYPMVLVQ---------VPMYNEKE--------VYQLSIGAACGLSWPSDRIIIQ
VLDDSTDPAI------------------------K-----SMVEVECQRWASKGINIKYE
IRDN-RNGYKAGALKEGMKHSYVKQ--CDYVAIFDADFQPEPDFLWRTIPFLAHNPEIAL
VQARWKF-VNSDECLMTRMQEMSLDYHFTVEQEVGSATYAFFGFNGTAGVWRISA-VNEA
GGWKARTTVEDMDLAVRASLKGWKFVYVGDLKVKNELPSTFKAYRYQQHRWSCGPANLFR
KMAIEIVKNKK-------VSLWKKCYVIYSFFFVRKIVAHIVTFLFYCVVLPATVLVP-E
VTVPKWGAVYIPSVVTLLNAVGTPRSLHLMV-FWILFENVMSLHRTKATFIGLLEA-GRV
NEWVVTEKLGD-ALK-----AKLPAKA-----------------------TK--------
---------------------------K-P---------R--IRIGE-------RLHLL-
ELCAGAYLFF--------------------------------CGCYDFAF-GKNRYY-IF
LFLQSIAFFIAGFGYIGTFVPH---S---
>pt_51899
MD----------------------------------------------------------
------------------------------------------------------------
-----------------------------------------RVSSAS---NI--------
----------------FPT--------------------GRDDITGQFGLIW-QVLKEPL
IVPALKLL-VVVCLGMSIMLFIERVYMGIVIVF-----VK--LFG-KKPNKMYKWEPM--
---------KDDIE-----V--G-------------------------------------
------------------------------------------------------------
---NSAYPMVLVQ---------IPMYNEKE--------VYQLSIGAACGLSWPSDRIIIQ
VLDDSTDPAI------------------------K-----SLVELECQRWASKGINIKYE
IRDN-RKGYKAGALKEGMKHSYVKQ--CDYVAIFDADFQPEPNYLWRTIPFLVHNPEIAL
VQARWKF-VNSDECLMTRMQEMSLDYHFTVEQEVGSATYAFFGFNGTAGVWRISA-VNEA
GGWKDRTTVEDMDLAVRASLKGWKFVYVGDLKVKNELPSTFKAYRYQQHRWSCGPANLFK
KMAIEIIKNKK-------VSLWKKCYVIYSFFFVRKIVAHIVTFVFYCVVLPSTVLVP-E
VSVPKWGAVYIPSIVTLLNAVGTPRSLHLMV-FWILFENVMSLHRTKATFIGLLEI-GRV
NEWVVTEKLGD-ALK-----GKLPAKA-----------------------TK--------
---------------------------K-P---------R--IRIRE-------RLHLL-
ELCAGAYLFF--------------------------------CGCYDFAF-GKNRYY-IF
LFLQSIAFFIAGFGYIGTFVPN---S---
>pt_52590
MSSQAQNHEFQEWWN----------------KQRGFLDKPDST-AFLTVEIRNPTSDP--
-----------TVDKGHTRSARQLSWLWLLKFQQLATSLAWLTHGSVSLLRTANRRIATN
TTDS----------PSDSSAS-SRR-LYRIIKLFLFLVILLLCFELVAYFKGWHFS----
----------------------------------PPSVESAEAAVERVYAKW-LEIRASY
LAPPLQSL-TNVCIVLFLIQSVDRVVLMLGCFW-----IK--FWK-LRPVAAVEYD----
-----------GSES---------------------------------------------
------------------------------------------------------------
---VEDYPMVLVQ---------IPMCNERE--------VYQQSIAACCVQDWPKERMLIQ
VLDDSDELDA------------------------Q-----LLIKAEVQKWQQRGVHILYR
HRLI-RTGYKAGNLKSAMSCDYVKD--YEFVAIFDADFQPGPDFLKKTIPHFKGKDDLAL
VQTRWAF-VNKDENLLTRLQNINLSFHFEVEQQVNGVFINFFGFNGTAGVWRIKA-LEEC
GGWLERTTVEDMDIAVRAHLCGWKFIYLNDVKCLCELPESYEAYKKQQHRWHSGPMQLFR
LCFVDTLRAK--------VSLGKKANLIFLFFLLRKLILPFYSFTLFCIILPLSMFLP-E
AELPAWVVCYIPGLMSILNILPAPRSFPFIV-PYLLFENTMSVTKFNAMISGLFRL-GSS
YEWVVTKKLGR-SSE-----ADLVAFAERES-----DP-LVETTNLHRSCSE-SGLDVLN
KI-ETT------------------KKTG--------------KKKRN-------SLYRK-
ELALALILLT--------------------------------ASVRSLLS-AQGIHF-YF
LLFQGISFLVVGLDLIGEQVS--------
>pt_52680
MAPS------FDWWA-----------KD-SHKGTPVVVKMENP-NWSMVELEGPSEEDFL
ITDSPSRL---GRDKSRNKNAKQLTWVLLLKAHKAAGCLTSIATTMLSLGSAIKRRIHSG
RTDTETTD---IDRENENPTV-KTR-FYTSIKIFLWMSVLLLGFEIAAYFKGWHFGAPHL
-----------------------------QLQYLLATPFGFKDIFDSLYSRW-VLFRVEY
LAPPLQFL-ANACIVLFLIQSIDRLVLCLGCFW-----IR--FKN-IKPIPKQDAV----
---------ADLESG-------E-------------------------------------
------------------------------------------------------------
---NGFFPMVLVQ---------IPMCNEKE--------VYQQSIAAVCNLDWPKSKFLIQ
ILDDSDDPTT------------------------Q-----LLIKEEVHKWQQEGARILYR
HRVI-RDGYKAGNLKSAMNCSYVKD--YEYVAIFDADFQPTPDFLKKTVPHFKDNEEIGL
VQARWSF-VNKDENLLTRLQNINLAFHFEVEQQVNGTFINFFGFNGTAGVWRIKA-LEES
GGWLERTTVEDMDIAVRAHLHGWKFIFLNDVECQCELPESYEAYRKQQHRWHSGPMQLFR
LCLPDIIRSK--------ISIWKKFNMIFLFFLLRKLILPFYSFTLFCIILPMTMFIP-E
AELPAWVVCYIPATMSFLNILPAPKSFPFIV-PYLLFENTMSVTKFNAMISGLFQL-GSA
YEWVVTKKSGR-SSE-----GDLVSLVQKE-------------TKHQRGSSE-PNLDELK
EEIMQQ-DQ---------------KAKK--------------KRKHN-------RIYMK-
ELALAFLLLT--------------------------------ASARSLLS-AQGIHF-YF
LLFQGISFLLVGLDLIGEQVQ--------
>pt_53038
MAPL------FDWWA-----------KD-SHRGTPVVVKMENP-NWSMVELEGPSEEDFL
ITDSPSRL---GRDKSRNKNAKQLTWVLLLKAHKAAGCLTSIATAMVTLGSAIKRRIHSG
RTDIETTD---IDRENENPTV-KTR-FYTFIKIFLWLSVLLLGFEVAAYFKGWHFGAPHL
-----------------------------QLQYLLAMPFGFQDIFDSLYSRW-VLFRVEY
LAPPLQFL-ANACIVLFLVQSIDRLVLCLGCFW-----IR--FKN-IKPIPNQDAV----
---------ADLESG-------E-------------------------------------
------------------------------------------------------------
---NGFFPMVLVQ---------IPMCNEKE--------VYQQSIAAVCNLDWPKSKILVQ
ILDDSDDPTT------------------------Q-----LLIKEEVNKWQQEGAHILYR
HRVI-RDGYKAGNLKSAMNCSYVKD--YEFVAIFDADFQPTPDFLKRTVPHFKGNEELGL
VQARWSF-VNKDENLLTRLQNINLAFHFEVEQQVNGIFINFFGFNGTAGVWRIKA-LEDS
GGWLERTTVEDMDIAVRAHLHGWKFIFLNDVECQCELPESYEAYRKQQHRWHSGPMQLFR
LCLPAIIRSK--------ISIWKKFNMVFLFFLLRKLILPFYSFTLFCIILPMTMFIP-E
AELPAWVVCYIPATMSFLNILPAPKSFPFIV-PYLLFENTMSVTKFNAMISGLFQL-GSA
YEWVVTKKSGR-SSE-----GDLVSLAKKE-------------TKHQRGSSE-PNLEELK
EEIMQQ-DQ---------------KDKK--------------KKKHN-------RIYMK-
ELALAFLLLT--------------------------------ASARSLLS-AQGIHF-YF
LLFQGISFLLVGLDLIGEQVQ--------
>sb_12130
------------------------------------------------------------
------------------------------------------------------------
------------------------------------------------------------
------------------------------------------------------------
---------------MSVMLFAEKVYMAVVLLV-----SRLPLLG-----RRYRWEPIVR
D-------GDGDLE-----A--GGGGA---------------------------------
------------------------------------------------------------
---AACYPMVLVQ---------IPMYNERE--------VYHVSIGAACGLSWPSDRIIVQ
VLDDSTDPVI------------------------K-----ELVRAECWRWASKGVNVKYE
VRDS-RRGYKAGALRDGMKRAYVRG--CDVVAIFDADFQPDPDFLRRTVPFLLHNPDLAL
VQARWNFAVNADECLMTRMQEISLDYHFTVEQEVGSSTYAFFGFNGTAGVWRISA-LNEA
GGWKDRTTVEDMDLAVRASLKGWKFVFLGDLMVKNELPSTLKAYRYQQHRWSCGPANLFR
KMLMEIVRNKK-------VTLWKKIHVIYNFFLVRKIIAHIVTFVFYCIVIPATVLVP-E
VEIPKWGSVYIPTIISLLNAVGTPRSVHLIV-FWILFENVMSLHRTKATFIGLLEA-GRV
NEWVVTEKLGD-ALR-----MKMPAKA-----------------------CK--------
---------------------------K-P---------R--IKIGD-------RLHIL-
ELGVAAYLFF--------------------------------CGCYDIAF-GNNHYY-IF
LFLQSIAFFIVGIGYVGTFVPH---S---
>sb_14272
MAPP------SSWWG----------SDQ-EQHGTPVVVKMDNP--YSLVEIDGPGMP---
-----------PSDKARGKNAKQFTWVLLLRAHRAVGCVAWLAGGFWGVLGAVNRRVRRS
RDADEE--------PDAEASG-RGRVMLRFLRAFLLLSLAMLALETVAHLKGWQFPQHLP
GNLQELEEQLQHLPEHLRHLPENL-RQLPDHLRVP-ERQEIQGWLHRAYVAW-LEFRVDY
IAWAIQKL-SCFCILLFMVQSVDRIVQCLACFW-----IK--IRG-IKPRIPPPAS---A
GKKKKPRRKSADVENGEADD--DA------------------------------------
------------------------------------------------------------
---DGYFPMVLIQ---------MPMCNEKE--------VYETSISHVCQMDWPRDRLLIQ
VLDDSDDEVC------------------------Q-----MLIRAEVTKWSQRGVNIIYR
HRLS-RTGYKAGNLKSAMACDYVKD--YEFVAIFDADFQPNPDFLKLTVPHFKEDPELGL
VQARWSF-VNKDENLLTRLQNINLCFHFEVEQQVNGVYLNFFGFNGTAGVWRIKA-LEDS
GGWMERTTVEDMDIAVRAHLNGWKFIFLNDVKVLCELPESYQAYRKQQHRWHSGPMQLFR
LCIPAIIRSK--------IPFWKKANLVMLFFLLRKLVLPFYSFTLFCVILPLTMFVP-E
AELPIWVICYIPVLMSLLNIMPAPKSFPFII-PYLLFENTMSVTKFNAMVSGLFQL-GSS
YEWIVTKKAGRTSSA-----NDILAMAEADA-----HA--PLPAKLARRVSE-GGLEEWS
RL-REQ-EA---------------ADSK--------------AKKPN-------RIFKK-
ELALACLLLT--------------------------------AATRSLLS-KQGLHF-YF
LLFQGVTFLAVGLDLIGEQVS--------
>sb_14311
MD----------------------------------------------------------
------------------------------------------------------------
-----------------------------------------PAARGG-------------
--GHSIAEEAARLWADFPVRV------------------DWAAVAAQCASLW-AHARALV
LVPAVRLL-VFLSLAMTVMILLEKLFVCAVCLA-----VR--AFR-LGPHRRYRWEPITA
A-GSNGAAAGDDEESGGGGH--G-------------------------------------
------------------------------------------------------------
---EAKYPMVLVQ---------IPMYNERE--------VYKLSIGAACALEWPTERFVIQ
VLDDSTDPVV------------------------K-----DLVEMECQRWKSKGVNIKYE
VRGN-RKGYKAGALKEGLKHDYVKD--CEYIAMFDADFQPESDFLLRTIPFLVHNPEIAL
VQTRWKF-VNSDECLLTRFQEMSLDYHFKYEQEAGSSVYSFFGFNGTAGVWRISA-IDDA
GGWKDRTTVEDMDLAVRAMLQGWKFVYVGDIKVKSELPSTFKAYRFQQHRWSCGPANLFK
KMMVEILENKK-------VSLWSKIHLWYDFFFVGKVAAHTVTFIYYCFAIPVSVLLP-E
IQIPLWGVVYVPTAITLLKALGTPSSFHLVI-LWVLFENVMSLHRIKAAISGLLDAGGRV
NEWVVTEKLGD-TNK-----AKPGTNGSDAV-----KVIDVKLTEPLIPKLV--------
---------------------------K-R---------R--ARFWE-------RYHCS-
ELFVGTCILM--------------------------------CGFYDLLL-AKKGYY-IF
LFLQGTAFLVAGFGYVGTLPPCTA-----
>sb_14654
MAPS--------WWG---RDARANGVVS-GGGGTPVVVTMANP-NWSISEVAASEVS---
-PGSPAG--AGGGPAGRGKNARQITWVLLLRAHP--------------------------
--------------PGESTAL-RTR-FYGCIRVFLVLSLLLLAVEVAAYFQGWHLSVSLE
-------------------------------EEVDAGLQAVDGLFAAAYAAW-MRARLDY
LAPPLQFL-TNACVVLFLIQSVDRIVLCLGCFW-----IR--LKG-IKPVPLAAA-----
--------DKEDVEA-------G-------------------------------------
------------------------------------------------------------
---PEDFPMVLVQ---------MPMCNERE--------VYQQSIGAVCSLDWPRSNFLVQ
VLDDSDDATT------------------------S-----ALIKEEVEKWQREGVRIVYR
HRVI-RDGYKAGNLKSAMNCSYVKD--YEFVVIFDADFQPQADFLKRTVPHFKGKDDVGL
VQARWSF-VNKDENLLTRLQNINLCFHFEVEQQVNGAFLNFFGFNGTAGVWRIKA-LEES
GGWMERTTVEDMDIAVRAHLKGWKFLFLNDVECQCELPESYEAYRKQQHRWHSGPMQLFR
LCFVDIIKSK--------IGFWKKFNLIFLFFLLRKLILPFYSFTLFCVILPMTMFVP-E
AELPAWVVCYIPATMSILNILPAPKSFPFIV-PYLLFENTMSVTKFNAMISGLFQL-GSA
YEWVVTKKSGR-SSE-----GDLLALVEKH-------------SKQQRVGSA-PNLDALT
KE-ESN-PK---------------KDTK--------------KKKHN-------RIYRK-
ELALSFLLLT--------------------------------AAARSLLS-AQGIHF-YF
LLFQGVSFLVVGLDLIGEQVD--------
>sb_33674
MD----------------------------------------------------------
------------------------------------------------------------
------------------------------------------------------------
---------------------------------------AAAGTAAALPEAW-SQVRAPV
IVPLLRLA-VAVCLTMSVLLFLERMYMAIVITG-----VR--LLR-FRPDRRYRCDPL--
--------PDDDPE-----L--G-------------------------------------
------------------------------------------------------------
---SSAFPVVLVQ---------IPMFNERE--------VYQLSIGAVCGLSWPADRLVVQ
VLDDSTDEMI------------------------K-----EMVRLECERWARKGINITYQ
IRDD-RKGYKAGALRAGMKHAYVRE--CEYVVIFDADFQPDPDFLKRTVPYLVHNPEIAL
VQARWRF-VNADECLMTRMQEMSLDYHFTVEQEVSSSVCAFFGFNGTAGVWRISA-INEA
GGWKDRTTVEDMDLAIRASLKGWKFVYLGDVQVKSELPSTFKAFRFQQHRWSCGPANLFR
KMLMEIVTNKK-------VTIWKKIHVIYNFFLIRKIIAHIITFSFYCLVIPATIFVP-E
VRIPKWGCVYIPSAITLMNSVGTPRSFHLLF-FWVAFENVMSLHRTKATLIGLLEA-GRA
NEWVVTAKLGS-AMK-----MKAANKAG----------------------LR--------
---------------------------K-Q---------F--MRIWE-------RLHVT-
ELGVAAFLFS--------------------------------CGWYDFAY-GRDHFF-IY
LFFQSVAFFIVGIGYVGTIVPQ---S---
>sb_33864
MEA---------------------------------------------------------
------------------------------------------------------------
----------------------GGHALRAVGDVVFLGAYGRRLSLSA-------------
---------------------------------------TIAAFVESLLQGW-AEVRAGL
LVPLLRAA-VLLCTAMSVIVLAEKVFLGAVSSV-----MK--LRR-RRPSRVYRCDPIAR
---------PDKDE--------E-------------------------------------
------------------------------------------------------------
---AAAYPMVLVQ---------IPMYNEKEEPETLTTQVYQLSIGAACRLTWPVDRLIVQ
VLDDSTDAVI------------------------K-----ELVKGECERWAAEGINVKYE
TRKD-RAGYKAGNLKEGMRHAYVRG--CEFVAMFDADFQPAPDFLVKTVPFLVHNPSLAL
VQTRWKF-VNANDCLLTRMQEMSMDYHFKVEQEAGSSLCNFFGYNGTAGVWRTQA-IVES
GGWEDRTTAEDMDLALRAGLLGWEFVYVGSIKVKNELPSTLKAYRSQQHRWSCGPALLFK
KMFWEILAAKK-------VSVWKKLYIIYDFFIARRIIGTFFTFFFFSVLIPLYILLP-E
AQIPVWELIYIPTAITLLNSVGTPRSIHLII-LWVLFENVMALHRFKAILIGFFEA-DRA
NEWIVTQKLGN-LQK-----LKSIASL-----------------------TG--------
---------------------------N--------------YRFKD-------RFHFL-
EVFIGLFLLA--------------------------------SACFDYFY-RDDYFY-LF
VLPQSIMYFAIGFQFIGLSVSQD------
>sb_5965
MAPW------SGLWG-------GKAGGD-AYRGTP-------------------------
------------------------------------------------------------
-----------------SPVV-RSR-FYAFIKAFLVVSLLLLAVEVAAYFSGWDLAASAL
--------------------------------------AIPVIGLESLYASW-LRFRATY
VAPGIQFL-TDACVVLFLIQSADRLIQCLGCFY-----IH--IKR-IKPKPKSLA-----
--------LPDAEDP-------D-------------------------------------
------------------------------------------------------------
---AGYYPMVLVQ---------IPMCNEKE--------VYQQSIAAVCNLDWPKSNFLVQ
VLDDSDDPLT------------------------Q-----TLIREEVAKWQQQGARIVYR
HRVL-RDGYKAGNLKSAMSCSYVKD--YEFVAIFDADFQPHPDFLKRTVPHFKDNDELGL
VQARWSF-VNKDENLLTRLQYINLCFHFEVEQQVNGVFLNFFGFNGTAGVWRIKA-LEDS
GGWMERTTVEDMDIAVRAHLHGWKFIFLNDVECQCELPESYEAYRKQQHRWHSGPMQLFR
LCLPDIIKCK--------IAFWKKANLIFLFFLLRKLILPFYSFTLFCIILPMTMFVP-E
AELPDWVVCYIPALMSLLNILPSPKSFPFII-PYLLFENTMSVTKFNAMISGLFQL-GSA
YEWVVTKKSGR-SSE-----GDLISLAPKE-------------LKHLKTGSA-PNLDAVA
KE--QL-AS---------------KKDA--------------KKKHN-------RIYKK-
ELALSMLLLT--------------------------------AAARSLLS-KQGIHF-YF
LLFQGISFLLVGLDLIGEQVE--------
>sb_6079
------------------------------------------------------------
------------------------------------------------------------
------------------------------------------------------------
-----------------------------------------------MAEAW-AVAALTA
AAWALRAA-VWACLAASAMLVAEAAYMGLASLVA----AM--LWRWRRLDERYRWEPMPM
PVPGSGAGGRDDVEA---------------------------------------------
------------------------------------------------------------
---AADFPMVLVQ---------IPMYNERE--------VYKLSIAAACALTWPPDRIVIQ
VLDDSTDPII------------------------K-----ELVELECQDWATKKINIKYE
VRDN-RKGYKAGALKKGMEHIYAKQ--CDFVAIFDADFQPEPDFLLKTIPFLVHNPKIAL
VQARWEF-VNYDVCLMTRIQKMSLDYHFKVEQESGSFVYSFFGFNGTAGVWRVSA-INQS
GGWKDRTTVEDMDLAVRAGLKGWEFLYVGDIRVKSELPSTFKAYRHQQHRWTCGAANLFR
KMAWEIITNKE-------VSIWKKHHLLYSFFFVRRVIAPLVTFLFYCVVIPLSAMVP-G
VSIPLWGLVYIPTAITCMNAIRNPGSLHLMP-FWILFENVMSMHRMRAAVTGLLET-ARA
NDWVVTEKVGD-LVK-----DDLDVPL---------------------LEPV--------
---------------------------K-P------------TECVE-------RIYFP-
ELLLALLLLI--------------------------------CASYDFVL-GSHKYY-LY
LYLQAFAYVVMGFGFVGTKTPCS------
>sb_6268
------------------------------------------------------------
------------------------------------------------------------
------------------------------------------------------------
------------------------------------------------------------
---------------MSVMLVLEVCYMSVASFVA----VN--LLR-RTPERRYRWEPMPS
G---TAGGQQDDEEAAVGSG--G-------------------------------------
------------------------------------------------------------
---GEAYPMVLVQ---------IPMYNERE--------VYKLSIGAACALTWPLDRIIIQ
VLDDSTDPFI------------------------K-----ELVELECEDWARKKINIKYE
TRES-RKGYKAGALKKGMEQGYAQE--CDFVAIFDADFQPDPDFLLRTIPFLVHNPKIAL
VQTRWEF-VNYNICLLTRIQKMSLDYHFKVEQESGSSMHAFFGFNGTAGVWRVSA-IREA
GGWKDRTTVEDMDLAVRASLKGWQFLYVGDIRVKSELPSTFKAYRHQQHRWTCGAANLFR
KMAGDIVRSKASG-----VTVWKKLHLLYSFFFVRRVIAPILTFLFYCVVIPLSVMVP-E
VSIPVWGMFYIPTAITVMNAIRNPWSIHLVP-IWILFENVMSMHRMRAALTGLLET-MYV
DEWVVTEKVGD-HVK-----GKLEIPL---------------------LTPV--------
---------------------------K-P------------TECVE-------RIYVP-
ELLVAFYLLL--------------------------------CASYDVVL-GTGHCY-LY
IFLQAFAFLVLGFGFVGTATP--------
>sb_6420
MVPG---LGLAYSWG-----------RD-ARRGTPVVVTMENP-NYSVVEIDGPEAEALQ
AGVPVPP----PTDKGRGRSAKQFTWVLLLRAHRAAGCLASLAAVTWALPSAVAKRFRRA
AA------------AEGLGHG-RGWLLYRFIKALLALSMLALTVELAAYWNGWHFQRPNL
---------------------------TVPELHVL-EVEDIQGWLHTAYLAW-MSFRADY
IRRPIEFL-SKVCILLFVVQSLDRLALCIGCFW-----IK--LRK-IKPRIEGDPF----
------------REG-------S-------------------------------------
------------------------------------------------------------
---GYLHPMVLVQ---------IPMCNEKE--------VYEQSISAVCQLDWPRDKFLIQ
VLDDSSDESI------------------------Q-----MLIKAEVSKWNQLGVNIIYR
HRVL-RTGYKAGNLNSAMSYDYVKN--FEFVAIFDADFQPSPDFLKKTIPHFEGNPEVGL
VQARWSF-VNKDENLLTRLQNINLCFHFEVEQQVNGVFLNFFGFNGTAGVWRIQA-LEES
GGWLERTTVEDMDIAVRAHLNGWKFIFLNDVKVLCEVPESYEAYRKQQHRWHSGPMHLFR
LCLPDIITAK--------ISSWKKANLILLFFLLRKLILPFYSFTLFCVILPLTMFVP-E
AELPVWVICYVPVFMSFLNILPSPRSFPFIV-PYLLFENTMSVTKFNAMVSGLFKL-GSS
YEWVVTKKSGR-SSE-----LDLLTSSEKNR-----KC--ITLPQLQKQLPEKNELIEIN
VP-KEQHEK---------------VPHD--------------AKKAN-------KIYKK-
ELALSLLLLT--------------------------------AATRSLLS-AQGIHF-YF
LLFQGVSFLVVGLDLIGEQIS--------
>sb_6547
M-----------------------------------------------------------
------------------------------------------------------------
---------------------EAGEIGGALLFVLAAAAAVAVAVSVGAVDFSRPLTA---
GSPLDFQGAVSWLIGILD---------------------GTSSAAADVYGAW-VAVRAGL
IAPVLQVA-VWACMVMSVMLVVEAVYNSVVSLG-----VK--AIG-WRPEWRFKWKPLD-
---------GADEE-----K--G-------------------------------------
------------------------------------------------------------
---SAHFPMVLVQ---------IPMYNELE--------VYKLSIAAACGLQWPKDRIMVQ
VLDDSTDPFI------------------------K-----NLVELECEHWANKGVNIKYA
TRTS-RKGFKAGALKKGMECDYARQ--SEYIAIFDADFQPEPDFLLRTVPFLLHNPEVAL
VQARWSF-VNGTTSLLTRVQKMFYDYHFKVEQEAGSATFAFFSFNGTAGVWRTIA-IRDA
GGWKDRTTVEDMDLAVRATLKGWKFVYVGDIRVKSELPSTYKAYCRQQFRWSSGGANLFR
KMAKDVLFAKD-------ISLVKKIHMLYSFFFVRRVVAPTAACILFNVIIPISVTVP-E
LYLPVWGVAYIPMVLTIVTVIRHPKNLHIMP-FWILFESVMTLHRMRAAVTGLLEL-EGF
NQWTVTKKVGN-DLE------DTEVPL-----------------------LQ--------
---------------------------K-T---------R--KRLRD-------RVNFL-
EIGFSVFLFL--------------------------------CASYNLVFHGTRSYY-LY
MYLQGLAFLLLGLNFTGTCSCCQ------
>sb_8735
------------------------------------------------------------
------------------------------------------------------------
------------------------------------------------------------
-----------------------------------------------MRAAW-QAVRWSV
VVPTLQVA-VYVCAAMSLMLFLERLYMAAVITG-----LW--LRR-RRNKQRSRRRLADE
L-------DDDDLE-----AGDD-------------------------------------
------------------------------------------------------------
---DHCCPMVLVQ---------IPMFNEGQ--------VYRLSIGAACGMSWPSDRLVIQ
VLDDSTNPAI------------------------R-----ELVEVECLRWAGKGVRIRYE
NRSN-RNGYKAGAMREGLKKHYARE--CEFVAIFDADFQPDSDFLRRTVPLLQRDPGVAL
VQARWRY-VNADDCILTRIQEMSLNYHFAVEQEVGSACHAFFGFNGTAGVWRVAA-LADA
GGWKERTTVEDMDLAVRASLRGWRFVYVGDLVVRNELPSTFKAYRYQQHRWSCGPANLFR
KVLPEILRSDR-------VSLGKKLHLLYAFFFVRKVVAHLVTFLFYCVVIPACVLVQGD
VRLPKYVAMYVPALITLLNAACTPRSCHLLI-FWILFENVMSMHRSKAAVIGLLEA-SRA
NEWVVTDKLGS-GKA-----APVVARKKKQQVLRSRC-----------------------
------------------------------------------CSTRR-------EMHVL-
ELAMGACLLY--------------------------------CAVYDIVFFGRDHYY-MY
LLLQSAAAFIVGFGYVGASAPS-------
>sb_8936
---------------------------------------MENPNSWSISEINDDDDDDY-
-----GGGQRRRRRRRRGKNAKQITWVLLLNAHRAAGCLAWLASAAVALGCAARRRVAAG
RTDADDGAPAPAPTPTPPPTPRRSR-LYAFIRALLLLSLFLLAAELAAHANGRRLAAAAV
-------------------------------------------SLGSLHASW-VRFRAAY
VAPPLQRL-ADACVALFLVQSADRVAQCLGCLY-----IR--LRR-VRPEPVSPPA----
--------VPDAEDP-------D-------------------------------------
------------------------------------------------------------
---AGYFPMVLVQ---------IPMCNEKE--------VYQQSIAAVCNLDWPRSSLLVQ
VLDDSDEPVT------------------------Q-----ALIREEVDKWRHHGARIVYR
HRVL-RDGYKAGNLKSAMSCSYVKD--YEYVAIFDADFQPYPDFLRRTVPHFMDNEELGL
VQARWSF-VNKDENLLTRLQNINLCFHFEVEQQVNGVFINFFGFNGTAGVWRIRA-LEDS
GGWMERTTVEDMDVAVRAHLKGWKFIFLNDVECQCELPESYEAYRKQQHRWHSGPMQLFR
LCLPDIIRCK--------LSVWKKANLILLFFLLRKLILPFYSFTLFCIILPLTMFVP-E
ASLPDWVVCYVPALMSLLNVVPAPRSFPFVI-PYLLFENTMSVTKFNAMVSGLFQL-RGA
YEWVVTKKSGR-CPS-----SS---------------------EHEQETTKQ-PGKTTTT
A-----------------------TATA--------------TAKYN-------RMYKK-
ELALSLLLLT--------------------------------AAARSLLS-KQGTHF-YF
LLFQGVSFLLVGLDLIGEDVK--------
>sb_9668
---------------------------------------MESP-DWAV------------
-PGSAAA----GGKAGRSKNARQITWVLLLKAHRAAGKLTGAASAALSVAAAARRRVSAG
RTDDD------------SPAL-RAR-LYGFLRVFLLLSMLLLAVDVAAHLQGWHLAVDVP
------------------------------------DLLAVEGLFAAGYASW-VRVRLEY
LAPALQFM-ANACVVLFLIQSADRLILCLGCLW-----IK--LKG-IKPVPKAAGK----
---G----SDDDVEA-------DT------------------------------------
------------------------------------------------------------
---TGEFPMVLVQ---------IPMCNEKE--------VYQQSIGAVCGLDWPRPNFLVQ
VLDDSDDAAT------------------------S-----ALIKEEVEKWQREGVRILYR
HRVI-RDGYKAGNLKSAMNCSYVKD--YEFVVIFDADFQPQPDFLKRTVPHFKGNEDVGL
VQARWSF-VNKDENLLTRLQNINLCFHFEVEQQVNGIFLNFFGFNGTAGVWRIKA-LEDS
GGWMERTTVEDMDIAVRAHLKGWKFMFLNDVECQCELPESYEAYRKQQHRWHSGPMQLFR
LCFVDIIKSK--------IGFWKKFNLIFLFFLLRKLILPFYSFTLFCIILPMTMFIP-E
AELPAWVVCYIPATMSLLNILPAPKSFPFIV-PYLLFENTMSVTKFNAMVSGLFQL-GSA
YEWVVTKKSGR-SSE-----GDLIALVEKQ-------------SKQQRVGSA-PNLDSLT
KE-SSN-LK---------------KDSK--------------KKKHN-------RIYRK-
ELALSFLLLT--------------------------------AAARSLLS-VQGIHF-YF
LLFQGVSFLVVGLDLIGEQVE--------
>sm_12593
MPPT--SFDFADWWS-----------KQ-DHRGTPVVVKMDNP-NWSMLEIESPGSGGA-
---------TTFDKKGRGKNAKQLTWVLLLKAHRAAGCLAWLAHGLWLLLSAVKKRLVQK
QGVAN---------PEKSNTH-RGK-LHKFIKGFLAFALVMLGFELIAHTSGWTPRLRMP
----------------------------------SSSSLSLHSMLQAVYVFW-VQLRANY
IAPPLQTL-ANFCIVLFLIQSADRIILCVGCLW-----IK--YRR-IKVVANPATL----
--------ESQDLEQ-------P-------------------------------------
------------------------------------------------------------
---GVGFPMVLVQ---------VPMCNERE--------VYEQSVSAICQLDWPKDRLLIQ
VLDDSDEPDI------------------------Q-----LLIQGEVQKWRQKGVNIVYR
HRLV-RSGYKAGNLKSAMACDYVKD--YEFVAIFDADFQPKPDFLKVTVPHLKEDPELAL
VQARWSF-TNKDENLLTRLQNVNLSFHFEVEQQVNGVFLSFFGFNGTAGVWRIKA-LEES
GGWLERTTVEDMDIAVRAHLQGWKFLFVNDVRCLCELPESYEAYRKQQHRWHSGPMQLFR
LCMPDIVTAK--------IPLWKKGNLIFLFFLLRKLILPFYSFTLFCIILPMTMFVP-E
SHLPVWVICYVPAVMSFLNVLPAPRSFPFLV-PYLLFENTMSVTKFNAMISGLFQL-GSA
YEWVVTKKTGR-ASE-----ADLLAAISRDS-----AEVLPKQQQHLRVVSE-SGLDLLA
KL-QDK------------------PKKA--------------GKKGN-------RLYRK-
ELTLAFLLLT--------------------------------AAARSLLS-AQGVHF-YF
LLFQGISFLVIGLDLIGEQVS--------
>sm_18401
MQ----------------------------------------------------------
------------------------------------------------------------
-----------------------------------------GVQ----------------
---------------------------------------GEPSMIDQINAMW-LQIRAPY
IAPALQVG-VNICLVMLLMLFVERLYMALVMVL-----VK--LSG-KRPENKYKWEPI--
---------KDDLE-----S--G-------------------------------------
------------------------------------------------------------
---NSAYPMVLVQ---------VPMYNERE--------VYQLSIGAACGLSWPSDRIIVQ
ILDDSTDLTI------------------------K-----NLVELECQRWASKGVNIKYE
IRDN-RNGYKAGALKEGMKRSYVKD--CDYVAIFDADFQPEPDFLWRTIPYLVHNADIGL
VQARWKF-VNADECMMTRMQEMSLSYHFTVEQSVGSATYAFFGFNGTAGVWRIAA-ISEA
GGWNSRTTVEDMDLAVRAGLRGWKFVYLDDLSVKNELPSTFKAYRYQQHRWSCGPANLFR
KMIPGVLAAKK-------VSMLKKFSILYSFFLVRKIVAHLVTFIFFCVVVPTCVLVP-E
VNLPKWGSIYLPSMITLLNCMATPKSLPFLV-FWVLFENVMSMHRTKATFTGLLDI-GRV
NEWIVTEKLGD-ALK-----IKFA-KL-----------------------KQ--------
---------------------------K-P---------K--QKIGERQAYISQRFHVFH
ELIVGLYIFF--------------------------------CASYDLAF-GRDRYY-IY
LYLQAVAFFIMGFGYIGTYVPN---T---
>sm_19854
MPPS---FDLSELFG------SRGGAVG-GGGGTPVVVKMEDPNNWSMVEIEGPNAALH-
------------GDKDRGKNAKQLTWVLLLKAHRAVGCVAWMAQGIWALLAAIKTRLVLS
SRSGDSDSSS----SSGKPQH-KGK-LHQFIRGFLAFAVVMLVVEVCAHILGWHLRFNRP
----------------------------HFHLPSP-KDLSLHSLLQTIYLGW-VYVRATF
IAPPLQAL-ADGCIVLFLIQSADRVLLCLGCIW-----IK--YKR-IRPEASVELL----
--------DSGDPEL-------P-------------------------------------
------------------------------------------------------------
---YNGYPMVLCQ---------IPMCNERE--------VYEQSISAVSQLDWPRDRILVQ
VLDDSSDEEI------------------------Q-----MLIKAEVLKWHQKGIRIVYR
HRPI-RTGYKAGNLKSAMTCDYVND--YEFVAIFDADFQPRPDFLKRTIPHLKQDPKLAL
VQARWAF-VNKDDNLLTRLQNVNLSFHFEVEQQVNGVFLNFFGFNGTAGVWRKTA-LEDS
GGWLERTTVEDMDIAVRAHLRGWKFIFLNDVNVLCELPESYEAYRKQQHRWHSGPMQLFR
LCLPDVVTAKASISFSFFIPLWRKANLVFLFFLLRKLILPFYSFTLFCIILPMTMFVP-E
SHLPVWVICYVPALMSFLNVLPSPRSFPFIV-PYLLFENTMSVTKFNAMISGLFQL-SSA
YEWVVTKKKGR-ASE-----ADLSLVTPKEE-----LA---EAQQLLRGSSD-SQVETLA
KL-QEQ-EQVARSKAP-------APSPQ--------------KKPKA-------RFYRK-
ELSLAFLLLT--------------------------------AAARSLLS-AQGVHF-YF
LLFQGISFLVIGLDLIGEQKD--------
>sm_31942
MPPT--SFDFADWWS-----------KQ-DHRGTPVVVKMDNP-NWSMLEIESPGSGGA-
---------TTFDKKGRGKNAKQLTWVLLLKAHRAAGCLAWLAHGLWLLLSAVKKRLVQK
QGVAN---------PEKSNTH-RGK-LHRFIKGFLAFALVMLGFELIAHTSGWTPRLRMP
----------------------------------SSSSLSLHSMLQAVYVFW-VQLRANY
IAPPLQTL-ANFCIVLFLIQSADRIILCVGCLW-----IK--YRR-IKVVANPATL----
--------ESQDLEQ-------P-------------------------------------
------------------------------------------------------------
---GVGFPMVLVQ---------VPMCNERE--------VYEQSVSAICQLDWPKDRLLIQ
VLDDSDEPDI------------------------Q-----LLIQGEVQKWRQKGVNIVYR
HRLV-RSGYKAGNLKSAMACDYVKD--YEFVAIFDADFQPKPDFLKVTVPHLKEDPELAL
VQARWSF-TNKDENLLTRLQNVNLSFHFEVEQQVNGVFLSFFGFNGTAGVWRIKA-LEES
GGWLERTTVEDMDIAVRAHLQGWKFLFVNDVRCLCELPESYEAYRKQQHRWHSGPMQLFR
LCMPDIVTAK--------IPLWKKGNLIFLFFLLRKLILPFYSFTLFCIILPMTMFVP-E
SHLPVWVICYVPAVMSFLNVLPAPRSFPFLV-PYLLFENTMSVTKFNAMISGLFQL-GSA
YEWVVTKKTGR-ASE-----ADLLAAISRDS-----AEVLPKQQQHLRVVSE-SGLDLLA
KL-QDK------------------PKKA--------------GKKGN-------RLYRK-
ELTLAFLLLT--------------------------------AAARSLLS-AQGVHF-YF
LLFQGISFLVIGLDLIGEQVS--------
>sm_5898
---------------------------------------MEDPNNWSMVEIEGPNAALH-
------------GDKDRGKNAKQLTWVLLLKAHRAVGCVAWMAQGIWALLAAIKTRLVLS
SRSGDSDSSS----SSGKPQH-KGK-LHQFIRGFLAFAVVMLVVEMCAHILGWHLRFNRP
----------------------------HFHLPSP-KDLSLHSLLQTIYLAW-VYVRATF
IAPPLQAL-ADGCIVLFLIQSADRVLLCLGCIW-----IK--YKR-IRPEASVELL----
--------DSGDPEL-------P-------------------------------------
------------------------------------------------------------
---YNGYPMVLCQ---------IPMCNERE--------VYEQSISAVSQLDWPRDRILVQ
VLDDSSDEEI------------------------Q-----MLIKAEVLKWHQKGIRIVYR
HRPI-RTGYKAGNLKSAMTCDYVND--YEFVAIFDADFQPRPDFLKRTIPHLKQDPKLAL
VQARWAF-VNKDDNLLTRLQNVNLSFHFEVEQQVNGVFLNFFGFNGTAGVWRKTA-LEDS
GGWLERTTVEDMDIAVRAHLRGWKFIFLNDVNVLCELPESYEAYRKQQHRWHSGPMQLFR
LCLPDVVTAKASISFSFFIPLWRKANLVFLFFLLRKLILPFYSFTLFCIILPMTMFVP-E
SHLPVWVICYVPALMSFLNVLPSPRSFPFIV-PYLLFENTMSVTKFNAMISGLFQL-SSA
YEWVVTKKKGR-ASE-----ADLSLVTPKEE-----LA---EAQQLLRGSSD-SQVETLA
KL-QEQ-EQVAKSKAL-------APSPQ--------------KKPKA-------RFYRK-
ELSLAFLLLT--------------------------------AAARSLLS-AQGVHF-YF
LLFQGISFLVIGLDLIGEQKD--------
>sm_9063
MQ----------------------------------------------------------
------------------------------------------------------------
-----------------------------------------GVQ----------------
---------------------------------------GEPSMIDQINAMW-LQIRAPY
IAPALQVG-VNICLVMLLMLFVERLYMALVMVL-----VK--LSG-KRPENKYKWEPI--
---------KDDLE-----S--G-------------------------------------
------------------------------------------------------------
---NSAYPMVLVQ---------VPMYNERE--------VYQLSIGAACGLSWPSDRIIVQ
ILDDSTDLTI------------------------K-----NLVELECQRWASKGVNIKYE
IRDN-RNGYKAGALKEGMKRSYVKD--CDYVAIFDADFQPEPDFLWRTIPYLVHNADIGL
VQARWKF-VNADECMMTRMQEMSLSYHFTVEQSVGSATYAFFGFNGTAGVWRIAA-ISEA
GGWNSRTTVEDMDLAVRAGLRGWKFVYLDDLSVKNELPSTFKAYRYQQHRWSCGPANLFR
KMIPGVLAAKK-------VSMLKKFSILYSFFLVRKIVAHLVTFIFFCVVVPTCVLVP-E
VNLPKWGSIYLPSMITLLNCMATPKSLPFLV-FWVLFENVMSMHRTKATITGLLDI-GRV
NEWIVTEKLGD-ALK-----IKFA-KL-----------------------KQ--------
---------------------------K-P---------K--QKIGERQAYISRRFHVF-
HLIVGLYIFF--------------------------------CASYDLAF-GRDRYY-IY
LYLQAVAFFIMGFGYIGTYVPN---T---
>vc_1073
MI----------------------------------------------------------
------------------------------------------------------------
------------------------------------------------------------
-----------------------------------------------FYLSL--------
-------------GILFTVYAMDLLILVIVSAIARSAEVAALLRK-KVKDR--RRKKLEM
KKKEQQAAAAAAAAVSDVTSAAGVSPGANALSPPASGGAAGGGRAIGGGGGAAAAAAAAG
RIVVGGSLEPNPSGSSGYNSSSAEEGDDDSGSSSSDDDNAPRVENIVTAAPGTAITIPDD
PWGGAKAPKVLIQ---------LPMYNEEA--------HAASIIEACCRMKYPRDRLLIQ
VLDDSTKEAV------------------------R-----QKVDAAAALCIENGDPVQVM
RRDN-RSGFKAGAMVEGLNRVEGLG--FEYCAIFDADFDPPADFLEETIPVMHRDKTLAY
VQTRWSF-ANGNESFLTWVQKVNLGFHFDVEQRSRSYLGWFFNFNGTAGVWRIQS-IHDA
GGWQSDTVVEDMDLSLRCYLKGWNAIYLPHVDNSNELPCTLSSYKTQQFRWLSGPMQILT
KSFGNIMRARD-------IGIGRRLNAFW--FFIRYIL--FAAITSWDWSWPQIYFIV-S
INFALAVYLYVT---------------PFSI-AYLFFSVAIGYFKLWAMVSGLLGL-EKS
KTWKVTQKFGS-KQT-----GTGL------------------------------------
------------------------------------------LHRIH-------RPYAL-
EAFLALYYAG--------------------------------MGAAAGVY-RSWIML-GY
CAIMFLVFLVISFGDAFM-----------
>vv_10325
MAPS------FDWWT-----------KE-SHRGTPVVVKMENP-NWSIAELEGPSDDDFL
LAGSPNT----NRDKGRGKNARQLTWVLLLKAHKAAGCLTSIASAMFGLAAAVRRRVASG
RTDTDNDNG--GGMEQENPTV-KSR-FYSCIKVFLWLSVVLLVFEVAAYFKGWHFGAPHL
-----------------------------QLQYLLTAPYGVKDIFNSLYSRW-VLIRVEY
LAPPLQFL-ANACIVLFLIQSVDRLVLCLGCFW-----IK--FKK-IKPVPKGT------
---------VDLESG-------DG------------------------------------
------------------------------------------------------------
---NGYFPRVLVQ---------IPMCNEKE--------VYQQSIAACCNLDWPKSSILIQ
VLDDSDDPVT------------------------Q-----LMIKEEVTKWQQEGAHILYR
HRVI-RDGYKAGNLKSAMNCSYVKD--YEFVAIFDADFQPTPDFLKRTVPHFKDNEELGL
VQARWSF-VNKDENLLTRLQNINLSFHFEVEQQVNGVFINFFGFNGTAGVWRIKA-LEDS
GGWLERTTVEDMDIAVRAHLQGWKFIFLNDVECQCELPESYEAYRKQQHRWHSGPMQLFR
LCLPDVIRSK--------ISIWKKANLIFLFFLLRKLILPFYSFTLFCIILPMTMFIP-E
AELPSWVVCYIPATMSFLNILPSPKSFPFIV-PYLLFENTMSVTKFNAMISGLFQL-GSA
YEWVVTKKSGR-SSE-----GDLVSLVAKG-------------PKHQRGSSE-PNIGEME
ET-LLQ-EQ---------------KASR--------------KKKHN-------RIYTK-
ELALAFLLLT--------------------------------ASARSLLS-AQGIHF-YF
LLFQGISFLLVGLDLIGEQVE--------
>vv_15251
MAP------------------------------SSVVLTIEKPSNFSLVEITGSKTSMF-
------------PEKEKAASPKQFTWVLLLKVHRALACLSWLATGAWTVFVAAKKRLALS
EI------------KEEEPTN-RGR-LYRFIRAFVFISIVALFMEVIAHFKKWNLNL---
-----------------------------------IQPLEVQGLVQWSYMAW-LSFRVDY
IAPLVLIL-SKFCIVLFLIQSLDRLFLCFGCFW-----IK--HKK-LKPEMDADAY----
-----------DIED---------------------------------------------
------------------------------------------------------------
---GSSFPMVLVQ---------IPMCNEKE--------VYAQSISAVCQLDWPRERLLIQ
VLDDSDDENV------------------------Q-----LLIKNEVSSWNQKGVNIIYR
HRFV-RTGYKAGNLKSAMACDYVKD--YEFVAIFDADFQPNPDFLKQTIPHFKGNPEVGL
VQARWSF-VNKDENLLTRLQNINLCFHFEVEQQVNGLFLEFFGFNGTAGVWRIKA-LEES
GGWLERTTVEDMDIAVRAHLHGWKFIFLNDVKVPCELPESYQAYKKQQHRWHSGPMQLFR
LCLPAIVTSK--------MGIWKKANLIFLFFLLRKLILPFYSFTLFCIILPLTMFIP-E
AELPVWVICYIPIFMSLLNILPAPKSFPFLV-PYLLFENTMSVTKFNAMVSGLFQL-GSA
YEWVVTKKTGR-SSE-----SDLLAMAEKES-----KS--SNQEKIQRRLSE-SGLEMLS
KV-KEQ-KA---------------PHLK--------------KKKRN-------RLYRK-
ELALAFLLLT--------------------------------ASARSLLS-AHGVHF-YF
LLFQGLSFLVVGLDLIGEQMS--------
>vv_16011
MD----------------------------------------------------------
------------------------------------------------------------
-----------------------------------------RLSSTTLLPDA--------
----------------LQG--------------------TRDDISEQLGVVW-SQIKAPV
IVPLMSIA-VAVCLAMSLMLFFERVYLSIVIVL-----VK--LFG-RKPDKRYKWEPM--
---------KDDVE-----L--G-------------------------------------
------------------------------------------------------------
---NSAYPMVLVQ---------IPMYNEKE--------VYQLSIGAACGLSWPSDRIIIQ
VLDDSTDPTI------------------------K-----DLVELECQRWASKGINIKYE
IRNN-RNGYKAGALKEGMKHSYVKE--CDYVAIFDADFQPEPDFLWRTVPFLVHNPEIAL
VQARWKF-VNSDECLMTRMQEMSLDYHFTVEQEVGSSTYAFFGFNGTAGVWRIAA-LNEA
GGWKDRTTVEDMDLAVRASLKGWKFVYLGTLKVKNELPSTFKAYRYQQHRWSCGPANLFR
KMVMEIVRNKK-------VSLWKKVHVIYSFFIVRKLVAHIVTFVFYCVVLPATVLVP-D
VEVPRWGAVYIPTIITILNAVGTPRSLHLMV-FWILFENVMSLHRTKATFIGLLEG-GRV
NEWVVTEKLGD-ALK-----VKAATKA-----------------------PK--------
---------------------------K-P---------R--FKIGE-------RLHLL-
ELGVGAFLFF--------------------------------CGCYDVAF-GRNHYF-IY
LYVQAIAFFIVGFGYVGTFVPK---S---
>vv_16352
MA----------------------------------------------------------
------------------------------------------------------------
-----------------------------------------EISAKTLIPET--------
----------------FQG--------------------TRLDIAGQIGLVW-ELVKAPL
IVPLLRVA-VYICLTMSLMLFVERLYMGIVIIL-----VK--IFW-KKPDKRYKWEPL--
---------REDLE-----S--G-------------------------------------
------------------------------------------------------------
---NSNFPHVVVQ---------IPMYNEKE--------VYKLSIGAACGLSWPADRLVIQ
VLDDSTDPAI------------------------K-----NLVETECQRWAAKGINIRYQ
IREN-RVGYKAGALREGLKRSYVKH--CEYVAIFDADFQPEPDYLKRAIPFLVYNSDIAL
VQGRWRF-VNADECLMTRMQEMSLDYHFTVEQEVGSATHAFFGFNGTAGVWRIAA-INEA
GGWKDRTTVEDMDLAVRASLKGWKFVYLGDLQVKSELPSTFKAFRFQQHRWSCGPANLFR
KMVMEIVRNKK-------VRFWKKVYVIYSFFLVRKIVAHMVTFCLYCVVLPLTILIP-E
VEIPIWGIVYIPSIITTLNAVGTPRSIHLLF-YWILFENVMSFHRTKATLIGLLEA-GRA
NEWVVTEKLGD-TLK-----NKANTKAA----------------------AK--------
---------------------------R-P---------R--FKIGD-------RINTM-
ELGFSAFLFF--------------------------------CACYDFLY-GKYYFY-VY
LFLQTITYFIVGIGYVGTIVPS-------
>vv_17281
MR----------------------------------------------------------
------------------------------------------------------------
------------------------------------------------------------
-----------------------------NLVLQEPEVRVTDDVTSSLSYAW-QCIRVPV
IAPLLWFA-IFVCAAMSIMLFIERVYMAIIILC-----VK--VMR-KKRYTKYKLDTM--
---------KEDLE-----L----------------------------------------
------------------------------------------------------------
---NKSYPKVLIQ---------IPMYNEKE--------VYKLSIGAACSVSWPSDRFIIQ
VLDDSTNEAL------------------------R-----VMVELECRKWIDKGVNVKYE
TRNN-RNGYKAGALREGLQKQYVED--CEFVAIFDADFQPEENFLWRTIPFLLENPGLGL
VQARWKF-VNADECLMTRLQEMSLDYHFSVEQEVGSSTCSFFGFNGTAGVWRIQA-INDA
GGWKDRTTVEDMDLAVRASLKGWKFLFVGDLSVKNELPSTFKAYRYQQHRWSCGPANLFR
KMTKEIILCEA-------SINLEEISCHLCILLCEEDNRALGHFLLLLCGYPI------K
LALPKPIAIYIPATITFLNAVCTPRSLHLVV-FWILFENVMSLHRTKAAIIGLLEA-NRV
NEWVVTEKLGN-LMK-----QKNAKAS------------------------K--------
---------------------------K-S---------R--SRVGE-------RIHLL-
ELIMGMFMLH--------------------------------CAIYNLLF-REDHFF-IY
LILQAGAFFIMGFGYVGTFVSN-------
>vv_18998
MAPS---IDFSRLWG-----------KDSSRKGTPVVVTMENP-NYSVLEIDGPDAAFR-
-----------PVDKDRGKNAKQFTWVLLLKAHRAVGCLSWLGNALWILLGAIKKRLIFG
QGVT----------MENEKSG-RGRLLFRTILAFLLMSLAFLAFEVFAHFNGWHYFHNHG
-------------------------------LHIP-QTLEIKGWLHAIYVAW-LEFRADY
IAPSIQVL-SSFCVALFLIQSADRMLLCLGCFW-----IK--YKK-IKPRIEGDPF----
--------KSDDLEG-------L-------------------------------------
------------------------------------------------------------
---GYDYPMVLVQ---------IPMCNERE--------VYEQSISAVCQLDWPKDRLLIQ
VLDDSDDESI------------------------Q-----WLIKGEVSKWSQKGINIIYR
HRLV-RTGYKAGNLKSAMNCDYVKA--YEFVAIFDADFQPNPDFLMQTVPHFKDNPELGL
VQARWAF-VNKDENLLTRLQNINLCFHFEVEQQVNGVFINFFGFNGTAGVWRIKT-LEDS
GGWLERTTVEDMDIAVRAHLNGWKFIFLNDVKVLCEVPESYEAYRKQQHRWHSGPMHLFR
LCLPAIITSK--------IAVWKKANLILLFFLLRKLILPFYSFTLFCIILPLTMFVP-E
AELPVWVICYVPVFMSFLNILPAPRSFPFIV-PYLLFENTMSVTKFNAMVSGLFQL-GSS
YEWVVTKKAGR-ASE-----PDLLAAAERET-----KA--MNHPQLYRGSSD-SELSELN
KL-KEHQE----------------TAPK--------------PKKTN-------KLYRK-
ELALAFLLLT--------------------------------AAVRSLLS-AQGVHF-YF
LLFQGVSFLLVGLDLIGEQMS--------
>vv_27162
MD----------------------------------------------------------
------------------------------------------------------------
-----------------------------------------RLSFT----PT--------
----------------FQG--------------------TSYGIGDRIGLIW-EQTREPL
MVPLLKLM-VVVCLTMSVMLFVERVYMGIVIAL-----VK--LFG-RKPEQRYNWEPM--
---------KDDVE-----L--G-------------------------------------
------------------------------------------------------------
---NSAYPMVLVQ---------IPMYNEKE--------VYQLSIGAACGLSWPSERIIIQ
VLDDSTDPTI------------------------K-----DLVEMECQRWASKGINIKYE
IRGN-RHGYKAGALKEGMKHSYVKQ--CDYVAIFDADFQPEPDFLWRTIPFLVHNPEIGL
VQARWKF-VNSDECLMTRMQEMSLDYHFTVEQEVGSSSHAFFGFNGTAGVWRISA-LNEA
GGWKDRTTVEDMDLAVRASLKGWKFVYVGALKVKNELPSTFKAYRYQQHRWSCGPANLFK
KMAIEIARNKK-------VNLWKKVYVIYSFFFVRKIVAHIVTFLFYCVVFPATVFFP-E
VEVPMWGAVYIPSTITLLNAVGTPRSLHLLV-FWILFENVMSLHRTKATFMGLLEV-GRV
NEWVVTEKLGD-ALK-----MKSSTKT-----------------------SK--------
---------------------------K-P---------R--IRIGE-------RMHLL-
ELGVGAYLFF--------------------------------CGCYDVTY-GKNGFF-IY
LFFQSMAFFIAGFGYVGTFVPN---S---
>vv_637
MAPR---LDFSDLWG-----------KD-TRKGTPVVVTMENP-NYSVVEIDGPDSAFR-
-----------PVEKSRGKNAKQVTWVLLLKAHRAVGCVAWLATVLWALLGTIKKRLIFR
QGVA----------MESEKTG-KGKLLFRIIKVFLVTSLAILSFEVVAYLKGWHYFRNPN
-------------------------------LHIP-RTSDFQGLLHMVYVAW-LTLRADY
IAPLIQAL-SKFCVALFLIQSADRMVLCLGCLW-----IK--YKK-IKPRIDGDPF----
--------KLEDVEG-------S-------------------------------------
------------------------------------------------------------
---GYEYPMVLVQ---------IPMCNERE--------VYEQSISAVCQIDWPKDRLLIQ
VLDDSDDESI------------------------Q-----CLIKAEVYNWSQQGINIVYR
HRLV-RTGYKAGNLKSAMSCDYVKN--YEFVAIFDADFQPNPDFLKQTVPHFQGNPDLGL
VQARWAF-VNKDENLLTRLQNINLCFHFEVEQQVNGVFLNFFGFNGTAGVWRIKA-LEDS
GGWLERTTVEDMDIAVRAHLNGWKFIFLNDVKVLCEVPESYEAYRKQQHRWHSGPMQLFR
LCLPAVITSK--------ISIWKKANMLLLFFLLRKLILPFYSFTLFCIILPLTMFVP-E
AELPVWVICYVPVFMSFLNILPAPKSFPFIV-PYLLFENTMSVTKFNAMVSGLFQL-GSS
YEWIVTKKAGR-ASE-----SDLLAAAERDS-----KT--VNQPLIHRGASE-SELSELN
RL-KEQKES---------------TPPA--------------VKKIN-------KIYRK-
ELTLAFLLLT--------------------------------ASVRSLLA-SQGVHF-YF
LLFQGVTFLLVGLDLIGEQMSQ-------
