# Supplementary material for: The cellulose synthase superfamily in fully sequenced plants and algae
Source: BMC Plant Biol. 2009 Jul 31;9:99. doi: 10.1186/1471-2229-9-99 (PMC3091534; doi:10.1186/1471-2229-9-99)
Supplement: Additional file 4 — The original MSAs, the edited MSAs and the resulting phylogenetic trees. [file 1471-2229-9-99-S4.zip › GT2.full.fa.msa.l]

>AT1G23480.1
MSP---------------------------------------------------------
---------------------------FLKFFLFLYDYLSPSSFFLVQRNTLGASLDTT-
------------------------------------------------------------
-----------------------------------DGVVRSGIIGE--------IIYIW-
KQTRIFVFIPILK-CLVTICLVMSLL----LFIERVYMSIVVVFV-KLLR-RTPEKVHKW
EPI-----------NDDDLE----------------L--A-N----TNY--PMVLIQ---
------IPMYNEKE--------VCQLSIGAACRLSWPLDRMIVQVLDDSTDPAS------
------------------K-----ELVNAECDKWARKGINIMSEIRDN-RIGYKAGALKA
GMMHNYVKQ--CEFVAIFDADFQPDPDFLERTIPFLIHNHEISLVQCRWKF-VNANECLM
TRMQEMSLNYHFVAEQESGSSIHAFFGFNGTAGVWRIAA-LNEAGGWKDRTTVEDMDLAV
RACLHGWKFVYVHDVEVKNELPSTFKAYRFQQHRWSCGPANLWRKMTMEILQNKK-----
--VSAWKKLYLIYNFFFIRKIVVHIFTFVFYCLILPTTVLFP-ELQVPKWATVYFPTTIT
ILNAIATPRSLHLLV-FWILFENVMSMHRTKATFIGLLEA-GRVNEWVVTEKLGD-TLKS
-----KLIGKA-----------------------TTK-L---------Y-----------
-----------------TRFGQRLNWR-ELVVGLYIFFCGCYDFAY-GGSYFYVYLFLQS
CAFFVAGVGYIGTFVPTV------
>AT1G23480.2
MSP---------------------------------------------------------
---------------------------FLKFFLFLYDYLSPSSFFLVQRNTLGASLDTT-
------------------------------------------------------------
-----------------------------------DGVVRSGIIGE--------IIYIW-
KQTRIFVFIPILK-CLVTICLVMSLL----LFIERVYMSIVVVFV-KLLR-RTPEKVHKW
EPI-----------NDDDLE----------------L--A-N----TNY--PMVLIQ---
------IPMYNEKE--------VCQLSIGAACRLSWPLDRMIVQVLDDSTDPAS------
------------------K-----ELVNAECDKWARKGINIMSEIRDN-RIGYKAGALKA
GMMHNYVKQ--CEFVAIFDADFQPDPDFLERTIPFLIHNHEISLVQCRWKF-VNANECLM
TRMQEMSLNYHFVAEQESGSSIHAFFGFNGTAGVWRIAA-LNEAGGWKDRTTVEDMDLAV
RACLHGWKFVYVHDVEVKNELPSTFKAYRFQQHRWSCGPANLWRKMTMEILQNKK-----
--VSAWKKLYLIYNFFFIRKIVVHIFTFVFYCLILPTTVLFP-ELQVPKWATVYFPTTIT
ILNAIATPRSLHLLV-FWILFENVMSMHRTKATFIGLLEA-GRVNEWVVTEKLGD-TLKS
-----KLIGKA-----------------------TTK-L---------Y-----------
-----------------TRFGQRLNWR-ELVVGLYIFFCGCYDFAY-GGSYFYVYLFLQS
CAFFVAGVGYIGTFVPTV------
>AT1G23480.3
------------------------------------------------------------
------------------------------------------------------------
------------------------------------------------------------
------------------------------------------------------------
----------------------MSLL----LFIERVYMSIVVVFV-KLLR-RTPEKVHKW
EPI-----------NDDDLE----------------L--A-N----TNY--PMVLIQ---
------IPMYNEKE--------VCQLSIGAACRLSWPLDRMIVQVLDDSTDPAS------
------------------K-----ELVNAECDKWARKGINIMSEIRDN-RIGYKAGALKA
GMMHNYVKQ--CEFVAIFDADFQPDPDFLERTIPFLIHNHEISLVQCRWKF-VNANECLM
TRMQEMSLNYHFVAEQESGSSIHAFFGFNGTAGVWRIAA-LNEAGGWKDRTTVEDMDLAV
RACLHGWKFVYVHDVEVKNELPSTFKAYRFQQHRWSCGPANLWRKMTMEILQNKK-----
--VSAWKKLYLIYNFFFIRKIVVHIFTFVFYCLILPTTVLFP-ELQVPKWATVYFPTTIT
ILNAIATPRSLHLLV-FWILFENVMSMHRTKATFIGLLEA-GRVNEWVVTEKLGD-TLKS
-----KLIGKA-----------------------TTK-L---------Y-----------
-----------------TRFGQRLNWR-ELVVGLYIFFCGCYDFAY-GGSYFYVYLFLQS
CAFFVAGVGYIGTFVPTV------
>AT1G24070.1
MTT---------------------------------------------------------
---------------------------FLKSLIFLQDSCLAFLSLMFHRGSSEDAAEALK
K-----------------------------------------------------------
-----------------------------------LETSINGARIS--------FDTTWT
REFRSLFIVPLFK-CLVAFCLIISLL----VFIEGIYMNLVVLYV-KVFE-RKPEKVYRW
EAM------------QEDIE----------------L--G-H----ETY--PMVLVQ---
------IPMYNEKE--------VLQLSIGAACRLIWPLDRLIVQVLDDSTDQTI------
------------------K-----ELVNTECAKWESKGVNIKCERRDN-RNGYKAGALKE
GMKHNYVKL--CNYVVIFDADFQPEPDYLQHSVPFLVHNPEVALVQARWRF-MNANKCLM
TRMQEMSLNYHFMAEQESGSTRHAFFSFNGTAGVWRMAA-MEEAGGWHDRTTVEDMDLAV
RAGLLGWKFVFLNDLTVKSELPSKFKAFRFQQHRWSCGPANLFRKMIMEIIRNKR-----
--VTIWKKLYLVYSFFFLRKIIVHCFTFIFYCVILPTSVFFP-EVNIPAWSTFYIPSMIT
LCIVIATPRSFYLVI-FWILFENVMSMHRTKGTFIGILER-QRVNEWVVTEKLGD-ALKT
-----KLLPRI------------------------GK-P---------S-----------
-----------------NMFLERVNSK-EIMVGIYILCCACYGLFF-GNTLLYLYLFMQA
VAFLISGVGFVGT-----------
>AT2G24630.1
MAP---RFDFSDLW--AKE-TR--------RGTPVVVKMENP-NYSIVEVEEPD------
--SAFQP----MEKSRGKNAKQVTWVLLLKAHKAVGCLTWVATVFWSLLGSVKRRLSFTH
P------------LGSERLG-RDGWLFSAIKLFLVASLAILAFELVAYYRGWHYFKNPN-
------------------------------LHIPTSKLEIQSLLHL--------FYVGW-
LSLRADYIAPPIK-ALSKFCIVLFLV----QSVDRLILCLGCLWI-KFKK-IKPRIDEEH
F-------------RNDDFE-----------G-------S-G----SEY--PMVLVQ---
------IPMCNERE--------VYEQSISAVCQLDWPKDRLLVQVLDDSDDESI------
------------------Q-----ELIRDEVTKWSQKGVNIIYRHRLV-RTGYKAGNLKS
AMSCDYVEA--YEFVAIFDADFQPNSDFLKLTVPHFKEKPELGLVQARWAF-VNKDENLL
TRLQNINLCFHFEVEQQVNGVFLNFFGFNGTAGVWRIKA-LEESGGWLERTTVEDMDIAV
RAHLHGWKFIYLNDVKVLCEVPESYEAYKKQQHRWHSGPMQLFRLCLRSILTSK------
--IAMWKKANLILLFFLLRKLILPFYSFTLFCVILPITMFVP-EAELPIWVICYVPIFMS
LLNILPAPKSFPFIV-PYLLFENTMSVTKFNAMVSGLFQL-GSSYEWIVTKKAGR-SSES
-----DLLALT----DKES-----EK---MPNQILRGVSD-SELLEISQV-EEQ-KK---
------------QPV-SVKKTNKIFHK-ELALAFLLLTAAVRSLLA-SQGVHFYFLLFQG
LTFLLVGLDLIGEQMS--------
>AT2G35650.1
MSP---------------------------------------------------------
---------------------------LPIFHRLPHATFSSFLLSLSQAGSSKTSVAFL-
------------------------------------------------------------
-----------------------------------NAFKSEDIIAR--------IGLWW-
QLIRAVVVVPVFK-FLVLLCLVMSVM----FFVEVMYMGIVVLYV-KLFK-RKPEKFYKW
EAM------------EDDVE----------------C--G-S----ASY--PMVLVQ---
------IPMYNEKE--------VCEQSIAAACKISWPSNRIIIQVLDDSTDPAS------
------------------K-----ELVKKECDRWSKEGVNITFEIRDN-RNGYKAGALRE
GMRHSYVKQ--CDYVAIFDADFQPDPDFLHRTVPFLIHNPKLALVQGRWEF-VNAGQCMM
TRLQEMSLSYHFTIEQQVGSSTFAFFGFNGTAGVWRISA-LNESGGWNDQTTVEDMDLAV
RATLRGWKFLYIDDLKVKSELPCSFKALRSQQHRWTCGPANLLRKMAGQIIRSEN-----
--VSLWKKWYMLYSFFFMRKIVAHILTFCFYCVILPATVLFP-EVTVPKWAAFYLPSLIT
LLIAIGRLRSIHLLA-FWVLFENAMSLLRAKALVMGLFET-GRVQEWVVTEKLGD-TLKT
-----KLIPQV---------------------------P---------N-----------
-----------------VRFRERVHLL-ELLVGAYLLFCGIYDIVY-GKNTLYVYLLFQS
VAFFVVGFGFVGKYVPASSYLA--
>AT3G07330.1
MSR-SQNEEFQQWW--NKQRDR--------NNHDVLYAGDDE-AFLTVEIRTPA------
--TVDPD----KDRIRTRTVRQLSRLYLLKFKQLASSFLWIGNSFLYLVRTANRRIANDN
P--------------PSVSS-SAR-LYRLIKGFLVVVVLLLCFELAAYFKGWHFT-----
---------------------------------PPSVASAEVAVEV--------VYAWW-
LEIRASYLAPPLQ-SLTNVCIVLFLI----QSVDRLVLVLGCFWI-KLRR-IKPVASMEY
P-------------TKLVGE-----------G-------VRL----EDY--PMVIVQ---
------IPMCNEKE--------VYQQSIGAVCMLDWPRERMLVQVLDDSSELDV------
------------------Q-----QLIKAEVQKWQQRGVRIVYRHRLI-RTGYKAGNLKA
AMNCEYVKD--YEFVAIFDADFQPPADFLKKTVPHFKGNEELALVQTRWAF-VNKDENLL
TRLQNINLSFHFEVEQQVNGVFINFFGFNGTAGVWRIKA-LEDCGGWLERTTVEDMDIAV
RAHLCGWKFIYLNDVKCLCELPESYEAYKKQQYRWHSGPMQLFRLCFFDILRSK------
--VSAAKKANMIFLFFLLRKLILPFYSFTLFCVILPLTMFFP-EANLPSWVVCYIPGIMS
ILNIIPAPRSFPFIV-PYLLFENTMSVTKFGAMISGLFKF-DSSYEWVVTKKLGR-SSEA
-----DLVAYA----ESGS-----LV---ESTTIQRSSSD-SGLTELSKL-GAA------
------------KKA-GKTKRNRLYRT-EIALAFILLAASVRSLLS-AQGIHFYFLLFQG
ITFVIVGLDLIGEQVS--------
>AT3G28180.1
MAP-----------------------------NSVAVTMEKPDNFSLLEINGSD------
--PSSFP-----DKRKSISPKQFSWFLLLKAHRLISCLSWLVS-------SVKKRIAFSA
KNIN---------EEEDPKS-RGKQMYRFIKACLVISIIALSIEIVAHFKKWNLDL----
--------------------------------INRPSWEVYGLVEW--------SYMAW-
LSFRSDYIAPLVI-SLSRFCTVLFLI----QSLDRLVLCLGCFWI-KFKK-IEPKLTEES
I----------------DLE-----------D-------P------SSF--PMVLIQ---
------IPMCNERE--------VYEQSIGAASQLDWPKDRILIQVLDDSDDPNL------
------------------Q-----LLIKEEVSVWAEKGVNIIYRHRLI-RTGYKAGNLKS
AMTCDYVKD--YEFVTIFDADFTPNPDFLKKTVPHFKGNPELGLVQARWSF-VNKDENLL
TRLQNINLCFHFEVEQQVNGVFLNFFGFNGTAGVWRIKA-LEESGGWLERTTVEDMDIAV
RAHLNGWKFIYLNDVEVTCELPESYEAYKKQQHRWHSGPMQLFRLCLPSIIKSK------
--ISVWKKANLIFLFFLLRKLILPFYSFTLFCIILPLTMFIP-EAELPLWIICYVPIFIS
LLNILPSPKSFPFLV-PYLLFENTMSITKFNAMISGLFQF-GSAYEWVVTKKTGR-SSES
-----DLLAFA----EKEE-------------KLHRRNSE-SGLELLSKL-KEQETNLVG
QETVKKSLGGLMRPK-NKKKTNMVFKK-ELGLAFLLLTAAARSFLS-AHGLHFYFLLFQG
LSFLVVGLDLIGEQIS--------
>AT3G56000.1
MAT---------------------------------------------------------
---------------------------LSDGLF---------------------------
------------------------------------------------------------
--------------------------------------DDMSVLGV--------IGYVL-
EQTRFIFLVPILK-RLVNLCQVVSVL----LFVDAAYMAIVVAIV-KLLG-RTPQKVLKW
ESF-----------KSDDIE----------------L--APS----SNH--PMVLIQ---
------IPIFNEKE--------VCQLSIGAACKLSWPLDRMIIQVLDDSTEEES------
------------------Q-----KLVRLECKKWESEGITIKSEVRGGFREGFKAGALTA
GMKHSYVDEYKCEFVVIFDADFQPEPDFLERTVPFLVHNPEIALVQAGWKY-GNADECCM
TRIQEMSLNYHFAVEQKSGSSILGFFGFNGTAGVWRIKA-LNEAEGWKDRTIVEDMDLAV
RAYLRGSKFVYVDDVKVKNELPSSFQAYRFQQHRWSCGPANLFKKIAMEIIKNQN-----
--VSLWKKVYLIYNFFFLRKIVVHIFTFVFYCVILPATVIFP-EIEVPKWTTIYIPATIT
ILNAIATPKSFYLIL-YWILFENVMAMHRSIGTLIGLLET-SRVKEWIVTQKLGE-SNNL
-----RENLIF-------------------------P-D---------H-----------
-----------------YSFPERLRWR-EIMVGMYLFICGYYDFVF-GRTYLYVYLFLQS
IAFFVVGVGYVGMPVPSTPVQTSE
>AT4G07960.1
MAP--K----FEWW--AKG-NN----NNTRKGTPVVVKMENPNNWSMVELESPSHDDFLV
R---------THEKSRNKNARQLTWVLLLKAHRAAGCLTSLGSALFALGTAVRRRIAAGR
TDIEISSSGVGSLQKQNHTK-KSKLFYSCLKVFLWLSLILLGFEIAAYFKGWSFGTSKL-
----------------------------QLQFI-----FNKGFFDW--------VYTRW-
VLLRVEYLAPPLQ-FLANGCIVLFLV----QSLDRLILCLGCFWI-RFKK-IKPVPKPDS
--------------ISDLES-----------G-------DNG----AFL--PMVLVQ---
------IPMCNEKE--------VYQQSIAAVCNLDWPKGKILIQILDDSDDPIT------
------------------Q-----SLIKEEVHKWQKLGARIVYRHRVN-REGYKAGNLKS
AMNCSYVKD--YEFVAIFDADFQPLPDFLKKTIPHFKDNEEIGLVQARWSF-VNKEENLL
TRLQNINLAFHFEVEQQVNSVFLNFFGFNGTAGVWRIKA-LEDSGGWLERTTVEDMDIAV
RAHLHGWKFVFLNDVECQCELPESYEAYRKQQHRWHSGPMQLFRLCLPAVIKSK------
--ISIGKKFNLIFLFFLLRKLILPFYSFTLFCIILPMTMFVP-EAELPAWVVCYIPATMS
FLNILPAPKSFPFIV-PYLLFENTMSVTKFNAMVSGLFQL-GSAYEWVVTKKSGR-SSEG
-----DLAALV----EKDE-----KT-----TKHQRGVSA-PETEAEKKA-----EK---
------------TKR-KKKKHNRIYMK-ELSLAFLLLTAATRSLLS-AQGIHFYFLLFQG
ISFLLVGLDLIGEQVE--------
>AT4G13410.1
MFL---------------------------------------------------------
---------------------------LLKPLLSLHDLSLNLLSVMFHGET---------
------------------------------------------------------------
-----------------------------------LKASVDGVGIN--------MSTMW-
RETRNVFIVPLFK-CIVVMCLIISLL----VFVESVYMNLVVLYV-KLFN-RKPEKVYKW
EAM------------QEDME----------------L--G-H----QNY--PMVLVQ---
------IPMYNERE--------VFELSIGAACRLTWPSDRLIVQVLDDSTDPAI------
------------------M-----ELVSMECTKWASKDININYERREN-RNGYKAGALKH
GMRHSYVKQ--CQYLAIFDADFQPEPDYLQRAIPFLIHNPEVALVQARWRF-VNANTCLM
TRMQEMSLNYHFMAEQQSGSTRHAFFGFNGTAGVWRMVA-MEEAGGWKDRTTVEDMDLAV
RVGLLGWKFIFVNDLEVKSELPSQFKAFRFQQHRWSCGPANLIRKMTMEIIHNKR-----
--VKIWKKFYVIYSFFFLRKIVVHFFTYFFYCVILPTSVFLP-EVNIPNWSTIYVPSVIT
LLSAIATPRSFYLVI-FWVLFENVMAMHRTKGTLIGLFEG-GRVNEWVVTEKLGD-TLNT
-----KLLPQN-------------------------------------------------
-----------------GRLPKRVNLK-EMMMGIYILCCACYDFAF-GNAFLYLYLFMQA
TAFLISGVGFVGT-----------
>AT4G31590.1
MAP---RLDFSDWW--AKD-TR--------KGTPVVVKMENP-NYSVVEIDGPD------
--SAFRP----VEKSRGKNAKQVTWVLLLKAHRAVGCLTWLATVFWSLLGAIKKRLSFTH
P------------LGSEKLG-RDRWLFTAIKLFLAVSLVILGFEIVAYFRGWHYFQSPS-
------------------------------LHIPTSTLEIQSLFHL--------VYVGW-
LTLRADYIAPPIK-ALSKFCIVLFLI----QSVDRLVLCLGCFWI-KYKK-IKPRFDEEP
F-------------RNDDAE-----------G-------S-G----SEY--PMVLVQ---
------IPMCNERE--------VYEQSISAVCQLDWPKDRILVQVLDDSNDESI------
------------------Q-----QLIKAEVAKWSQKGVNIIYRHRLV-RTGYKAGNLKS
AMSCDYVEA--YEYVAIFDADFQPTPDFLKLTVPHFKDNPELGLVQARWTF-VNKDENLL
TRLQNINLCFHFEVEQQVNGVFLNFFGFNGTAGVWRIKA-LEESGGWLERTTVEDMDIAV
RAHLHGWKFIYLNDVKVLCEVPESYEAYKKQQHRWHSGPMQLFRLCLGSILTSK------
--IAIWKKANLILLFFLLRKLILPFYSFTLFCIILPLTMFVP-EAELPVWVICYIPVFMS
FLNLLPSPKSFPFIV-PYLLFENTMSVTKFNAMVSGLFQL-GSSYEWIVTKKAGR-SSES
-----DLLSIT----EKET-----PT---KKSQLLRGVSD-SELLELSQL-EEQKQAV--
------------SKK-PVKKTNKIYHK-ELALAFLLLTAALRSLLA-AQGVHFYFLLFQG
VTFLLVGLDLIGEQMS--------
>AT5G03760.1
MEL---------------------------------------------------------
------------------------------------------------------------
------------------------------------------------------------
-----------------------GDTTSVIPDS--FMGYRDDITMQ--------MSMVL-
DQIRAPLIVPALR-LGVYICLTMSVM----LFVERVYMGIVISLV-KLFG-RKPDKRFKY
EPI------------KDDIE----------------L--G-N----SAY--PMVLIQ---
------IPMFNERE--------VYQLSIGAACGLSWPSDRIVIQVLDDSTDPTI------
------------------K-----DLVEMECSRWASKGVNIKYEIRDN-RNGYKAGALKE
GMKKSYVKS--CDYVAIFDADFQPEADFLWRTVPYLLHNPKLALVQARWKF-VNSDECLM
TRMQEMSLDYHFTVEQEVGSSTYAFFGFNGTAGIWRISA-LNEAGGWKDRTTVEDMDLAV
RASLKGWKFLYLGSLKVKNELPSTFKAYRYQQHRWSCGPANLFRKMAFEIMTNKN-----
--VTLWKKVHVIYSFFVVRKLVAHIVTFIFYCVILPATVLVP-EVTVPKWGAVYIPSVIT
LLNAVGTPRSLHLMV-FWILFENVMSLHRTKATFIGLLEG-GRVNEWIVTEKLGD--VKA
-----KSATKT-----------------------SKKVI---------R-----------
-----------------FRFGDRIHVL-ELGVGMYLLFVGCYDAFF-GKNHYYLYLFAQA
IAFFIAGFGQIGTIVPNH------
>AT5G16190.1
------------------------------------------------------------
------------------------------------------------------------
------------------------------------------------------------
------------------------------------------------------------
------------------------------------------------------------
--M------------QEDLE----------------L--G-N----QNF--PMVLVQ---
------IPMYNERE--------VFKLSIGAACRLIWPLDRLIVQVLDDSTDPTI------
------------------M-----EMVSTECGKWATKGINIKCERRDN-RNGYKAGALKQ
GMRHSYVKT--CTYIAIFDADFQPEPDYLERTVPFLIHNPELALVQARWKF-VNAKKCLM
TRMQEMSLNYHFTAEQESGSTRHAFFGFNGTAGVWRLAA-MEEAGGWKDRTTVEDMDLAV
RVGLHGWKFVFVNDVSVKSELPSQFKAFRFQQHRWSCGPANLFRKMTMEIIRNKR-----
--VTIWKKLYVIYSFFFVRKIIVHFFTFFFYCFILPTSVFFP-EVNIPTWSTVYFPFMIT
LFNAIATPRSFYLVI-FWVLFENVMAMHRTKGTFIGLLEG-GRVNEWVVTEKLGD-ALET
-----KLLPQV------------------------RK-P---------R-----------
-----------------NGFLERINSK-EMMVGIYILCCASYNLVF-GKTVLYIYLYMQA
LAFIIAGIGFIGT-----------
>AT5G22740.1
MDG---------------------------------------------------------
------------------------------------------------------------
------------------------------------------------------------
-----------------------VSPKFVLPET--FDGVRMEITGQ--------LGMIW-
ELVKAPVIVPLLQ-LAVYICLLMSVM----LLCERVYMGIVIVLV-KLFW-KKPDKRYKF
EPI------------HDDEE----------------L--G-S----SNF--PVVLVQ---
------IPMFNERE--------VYKLSIGAACGLSWPSDRLVIQVLDDSTDPTV------
------------------K-----QMVEVECQRWASKGINIRYQIREN-RVGYKAGALKE
GLKRSYVKH--CEYVVIFDADFQPEPDFLRRSIPFLMHNPNIALVQARWRF-VNSDECLL
TRMQEMSLDYHFTVEQEVGSSTHAFFGFNGTAGIWRIAA-INEAGGWKDRTTVEDMDLAV
RASLRGWKFLYLGDLQVKSELPSTFRAFRFQQHRWSCGPANLFRKMVMEIVRNKK-----
--VRFWKKVYVIYSFFFVRKIIAHWVTFCFYCVVLPLTILVP-EVKVPIWGSVYIPSIIT
ILNSVGTPRSIHLLF-YWILFENVMSLHRTKATLIGLFEA-GRANEWVVTAKLGS-GQSA
-----KGNTKG-----------------------IKRFP---------RI----------
-----------------FKLPDRLNTL-ELGFAAFLFVCGCYDFVH-GKNNYFIYLFLQT
MSFFISGLGWIGTYVPS-------
>cr_7614
MDI---------------------------------------------------------
-------------------------------------------------DAGRVRVDRV-
------------------------------------------------------------
-----------------------------------QLCSMGGRAPG--------HYYRVL
ASHRRRPRIPTAL-THGQVCYWLLSFQVASLLRKRSKENSGKREQAR-LK-KKQEKDAKK
KELQ----------LQKDTD-----------K--------------ERP--PKVLVQ---
------LPMYNEEA--------HAAAIIQACCRIRYPRDRLLIQVLDDSTKEAV------
------------------R-----QRVDSAAAACIEEGHPVQVMRRDN-RSGFKAGAMVE
GLNRVEGLG--YEYCAIFDADFSPPADFLEETIP--------------------------
----KVNLCFHFDVEQRARSYLGWFFNFNGTAGVWRIQS----------DTVVEDMDLSL
RCYLRGWDALYLPHVDNPNELPCTLSSYKTQQFRWLSGPMQILIKSFSNIWHAKD-----
--IGIGRRLNAFW--FFMRYVL--FAAITV-------------GVLAVPPVALYVT----
-----------PFSI-FYLFFSVAIGYFKL-----GLLGL-EKSKTWKVTQKFGA-KQTG
-----GGL----------------------------------------------------
-----------------LHRIHKPYAL-ETCLALYYGGMAAAAGVY-GSWIMVGYCGLMT
LVFLAISFGDAYM-----------
>mpc_1941
M-----------------------------------------------------------
------------------------------------------------------------
------------------------------------------------------------
------------------------------------------------------------
------------------------------------------------------------
---PDPQTVTP----------------------------DTV----HLF--PTVVVQ---
------LPMFNEKE--------VCEHVIDAACALEYPRSRILVQILDDSTCSET------
------------------R-----RRIEHKVFEWKERGANIAYRWRSN-RSGYKSGAMEE
AMED--IAA--YEYVAIFDADFDPEPDFLLKTVVYLRDNPAAGFAQARWVY-TNGDESVL
TRVQEISLNYHIRCEQYARHAADVFFNFNGTAGVWRRAC-IEDAGGWNHRTTVEDMDLSL
RAYLRGWKFIFLDDVTCPNEIPACYDAFRKQQHRWSCGPMQLWRAATTAVWTAKD-----
--VPFAKKCYLVVFFFGTRMFATHVVSFFLYCVLIPLCATAP-EVTIPFWALVYAPVLVT
LSTIAFTPRGWRVAA-QYVLFENAMCIVKLTAMLAGLLHW-SNAHEWVVTTKLGR-FVDK
-----RVAASV-----------------------PEK-----------------------
-----------------LKRARKVYAR-ELCMGAFFLSCGLYGVCVHAMWYYAIFLCAQG
VVFLAFGLNYVDGR----------
>mpr_6973
M-----------------------------------------------------------
------------------------------------------------------------
------------------------------------------------------------
------------------------------------------------------------
-----------------------SAL----VAADRIFHFYVALYWRWVSR-VDPKSKWRF
EPLPEPGSISA----------------------------ENV----KDF--PNVVVQ---
------LPMFNEKE--------VCQAVIDAACQLDWPKSRMMVQVLDDSTCAET------
------------------R-----RRIEDKVFEHRERGVNVQHRTRTN-RGGYKAGAMND
AMCD--IEQ--FDHCAVFDADFDPAPDFLRRTVPYLTHNPKVGFVQARWVY-SNGTESLL
TRVQEISLNYHIRCEQYARHAASLFFNFNGTAGVWRRKC-IVDSGGWNCRTTVEDMDLSL
RAYLRGWRFVFLDDVTCLNEIPAQYGAYRKQQHRWSCGPMQLWRQAIVDVWNAKD-----
--IPLAKKLYLNVFFFGTRMFATHLVSFFLYGCLIPICATAP-EVAIPFWALVYMPLLIT
LSTVWFTPGGWVYFV-PYVLYENAMTIVKTTAMCAGLLQW-SNAHEWVVTAKLGK-FVDK
-----VAHSKV-----------------------GQIVKTAVAK----------------
-----------------RVKKRNMYGK-ELVMGIFFLTCAAYGSVVNDMWQYGVFLCMQG
CVFIAFGLDYVDSA----------
>ol_2008
M-----------------------------------------------------------
------------------------------------------------------------
------------------------------------------------------------
--------------------------------------SANERANV--------ISEGI-
TAVRFLWISPCVQ-FAVGVLALLSSL----VAADRFFHCYVAFYWRYISR-KSALKRFDY
FELE-----------------------------------GDE----AKY--PSVVVQ---
------LPMFNETD--------VCAHVIQCAREIQWPRNKFLIQVLDDSTCAET------
------------------R-----ETIEECLHTCNEQGVQTQYRWRSN-RTGYKAGAMAE
AMDD--IVD--YDYVCVFDADFSPEPDFLLKTIPWIHSNPQCGFVQARWVY-ANASENLL
TRVQSISLNYHIRCEQFARFSAGLFFNFNGTAGVWRRTC-IEDAGGWDCRSTVEDLDLSL
RAHLRRWKFIFLDHVTCLNEIPAQYDAFRKQQHRWSAGPMALWRKAMTSIWEAD------
--IPFASKLYLNIFFFGTRMAATHLVSFFFYLLLIPLCATMP-EVVVPFWALVYAPVLVT
ISTCTFTKNGLLYAI-PYVLFENANTLVKLNAMISGLLGL-EHANEWVVTTKLGK-WVAQ
-----KVERAK-------------------TTRLARRLAP--------------------
-----------------TLRAKPFHFK-ELLMSVFFLFCAVWGVLRHRLFGYSVFLCLQS
VVFAVFGFNVVDAL----------
>os_13812
MQ----------------------------------------------------------
------------------------GDLALRAGGD---------RLL--------------
------------------------------------------------------------
-----------------------------------VADTVAAVVES--------LVQAW-
RQVRMELLVPLLR-GAVVACMVMSVI----VLAEKVFLGVVSAVV-KLLR-RRPARLYRC
DPVVV----------EDDDE----------------A--G-R----ASF--PMVLVQ---
------IPMYNEKE--------VYQLSIGAACRLTWPADRLIVQVLDDSTDAIV------
------------------K-----ELVRKECERWGKKGINVKYETRKD-RAGYKAGNLRE
GMRRGYVQG--CEFVAMLDADFQPPPDFLLKTVPFLVHNPRLALVQTRWEF-VNANDCLL
TRMQEMSMDYHFKVEQEAGSSLCNFFGYNGTAGVWRRQV-IDESGGWEDRTTAEDMDLAL
RAGLLGWEFVYVGSIKVKSELPSTLKAYRSQQHRWSCGPALLFKKMFWEILAAKK-----
--VSFWKKLYMTYDFFIARRIISTFFTFFFFSVLLPMKVFFP-EVQIPLWELILIPTAII
LLHSVGTPRSIHLII-LWFLFENVMALHRLKATLIGFFEA-GRANEWIVTQKLGN-IQKL
-----KSIVRV-----------------------TKN-----------------------
-----------------CRFKDRFHCL-ELFIGGFLLTSACYDYLY-RDDIFYIFLLSQS
IIYFAIGFEFMGVSVSS-------
>os_15632
MEG---------------------------------------------------------
------------------------------------------------------------
------------------------------------------------------------
---------------------------QWGRWRLAAAAAASSSGDQ--------IAAAW-
AVVRARAVAPVLQ-FAVWACMAMSVM----LVLEVAYMSLVSLVAVKLLR-RVPERRYKW
EPITT-GSGGVGGGDGEDEE-----------AATGGR--E-A----AAF--PMVLVQ---
------IPMYNEKE--------VYKLSIGAACALTWPPDRIIIQVLDDSTDPAI------
------------------K-----DLVELECKDWARKEINIKYEIRDN-RKGYKAGALKK
GMEHIYTQQ--CDFVAIFDADFQPESDFLLKTIPFLVHNPKIGLVQTRWEF-VNYDVCLM
TRIQKMSLDYHFKVEQESGSSMHSFFGFNGTAGVWRVSA-INEAGGWKDRTTVEDMDLAV
RASLKGWQFLYVGDIRVKSELPSTFKAYRHQQHRWTCGAANLFRKMATEIAKNKG-----
--VSVWKKLHLLYSFFFVRRVVAPILTFLFYCVVIPLSVMVP-EVSIPVWGMVYIPTAIT
IMNAIRNPGSIHLMP-FWILFENVMAMHRMRAALTGLLET-MNVNQWVVTEKVGD-HVKD
-----KLEVPL-----------------------LEPLKP--------------------
-----------------TDCVERIYIP-ELMVAFYLLVCASYDLVL-GAKHYYLYIYLQA
FAFIALGFGFAGTSTPCS------
>os_17855
ME----------------------------------------------------------
---------------------------AGEAAGAVLFLLAAAVSLLAAVSTGALDFTYLV
TV----------------------------------------------------------
-----------------------------------VGEGSSTSPGS---GGGAWWREAW-
VGARSRAVAPALQ-VGVWACMVMSVM----LVVEATYNSAVSVAA-RLVG-WRPERWFKW
EPLGG----GAGAGDEEKGE----------------A--A-A----AAY--PMVMVQ---
------IPMYNELE--------VYKLSIGAVCGLKWPKERLIIQVLDDSTDAFI------
------------------K-----NLVELECEDWASKGLNIKYATRSG-RKGFKAGALKK
GMEWDYAKQ--CEYVAIFDADFQPEPDFLLRTVPFLMHNQNVALVQARWVF-VNDRVSLL
TRIQKTFLDYHFKAEQEAGSATFAFFSFNGTAGVWRTEA-INDAGGWKDRTTVEDMDLAV
RATLKGWKFIYLGDLRVKSELPSTYKAYCRQQFRWSCGGANLFRKMIWDVLVAKK-----
--VSSLKKIYILYSFFLVRRVVAPAVAFILYNVIIPVSVMIP-ELFLPIWGVAYIPTALL
IVTAIRNPENLHTVP-LWILFESVMSMHRLRAAVAGLLQL-QEFNQWIVTKKVGN-NAFD
E----NNETPL-----------------------LQK-S---------R-----------
-----------------KRLINRVNLP-EIGLSVFLIFCASYNLVFHGKNSFYINLYLQG
LAFFLLGLNCVGTLPDHCCF----
>os_20858
------------------------------------------------------------
------------------------------------------------------------
------------------------------------------------------------
------------------------------------------------------------
------------------------------------------------------------
----------------------------------------------------MVLVQ---
------IPMCNEKE--------VYQQSIAAVCNLDWPRSNFLVQVLDDSDDPTT------
------------------Q-----TLIREEVLKWQQNGARIVYRHRVL-RDGYKAGNLKS
AMSCSYVKD--YEFVAIFDADFQPNPDFLKRTVPHFKDNDELGLVQARWSF-VNKDENLL
TRLQNINLCFHFEVEQQVNGIFLNFFGFNGTAGVWRIKA-LDDSGGWMERTTVEDMDIAV
RAHLRGWKFIFLNDVECQCELPESYEAYRKQQHRWHSGPMQLFRLCLPDIIKCK------
--IVFWKKANLIFLFFLLRKLILPFYSFTLFCIILPMTMFVP-EAELPDWVVCYIPALMS
LLNILPSPKSFPFII-PYLLFENTMSVTKFNAMISGLFQL-GNAYEWVVTKKSGR-SSEG
-----DLISLA----PKE-------------LKHQKTESA-PNLDAIAKE--QS-AP---
------------RKD-VKKKHNRIYKK-ELALSLLLLTAAARSLLS-KQGIHFYFLLFQG
ISFLLVGLDLIGEQIE--------
>os_32687
MAP--------SWW--GRS---GGGGVGNGGGTPVVVKMENP-NWSISEVEAAE----VA
PGSPAGA----GKAGRGKNARQITWVLLLKAHRAAGRLTGAASAALAVASAARRRVASGR
TDADA-------APGESTAL-RAR-SYGCIRVSLVLSLLLLAVEVAAYLQGWHLEE----
---------------------------------VASLLAVDGLFAA--------SYAGW-
MRLRLDYLAPPLQ-FLTNACVALFMV----QSIDRLVLCLGCFWI-RFKG-IKPVPQAAA
A-------------GKPDVE-----------A--------GA----GDY--PMVLVQ---
------MPMCNERE--------VYQQSIGAVCNLDWPKSNFLVQVLDDSDDATT------
------------------S-----ALIKEEVEKWQREGVRIIYRHRVI-RDGYKAGNLKS
AMNCSYVKD--YEFVVIFDADFQPQADFLKRTVPHFKGKDDVGLVQARWSF-VNKDENLL
TRLQNVNLCFHFEVEQQVNGAFLNFFGFNGTAGVWRIKA-LEDSGGWMERTTVEDMDIAV
RAHLKGWKFVFLNDVECQCELPESYEAYRKQQHRWHSGPMQLFRLCFVDIIKSK------
--IGFWKKFNLIFLFFLLRKLILPFYSFTLFCVILPMTMFVP-EAELPAWVVCYIPATMS
ILNILPAPKSFPFIV-PYLLFENTMSVTKFNAMISGLFQL-GSAYEWVVTKKSGR-SSEG
-----DLVGLV----EKH-------------SKQQRVGSA-PNLDALTKE-ESN-PK---
------------KDS-KKKKHNRIYRK-ELALSFLLLTAAARSLLS-AQGIHFYFLLFQG
VSFLVVGLDLIGEQVE--------
>os_38044
MAA---------------------------------------------------------
------------------------------------------------------------
------------------------------------------------------------
--------------------------------------AGAVLPEQ--------IAAMW-
EQVKAPVVVPLLR-LSVAACLAMSVM----LFVEKVYMSVVLVGV-HLFG-RRPDRRYRC
DPI------VAAGADNDDPE----------------LADA-N----AAF--PMVLIQ---
------IPMYNERE--------VYKLSIGAACGLSWPSDRVIVQVLDDSTDPVI------
------------------K-----EMVQVECKRWESKGVRIKYEIRDN-RVGYKAGALRE
GMKHGYVRD--CDYVAIFDADFQPDPDFLARTIPFLVHNPDIALVQARWKF-VNANECLM
TRMQEMSLDYHFKVEQEVGSSTHAFFGFNGTAGVWRISA-MNEAGGWKDRTTVEDMDLAV
RAGLKGWKFVYLGDLMVKSELPSTFKAFRYQQHRWSCGPANLFRKMLVEIATNKK-----
--VTLWKKIYVIYNFFLVRKIIGHIVTFVFYCLVVPATVLIP-EVEIPRWGYVYLPSIVT
ILNSIGTPRSLHLLI-FWVLFENVMSLHRTKATLIGLLET-GRVNEWVVTEKLGD-ALKL
-----KLPGKA-----------------------FRR-P---------R-----------
-----------------MRIGDRVNAL-ELGFSAYLSFCGCYDIAY-GKGYYSLFLFLQS
ITFFIIGVGYVGTIVPH-------
>os_39481
MAP----------WSGFWAASRPALAAAAAGGTPVVVKMDNP-NWSISEIDADG------
--GEFLA--GGRRRGRGKNAKQITWVLLLKAHRAAGCLAWLASAAVALGAAARRRVAAGR
TDD---------ADAETPAP-RSR-LYAFIRASLLLSVFLLAVELAAHANGRGRV-----
---------------------------------------LAASVDS--------FHSSW-
VRFRAAYVAPPLQ-LLADACVVLFLV----QSADRLVQCLGCLYI-HLNR-IKPKPISSP
A--------AAAAALPDLED-----------P-------DAG----DYY--PMVLVQ---
------IPMCNEKE--------VYQQSIAAVCNLDWPRSNILVQVLDDSDDPIT------
------------------Q-----SLIKEEVEKWRQNGARIVYRHRVL-REGYKAGNLKS
AMSCSYVKD--YEYVAIFDADFQPYPDFLKRTVPHFKDNEELGLVQARWSF-VNKDENLL
TRLQNINLCFHFEVEQQVNGIFINFFGFNGTAGVWRIKA-LEDSGGWMERTTVEDMDIAV
RAHLNGWKFVFLNDVECQCELPESYEAYRKQQHRWHSGPMQLFRLCLPDIIRCK------
--IAFWKKANLIFLFFLLRKLILPFYSFTLFCIILPMTMFIP-EAELPDWVVCYIPALMS
FLNILPAPKSFPFII-PYLLFENTMSVTKFNAMISGLFQL-GSAYEWVVTKKSGR-SSEG
-----DLIALA----PKE-------------LKQQKILDL-TAIKEQSML-KQS-SP---
------------RNE-AKKKYNRIYKK-ELALSLLLLTAAARSLLS-KQGIHFYFLMFQG
LSFLLVGLDLIGEDVK--------
>os_43738
MVE---------------------------------------------------------
---------------------------AGEIGGAAVFALAAAAALSAASSLGAVDFRRPL
AAVGGGGAFEWDGVVPWLIG----------------------------------------
-----------------------------------VLGGGDEAAAGGVSVGVAAWYEVW-
VRVRGGVIAPTLQ-VAVWVCMVMSVM----LVVEATFNSAVSLGV-KAIG-WRPEWRFKW
EPLAG-----------ADEE----------------K--G-R----GEY--PMVMVQ---
------IPMYNELE--------VYKLSIGAACELKWPKDKLIVQVLDDSTDPFI------
------------------K-----NLVELECESWASKGVNIKYVTRSS-RKGFKAGALKK
GMECDYTKQ--CEYIAIFDADFQPEPNFLLRTVPFLMHNPNVALVQARWAF-VNDTTSLL
TRVQKMFFDYHFKVEQEAGSATFAFFSFNGTAGVWRTTA-INEAGGWKDRTTVEDMDLAV
RASLNGWKFIYVGDIRVKSELPSTYGAYCRQQFRWACGGANLFRKIAMDVLVAKD-----
--ISLLKKFYMLYSFFLVRRVVAPMVACVLYNIIVPLSVMIP-ELFIPIWGVAYIPMALL
IITTIRNPRNLHIMP-FWILFESVMTVLRMRAALTGLMEL-SGFNKWTVTKKIGS-SVE-
-----DTQVPL-----------------------LPK-T---------R-----------
-----------------KRLRDRINLP-EIGFSVFLIFCASYNLIFHGKTSYYFNLYLQG
LAFLLLGFNFTGNFACCQ------
>os_46095
MAP-PPNTYSESWW--GGK-EE--------RGTPVVVKMDNP--YSLVEIDGPG------
---MAAP----SEKARGKNAKQLTWVLLLRAHRAVGCVAWLAAGFWAVLGAVNRRVRRSR
DADAE--------PDAEASG-RGRAMLRFLRGFLLLSLAMLAFETVAHLKGWHFPRSAA-
--GLPEKYLRRLPEHLQHLPEHLRRHLPEHLRMP-EKEEIEGWLHR--------AYVAW-
LAFRIDYIAWAIQ-KLSGFCIALFMV----QSVDRLVLCLGCFWI-KLRG-IKPVADTSI
--------------SNDDIE-----------ATAG----DGG----GYF--PMVLIQ---
------MPMCNEKE--------VYETSISHVCQIDWPRERMLVQVLDDSDDETC------
------------------Q-----MLIKAEVTKWSQRGVNIIYRHRLN-RTGYKAGNLKS
AMSCDYVRD--YEFVAIFDADFQPNPDFLKLTVPHFKGNPELGLVQARWSF-VNKDENLL
TRLQNINLCFHFEVEQQVNGVYLSFFGFNGTAGVWRIKA-LEDSGGWMERTTVEDMDIAV
RAHLNGWKFIFLNDVKVLCELPESYQAYRKQQHRWHSGPMQLFRLCLPAVFKSK------
--ISTWKKANLVMLFFLLRKLILPFYSFTLFCVILPLTMFVP-EAELPIWVICYVPVIMS
VLNILPAPKSFPFVI-PYLLFENTMSVTKFNAMVSGLFQL-GSSYEWVVTKKAGRTSSES
-----DILALA----EAAD-----ADARPPPAKLHRGVSE-GGLKEWAKLHKEQEDATAA
AAAAAAPGTPVKKSK-AAKAPNRIFKK-ELALAFLLLTAATRSLLS-AQGLHFYFLLFQG
VTFLAVGLDLIGEQVS--------
>os_47946
MSS---------------------------------------------------------
------------------------------SGGGGVAEEVARLWGELPVRV---------
------------------------------------------------------------
--------------------------------------VWAAVAAQ--------WAAAA-
AAARAAVVVPAVR-ALVAVSLAMTVM----ILAEKLFVAAVCLAV-RAFR-LRPDRRYKW
LPIGA----AAAAASSEDDE-----------ESGLVA--A-A----AAF--PMVLVQ---
------IPMFNERE--------VYKLSIGAACSLDWPSDRVVIQVLDDSTDLVVKVFIVI
YFTDISSRIIRSTSSLVIK-----DLVEKECQKWQGKGVNIKYEVRGN-RKGYKAGALKE
GLKHDYVKE--CEYIAMFDADFQPESDFLLRTVPFLVHNSEIALVQTRWKF-VNANECLL
TRFQEMSLDYHFKYEQEAGSSVYSFFGFNGTAGVWRIAA-IDDAGGWKDRTTVEDMDLAV
RATLQGWKFVYVGDVKVKSELPSTFKAYRFQQHRWSCGPANLFKKMMVEILENKK-----
--VSFWNKIHLWYDFFFVGKIAAHTVTFIYYCFVIPVSVWLP-EIEIPLWGVVYVPTVIT
LCKAVGTPSSFHLVI-LWVLFENVMSLHRIKAAVTGILEA-GRVNEWVVTEKLGD-ANKT
-----KPDTNGSDAVKVID-----VELTTPLIPKLKK-R---------R-----------
-----------------TRFWDKYHYS-EIFVGICIILSGFYDVLY-AKKGYYIFLFIQG
LAFLIVGFDYIGVCPP--------
>os_51805
MAPPGVGVGVAYLWGKGRG-GR--------KGTPVVVTMESP-NYSVVEVDGPDAEAELR
TAAVAMDKGGGRGRSRSRTARQLTWVLLLRARRAAGRLASFAA-------AAARRFRRSP
ADA----------ADELGRG-RGRLMYGFIRGFLALSLLALAVELAAYWNGWRLRR----
----------------------------PELHVP-EAVEIEGWAHS--------AYISW-
MSFRADYIRRPIE-FLSKACILLFVI----QSMDRLVLCLGCFWI-KLRK-IKPRIEGDP
F-----------------RE-----------G-------S-G----YQH--PMVLVQ---
------IPMCNEKE--------VYEQSISAACQLDWPREKFLIQVLDDSSDESI------
------------------Q-----LLIKAEVSKWSHQGVNIVYRHRVL-RTGYKAGNLKS
AMSCDYVKD--YEFVAIFDADFQPTPDFLKKTIPHFEGNPELGLVQARWSF-VNKDENLL
TRLQNINLCFHFEVEQQVNGVFLNFFGFNGTAGVWRIQA-LEESGGWLERTTVEDMDIAV
RAHLNGWKFIFLNDVKVLCELPESYEAYRKQQHRWHSGPMHLFRLCLPDILTAK------
--ISSWKKANLILLFFLLRKLILPFYSFTLFCVILPLTMFVP-EAELPVWVICYVPVCMS
FLNILPSPRSFPFIV-PYLLFENTMSVTKFNAMVSGLFKL-GSSYEWIVTKKSGR-SSES
-----DLSTAA----ERDT-----KD--LTLPRLQKQISE-SELIELKMQ-KERQEK---
------------APL-GAKKANKVYKK-ELALSLLLLTAATRSLLS-AQGIHFYFLLFQG
VSFLFVGLDLIGEQID--------
>os_51904
MAS---------------------------------------------LRAATGLPFSPR
PACCRPPSSPGSRRGFVFPPRFAPGVFLFFPLDSAGGGGVARRRAYPRIEATARHGARKE
NPKV--------------------------------------------------------
------------------------------------------------------RNRRLQ
KKFNGTATKPRLSVFCSNRQLYAMLV----DDHNKKILFYGSTLQ-KAIC-GDP------
---------------------------------------------------PCGAVEAAG
RIGEELIRACKELD--------ITEISSYDRNGFARGEKMMAFEV---------------
------------------P-----DLVELECIDWARKEINIKYEIRDN-RKGYKAGALKK
GMEHIYTQQ--CDFVAIFDADFQPESDFLLKIIPFLVHNPKIGLVQTRWEF-VNYDVCLM
TRIQKMSLDYHFKVEQESGSSMHSFFGFNGTAAVWRVSATINEAGGWKDHTTVEDMDLAV
RL------------LRVNSQVPSK--------------PTDI-----GSIDGLVG-----
--VSVWKKLHLLYSFFFVRRVVAPILTFLFYRVVIPLSVMVP-EISIPVWGM--------
------------------ILFENVMAMHRMRAALTGLLET-MNVNQWVVTEKVGD-HVKD
-----KLEVPL-----------------------LEPLKP--------------------
-----------------TDCVERIYIP-ELVVAFYLLEGFS-------------------
------GRNATGVNRSKDV-----
>os_51905
MAS---------------------------------------------LRAATGLPFSPR
PACCRPPSSPGSRRGFVFPPRFAPGVFLFFPLDSAGGGGVARRRAYPRIEATARHGARKE
NPKV--------------------------------------------------------
------------------------------------------------------RNRRLQ
KKFNGTATKPRLSVFCSNRQLYAMLV----DDHNKKILFYGSTLQ-KAIC-GDP------
---------------------------------------------------PCGAVEAAG
RIGEELIRACKELD--------ITEISSYDRNGFARGEKMMAFEV---------------
------------------P-----DLVELECIDWARKEINIKYEIRDN-RKGYKAGALKK
GMEHIYTQQ--CDFVAIFDADFQPESDFLLKIIPFLVHNPKIGLVQTRWEF-VNYDVCLM
TRIQKMSLDYHFKVEQESGSSMHSFFGFNGTAAVWRVSATINEAGGWKDHTTVEDMDLAV
RL------------LRVNSQVPSK--------------PTDI-----GSIDGLVG-----
--VSVWKKLHLLYSFFFVRRVVAPILTFLFYRVVIPLSVMVP-EISIPVWGM--------
------------------ILFENVMAMHRMRAALTGLLET-MNVNQWVVTEKVGD-HVKD
-----KLEVPL-----------------------LEPLKP--------------------
-----------------TDCVERIYIP-ELVVAFYLLEGFS-------------------
------GRNATGVNRSKDV-----
>os_51906
MAS---------------------------------------------LRAATGLPFSPR
PACCRPPSSPGSRRGFVFPPRFAPGVFLFFPLDSAGGGGVARRRAYPRIEATARHGARKE
NPKV--------------------------------------------------------
------------------------------------------------------RNRRLQ
KKFNGTATKPRLSVFCSNRQLYAMLV----DDHNKKILFYGSTLQ-KAIC-GDP------
---------------------------------------------------PCGAVEAAG
RIGEELIRACKELD--------ITEISSYDRNGFARGEKMMAFEV---------------
------------------P-----DLVELECIDWARKEINIKYEIRDN-RKGYKAGALKK
GMEHIYTQQ--CDFVAIFDADFQPESDFLLKIIPFLVHNPKIGLVQTRWEF-VNYDVCLM
TRIQKMSLDYHFKVEQESGSSMHSFFGFNGTAAVWRVSATINEAGGWKDHTTVEDMDLAV
RL------------YGQASRD---------------------------------------
------------------------------------------------------------
-----------------------------------------GNSCMLVI-----------
------------------------------------------------------------
------------------------------------------------------------
------------------------
>os_53309
MMS---------------------------------------------------------
------------------------------------------------------------
------------------------------------------------------------
--------------------------------------------GG--------LAWAW-
RAVRCGVVLPTLQ-LAVYVCVAMSIM----LFLERLYMALVVAAL-WLIR-RRRRRSNRR
EQDDDGAENDQ---LLQDPE-----------A--------------ANS--PMVLVQ---
------IPMFNEKQ--------VYRLSIGAACGMTWPSDKLVIQVLDDSTDPAI------
------------------R-----EMVEGECGRWAGKGVSIRYENRRN-RSGYKAGAMRE
GLRKAYARE--CELVAIFDADFQPDADFLLRTVPVLVADPGVALVQARWRF-VNADECLL
TRIQEMSLDYHFRVEQEVGSACHGFFGFNGTAGVWRVRA-LEEAGGWKERTTVEDMDLAV
RASLRGWRFVYVGHVGVRNELPSTLRAYRYQQHRWSCGPANLFRKIFLEAPPPA------
--CPPGRSST-------SSTISSSSASSSPTSSPSPSTASSSPPASSPAPTTSASPSTSP
STSPPPSPSSTPPAPRAPAISSSSGSSSRTSCPCTGPRPR-SSACSRPPAPTSGS-SPTS
-----EATPTP-----------STSSQLIPPPGLGGRPPPAPAAQASSIMTSMSPRSSWG
PACS-------TAPS-TTSPTAATAST-STCSSSRPPPSSSASATSGPSSYYYSYSTCIH
V-----------------------
>os_55572
M-----------------------------------------------------------
------------------------------------------------------------
------------------------------------------------------------
---------------------------------------ASSSSSS--------LPAAWA
AAVRAWAVAPALR-AAVWACLAMSAM----LVAEAAWMGLASLAA-AAAR-RLRGYGYRW
EPMAA----------PPDVE-----------APAP----A-P----AEF--PMVLVQ---
------IPMYNEKE--------VYKLSIGAACALTWPPDRIIIQVLDDSTDPFV------
------------------KFSLVQELVELECKEWASKKINIKYEVRNN-RKGYKAGALRK
GMEHTYAQL--CDFVAIFDADFEPESDFLLKTMPYLLHNPKIALVQTRWEF-VNYNVCLM
TRIQKMSLDYHFKVEQESGSFMHAFFGFNGTAGVWRVSA-INQSGGWKDRTTVEDMDLAV
RASLKGWEFLYVGDIRVKSELPSTFQAYRHQQHRWTCGAANLFRKMAWEIITNKE-----
--VSMWKKYHLLYSFFFVRRAIAPILTFLFYCIVIPLSAMVP-EVTIPVWGLVYIPTAIT
IMNAIRNPGSVHLMP-FWILFENVMAMHRMRAALSGLLET-ARANDWVVTEKVGD-QVKD
-----ELDVPL-----------------------LEPLKP--------------------
-----------------TECAERIYIP-ELLLALYLLICASYDFVL-GNHKYYIYIYLQA
VAFTVMGFGFVGTRTPCS------
>os_5889
MAR---------WW--GGE-------GRGGSGTPVVVKMESP-EWAISEVEAGA----AA
PGSPAAG----GKAGRGKNARQITWVLLLKAHRAAGKLTGAASAALSVAAAARRRVAAGR
TDSDDAA---AAPPGESPAL-RAR-FHGFLRAFLLLSVLLLAVDVAAHAQGWHAV-----
---------------------------------VPDLLAVEGLFAA--------AYASW-
LRVRLEYLAPGLQ-FLANACVVLFLI----QSADRLILCLGCLWI-KLKG-IKPVPKASG
G--------GGGGKGSDDVE-----------A--------GA----DEF--PMVLVQ---
------IPMCNEKE--------VYQQSIGAVCNLDWPRSNFLVQVLDDSDDAAT------
------------------S-----ALIKEEVEKWQREGVRILYRHRVI-RDGYKAGNLKS
AMNCSYVKD--YEFVVIFDADFQPQADFLKRTVPHFKGNEDVGLVQARWSF-VNKDENLL
TRLQNINLCFHFEVEQQVNGVFLNFFGFNGTAGVWRIKA-LEDSGGWMERTTVEDMDIAV
RAHLKGWKFLYINDVECQCELPESYEAYRKQQHRWHSGPMQLFRLCFVDIIKSK------
--IGVWKKFNLIFLFFLLRKLILPFYSFTLFCIILPMTMFVP-EAELPAWVVCYIPATMS
LLNILPAPKSFPFIV-PYLLFENTMSVTKFNAMISGLFQL-GSAYEWVVTKKSGR-SSEG
-----DLVSLV----EKQ-------------PKQQRVGSA-PNLDSLAKE--SH-PK---
------------KDS-KKKKHNRIYQK-ELALSFLLLTAAARSLLS-VQGIHFYFLLFQG
VSFLVVGLDLIGEQVE--------
>os_9179
ME----------------------------------------------------------
------------------------------------------------------------
------------------------------------------------------------
--------------------------------------VNGGGAAG--------LPEAW-
SQVRAPVIVPLLR-LAVAVCLTMSVL----LFLERMYMAVVISGV-KILR-RRPDRRYRC
DPI-----------PDDDPE----------------L--G-T----SAF--PVVLIQ---
------IPMFNERE--------VYQLSIGAVCGLSWPSDRLVVQVLDDSTDPVI------
------------------K-----EMVRIECERWAHKGVNITYQIREN-RKGYKAGALKE
GMKHGYVRE--CEYVAIFDADFQPDPDFLRRTIPFLVHNSDIALVQARWRF-VNADECLM
TRMQEMSLDYHFTVEQEVSSSVCAFFGFNGTAGVWRVSA-VNEAGGWKDRTTVEDMDLAI
RASLKGWKFVYLGDVQVKSELPSTFKAFRFQQHRWSCGPANLFRKMLMEIVRNKK-----
--VTIWKKIHVIYNFFLIRKIIAHIVTFAFYCLIIPATIFVP-EVRIPKWGCVYIPTIIT
LLNSVGTPRSFHLLF-FWILFENVMSLHRTKATLIGLLEA-GRANEWVVTEKLGN-ALKM
-----KSSSKS----------------------SAKK-S---------F-----------
-----------------MRVWDRLNVT-ELGVAAFLFSCGWYDLAF-GKDHFFIYLFFQG
AAFFIVGIGYVGTIVPQS------
>os_9180
ME----------------------------------------------------------
------------------------------------------------------------
------------------------------------------------------------
--------------------------------------VNGGGAAG--------LPEAW-
SQVRAPVIVPLLR-LAVAVCLTMSVL----LFLERMYMAVVISGV-KILR-RRPDRRYRC
DPI-----------PDDDPE----------------L--G-T----SAF--PVVLIQ---
------IPMFNERE--------VYQLSIGAVCGLSWPSDRLVVQVLDDSTDPVI------
------------------K-----EMVRIECERWAHKGVNITYQIREN-RKGYKAGALKE
GMKHGYVRE--CEYVAIFDADFQPDPDFLRRTIPFLVHNSDIALVQARWRF-VNADECLM
TRMQEMSLDYHFTVEQEVSSSVCAFFGFNGTAGVWRVSA-VNEAGGWKDRTTVEDMDLAI
RASLKGWKFVYLGDVQVKSELPSTFKAFRFQQHRWSCGPANLFRKMLMEIVRNKK-----
--VTIWKKIHVIYNFFLIRKIIAHIVTFAFYCLIIPATIFVP-EVRIPKWGCVYIPTIIT
LLNSVGTPRSFHLLF-FWILFENVMSLHRTKATLIGLLEA-GRANEWVVTEKLGN-ALKM
-----KSSSKS----------------------SAKK-S---------F-----------
-----------------MRVWDR-------------------------------------
------------------------
>ot_830
M-----------------------------------------------------------
------------------------------------------------------------
------------------------------------------------------------
------------------------------------------------------------
------------------------------------------------------------
-----------------------------------------------------VVIQ---
------LPMFNETD--------VCVHAIECAREMEWPRSKLLIQILDDSTCPET------
------------------R-----ATIEEALEVCKEQGVHTQYRWRSD-RTGFKAGAMHD
AMDD--IVE--YDYVCVFDADFSPDPDFLMKTVPWIHSNNHVGFVQARWTY-INSSENLL
TRVQSISLNYHIRCEQFARFSANLFFNFNGTAGIWRRTC-IVDSGGWNHRTTVEDLDLSL
RAHLRGWKFIFLDDVTCLNEIPAQYDAYRKQQHRWSAGPMQLWRKAMGSIWASNE-----
--IPLASKLYLNVFFFGTRMFATHLVSFFFYLLLIPLSTLCP-EVVLPLWALVYTPMLVT
LSTCIFTPGGIYYAI-PYVLFENAMTIVKLSAMVSGLFAM-ENANEWVVTTKVGK-WVAK
-----RVEKAR-------------------NIKLVQKVAAKVAAKA--------------
-----------------AARKKPFHAK-ELLMGAFFATCGLWGVFRHALFGFCIFLFAQA
SVFFLFGANAVDNLFRQHHHEHAA
>pp_12902
MAP--QKFDFVDWW--SKE-VR--------RGTPVVVKMENP-NYSMLEIESPK------
---SSFE----DQKDKEKNAKQLTWVLLLKAHRAAGCVAWVWSGVMILLAAIKKRLILGQ
GLA-----------QQDKPH-KGK-LFKAITGFLVFAVMMLCVEVAAHALSWHFST----
------------------------------PHWP-SSFRIQDLPHV--------VYVGW-
MYFRASYIAPTLQ-KLTDFCIWLFLI----QSVDRIVLFLGCVYI-RWKG-LKPVPINPS
L-------------ESDDAE-----------N-------P-D----SGH--PMVLVQ---
------IPMCNERE--------VYEQSISAVCQLDWPKSRILIQVLDDSSDVET------
------------------R-----FLIKSEVSKWQQKGVNIVYRHRVN-RTGYKAGNMKS
AMQCDYVKK--YEFVAIFDADFQPKSDFLKRTVPHFRDNPELALVQTRWSF-VNKDENLL
TRLQNINLSFHFEVEQQVNGIFINFFGFNGTAGVWRITA-LEESGGWLERTTVEDMDIAV
RAHLQGWKFIFLNDVRCLCELPESYEAYRKQQHRWHSGPMQLFRLCFPDIIKAK------
--ISWMKKANMIFLFFLLRKLILPFYSFTLFCIILPLTMFVP-EATLPVWVVCYIPALMS
ILNVIPSPKSFPFLV-PYLLFENTMSVTKFNAMISGLFQL-SSAHEWVVTKKTGR-ASEG
-----DVLE------KDTA-----RS----TVALDKTMSE-SGIDALKTL-DVKLDPLVP
PSVH-------DALQPPMKKKNRLYRK-ELLLSFLLLTAAARSLLS-AQGIHFYFLLFQG
ISFLVVGLDLIGEQVS--------
>pp_18179
MTP---KFDFVDWW--SKE-QH--------RGTPVVVKMENS-KYSLLEIESPT------
--KSKFE--DHQNKGKQGNAKQLTWVLLLKAHKAAGCVAWVASGVMLLLAAIKTRLILGQ
GVA------------QQDKS-KGK-LFKAITAFLMFAVLMLCMEVGAHALSWHFTT----
------------------------------PHWP-SSIGIRDIPHA--------VYVGW-
MYSRANYIAPALQ-KLTNFCIGLFLI----QSVDRIVLFLGCVYI-KWKK-IRPVPVNPS
L-------------ESDDAE-----------N-------P-D----GGH--PMVLVQ---
------IPMCNERE--------VYEQSIAAVCQLDWPQSRILIQVLDDSSDVET------
------------------R-----FLIKGEVNKWQQKGANIKYRHRPD-RTGYKAGNMKS
AMQCDYVKN--YEFVAIFDADFQPKPDFLKRTVPHFRDNPELALVQARWSF-VNTDENLL
TRLQNINLSFHFEVEQQVNGAFINFFGFNGTAGVWRIKA-LEESGGWLERTTVEDMDIAV
RAHLQGWKFIFLNDVRCLCEVPESYEAYRKQQHRWHSGPMQLFRLCLPDIIRAK------
--ITWMKKANMIFLFFLLRKLILPFYSFTLFCIILPMTMFVP-EATLPIWVVCYIPALMS
ILNVLPSPKSFPFLV-PYLLFENTMSVTKFNAMISGLFQL-SSAHEWVVTKKTGR-ASEG
-----ELLNME----KLAA-----KP----ASAIDRAMSE-SNIDALKTN-NATMKPLLP
PSVQ-------NPTE-LKKKKNRLYRK-ELALAFLLLTASARSLLS-AQGVHFYFLLFQG
ITFLVVGLDLIGEQVS--------
>pp_1877
MPS---KLEFSELF--GKE-SN--------RGPPVVVKMENP-NFDMLEFDSPT------
--TAMRG--GQAAKGKGKNAKQLTWVLLLKANKAVGCLTWLASGIMILLDAIKDRLILRK
NVI--------------NAS-KGK-LSRVIIGFLIFALIMLCVEVGAHTLGWQFSV----
------------------------------PQWP-TTLNVSSLPHA--------LFMGW-
LFIRASYIAPALQ-KVTDFCIWLFLL----QSLDRIILCMGAVYI-KWKK-IKPTPVSPS
L-------------ESDDIE-----------Q-------P-D----KGH--PMCLVQ---
------IPMCNERE--------CYEQSISAVCQLDWPKNRILIQVLDDSSDEEV------
------------------A-----GLIETEVKKWQQKGINIIYRHRTD-RTGYKAGNMKA
GMECDYVKD--YEFVAIFDADFQPKSDFLKLTIPHFKDNPELGLVQARWAF-VNKDENLL
TRLQNINLSFHFEVEQQVNGVFLNFFGFNGTAGVWRIKA-LEDSGGWLDRTTVEDMDIAV
RAHLKGWKFIFLNDVRSLCELPESYEAYRKQQHRWHSGPMQLFRLALPDIINAQ------
--ISWSKKFNMIFLFFLLRKLILPFYSFTLFCIILPMTMFVP-EATLPAWVVCYIPALMS
LLNVIPSPKSFPFLV-PFLLFENTMSVTKFNAMISGLFQL-RSSHEWVVTKKSGS-KGLA
-----DIAPSS----TEAELLDEVKEVKTAPVVLGRGFSE-SGIDTLKQQ-AESSAP---
------------APV-PKKKGSRLYRK-ELTLSFLLLTAAGRSLLS-AQGIHFYFLLFQG
ISFLVVGLDLIGEPTG--------
>pp_20391
MAP---RFDFGDWW--SKE-EH--------QGTPVVVKMENP-NWDLLEIDGPN------
---QGGE----IGKGRNKNAKQLTWVLLLKAHRAAGCVAYLATGLWTLLAAIQNRLIAPK
ASG----------VKLDKPV-KGK-LYRFIRAFLITALVMLGIDYGAHMLGWHFA-----
---------------------------------APTGINLWNLPHA--------VYMAW-
MVIRLQYIGPALQ-LAADSCIVLFLV----QSADRITQFMGCMYV-KLRG-IKPIPVDPS
F-------------ESDDPE-----------Q-------P-D----KGY--PMVLIQ---
------IPMCNERE--------VYEQSISAVCQIDWPKNRMLVQVLDDSDDVET------
------------------Q-----ELIAAEVHKWHLKGVNIIYRHREN-RTGYKAGNLRS
AMECEYVKD--YEFVAIFDADFQPKSDFLKRSMPHFKGQPELCLVQTRWAF-VNKDENLL
TRLQNINLCFHFEVEQQVNGHFLNFFGFNGTAGVWRISA-LEDCGGWMDRTTVEDMDIAV
RAHLCGWKFIFLNDVRCLCELPESYEAYRKQQHRWHSGPMQLFRLCLPDIIKSK------
-------KSNLIFLFFLLRKLILPFYSFTLFCVILPLTMFVP-EAQLPVWVVCYIPAVMS
FMNILPSPKSFPFLI-PYLLFENTMSVTKFQAMISGLFQL-SSSLEWVVTKKSGR-ASEA
-----DLLAGV----QDSK-----PQ--DQLQKLNRVTSE-SALESLRKE-NKD-SPVAV
PNPA--------PSL-KKKKKNRLYWN-ELALACLLLTAAMRSLLT-EHGLHFYFLLFQG
ISFLVVGLDLIGEQVS--------
>pp_20645
MAE---------------------------------------------------------
------------------------------------------------------------
------------------------------------------------------------
---------------------------------SARGGTFSVLVDQ--------LLQLW-
LDVRSPIVAPLLQ-FAINVCLVMVTM----LFVERIFMCGVMVFV-KLLR-RTPETQFKF
EPL------------RDDLE----------------F--G-N----SSF--PMVLVQ---
------IPMFNERE--------VYQLSIQAACGLSWPGDRMIIQVLDDSTDQTT------
------------------R-----DLVQMECQRWASKGINIRYETRPN-RKGYKAGALRQ
GMKWPYVQT--CDYVAIFDADFQPEPEFLQRTVPFLVHNSNLALVQARWKF-VNANECLM
TKMQEVSLNYHFSVEQRVGSATYGFFGFNGTAGVWRIRA-MEEAGGWNDRTTVEDMDLAV
RASLCGWKFVYIHDLEVKNELPSTFKAFRFQQHRWSCGPANLFRKVLPSILKNQN-----
--LKLWKRLHMIYAFFFVRKVVAHIVTFTFYCVVIPASVLVP-EVDLPFWGAVYVPSIIT
LLNAITTPKSLHLLV-FWILFENVMSLHRTKATIIGLFDI-GNVNEWVVTEKLGN-LMKY
-----RSSKYG-------------------KKYTLQRMASNMLARG--------------
-----------------WKM---MHLL-EVWTGGFLMFCAVYDFYFQGKNHFYVYLFLQS
CAFLVMGFGYVGTFVPHYS-----
>pp_20716
MAD---------------------------------------------------------
------------------------------------------------------------
------------------------------------------------------------
---------------------------------SFSEGTFPVLVDQ--------LINLW-
LSVRGPIVAPILQ-FAINVCLVMVTM----LFIERIFMCGVMIFV-KLLG-RTPETQFKF
EPI------------GDDLE----------------L--A-N----TAF--PMVLVQ---
------IPMFNERE--------VYQLSIQAACGLSWPGDRMIIQVLDDSTDQTI------
------------------R-----ELVQMECQRWASKGINIKYETRPN-RKGYKAGALRQ
GMKHPYVSM--CDYVAIFDADFQPEPEFLHRTVPFLVHNSNLALVQARWKF-VNANECLM
TKMQEVSLNYHFSVEQRVGSATYGFFGFNGTAGVWRIRA-MEEAGGWNDRTTVEDMDLAV
RASMCGWKFVYIHDLEVKNELPSTFKAFRFQQHRWSCGPANLFRKVLPSILKNQK-----
--LKLWKRLHMIYAFFFVRKIVAHIVTFTFYCLVIPASVLVP-EVDLPFWGAVYVPSIIT
LLNAITTPKSLHLLV-FWILFENVMSLHRTKATIIGLFDI-GNVNEWVVTEKLGN-LMKY
-----RSAKYG-------------------KKYTLQRMASNVLARG--------------
-----------------WRMSERMHIL-ELWTGGFLMFCAAYDFYFQGKNHFYVYLFLQS
FAFIIMGLGYVGTFVPQYS-----
>pp_26813
MPP---KFEFAELF--GKE-PK--------RGAPVVLKMDNP-NFEMLEVDSPT------
--TALRG--GQAAKGKGKNAKQLTWVLLLKANKAVGCLTWVASGVMTLLDAVKERLILRK
GVV-----------KSGNLS-KGK-LSQVIVGFLIFALIMLCVEVGAHTLGWQFSV----
------------------------------PQWP-STLNVSSLPHA--------VFMGW-
MYIRASYIAPALQ-RVTDFCIWLFLL----QSLDRIILCMGAVYI-KWKK-IKPIPKNPS
L-------------ESDNVE-----------E-------P-D----KGH--PMCLVQ---
------IPMCNERE--------CYEQSISAVCQLDWPKERILIQVLDDSSDEEV------
------------------Q-----WLIENEVKKWKAKGINIIYRHRTD-RTGYKAGNMKS
AMECDYVKD--YEFVTIFDADFQPKSDFLKLTIPHFKDNPELGLVQARWAF-VNKDENLL
TRLQNINLSFHFEVEQQVNGVFLNFFGFNGTAGVWRIKA-LEESGGWLDRTTVEDMDIAV
RAHLHGWKFIFLNDVRSLCELPESYEAYRKQQHRWHSGPMQLFRLALPDIIKAK------
--ISWSKKFNMIFLFFLLRKLILPFYSFTLFCIILPMTMFVP-EATLPAWVVCYIPALMS
LLNVIPSPKSFPFLV-PFLLFENTMSVTKFNAMISGLFQL-RSSHEWVVTKKSGS-KGLA
-----DMPPSA----TEAELLIEVKEVKTAPVLLDRGASE-SGIDQLKQQ-AESSAP---
------------APV-PKKKGSRLYRK-ELTLSFLLLTAAGRSLLS-AQGIHFYFLLFQG
ISFLVVGLDLIGEPTG--------
>pp_28846
MAE---------------------------------------------------------
------------------------------------------------------------
------------------------------------------------------------
---------------------------------SGSTGGLPMLVDQ--------LVKIW-
LEVRGPVVAPVLQ-FAINVCLVMVTM----LFVERIFMCGVMVFV-KLLR-RTPETQFKF
EAI------------QDDLE----------------F--G-N----SSY--PMVLVQ---
------IPMFNERE--------VYQLSIQAACGLSWPQDRMIIQVLDDSTDQTT------
------------------R-----ELVQVEVQRWASKGINIKYETRPN-RKGYKAGALRQ
GMRHPYVQT--CDYVAIFDADFQPEPEFLQRTVPFLVHNSNLALVQARWKF-VNANECLM
TKMQEVSLNYHFSVEQRVGSATYGFFGFNGTAGVWRIRA-MEEAGGWNDRTTVEDMDLAV
RASLCGWKFVYIHDLEVKNELPSTFKAFRFQQHRWSCGPANLFRKVLFTILKNQN-----
--LRLWKRLHMIYAFFFVRKIVAHIVTFTFYCVVIPASVLVP-EVDLPFWGAVYVPSIIT
LLNAITTPKSLHLLV-FWILFENVMSLHRTKATIIGLFDI-GNVNEWVVTEKLGN-LMKY
-----RSAKYG-------------------KKYTLQRMASNMLARG--------------
-----------------WKMSERLHIL-ELWTGGFLMFCAVYDFYFQGKNHFYVYLFLQS
CAFLIMGFGYVGTFVPHYS-----
>pp_29689
MTA---KFDFVDWW--SKE-KH--------RGTPVVVKMENP-NYSLLEIESPT------
--KSGFE--DHQNKGKQGNAKQLTWVLLLKAHKAAGCVAWLASGVMLLLAAIKKRLILGQ
GLA------------QPDKS-KGK-LFKAIAAFLMFAILMLCVEVGAHALGWHFTT----
------------------------------PHWP-SSTGIRDIPHA--------VYVGW-
MYTRAHYVAPALQ-TLTNFCIWLFLI----QSVDRIVLFFGCVYI-KWKN-IKPVPVNPS
L-------------ESDDAE-----------N-------P-D----SGH--PMVLIQ---
------IPMCNERE--------VYEQSIGAVCQLDWPKSRILIQVLDDSSEVET------
------------------R-----FLIKGEVNKWHQKGVNIVYRHRVD-RTGYKAGNMKS
AMQCEYVKN--YEFVAIFDADFQPKPDFLKRTVPHFRDNPELALVQARWSF-VNKDENLL
TRLQNINLSFHFEVEQQVNGAFINFFGFNGTAGVWRIKA-LEESGGWLERTTVEDMDIAV
RAHLQGWKFIFLNDVRCLCELPESYEAYRKQQHRWHSGPMQLFRLSLPDIIRSK------
--ISWMKKANMIFLFFLLRKLILPFYSFTLFCIILPMTMFVP-EATLPIWVVCYIPALMS
ILNVLPSPKSFPFLV-PYLLFENTMSVTKFNAMISGLFQL-SSSHEWVVTKKTGR-ASEG
-----DSLVVG----KEVA-----NP----NPALEKAMSE-SDLDAFKSN-DAKLKPLLL
PSVS-------DEPE-PAKKKNRLYRK-ELALAFLLLTASARSLLT-AQGVHFYFLLFQG
ISFLVVGLDLIGEQVS--------
>pp_5660
MAP---RFDFGDWW--SKE-EH--------EGTPVVVKMENP-NWDMLELNGPP------
--QSGGE----IGKGRNKNAKQLTWVLLLKAHRAAGCVAYLATGLWTLLSAIQNRIIAPK
ASG----------VKLDKPV-KGK-LYRFIRAFLVTALVMLGIDYGAHMLGWHFT-----
---------------------------------PPAGVNLINLPHA--------IYMGW-
MVIRLQYIGPALQ-LAADSCIVLFLI----QSADRITQFMGFMYV-KFRG-IKPIPANPS
F-------------ESDDPE-----------M-------P-D----KGY--PMVLIQ---
------IPMCNERE--------VYEQSISAVCQIDWPRTRMLVQVLDDSDDVET------
------------------Q-----ELIAAEVHKWQLKGVNIVYRHREN-RTGYKAGNLRS
AMECDYVRD--YEFVAIFDADFQPKADFLKRSMPHFKDQPKLCLVQTRWAF-VNKDENLL
TRLQNINLCFHFEVEQQVNGHFLNFFGFNGTAGVWRISA-LEDCGGWMDRTTVEDMDIAV
RAHLCGWKFIFLNDVRCLCELPESYEAYRKQQHRWHSGPMQLFRLCLPDIIKSKK-----
--VTGLQKSNLIFLFFLLRKLILPFYSFTLFCVILPLTMFVP-EAQLPVWVVCYIPAVMS
FMNILPSPKSFPFLI-PYLLFENTMSVTKFQAMISGLLQL-SSSLEWVVTKKSGR-TSEA
-----DLLAGV----EDSK-----PQ--DQLQKLNRVTSE-SGLEALKKV-QKD-SAVVV
PNAA--------PSL-KKKKKNRLYWN-ELALACLLLTAAMRSLLT-EHGLHFYFLLFQG
VSFLVVGLDLIGEQVS--------
>pt_15958
MAP---RLDFSDWW--GKD-SK--------EGTPVVVKMENP-NYSVVEINGPD------
--SAFRP----VEKSRGKNAKQVTWVLLLKAHRAVGCVAWLATVFWALLGTIKKRLIFRQ
GVA----------VATEKLG-KGKMVLKIIRVFLVASLAILAFEVVAYLKGWRYFESAN-
------------------------------LHIP-RTLDLQGWLHV--------VYVAW-
LTFRADYIAPLIQ-ALSQFCVVLFLI----QSVDRLILCLGCFWI-KYKK-IKPRIEVDP
F-------------KSDDVE-----------A-------S-G----YEY--PMVLVQ---
------IPMCNERE--------VYEQSISAVCQMDWPKDRILIQVLDDSNDESI------
------------------Q-----WLIKAEVAKWNQKGVNIIYRHRLI-RTGYKAGNLKS
AMGCDYVKD--YEFVTIFDADFQPNPDFLKLTVPHFKGNPELGLVQARWAF-VNKDENLL
TRLQNINLCFHFEVEQQVNGTFLNFFGFNGTAGVWRIKA-LEESGGWLERTTVEDMDIAV
RAHLNGWKFIFLNDVKVLCEVPESYEAYRKQQHRWHSGPMQLFRLCLPAIITSK------
--MAFWKKANLIFLFFLLRKLILPFYSFTLFCIILPLTMFVP-EAELPMWVICYVPVLMS
FLNILPTPKSIPFIV-PYLLFENTMSVTKFNAMVSGLFQL-GSSYEWVVTKKAGR-SSES
-----DLLAAA----ERDS-----KT--MNQAQICRGASE-TELELLNQL-KEQKEA---
------------NPT-PVKKVNKIYRK-ELALAFLLLTASVRSLLS-AQGVHFYFLLFQG
VTFLVVGLDLIGEQIS--------
>pt_22150
MAE---------------------------------------------------------
------------------------------------------------------------
------------------------------------------------------------
-----------------------VSPKVMIPESFQFQVSSSDIAGQ--------LTLIW-
ELLKAPLIVPLLT-LGVYICLAMSLM----LFMERVYMGIVIILV-KLFW-KKPDKRYKW
EPM------------QDDLE----------------S--G-N----LNF--PVVLVQ---
------IPMFNERE--------VYKLSIGAASNLSWPADRLVIQVLDDSTDPAI------
------------------K-----QMVELECQRWASKGINIRYQIREN-RTGYKAGALKE
GLKRSYVKH--CEYVCIFDADFQPEPDYLRRAIPFLIHNPEIALVQGRWRF-VNADECLL
TRMQEMSLDYHFTVEQEVGSATHAFFGFNGTAGVWRIAA-INEAGGWKDRTTVEDMDLAV
RASLRGWKFLYLGDLQVKSELPSTFKAFRFQQHRWSCGPANLFRKMVMEIVRNKK-----
--VRFWKKVYVIYSFFFVRKIIAHMVTFSFYCVVLPLTILVP-EVKVPIWGAVYIPSVIT
ILNSVGTPRSIHLLF-YWILFENVMSLHRTKATFIGLLEA-GRANEWVVTEKLGN-TLQK
AAEAKKSNPKA-----------------------PRK-F---------R-----------
-----------------FKFTDRLNTL-ELGFSAFLFLCGCYDFVN-GKNCYFVYLWLQT
VTFFITGIGYVGTII---------
>pt_31788
MAP---GLGFSDWW--GKD-RK--------KGSPVVVKMENP-NYSVVEINGPD------
--SAFRP----VEKSRGKNAKQVTWVLLLKAHRAVGCVAWLATVFWALLGTIKKRLIFRQ
GVA----------VATEKLG-KGKLVLKIIRVFLVTSLAILAFEVLAYLKGWRYFESAN-
------------------------------LHIP-STLDLQGLLHM--------VFVAW-
LTFRADYIAPVIQ-VLSQFCVVLFLI----QSVDRLVLCLGCFWI-KYKK-IKPRIDGDP
F-------------KSDDVE-----------A-------P-G----YEY--PMVLVQ---
------IPMCNERE--------VYEQSISAVCQMDWPKDRILIQVLDDSNDESI------
------------------Q-----WLIKAEVTKWNQKGVNIIYRHRLI-RTGYKAGNLKS
AMSCDYVKD--YDFVAIFDADFQPNPDFLKLTVPHFKNNPELGLVQARWAF-VNKDENLL
TRLQNINLCFHFEVEQQVNGAFLNFFGFNGTAGVWRIKA-LEESGGWLERTTVEDMDIAV
RAHLNGWKFIFLNDVKVLCEVPESYEAYRKQQHRWHSGPMQLFRLCLPAIITSK------
--IALWKKANLIFLFFLLRKLILPFYSFTLFCIILPLTMFVP-EAELPMWVICYVPVLMS
FLNILPAPKSFPFIV-PYLLFENTMSVTKFNAMVSGLFQL-GSSYEWVVTKKAGR-SSES
-----DLLAAA----ERDS-----KT--M-QPQICRGASE-TELELLNQL-KEQKET---
------------ATK-PVKKVNKIYRK-ELALAFLLLTASVRSLLS-AQGVHFYFLLFQG
VTFLVVGLDLIGEQIS--------
>pt_38630
MER---------------------------------------------------------
------------------------------------------------------------
------------------------------------------------------------
-----------------------LTSTQMIPDA--FQGARDDVTMQ--------FAMIW-
GQIKAPLIVPLLR-LAVAICLIMSLM----LFIERVYMGIVIVLV-KLFG-RKPDRRYKW
EPM------------KDDVE----------------A--G-N----STY--PMVLVQ---
------IPMYNERE--------VYQLSIGAACGLSWPSDRIIIQVLDDSTDPTI------
------------------K-----DMVELECQRWASKGINIKYEIRDS-RNGYKSGALKE
GMKRSYVKS--CDYVAIFDADFQPEPDFLRRTIPFLVHNPELGLVQTRWKF-VNADECLM
TRMQEMSLDYHFTVEQEVGSSTYAFFGFNGTAGVWRIAA-LNEAGGWKDRTTVEDMDLAV
RASLKGWEFLYLSSVKVKNELPSTLKAYRYQQHRWSCGPANLFRKMFMEIITNKA-----
--MTSWKKVHVIYSFFLVRKIVAHLVTFIFYCVVLPATVLVP-EVEVPKWGAVYIPSIIT
ILNAVGTPRSLHLLV-FWILFENVMSLHRTKATFIGLLEA-GRVNEWIVTEKLGD-ALKS
-----K-ANKA-----------------------AKK-P---------R-----------
-----------------FRFGERLHLL-ELGTGAYLFFCGCYDVVF-GKNHYFIYLYAQA
IAFFIVGLGCVGTIVPRS------
>pt_41925
MGE---------------------------------------------------------
------------------------------------------------------------
------------------------------------------------------------
-----------------------VSQKIMIPESFQFQVSSYDISGQ--------LKLIW-
ELIKAPLIVPLLT-LGVYISLAMSLM----LLMERVYMGIVIILV-KLFW-KKPEKRYKW
EPM------------QDDIE----------------S--G-N----LNF--PVVLVQ---
------IPMFNEKE--------VYKLSIGAASNLSWPADRLVIQVLDDSTDPAI------
------------------K-----QMVELECQRWASKGINIRYQIREN-RTGYKAGALKE
GLKRSYVKH--CEYVCIFDADFQPEPDFLRRAIPFLVHNPDVALVQARWRF-VNADECLL
TRMQEMSLDYHFTVEQEVGSATHAFFGFNGTAGVWRIAA-INDAGGWKDRTTVEDMDLAV
RASLRGWKFVYLGDLHVKSELPSTFKAFRFQQHRWSCGPANLFRKMVMEIVRNKR-----
--VNFWKKVYVIYSFFFVRKIIAHMVTFCFYCVVLPLTILVP-EVKVPIWGAVYIPSVIT
ILNSVGTPRSIHLLF-YWILFENVMSLHRTKAALIGLLEA-GRVNEWVVTEKLGN-TLQK
AADARKANTKA-----------------------PRK-F---------R-----------
-----------------FKFTDRINTL-ELGFAAFLFLCGCYDFVN-GKNNYFIYLWLQT
VTFFITGIGYVGTIIPSS------
>pt_51770
M-----------------------------------------------------------
------------------------------------------------------------
------------------------------------------------------------
-----------------------------------FPAGRDGVTGQ--------IGLIW-
QVIIEPLIVPVLK-LLVVVCLGMSIM----LFIERVYMGVVIVFV-KLFG-KKPNKRYKW
EPI------------KDDIE----------------L--G-N----SAY--PMVLVQ---
------VPMYNEKE--------VYQLSIGAACGLSWPSDRIIIQVLDDSTDPAI------
------------------K-----SMVEVECQRWASKGINIKYEIRDN-RNGYKAGALKE
GMKHSYVKQ--CDYVAIFDADFQPEPDFLWRTIPFLAHNPEIALVQARWKF-VNSDECLM
TRMQEMSLDYHFTVEQEVGSATYAFFGFNGTAGVWRISA-VNEAGGWKARTTVEDMDLAV
RASLKGWKFVYVGDLKVKNELPSTFKAYRYQQHRWSCGPANLFRKMAIEIVKNKK-----
--VSLWKKCYVIYSFFFVRKIVAHIVTFLFYCVVLPATVLVP-EVTVPKWGAVYIPSVVT
LLNAVGTPRSLHLMV-FWILFENVMSLHRTKATFIGLLEA-GRVNEWVVTEKLGD-ALKA
-----KLPAKA-----------------------TKK-P---------R-----------
-----------------IRIGERLHLL-ELCAGAYLFFCGCYDFAF-GKNRYYIFLFLQS
IAFFIAGFGYIGTFVPHS------
>pt_51899
MDR---------------------------------------------------------
------------------------------------------------------------
------------------------------------------------------------
-----------------------VSSAS---NI--FPTGRDDITGQ--------FGLIW-
QVLKEPLIVPALK-LLVVVCLGMSIM----LFIERVYMGIVIVFV-KLFG-KKPNKMYKW
EPM------------KDDIE----------------V--G-N----SAY--PMVLVQ---
------IPMYNEKE--------VYQLSIGAACGLSWPSDRIIIQVLDDSTDPAI------
------------------K-----SLVELECQRWASKGINIKYEIRDN-RKGYKAGALKE
GMKHSYVKQ--CDYVAIFDADFQPEPNYLWRTIPFLVHNPEIALVQARWKF-VNSDECLM
TRMQEMSLDYHFTVEQEVGSATYAFFGFNGTAGVWRISA-VNEAGGWKDRTTVEDMDLAV
RASLKGWKFVYVGDLKVKNELPSTFKAYRYQQHRWSCGPANLFKKMAIEIIKNKK-----
--VSLWKKCYVIYSFFFVRKIVAHIVTFVFYCVVLPSTVLVP-EVSVPKWGAVYIPSIVT
LLNAVGTPRSLHLMV-FWILFENVMSLHRTKATFIGLLEI-GRVNEWVVTEKLGD-ALKG
-----KLPAKA-----------------------TKK-P---------R-----------
-----------------IRIRERLHLL-ELCAGAYLFFCGCYDFAF-GKNRYYIFLFLQS
IAFFIAGFGYIGTFVPNS------
>pt_52590
MSSQAQNHEFQEWW--NKQ-------------RGFLDKPDST-AFLTVEIRNPT------
---SDPT----VDKGHTRSARQLSWLWLLKFQQLATSLAWLTHGSVSLLRTANRRIATNT
TDS----------PSDSSAS-SRR-LYRIIKLFLFLVILLLCFELVAYFKGWHFS-----
---------------------------------PPSVESAEAAVER--------VYAKW-
LEIRASYLAPPLQ-SLTNVCIVLFLI----QSVDRVVLMLGCFWI-KFWK-LRPVAAVEY
----------------DGSE-----------S---------V----EDY--PMVLVQ---
------IPMCNERE--------VYQQSIAACCVQDWPKERMLIQVLDDSDELDA------
------------------Q-----LLIKAEVQKWQQRGVHILYRHRLI-RTGYKAGNLKS
AMSCDYVKD--YEFVAIFDADFQPGPDFLKKTIPHFKGKDDLALVQTRWAF-VNKDENLL
TRLQNINLSFHFEVEQQVNGVFINFFGFNGTAGVWRIKA-LEECGGWLERTTVEDMDIAV
RAHLCGWKFIYLNDVKCLCELPESYEAYKKQQHRWHSGPMQLFRLCFVDTLRAK------
--VSLGKKANLIFLFFLLRKLILPFYSFTLFCIILPLSMFLP-EAELPAWVVCYIPGLMS
ILNILPAPRSFPFIV-PYLLFENTMSVTKFNAMISGLFRL-GSSYEWVVTKKLGR-SSEA
-----DLVAFA----ERES-----DP-LVETTNLHRSCSE-SGLDVLNKI-ETT------
------------KKT-GKKKRNSLYRK-ELALALILLTASVRSLLS-AQGIHFYFLLFQG
ISFLVVGLDLIGEQVS--------
>pt_52680
MAP--S----FDWW--AKD-SH--------KGTPVVVKMENP-NWSMVELEGPSEEDFLI
TDSPSRL---GRDKSRNKNAKQLTWVLLLKAHKAAGCLTSIATTMLSLGSAIKRRIHSGR
TDTETTD---IDRENENPTV-KTR-FYTSIKIFLWMSVLLLGFEIAAYFKGWHFGAPHL-
----------------------------QLQYLLATPFGFKDIFDS--------LYSRW-
VLFRVEYLAPPLQ-FLANACIVLFLI----QSIDRLVLCLGCFWI-RFKN-IKPIPKQDA
--------------VADLES-----------G-------E-N----GFF--PMVLVQ---
------IPMCNEKE--------VYQQSIAAVCNLDWPKSKFLIQILDDSDDPTT------
------------------Q-----LLIKEEVHKWQQEGARILYRHRVI-RDGYKAGNLKS
AMNCSYVKD--YEYVAIFDADFQPTPDFLKKTVPHFKDNEEIGLVQARWSF-VNKDENLL
TRLQNINLAFHFEVEQQVNGTFINFFGFNGTAGVWRIKA-LEESGGWLERTTVEDMDIAV
RAHLHGWKFIFLNDVECQCELPESYEAYRKQQHRWHSGPMQLFRLCLPDIIRSK------
--ISIWKKFNMIFLFFLLRKLILPFYSFTLFCIILPMTMFIP-EAELPAWVVCYIPATMS
FLNILPAPKSFPFIV-PYLLFENTMSVTKFNAMISGLFQL-GSAYEWVVTKKSGR-SSEG
-----DLVSLV----QKE-------------TKHQRGSSE-PNLDELKEEIMQQ-DQ---
------------KAK-KKRKHNRIYMK-ELALAFLLLTASARSLLS-AQGIHFYFLLFQG
ISFLLVGLDLIGEQVQ--------
>pt_53038
MAP--L----FDWW--AKD-SH--------RGTPVVVKMENP-NWSMVELEGPSEEDFLI
TDSPSRL---GRDKSRNKNAKQLTWVLLLKAHKAAGCLTSIATAMVTLGSAIKRRIHSGR
TDIETTD---IDRENENPTV-KTR-FYTFIKIFLWLSVLLLGFEVAAYFKGWHFGAPHL-
----------------------------QLQYLLAMPFGFQDIFDS--------LYSRW-
VLFRVEYLAPPLQ-FLANACIVLFLV----QSIDRLVLCLGCFWI-RFKN-IKPIPNQDA
--------------VADLES-----------G-------E-N----GFF--PMVLVQ---
------IPMCNEKE--------VYQQSIAAVCNLDWPKSKILVQILDDSDDPTT------
------------------Q-----LLIKEEVNKWQQEGAHILYRHRVI-RDGYKAGNLKS
AMNCSYVKD--YEFVAIFDADFQPTPDFLKRTVPHFKGNEELGLVQARWSF-VNKDENLL
TRLQNINLAFHFEVEQQVNGIFINFFGFNGTAGVWRIKA-LEDSGGWLERTTVEDMDIAV
RAHLHGWKFIFLNDVECQCELPESYEAYRKQQHRWHSGPMQLFRLCLPAIIRSK------
--ISIWKKFNMVFLFFLLRKLILPFYSFTLFCIILPMTMFIP-EAELPAWVVCYIPATMS
FLNILPAPKSFPFIV-PYLLFENTMSVTKFNAMISGLFQL-GSAYEWVVTKKSGR-SSEG
-----DLVSLA----KKE-------------TKHQRGSSE-PNLEELKEEIMQQ-DQ---
------------KDK-KKKKHNRIYMK-ELALAFLLLTASARSLLS-AQGIHFYFLLFQG
ISFLLVGLDLIGEQVQ--------
>sb_12130
------------------------------------------------------------
------------------------------------------------------------
------------------------------------------------------------
------------------------------------------------------------
----------------------MSVM----LFAEKVYMAVVLLVS-RL---PLLGRRYRW
EPI--------VRDGDGDLE----------------A--G-GGGAAACY--PMVLVQ---
------IPMYNERE--------VYHVSIGAACGLSWPSDRIIVQVLDDSTDPVI------
------------------K-----ELVRAECWRWASKGVNVKYEVRDS-RRGYKAGALRD
GMKRAYVRG--CDVVAIFDADFQPDPDFLRRTVPFLLHNPDLALVQARWNFAVNADECLM
TRMQEISLDYHFTVEQEVGSSTYAFFGFNGTAGVWRISA-LNEAGGWKDRTTVEDMDLAV
RASLKGWKFVFLGDLMVKNELPSTLKAYRYQQHRWSCGPANLFRKMLMEIVRNKK-----
--VTLWKKIHVIYNFFLVRKIIAHIVTFVFYCIVIPATVLVP-EVEIPKWGSVYIPTIIS
LLNAVGTPRSVHLIV-FWILFENVMSLHRTKATFIGLLEA-GRVNEWVVTEKLGD-ALRM
-----KMPAKA-----------------------CKK-P---------R-----------
-----------------IKIGDRLHIL-ELGVAAYLFFCGCYDIAF-GNNHYYIFLFLQS
IAFFIVGIGYVGTFVPHS------
>sb_14272
MAP------PSSWW--GSDQEQ--------HGTPVVVKMDNP--YSLVEIDGPG------
----MPP----SDKARGKNAKQFTWVLLLRAHRAVGCVAWLAGGFWGVLGAVNRRVRRSR
DADEE--------PDAEASG-RGRVMLRFLRAFLLLSLAMLALETVAHLKGWQFPQHLPG
NLQELEEQLQHLPEHLRHLPENL-RQLPDHLRVP-ERQEIQGWLHR--------AYVAW-
LEFRVDYIAWAIQ-KLSCFCILLFMV----QSVDRIVQCLACFWI-KIRG-IKPRIPPPA
S----AGKKKKPRRKSADVE-----------NGEADD--DAD----GYF--PMVLIQ---
------MPMCNEKE--------VYETSISHVCQMDWPRDRLLIQVLDDSDDEVC------
------------------Q-----MLIRAEVTKWSQRGVNIIYRHRLS-RTGYKAGNLKS
AMACDYVKD--YEFVAIFDADFQPNPDFLKLTVPHFKEDPELGLVQARWSF-VNKDENLL
TRLQNINLCFHFEVEQQVNGVYLNFFGFNGTAGVWRIKA-LEDSGGWMERTTVEDMDIAV
RAHLNGWKFIFLNDVKVLCELPESYQAYRKQQHRWHSGPMQLFRLCIPAIIRSK------
--IPFWKKANLVMLFFLLRKLVLPFYSFTLFCVILPLTMFVP-EAELPIWVICYIPVLMS
LLNIMPAPKSFPFII-PYLLFENTMSVTKFNAMVSGLFQL-GSSYEWIVTKKAGRTSSAN
-----DILAMA----EADA-----HA--PLPAKLARRVSE-GGLEEWSRL-REQ-EA---
------------ADS-KAKKPNRIFKK-ELALACLLLTAATRSLLS-KQGLHFYFLLFQG
VTFLAVGLDLIGEQVS--------
>sb_14311
MDP---------------------------------------------------------
---------------------------AARGGGHSIAEEAARLWADFPVRV---------
------------------------------------------------------------
--------------------------------------DWAAVAAQ--------CASLW-
AHARALVLVPAVR-LLVFLSLAMTVM----ILLEKLFVCAVCLAV-RAFR-LGPHRRYRW
EPITA--AGSNGAAAGDDEE-----------SGGGGH--G-E----AKY--PMVLVQ---
------IPMYNERE--------VYKLSIGAACALEWPTERFVIQVLDDSTDPVV------
------------------K-----DLVEMECQRWKSKGVNIKYEVRGN-RKGYKAGALKE
GLKHDYVKD--CEYIAMFDADFQPESDFLLRTIPFLVHNPEIALVQTRWKF-VNSDECLL
TRFQEMSLDYHFKYEQEAGSSVYSFFGFNGTAGVWRISA-IDDAGGWKDRTTVEDMDLAV
RAMLQGWKFVYVGDIKVKSELPSTFKAYRFQQHRWSCGPANLFKKMMVEILENKK-----
--VSLWSKIHLWYDFFFVGKVAAHTVTFIYYCFAIPVSVLLP-EIQIPLWGVVYVPTAIT
LLKALGTPSSFHLVI-LWVLFENVMSLHRIKAAISGLLDAGGRVNEWVVTEKLGD-TNKA
-----KPGTNGSDAVKVID-----VKLTEPLIPKLVK-R---------R-----------
-----------------ARFWERYHCS-ELFVGTCILMCGFYDLLL-AKKGYYIFLFLQG
TAFLVAGFGYVGTLPPCTA-----
>sb_14654
MAP--------SWW--GRD-ARANGVVSGGGGTPVVVTMANP-NWSISEVAASE----VS
PGSPAGA--GGGPAGRGKNARQITWVLLLRAH----------------------------
------------PPGESTAL-RTR-FYGCIRVFLVLSLLLLAVEVAAYFQGWHLSVSLE-
------------------------------EEVDAGLQAVDGLFAA--------AYAAW-
MRARLDYLAPPLQ-FLTNACVVLFLI----QSVDRIVLCLGCFWI-RLKG-IKPVPLAAA
--------------DKEDVE-----------A--------GP----EDF--PMVLVQ---
------MPMCNERE--------VYQQSIGAVCSLDWPRSNFLVQVLDDSDDATT------
------------------S-----ALIKEEVEKWQREGVRIVYRHRVI-RDGYKAGNLKS
AMNCSYVKD--YEFVVIFDADFQPQADFLKRTVPHFKGKDDVGLVQARWSF-VNKDENLL
TRLQNINLCFHFEVEQQVNGAFLNFFGFNGTAGVWRIKA-LEESGGWMERTTVEDMDIAV
RAHLKGWKFLFLNDVECQCELPESYEAYRKQQHRWHSGPMQLFRLCFVDIIKSK------
--IGFWKKFNLIFLFFLLRKLILPFYSFTLFCVILPMTMFVP-EAELPAWVVCYIPATMS
ILNILPAPKSFPFIV-PYLLFENTMSVTKFNAMISGLFQL-GSAYEWVVTKKSGR-SSEG
-----DLLALV----EKH-------------SKQQRVGSA-PNLDALTKE-ESN-PK---
------------KDT-KKKKHNRIYRK-ELALSFLLLTAAARSLLS-AQGIHFYFLLFQG
VSFLVVGLDLIGEQVD--------
>sb_33674
MD----------------------------------------------------------
------------------------------------------------------------
------------------------------------------------------------
--------------------------------------AAAGTAAA--------LPEAW-
SQVRAPVIVPLLR-LAVAVCLTMSVL----LFLERMYMAIVITGV-RLLR-FRPDRRYRC
DPL-----------PDDDPE----------------L--G-S----SAF--PVVLVQ---
------IPMFNERE--------VYQLSIGAVCGLSWPADRLVVQVLDDSTDEMI------
------------------K-----EMVRLECERWARKGINITYQIRDD-RKGYKAGALRA
GMKHAYVRE--CEYVVIFDADFQPDPDFLKRTVPYLVHNPEIALVQARWRF-VNADECLM
TRMQEMSLDYHFTVEQEVSSSVCAFFGFNGTAGVWRISA-INEAGGWKDRTTVEDMDLAI
RASLKGWKFVYLGDVQVKSELPSTFKAFRFQQHRWSCGPANLFRKMLMEIVTNKK-----
--VTIWKKIHVIYNFFLIRKIIAHIITFSFYCLVIPATIFVP-EVRIPKWGCVYIPSAIT
LMNSVGTPRSFHLLF-FWVAFENVMSLHRTKATLIGLLEA-GRANEWVVTAKLGS-AMKM
-----KAANKA----------------------GLRK-Q---------F-----------
-----------------MRIWERLHVT-ELGVAAFLFSCGWYDFAY-GRDHFFIYLFFQS
VAFFIVGIGYVGTIVPQS------
>sb_33864
MEA---------------------------------------------------------
------------------------GGHALRAVGDVVFLGAYGRRLS--------------
------------------------------------------------------------
-----------------------------------LSATIAAFVES--------LLQGW-
AEVRAGLLVPLLR-AAVLLCTAMSVI----VLAEKVFLGAVSSVM-KLRR-RRPSRVYRC
DPIAR----------PDKDE-------------------E-A----AAY--PMVLVQ---
------IPMYNEKEEPETLTTQVYQLSIGAACRLTWPVDRLIVQVLDDSTDAVI------
------------------K-----ELVKGECERWAAEGINVKYETRKD-RAGYKAGNLKE
GMRHAYVRG--CEFVAMFDADFQPAPDFLVKTVPFLVHNPSLALVQTRWKF-VNANDCLL
TRMQEMSMDYHFKVEQEAGSSLCNFFGYNGTAGVWRTQA-IVESGGWEDRTTAEDMDLAL
RAGLLGWEFVYVGSIKVKNELPSTLKAYRSQQHRWSCGPALLFKKMFWEILAAKK-----
--VSVWKKLYIIYDFFIARRIIGTFFTFFFFSVLIPLYILLP-EAQIPVWELIYIPTAIT
LLNSVGTPRSIHLII-LWVLFENVMALHRFKAILIGFFEA-DRANEWIVTQKLGN-LQKL
-----KSIASL-----------------------TGN-----------------------
-----------------YRFKDRFHFL-EVFIGLFLLASACFDYFY-RDDYFYLFVLPQS
IMYFAIGFQFIGLSVSQD------
>sb_5965
MAP----------W----------------------------------------------
--SGLWGGKAGGDAYRG-------------------------------------------
--------------TPSPVV-RSR-FYAFIKAFLVVSLLLLAVEVAAYFSGWDLAASAL-
-------------------------------------AIPVIGLES--------LYASW-
LRFRATYVAPGIQ-FLTDACVVLFLI----QSADRLIQCLGCFYI-HIKR-IKPKPKSLA
--------------LPDAED-----------P-------DA-----GYY--PMVLVQ---
------IPMCNEKE--------VYQQSIAAVCNLDWPKSNFLVQVLDDSDDPLT------
------------------Q-----TLIREEVAKWQQQGARIVYRHRVL-RDGYKAGNLKS
AMSCSYVKD--YEFVAIFDADFQPHPDFLKRTVPHFKDNDELGLVQARWSF-VNKDENLL
TRLQYINLCFHFEVEQQVNGVFLNFFGFNGTAGVWRIKA-LEDSGGWMERTTVEDMDIAV
RAHLHGWKFIFLNDVECQCELPESYEAYRKQQHRWHSGPMQLFRLCLPDIIKCK------
--IAFWKKANLIFLFFLLRKLILPFYSFTLFCIILPMTMFVP-EAELPDWVVCYIPALMS
LLNILPSPKSFPFII-PYLLFENTMSVTKFNAMISGLFQL-GSAYEWVVTKKSGR-SSEG
-----DLISLA----PKE-------------LKHLKTGSA-PNLDAVAKE--QL-AS---
------------KKD-AKKKHNRIYKK-ELALSMLLLTAAARSLLS-KQGIHFYFLLFQG
ISFLLVGLDLIGEQVE--------
>sb_6079
------------------------------------------------------------
------------------------------------------------------------
------------------------------------------------------------
------------------------------------------------------MAEAW-
AVAALTAAAWALR-AAVWACLAASAM----LVAEAAYMGLASLVAAMLWRWRRLDERYRW
EPMPM-PVPGSGAGGRDDVE-------------------A-A----ADF--PMVLVQ---
------IPMYNERE--------VYKLSIAAACALTWPPDRIVIQVLDDSTDPII------
------------------K-----ELVELECQDWATKKINIKYEVRDN-RKGYKAGALKK
GMEHIYAKQ--CDFVAIFDADFQPEPDFLLKTIPFLVHNPKIALVQARWEF-VNYDVCLM
TRIQKMSLDYHFKVEQESGSFVYSFFGFNGTAGVWRVSA-INQSGGWKDRTTVEDMDLAV
RAGLKGWEFLYVGDIRVKSELPSTFKAYRHQQHRWTCGAANLFRKMAWEIITNKE-----
--VSIWKKHHLLYSFFFVRRVIAPLVTFLFYCVVIPLSAMVP-GVSIPLWGLVYIPTAIT
CMNAIRNPGSLHLMP-FWILFENVMSMHRMRAAVTGLLET-ARANDWVVTEKVGD-LVKD
-----DLDVPL-----------------------LEPVKP--------------------
-----------------TECVERIYFP-ELLLALLLLICASYDFVL-GSHKYYLYLYLQA
FAYVVMGFGFVGTKTPCS------
>sb_6268
------------------------------------------------------------
------------------------------------------------------------
------------------------------------------------------------
------------------------------------------------------------
----------------------MSVM----LVLEVCYMSVASFVAVNLLR-RTPERRYRW
EPMPS----GTAGGQQDDEE-----------AAVGSG--G-G----EAY--PMVLVQ---
------IPMYNERE--------VYKLSIGAACALTWPLDRIIIQVLDDSTDPFI------
------------------K-----ELVELECEDWARKKINIKYETRES-RKGYKAGALKK
GMEQGYAQE--CDFVAIFDADFQPDPDFLLRTIPFLVHNPKIALVQTRWEF-VNYNICLL
TRIQKMSLDYHFKVEQESGSSMHAFFGFNGTAGVWRVSA-IREAGGWKDRTTVEDMDLAV
RASLKGWQFLYVGDIRVKSELPSTFKAYRHQQHRWTCGAANLFRKMAGDIVRSKASG---
--VTVWKKLHLLYSFFFVRRVIAPILTFLFYCVVIPLSVMVP-EVSIPVWGMFYIPTAIT
VMNAIRNPWSIHLVP-IWILFENVMSMHRMRAALTGLLET-MYVDEWVVTEKVGD-HVKG
-----KLEIPL-----------------------LTPVKP--------------------
-----------------TECVERIYVP-ELLVAFYLLLCASYDVVL-GTGHCYLYIFLQA
FAFLVLGFGFVGTATP--------
>sb_6420
MVP---GLGLAYSW--GRD-AR--------RGTPVVVTMENP-NYSVVEIDGPEAEALQA
GVPVPPP----TDKGRGRSAKQFTWVLLLRAHRAAGCLASLAAVTWALPSAVAKRFRRAA
A------------AEGLGHG-RGWLLYRFIKALLALSMLALTVELAAYWNGWHFQRPNL-
--------------------------TVPELHVL-EVEDIQGWLHT--------AYLAW-
MSFRADYIRRPIE-FLSKVCILLFVV----QSLDRLALCIGCFWI-KLRK-IKPRIEGDP
F-----------------RE-----------G-------S-G----YLH--PMVLVQ---
------IPMCNEKE--------VYEQSISAVCQLDWPRDKFLIQVLDDSSDESI------
------------------Q-----MLIKAEVSKWNQLGVNIIYRHRVL-RTGYKAGNLNS
AMSYDYVKN--FEFVAIFDADFQPSPDFLKKTIPHFEGNPEVGLVQARWSF-VNKDENLL
TRLQNINLCFHFEVEQQVNGVFLNFFGFNGTAGVWRIQA-LEESGGWLERTTVEDMDIAV
RAHLNGWKFIFLNDVKVLCEVPESYEAYRKQQHRWHSGPMHLFRLCLPDIITAK------
--ISSWKKANLILLFFLLRKLILPFYSFTLFCVILPLTMFVP-EAELPVWVICYVPVFMS
FLNILPSPRSFPFIV-PYLLFENTMSVTKFNAMVSGLFKL-GSSYEWVVTKKSGR-SSEL
-----DLLTSS----EKNR-----KC--ITLPQLQKQLPEKNELIEINVP-KEQHEK---
------------VPH-DAKKANKIYKK-ELALSLLLLTAATRSLLS-AQGIHFYFLLFQG
VSFLVVGLDLIGEQIS--------
>sb_6547
ME----------------------------------------------------------
---------------------------AGEIGGALLFVLAAAAAVAVAVSVGAVDFSRPL
TA---GSPLDFQGAVSWLIG----------------------------------------
-----------------------------------ILDGTSSAAAD--------VYGAW-
VAVRAGLIAPVLQ-VAVWACMVMSVM----LVVEAVYNSVVSLGV-KAIG-WRPEWRFKW
KPLDG-----------ADEE----------------K--G-S----AHF--PMVLVQ---
------IPMYNELE--------VYKLSIAAACGLQWPKDRIMVQVLDDSTDPFI------
------------------K-----NLVELECEHWANKGVNIKYATRTS-RKGFKAGALKK
GMECDYARQ--SEYIAIFDADFQPEPDFLLRTVPFLLHNPEVALVQARWSF-VNGTTSLL
TRVQKMFYDYHFKVEQEAGSATFAFFSFNGTAGVWRTIA-IRDAGGWKDRTTVEDMDLAV
RATLKGWKFVYVGDIRVKSELPSTYKAYCRQQFRWSSGGANLFRKMAKDVLFAKD-----
--ISLVKKIHMLYSFFFVRRVVAPTAACILFNVIIPISVTVP-ELYLPVWGVAYIPMVLT
IVTVIRHPKNLHIMP-FWILFESVMTLHRMRAAVTGLLEL-EGFNQWTVTKKVGN-DLE-
-----DTEVPL-----------------------LQK-T---------R-----------
-----------------KRLRDRVNFL-EIGFSVFLFLCASYNLVFHGTRSYYLYMYLQG
LAFLLLGLNFTGTCSCCQ------
>sb_8735
------------------------------------------------------------
------------------------------------------------------------
------------------------------------------------------------
------------------------------------------------------MRAAW-
QAVRWSVVVPTLQ-VAVYVCAAMSLM----LFLERLYMAAVITGL-WLRR-RRNKQRSRR
RLADE--------LDDDDLE----------------A--G-D----DDHCCPMVLVQ---
------IPMFNEGQ--------VYRLSIGAACGMSWPSDRLVIQVLDDSTNPAI------
------------------R-----ELVEVECLRWAGKGVRIRYENRSN-RNGYKAGAMRE
GLKKHYARE--CEFVAIFDADFQPDSDFLRRTVPLLQRDPGVALVQARWRY-VNADDCIL
TRIQEMSLNYHFAVEQEVGSACHAFFGFNGTAGVWRVAA-LADAGGWKERTTVEDMDLAV
RASLRGWRFVYVGDLVVRNELPSTFKAYRYQQHRWSCGPANLFRKVLPEILRSDR-----
--VSLGKKLHLLYAFFFVRKVVAHLVTFLFYCVVIPACVLVQGDVRLPKYVAMYVPALIT
LLNAACTPRSCHLLI-FWILFENVMSMHRSKAAVIGLLEA-SRANEWVVTDKLGS-GKAA
-----PVVARK------------------KKQQVLRSRC---------------------
-----------------CSTRREMHVL-ELAMGACLLYCAVYDIVFFGRDHYYMYLLLQS
AAAFIVGFGYVGASAPS-------
>sb_8936
--------------------------------------MENPNSWSISEINDDDDDDY--
GGGQRRR----RRRRRGKNAKQITWVLLLNAHRAAGCLAWLASAAVALGCAARRRVAAGR
TDADDGAPAPAPTPTPPPTPRRSR-LYAFIRALLLLSLFLLAAELAAHANGRRLAAAAV-
------------------------------------------SLGS--------LHASW-
VRFRAAYVAPPLQ-RLADACVALFLV----QSADRVAQCLGCLYI-RLRR-VRPEPVSPP
A-------------VPDAED-----------P-------D-A----GYF--PMVLVQ---
------IPMCNEKE--------VYQQSIAAVCNLDWPRSSLLVQVLDDSDEPVT------
------------------Q-----ALIREEVDKWRHHGARIVYRHRVL-RDGYKAGNLKS
AMSCSYVKD--YEYVAIFDADFQPYPDFLRRTVPHFMDNEELGLVQARWSF-VNKDENLL
TRLQNINLCFHFEVEQQVNGVFINFFGFNGTAGVWRIRA-LEDSGGWMERTTVEDMDVAV
RAHLKGWKFIFLNDVECQCELPESYEAYRKQQHRWHSGPMQLFRLCLPDIIRCK------
--LSVWKKANLILLFFLLRKLILPFYSFTLFCIILPLTMFVP-EASLPDWVVCYVPALMS
LLNVVPAPRSFPFVI-PYLLFENTMSVTKFNAMVSGLFQL-RGAYEWVVTKKSGR-CPSS
-----S-------------------------EHEQETTKQ-PGKTTTTAT----------
-------------AT-ATAKYNRMYKK-ELALSLLLLTAAARSLLS-KQGTHFYFLLFQG
VSFLLVGLDLIGEDVK--------
>sb_9668
--------------------------------------MESP-DWAV-------------
PGSAAAG----GKAGRSKNARQITWVLLLKAHRAAGKLTGAASAALSVAAAARRRVSAGR
TDDD------------SPAL-RAR-LYGFLRVFLLLSMLLLAVDVAAHLQGWHLAVD---
---------------------------------VPDLLAVEGLFAA--------GYASW-
VRVRLEYLAPALQ-FMANACVVLFLI----QSADRLILCLGCLWI-KLKG-IKPVPKAAG
K--------G----SDDDVE-----------A-------DTT----GEF--PMVLVQ---
------IPMCNEKE--------VYQQSIGAVCGLDWPRPNFLVQVLDDSDDAAT------
------------------S-----ALIKEEVEKWQREGVRILYRHRVI-RDGYKAGNLKS
AMNCSYVKD--YEFVVIFDADFQPQPDFLKRTVPHFKGNEDVGLVQARWSF-VNKDENLL
TRLQNINLCFHFEVEQQVNGIFLNFFGFNGTAGVWRIKA-LEDSGGWMERTTVEDMDIAV
RAHLKGWKFMFLNDVECQCELPESYEAYRKQQHRWHSGPMQLFRLCFVDIIKSK------
--IGFWKKFNLIFLFFLLRKLILPFYSFTLFCIILPMTMFIP-EAELPAWVVCYIPATMS
LLNILPAPKSFPFIV-PYLLFENTMSVTKFNAMVSGLFQL-GSAYEWVVTKKSGR-SSEG
-----DLIALV----EKQ-------------SKQQRVGSA-PNLDSLTKE-SSN-LK---
------------KDS-KKKKHNRIYRK-ELALSFLLLTAAARSLLS-VQGIHFYFLLFQG
VSFLVVGLDLIGEQVE--------
>sm_12593
MPP--TSFDFADWW--SKQ-DH--------RGTPVVVKMDNP-NWSMLEIESPG------
SGGATTF----DKKGRGKNAKQLTWVLLLKAHRAAGCLAWLAHGLWLLLSAVKKRLVQKQ
GVAN---------PEKSNTH-RGK-LHKFIKGFLAFALVMLGFELIAHTSGWTPRLRMP-
---------------------------------SSSSLSLHSMLQA--------VYVFW-
VQLRANYIAPPLQ-TLANFCIVLFLI----QSADRIILCVGCLWI-KYRR-IKVVANPAT
L-------------ESQDLE-----------Q-------P-G----VGF--PMVLVQ---
------VPMCNERE--------VYEQSVSAICQLDWPKDRLLIQVLDDSDEPDI------
------------------Q-----LLIQGEVQKWRQKGVNIVYRHRLV-RSGYKAGNLKS
AMACDYVKD--YEFVAIFDADFQPKPDFLKVTVPHLKEDPELALVQARWSF-TNKDENLL
TRLQNVNLSFHFEVEQQVNGVFLSFFGFNGTAGVWRIKA-LEESGGWLERTTVEDMDIAV
RAHLQGWKFLFVNDVRCLCELPESYEAYRKQQHRWHSGPMQLFRLCMPDIVTAK------
--IPLWKKGNLIFLFFLLRKLILPFYSFTLFCIILPMTMFVP-ESHLPVWVICYVPAVMS
FLNVLPAPRSFPFLV-PYLLFENTMSVTKFNAMISGLFQL-GSAYEWVVTKKTGR-ASEA
-----DLLAAI----SRDS-----AEVLPKQQQHLRVVSE-SGLDLLAKL-QDK------
------------PKK-AGKKGNRLYRK-ELTLAFLLLTAAARSLLS-AQGVHFYFLLFQG
ISFLVIGLDLIGEQVS--------
>sm_18401
MQG---------------------------------------------------------
------------------------------------------------------------
------------------------------------------------------------
------------------------------------VQGEPSMIDQ--------INAMW-
LQIRAPYIAPALQ-VGVNICLVMLLM----LFVERLYMALVMVLV-KLSG-KRPENKYKW
EPI------------KDDLE----------------S--G-N----SAY--PMVLVQ---
------VPMYNERE--------VYQLSIGAACGLSWPSDRIIVQILDDSTDLTI------
------------------K-----NLVELECQRWASKGVNIKYEIRDN-RNGYKAGALKE
GMKRSYVKD--CDYVAIFDADFQPEPDFLWRTIPYLVHNADIGLVQARWKF-VNADECMM
TRMQEMSLSYHFTVEQSVGSATYAFFGFNGTAGVWRIAA-ISEAGGWNSRTTVEDMDLAV
RAGLRGWKFVYLDDLSVKNELPSTFKAYRYQQHRWSCGPANLFRKMIPGVLAAKK-----
--VSMLKKFSILYSFFLVRKIVAHLVTFIFFCVVVPTCVLVP-EVNLPKWGSIYLPSMIT
LLNCMATPKSLPFLV-FWVLFENVMSMHRTKATFTGLLDI-GRVNEWIVTEKLGD-ALKI
-----KFAKLK------------------------QK-P---------KQKIGERQ----
-----------------AYISQRFHVFHELIVGLYIFFCASYDLAF-GRDRYYIYLYLQA
VAFFIMGFGYIGTYVPNT------
>sm_19854
MPP---SFDLSELF------GSRGGAVGGGGGTPVVVKMEDPNNWSMVEIEGPN------
---AALH----GDKDRGKNAKQLTWVLLLKAHRAVGCVAWMAQGIWALLAAIKTRLVLSS
RSGDSDSSS----SSGKPQH-KGK-LHQFIRGFLAFAVVMLVVEVCAHILGWHLRFNRP-
---------------------------HFHLPSP-KDLSLHSLLQT--------IYLGW-
VYVRATFIAPPLQ-ALADGCIVLFLI----QSADRVLLCLGCIWI-KYKR-IRPEASVEL
L-------------DSGDPE-----------L-------P-Y----NGY--PMVLCQ---
------IPMCNERE--------VYEQSISAVSQLDWPRDRILVQVLDDSSDEEI------
------------------Q-----MLIKAEVLKWHQKGIRIVYRHRPI-RTGYKAGNLKS
AMTCDYVND--YEFVAIFDADFQPRPDFLKRTIPHLKQDPKLALVQARWAF-VNKDDNLL
TRLQNVNLSFHFEVEQQVNGVFLNFFGFNGTAGVWRKTA-LEDSGGWLERTTVEDMDIAV
RAHLRGWKFIFLNDVNVLCELPESYEAYRKQQHRWHSGPMQLFRLCLPDVVTAKASISFS
FFIPLWRKANLVFLFFLLRKLILPFYSFTLFCIILPMTMFVP-ESHLPVWVICYVPALMS
FLNVLPSPRSFPFIV-PYLLFENTMSVTKFNAMISGLFQL-SSAYEWVVTKKKGR-ASEA
-----DLSLVT----PKEE-----LA---EAQQLLRGSSD-SQVETLAKL-QEQ-EQVAR
SKAP-------APSP-QKKPKARFYRK-ELSLAFLLLTAAARSLLS-AQGVHFYFLLFQG
ISFLVIGLDLIGEQKD--------
>sm_31942
MPP--TSFDFADWW--SKQ-DH--------RGTPVVVKMDNP-NWSMLEIESPG------
SGGATTF----DKKGRGKNAKQLTWVLLLKAHRAAGCLAWLAHGLWLLLSAVKKRLVQKQ
GVAN---------PEKSNTH-RGK-LHRFIKGFLAFALVMLGFELIAHTSGWTPRLRMP-
---------------------------------SSSSLSLHSMLQA--------VYVFW-
VQLRANYIAPPLQ-TLANFCIVLFLI----QSADRIILCVGCLWI-KYRR-IKVVANPAT
L-------------ESQDLE-----------Q-------P-G----VGF--PMVLVQ---
------VPMCNERE--------VYEQSVSAICQLDWPKDRLLIQVLDDSDEPDI------
------------------Q-----LLIQGEVQKWRQKGVNIVYRHRLV-RSGYKAGNLKS
AMACDYVKD--YEFVAIFDADFQPKPDFLKVTVPHLKEDPELALVQARWSF-TNKDENLL
TRLQNVNLSFHFEVEQQVNGVFLSFFGFNGTAGVWRIKA-LEESGGWLERTTVEDMDIAV
RAHLQGWKFLFVNDVRCLCELPESYEAYRKQQHRWHSGPMQLFRLCMPDIVTAK------
--IPLWKKGNLIFLFFLLRKLILPFYSFTLFCIILPMTMFVP-ESHLPVWVICYVPAVMS
FLNVLPAPRSFPFLV-PYLLFENTMSVTKFNAMISGLFQL-GSAYEWVVTKKTGR-ASEA
-----DLLAAI----SRDS-----AEVLPKQQQHLRVVSE-SGLDLLAKL-QDK------
------------PKK-AGKKGNRLYRK-ELTLAFLLLTAAARSLLS-AQGVHFYFLLFQG
ISFLVIGLDLIGEQVS--------
>sm_5898
--------------------------------------MEDPNNWSMVEIEGPN------
---AALH----GDKDRGKNAKQLTWVLLLKAHRAVGCVAWMAQGIWALLAAIKTRLVLSS
RSGDSDSSS----SSGKPQH-KGK-LHQFIRGFLAFAVVMLVVEMCAHILGWHLRFNRP-
---------------------------HFHLPSP-KDLSLHSLLQT--------IYLAW-
VYVRATFIAPPLQ-ALADGCIVLFLI----QSADRVLLCLGCIWI-KYKR-IRPEASVEL
L-------------DSGDPE-----------L-------P-Y----NGY--PMVLCQ---
------IPMCNERE--------VYEQSISAVSQLDWPRDRILVQVLDDSSDEEI------
------------------Q-----MLIKAEVLKWHQKGIRIVYRHRPI-RTGYKAGNLKS
AMTCDYVND--YEFVAIFDADFQPRPDFLKRTIPHLKQDPKLALVQARWAF-VNKDDNLL
TRLQNVNLSFHFEVEQQVNGVFLNFFGFNGTAGVWRKTA-LEDSGGWLERTTVEDMDIAV
RAHLRGWKFIFLNDVNVLCELPESYEAYRKQQHRWHSGPMQLFRLCLPDVVTAKASISFS
FFIPLWRKANLVFLFFLLRKLILPFYSFTLFCIILPMTMFVP-ESHLPVWVICYVPALMS
FLNVLPSPRSFPFIV-PYLLFENTMSVTKFNAMISGLFQL-SSAYEWVVTKKKGR-ASEA
-----DLSLVT----PKEE-----LA---EAQQLLRGSSD-SQVETLAKL-QEQ-EQVAK
SKAL-------APSP-QKKPKARFYRK-ELSLAFLLLTAAARSLLS-AQGVHFYFLLFQG
ISFLVIGLDLIGEQKD--------
>sm_9063
MQG---------------------------------------------------------
------------------------------------------------------------
------------------------------------------------------------
------------------------------------VQGEPSMIDQ--------INAMW-
LQIRAPYIAPALQ-VGVNICLVMLLM----LFVERLYMALVMVLV-KLSG-KRPENKYKW
EPI------------KDDLE----------------S--G-N----SAY--PMVLVQ---
------VPMYNERE--------VYQLSIGAACGLSWPSDRIIVQILDDSTDLTI------
------------------K-----NLVELECQRWASKGVNIKYEIRDN-RNGYKAGALKE
GMKRSYVKD--CDYVAIFDADFQPEPDFLWRTIPYLVHNADIGLVQARWKF-VNADECMM
TRMQEMSLSYHFTVEQSVGSATYAFFGFNGTAGVWRIAA-ISEAGGWNSRTTVEDMDLAV
RAGLRGWKFVYLDDLSVKNELPSTFKAYRYQQHRWSCGPANLFRKMIPGVLAAKK-----
--VSMLKKFSILYSFFLVRKIVAHLVTFIFFCVVVPTCVLVP-EVNLPKWGSIYLPSMIT
LLNCMATPKSLPFLV-FWVLFENVMSMHRTKATITGLLDI-GRVNEWIVTEKLGD-ALKI
-----KFAKLK------------------------QK-P---------KQKIGERQ----
-----------------AYISRRFHVF-HLIVGLYIFFCASYDLAF-GRDRYYIYLYLQA
VAFFIMGFGYIGTYVPNT------
>vc_1073
MIF---------------------------------------------------------
----------YLSLGILFTVYAMDLLILVIVSAIARSAEVAALLRKKVKDRRRKKLEMKK
KEQQ--------------------------------------------------------
-----------------------------------AAAAAAAAVSD--------VTSAAG
VSPGANALSPPASGGAAGGGRAIGGG----GGAAAAAAAAGRIVVGGSLE-PNPSGSSGY
NSSSAEEGDDDSGSSSSDDDNAPRVENIVTAAPGTAITIPDDPWGGAKA--PKVLIQ---
------LPMYNEEA--------HAASIIEACCRMKYPRDRLLIQVLDDSTKEAV------
------------------R-----QKVDAAAALCIENGDPVQVMRRDN-RSGFKAGAMVE
GLNRVEGLG--FEYCAIFDADFDPPADFLEETIPVMHRDKTLAYVQTRWSF-ANGNESFL
TWVQKVNLGFHFDVEQRSRSYLGWFFNFNGTAGVWRIQS-IHDAGGWQSDTVVEDMDLSL
RCYLKGWNAIYLPHVDNSNELPCTLSSYKTQQFRWLSGPMQILTKSFGNIMRARD-----
--IGIGRRLNAFW--FFIRYIL--FAAITSWDWSWPQIYFIV-SINFALAVYLYVT----
-----------PFSI-AYLFFSVAIGYFKLWAMVSGLLGL-EKSKTWKVTQKFGS-KQTG
-----TGL----------------------------------------------------
-----------------LHRIHRPYAL-EAFLALYYAGMGAAAGVY-RSWIMLGYCAIMF
LVFLVISFGDAFM-----------
>vv_10325
MAP------SFDWW--TKE-SH--------RGTPVVVKMENP-NWSIAELEGPSDDDFLL
AGSPNTN----RDKGRGKNARQLTWVLLLKAHKAAGCLTSIASAMFGLAAAVRRRVASGR
TDTDNDNG--GGMEQENPTV-KSR-FYSCIKVFLWLSVVLLVFEVAAYFKGWHFGAPHL-
----------------------------QLQYLLTAPYGVKDIFNS--------LYSRW-
VLIRVEYLAPPLQ-FLANACIVLFLI----QSVDRLVLCLGCFWI-KFKK-IKPVPKG--
--------------TVDLES-----------G-------DGN----GYF--PRVLVQ---
------IPMCNEKE--------VYQQSIAACCNLDWPKSSILIQVLDDSDDPVT------
------------------Q-----LMIKEEVTKWQQEGAHILYRHRVI-RDGYKAGNLKS
AMNCSYVKD--YEFVAIFDADFQPTPDFLKRTVPHFKDNEELGLVQARWSF-VNKDENLL
TRLQNINLSFHFEVEQQVNGVFINFFGFNGTAGVWRIKA-LEDSGGWLERTTVEDMDIAV
RAHLQGWKFIFLNDVECQCELPESYEAYRKQQHRWHSGPMQLFRLCLPDVIRSK------
--ISIWKKANLIFLFFLLRKLILPFYSFTLFCIILPMTMFIP-EAELPSWVVCYIPATMS
FLNILPSPKSFPFIV-PYLLFENTMSVTKFNAMISGLFQL-GSAYEWVVTKKSGR-SSEG
-----DLVSLV----AKG-------------PKHQRGSSE-PNIGEMEET-LLQ-EQ---
------------KAS-RKKKHNRIYTK-ELALAFLLLTASARSLLS-AQGIHFYFLLFQG
ISFLLVGLDLIGEQVE--------
>vv_15251
MAP-----------------------------SSVVLTIEKPSNFSLVEITGSK------
--TSMFP-----EKEKAASPKQFTWVLLLKVHRALACLSWLATGAWTVFVAAKKRLALSE
I------------KEEEPTN-RGR-LYRFIRAFVFISIVALFMEVIAHFKKWNLNL----
----------------------------------IQPLEVQGLVQW--------SYMAW-
LSFRVDYIAPLVL-ILSKFCIVLFLI----QSLDRLFLCFGCFWI-KHKK-LKPEMDADA
Y----------------DIE-----------D---------G----SSF--PMVLVQ---
------IPMCNEKE--------VYAQSISAVCQLDWPRERLLIQVLDDSDDENV------
------------------Q-----LLIKNEVSSWNQKGVNIIYRHRFV-RTGYKAGNLKS
AMACDYVKD--YEFVAIFDADFQPNPDFLKQTIPHFKGNPEVGLVQARWSF-VNKDENLL
TRLQNINLCFHFEVEQQVNGLFLEFFGFNGTAGVWRIKA-LEESGGWLERTTVEDMDIAV
RAHLHGWKFIFLNDVKVPCELPESYQAYKKQQHRWHSGPMQLFRLCLPAIVTSK------
--MGIWKKANLIFLFFLLRKLILPFYSFTLFCIILPLTMFIP-EAELPVWVICYIPIFMS
LLNILPAPKSFPFLV-PYLLFENTMSVTKFNAMVSGLFQL-GSAYEWVVTKKTGR-SSES
-----DLLAMA----EKES-----KS--SNQEKIQRRLSE-SGLEMLSKV-KEQ-KA---
------------PHL-KKKKRNRLYRK-ELALAFLLLTASARSLLS-AHGVHFYFLLFQG
LSFLVVGLDLIGEQMS--------
>vv_16011
MDR---------------------------------------------------------
------------------------------------------------------------
------------------------------------------------------------
-----------------------LSSTTLLPDA--LQGTRDDISEQ--------LGVVW-
SQIKAPVIVPLMS-IAVAVCLAMSLM----LFFERVYLSIVIVLV-KLFG-RKPDKRYKW
EPM------------KDDVE----------------L--G-N----SAY--PMVLVQ---
------IPMYNEKE--------VYQLSIGAACGLSWPSDRIIIQVLDDSTDPTI------
------------------K-----DLVELECQRWASKGINIKYEIRNN-RNGYKAGALKE
GMKHSYVKE--CDYVAIFDADFQPEPDFLWRTVPFLVHNPEIALVQARWKF-VNSDECLM
TRMQEMSLDYHFTVEQEVGSSTYAFFGFNGTAGVWRIAA-LNEAGGWKDRTTVEDMDLAV
RASLKGWKFVYLGTLKVKNELPSTFKAYRYQQHRWSCGPANLFRKMVMEIVRNKK-----
--VSLWKKVHVIYSFFIVRKLVAHIVTFVFYCVVLPATVLVP-DVEVPRWGAVYIPTIIT
ILNAVGTPRSLHLMV-FWILFENVMSLHRTKATFIGLLEG-GRVNEWVVTEKLGD-ALKV
-----KAATKA-----------------------PKK-P---------R-----------
-----------------FKIGERLHLL-ELGVGAFLFFCGCYDVAF-GRNHYFIYLYVQA
IAFFIVGFGYVGTFVPKS------
>vv_16352
MAE---------------------------------------------------------
------------------------------------------------------------
------------------------------------------------------------
-----------------------ISAKTLIPET--FQGTRLDIAGQ--------IGLVW-
ELVKAPLIVPLLR-VAVYICLTMSLM----LFVERLYMGIVIILV-KIFW-KKPDKRYKW
EPL------------REDLE----------------S--G-N----SNF--PHVVVQ---
------IPMYNEKE--------VYKLSIGAACGLSWPADRLVIQVLDDSTDPAI------
------------------K-----NLVETECQRWAAKGINIRYQIREN-RVGYKAGALRE
GLKRSYVKH--CEYVAIFDADFQPEPDYLKRAIPFLVYNSDIALVQGRWRF-VNADECLM
TRMQEMSLDYHFTVEQEVGSATHAFFGFNGTAGVWRIAA-INEAGGWKDRTTVEDMDLAV
RASLKGWKFVYLGDLQVKSELPSTFKAFRFQQHRWSCGPANLFRKMVMEIVRNKK-----
--VRFWKKVYVIYSFFLVRKIVAHMVTFCLYCVVLPLTILIP-EVEIPIWGIVYIPSIIT
TLNAVGTPRSIHLLF-YWILFENVMSFHRTKATLIGLLEA-GRANEWVVTEKLGD-TLKN
-----KANTKA----------------------AAKR-P---------R-----------
-----------------FKIGDRINTM-ELGFSAFLFFCACYDFLY-GKYYFYVYLFLQT
ITYFIVGIGYVGTIVPS-------
>vv_17281
MRN---------------------------------------------------------
---------------------------LVLQEPEVR------------------------
------------------------------------------------------------
--------------------------------------VTDDVTSS--------LSYAW-
QCIRVPVIAPLLW-FAIFVCAAMSIM----LFIERVYMAIIILCV-KVMR-KKRYTKYKL
DTM------------KEDLE----------------L----N----KSY--PKVLIQ---
------IPMYNEKE--------VYKLSIGAACSVSWPSDRFIIQVLDDSTNEAL------
------------------R-----VMVELECRKWIDKGVNVKYETRNN-RNGYKAGALRE
GLQKQYVED--CEFVAIFDADFQPEENFLWRTIPFLLENPGLGLVQARWKF-VNADECLM
TRLQEMSLDYHFSVEQEVGSSTCSFFGFNGTAGVWRIQA-INDAGGWKDRTTVEDMDLAV
RASLKGWKFLFVGDLSVKNELPSTFKAYRYQQHRWSCGPANLFRKMTKEIILCEA-----
--SINLEEISCHLCILLCEEDNRALGHFLLLLCGYPI------KLALPKPIAIYIPATIT
FLNAVCTPRSLHLVV-FWILFENVMSLHRTKAAIIGLLEA-NRVNEWVVTEKLGN-LMKQ
-----KNAKAS------------------------KK-S---------R-----------
-----------------SRVGERIHLL-ELIMGMFMLHCAIYNLLF-REDHFFIYLILQA
GAFFIMGFGYVGTFVSN-------
>vv_18998
MAP---SIDFSRLW--GKDSSR--------KGTPVVVTMENP-NYSVLEIDGPD------
--AAFRP----VDKDRGKNAKQFTWVLLLKAHRAVGCLSWLGNALWILLGAIKKRLIFGQ
GVT----------MENEKSG-RGRLLFRTILAFLLMSLAFLAFEVFAHFNGWHYFHNHG-
------------------------------LHIP-QTLEIKGWLHA--------IYVAW-
LEFRADYIAPSIQ-VLSSFCVALFLI----QSADRMLLCLGCFWI-KYKK-IKPRIEGDP
F-------------KSDDLE-----------G-------L-G----YDY--PMVLVQ---
------IPMCNERE--------VYEQSISAVCQLDWPKDRLLIQVLDDSDDESI------
------------------Q-----WLIKGEVSKWSQKGINIIYRHRLV-RTGYKAGNLKS
AMNCDYVKA--YEFVAIFDADFQPNPDFLMQTVPHFKDNPELGLVQARWAF-VNKDENLL
TRLQNINLCFHFEVEQQVNGVFINFFGFNGTAGVWRIKT-LEDSGGWLERTTVEDMDIAV
RAHLNGWKFIFLNDVKVLCEVPESYEAYRKQQHRWHSGPMHLFRLCLPAIITSK------
--IAVWKKANLILLFFLLRKLILPFYSFTLFCIILPLTMFVP-EAELPVWVICYVPVFMS
FLNILPAPRSFPFIV-PYLLFENTMSVTKFNAMVSGLFQL-GSSYEWVVTKKAGR-ASEP
-----DLLAAA----ERET-----KA--MNHPQLYRGSSD-SELSELNKL-KEH-QE---
------------TAP-KPKKTNKLYRK-ELALAFLLLTAAVRSLLS-AQGVHFYFLLFQG
VSFLLVGLDLIGEQMS--------
>vv_27162
MDR---------------------------------------------------------
------------------------------------------------------------
------------------------------------------------------------
-----------------------L-SFT---PT--FQGTSYGIGDR--------IGLIW-
EQTREPLMVPLLK-LMVVVCLTMSVM----LFVERVYMGIVIALV-KLFG-RKPEQRYNW
EPM------------KDDVE----------------L--G-N----SAY--PMVLVQ---
------IPMYNEKE--------VYQLSIGAACGLSWPSERIIIQVLDDSTDPTI------
------------------K-----DLVEMECQRWASKGINIKYEIRGN-RHGYKAGALKE
GMKHSYVKQ--CDYVAIFDADFQPEPDFLWRTIPFLVHNPEIGLVQARWKF-VNSDECLM
TRMQEMSLDYHFTVEQEVGSSSHAFFGFNGTAGVWRISA-LNEAGGWKDRTTVEDMDLAV
RASLKGWKFVYVGALKVKNELPSTFKAYRYQQHRWSCGPANLFKKMAIEIARNKK-----
--VNLWKKVYVIYSFFFVRKIVAHIVTFLFYCVVFPATVFFP-EVEVPMWGAVYIPSTIT
LLNAVGTPRSLHLLV-FWILFENVMSLHRTKATFMGLLEV-GRVNEWVVTEKLGD-ALKM
-----KSSTKT-----------------------SKK-P---------R-----------
-----------------IRIGERMHLL-ELGVGAYLFFCGCYDVTY-GKNGFFIYLFFQS
MAFFIAGFGYVGTFVPNS------
>vv_637
MAP---RLDFSDLW--GKD-TR--------KGTPVVVTMENP-NYSVVEIDGPD------
--SAFRP----VEKSRGKNAKQVTWVLLLKAHRAVGCVAWLATVLWALLGTIKKRLIFRQ
GVA----------MESEKTG-KGKLLFRIIKVFLVTSLAILSFEVVAYLKGWHYFRNPN-
------------------------------LHIP-RTSDFQGLLHM--------VYVAW-
LTLRADYIAPLIQ-ALSKFCVALFLI----QSADRMVLCLGCLWI-KYKK-IKPRIDGDP
F-------------KLEDVE-----------G-------S-G----YEY--PMVLVQ---
------IPMCNERE--------VYEQSISAVCQIDWPKDRLLIQVLDDSDDESI------
------------------Q-----CLIKAEVYNWSQQGINIVYRHRLV-RTGYKAGNLKS
AMSCDYVKN--YEFVAIFDADFQPNPDFLKQTVPHFQGNPDLGLVQARWAF-VNKDENLL
TRLQNINLCFHFEVEQQVNGVFLNFFGFNGTAGVWRIKA-LEDSGGWLERTTVEDMDIAV
RAHLNGWKFIFLNDVKVLCEVPESYEAYRKQQHRWHSGPMQLFRLCLPAVITSK------
--ISIWKKANMLLLFFLLRKLILPFYSFTLFCIILPLTMFVP-EAELPVWVICYVPVFMS
FLNILPAPKSFPFIV-PYLLFENTMSVTKFNAMVSGLFQL-GSSYEWIVTKKAGR-ASES
-----DLLAAA----ERDS-----KT--VNQPLIHRGASE-SELSELNRL-KEQKES---
------------TPP-AVKKINKIYRK-ELTLAFLLLTASVRSLLA-SQGVHFYFLLFQG
VTFLLVGLDLIGEQMSQ-------
