# Supplementary material for: The cellulose synthase superfamily in fully sequenced plants and algae
Source: BMC Plant Biol. 2009 Jul 31;9:99. doi: 10.1186/1471-2229-9-99 (PMC3091534; doi:10.1186/1471-2229-9-99)
Supplement: Additional file 4 — The original MSAs, the edited MSAs and the resulting phylogenetic trees. [file 1471-2229-9-99-S4.zip › GT2.full.fa.msa.e.2]

>AT1G23480.1
MVRSGIIGEIIYIWKQTRIFVFIPILKCLVTICLVMSLLLFIERVYMSIVVVFVKLLRRTPEKVHKWEPINDDDLENTNYPMVLIQIPMYNEKEVCQLSIGAACRLSWPLDRMIVQVLDDSTDPASKELVNAECDKWARKGINIMSEIRDNRIGYKAGALKAGMMHNYVKQCEFVAIFDADFQPDPDFLERTIPFLIHNHEISLVQCRWKFVNANECLMTRMQEMSLNYHFVAEQESGSSIHAFFGFNGTAGVWRIAALNEAGGWKDRTTVEDMDLAVRACLHGWKFVYVHDVEVKNELPSTFKAYRFQQHRWSCGPANLWRKMTMEILQNKKVSAWKKLYLIYNFFFIRKIVVHIFTFVFYCLILPTTVLFPELQVPKWATVYFPTTITILNAIATPRSLHLLVFWILFENVMSMHRTKATFIGLLEAGRVNEWVVTEKLGDTLKTRFGQRLNWRELVVGLYIFFCGCYDFAYGGSYFYVYLFLQSCAFFVAGVGYIGTFVP
>AT1G23480.2
MVRSGIIGEIIYIWKQTRIFVFIPILKCLVTICLVMSLLLFIERVYMSIVVVFVKLLRRTPEKVHKWEPINDDDLENTNYPMVLIQIPMYNEKEVCQLSIGAACRLSWPLDRMIVQVLDDSTDPASKELVNAECDKWARKGINIMSEIRDNRIGYKAGALKAGMMHNYVKQCEFVAIFDADFQPDPDFLERTIPFLIHNHEISLVQCRWKFVNANECLMTRMQEMSLNYHFVAEQESGSSIHAFFGFNGTAGVWRIAALNEAGGWKDRTTVEDMDLAVRACLHGWKFVYVHDVEVKNELPSTFKAYRFQQHRWSCGPANLWRKMTMEILQNKKVSAWKKLYLIYNFFFIRKIVVHIFTFVFYCLILPTTVLFPELQVPKWATVYFPTTITILNAIATPRSLHLLVFWILFENVMSMHRTKATFIGLLEAGRVNEWVVTEKLGDTLKTRFGQRLNWRELVVGLYIFFCGCYDFAYGGSYFYVYLFLQSCAFFVAGVGYIGTFVP
>AT1G23480.3
-----------------------------------MSLLLFIERVYMSIVVVFVKLLRRTPEKVHKWEPINDDDLENTNYPMVLIQIPMYNEKEVCQLSIGAACRLSWPLDRMIVQVLDDSTDPASKELVNAECDKWARKGINIMSEIRDNRIGYKAGALKAGMMHNYVKQCEFVAIFDADFQPDPDFLERTIPFLIHNHEISLVQCRWKFVNANECLMTRMQEMSLNYHFVAEQESGSSIHAFFGFNGTAGVWRIAALNEAGGWKDRTTVEDMDLAVRACLHGWKFVYVHDVEVKNELPSTFKAYRFQQHRWSCGPANLWRKMTMEILQNKKVSAWKKLYLIYNFFFIRKIVVHIFTFVFYCLILPTTVLFPELQVPKWATVYFPTTITILNAIATPRSLHLLVFWILFENVMSMHRTKATFIGLLEAGRVNEWVVTEKLGDTLKTRFGQRLNWRELVVGLYIFFCGCYDFAYGGSYFYVYLFLQSCAFFVAGVGYIGTFVP
>AT1G24070.1
MSINGARISFDTTWREFRSLFIVPLFKCLVAFCLIISLLVFIEGIYMNLVVLYVKVFERKPEKVYRWEAM-QEDIEHETYPMVLVQIPMYNEKEVLQLSIGAACRLIWPLDRLIVQVLDDSTDQTIKELVNTECAKWESKGVNIKCERRDNRNGYKAGALKEGMKHNYVKLCNYVVIFDADFQPEPDYLQHSVPFLVHNPEVALVQARWRFMNANKCLMTRMQEMSLNYHFMAEQESGSTRHAFFSFNGTAGVWRMAAMEEAGGWHDRTTVEDMDLAVRAGLLGWKFVFLNDLTVKSELPSKFKAFRFQQHRWSCGPANLFRKMIMEIIRNKRVTIWKKLYLVYSFFFLRKIIVHCFTFIFYCVILPTSVFFPEVNIPAWSTFYIPSMITLCIVIATPRSFYLVIFWILFENVMSMHRTKGTFIGILERQRVNEWVVTEKLGDALKNMFLERVNSKEIMVGIYILCCACYGLFFGNTLLYLYLFMQAVAFLISGVGFVGT---
>AT2G24630.1
MEIQSLLHLFYVGWLSLRADYIAPPIKALSKFCIVLFLVQSVDRLILCLGCLWIKFKKIKPRIDEEHF--RNDDFEGSEYPMVLVQIPMCNEREVYEQSISAVCQLDWPKDRLLVQVLDDSDDESIQELIRDEVTKWSQKGVNIIYRHRLVRTGYKAGNLKSAMSCDYVEAYEFVAIFDADFQPNSDFLKLTVPHFKEKPELGLVQARWAFVNKDENLLTRLQNINLCFHFEVEQQVNGVFLNFFGFNGTAGVWRIKALEESGGWLERTTVEDMDIAVRAHLHGWKFIYLNDVKVLCEVPESYEAYKKQQHRWHSGPMQLFRLCLRSILTSK-IAMWKKANLILLFFLLRKLILPFYSFTLFCVILPITMFVPEAELPIWVICYVPIFMSLLNILPAPKSFPFIVPYLLFENTMSVTKFNAMVSGLFQLGSSYEWIVTKKAGRSSEVKKTNKIFHKELALAFLLLTAAVRSLLASQGVHFYFLLFQGLTFLLVGLDLIGEQMS
>AT2G35650.1
MKSEDIIARIGLWWQLIRAVVVVPVFKFLVLLCLVMSVMFFVEVMYMGIVVLYVKLFKRKPEKFYKWEAM-EDDVESASYPMVLVQIPMYNEKEVCEQSIAAACKISWPSNRIIIQVLDDSTDPASKELVKKECDRWSKEGVNITFEIRDNRNGYKAGALREGMRHSYVKQCDYVAIFDADFQPDPDFLHRTVPFLIHNPKLALVQGRWEFVNAGQCMMTRLQEMSLSYHFTIEQQVGSSTFAFFGFNGTAGVWRISALNESGGWNDQTTVEDMDLAVRATLRGWKFLYIDDLKVKSELPCSFKALRSQQHRWTCGPANLLRKMAGQIIRSENVSLWKKWYMLYSFFFMRKIVAHILTFCFYCVILPATVLFPEVTVPKWAAFYLPSLITLLIAIGRLRSIHLLAFWVLFENAMSLLRAKALVMGLFETGRVQEWVVTEKLGDTLKVRFRERVHLLELLVGAYLLFCGIYDIVYGKNTLYVYLLFQSVAFFVVGFGFVGKYVP
>AT3G07330.1
MSAEVAVEVVYAWWLEIRASYLAPPLQSLTNVCIVLFLIQSVDRLVLVLGCFWIKLRRIKPVASMEYP--TKLVGELEDYPMVIVQIPMCNEKEVYQQSIGAVCMLDWPRERMLVQVLDDSSELDVQQLIKAEVQKWQQRGVRIVYRHRLIRTGYKAGNLKAAMNCEYVKDYEFVAIFDADFQPPADFLKKTVPHFKGNEELALVQTRWAFVNKDENLLTRLQNINLSFHFEVEQQVNGVFINFFGFNGTAGVWRIKALEDCGGWLERTTVEDMDIAVRAHLCGWKFIYLNDVKCLCELPESYEAYKKQQYRWHSGPMQLFRLCFFDILRSK-VSAAKKANMIFLFFLLRKLILPFYSFTLFCVILPLTMFFPEANLPSWVVCYIPGIMSILNIIPAPRSFPFIVPYLLFENTMSVTKFGAMISGLFKFDSSYEWVVTKKLGRSSEKTKRNRLYRTEIALAFILLAASVRSLLSAQGIHFYFLLFQGITFVIVGLDLIGEQVS
>AT3G28180.1
MEVYGLVEWSYMAWLSFRSDYIAPLVISLSRFCTVLFLIQSLDRLVLCLGCFWIKFKKIEPKLTEESI-----DLEPSSFPMVLIQIPMCNEREVYEQSIGAASQLDWPKDRILIQVLDDSDDPNLQLLIKEEVSVWAEKGVNIIYRHRLIRTGYKAGNLKSAMTCDYVKDYEFVTIFDADFTPNPDFLKKTVPHFKGNPELGLVQARWSFVNKDENLLTRLQNINLCFHFEVEQQVNGVFLNFFGFNGTAGVWRIKALEESGGWLERTTVEDMDIAVRAHLNGWKFIYLNDVEVTCELPESYEAYKKQQHRWHSGPMQLFRLCLPSIIKSK-ISVWKKANLIFLFFLLRKLILPFYSFTLFCIILPLTMFIPEAELPLWIICYVPIFISLLNILPSPKSFPFLVPYLLFENTMSITKFNAMISGLFQFGSAYEWVVTKKTGRSSEKKKTNMVFKKELGLAFLLLTAAARSFLSAHGLHFYFLLFQGLSFLVVGLDLIGEQIS
>AT3G56000.1
MDDMSVLGVIGYVLEQTRFIFLVPILKRLVNLCQVVSVLLFVDAAYMAIVVAIVKLLGRTPQKVLKWESFKSDDIESSNHPMVLIQIPIFNEKEVCQLSIGAACKLSWPLDRMIIQVLDDSTEEESQKLVRLECKKWESEGITIKSEVRGGREGFKAGALTAGMKHSYVDECEFVVIFDADFQPEPDFLERTVPFLVHNPEIALVQAGWKYGNADECCMTRIQEMSLNYHFAVEQKSGSSILGFFGFNGTAGVWRIKALNEAEGWKDRTIVEDMDLAVRAYLRGSKFVYVDDVKVKNELPSSFQAYRFQQHRWSCGPANLFKKIAMEIIKNQNVSLWKKVYLIYNFFFLRKIVVHIFTFVFYCVILPATVIFPEIEVPKWTTIYIPATITILNAIATPKSFYLILYWILFENVMAMHRSIGTLIGLLETSRVKEWIVTQKLGESNNYSFPERLRWREIMVGMYLFICGYYDFVFGRTYLYVYLFLQSIAFFVVGVGYVGMPVP
>AT4G07960.1
MFNKGFFDWVYTRWVLLRVEYLAPPLQFLANGCIVLFLVQSLDRLILCLGCFWIRFKKIKPVPKPDSI---SDLESGAFLPMVLVQIPMCNEKEVYQQSIAAVCNLDWPKGKILIQILDDSDDPITQSLIKEEVHKWQKLGARIVYRHRVNREGYKAGNLKSAMNCSYVKDYEFVAIFDADFQPLPDFLKKTIPHFKDNEEIGLVQARWSFVNKEENLLTRLQNINLAFHFEVEQQVNSVFLNFFGFNGTAGVWRIKALEDSGGWLERTTVEDMDIAVRAHLHGWKFVFLNDVECQCELPESYEAYRKQQHRWHSGPMQLFRLCLPAVIKSK-ISIGKKFNLIFLFFLLRKLILPFYSFTLFCIILPMTMFVPEAELPAWVVCYIPATMSFLNILPAPKSFPFIVPYLLFENTMSVTKFNAMVSGLFQLGSAYEWVVTKKSGRSSEKKKHNRIYMKELSLAFLLLTAATRSLLSAQGIHFYFLLFQGISFLLVGLDLIGEQVE
>AT4G13410.1
MSVDGVGINMSTMWRETRNVFIVPLFKCIVVMCLIISLLVFVESVYMNLVVLYVKLFNRKPEKVYKWEAM-QEDMEHQNYPMVLVQIPMYNEREVFELSIGAACRLTWPSDRLIVQVLDDSTDPAIMELVSMECTKWASKDININYERRENRNGYKAGALKHGMRHSYVKQCQYLAIFDADFQPEPDYLQRAIPFLIHNPEVALVQARWRFVNANTCLMTRMQEMSLNYHFMAEQQSGSTRHAFFGFNGTAGVWRMVAMEEAGGWKDRTTVEDMDLAVRVGLLGWKFIFVNDLEVKSELPSQFKAFRFQQHRWSCGPANLIRKMTMEIIHNKRVKIWKKFYVIYSFFFLRKIVVHFFTYFFYCVILPTSVFLPEVNIPNWSTIYVPSVITLLSAIATPRSFYLVIFWVLFENVMAMHRTKGTLIGLFEGGRVNEWVVTEKLGDTLNGRLPKRVNLKEMMMGIYILCCACYDFAFGNAFLYLYLFMQATAFLISGVGFVGT---
>AT4G31590.1
MEIQSLFHLVYVGWLTLRADYIAPPIKALSKFCIVLFLIQSVDRLVLCLGCFWIKYKKIKPRFDEEPF--RNDDAEGSEYPMVLVQIPMCNEREVYEQSISAVCQLDWPKDRILVQVLDDSNDESIQQLIKAEVAKWSQKGVNIIYRHRLVRTGYKAGNLKSAMSCDYVEAYEYVAIFDADFQPTPDFLKLTVPHFKDNPELGLVQARWTFVNKDENLLTRLQNINLCFHFEVEQQVNGVFLNFFGFNGTAGVWRIKALEESGGWLERTTVEDMDIAVRAHLHGWKFIYLNDVKVLCEVPESYEAYKKQQHRWHSGPMQLFRLCLGSILTSK-IAIWKKANLILLFFLLRKLILPFYSFTLFCIILPLTMFVPEAELPVWVICYIPVFMSFLNLLPSPKSFPFIVPYLLFENTMSVTKFNAMVSGLFQLGSSYEWIVTKKAGRSSEVKKTNKIYHKELALAFLLLTAALRSLLAAQGVHFYFLLFQGVTFLLVGLDLIGEQMS
>AT5G03760.1
MYRDDITMQMSMVLDQIRAPLIVPALRLGVYICLTMSVMLFVERVYMGIVISLVKLFGRKPDKRFKYEPI-KDDIENSAYPMVLIQIPMFNEREVYQLSIGAACGLSWPSDRIVIQVLDDSTDPTIKDLVEMECSRWASKGVNIKYEIRDNRNGYKAGALKEGMKKSYVKSCDYVAIFDADFQPEADFLWRTVPYLLHNPKLALVQARWKFVNSDECLMTRMQEMSLDYHFTVEQEVGSSTYAFFGFNGTAGIWRISALNEAGGWKDRTTVEDMDLAVRASLKGWKFLYLGSLKVKNELPSTFKAYRYQQHRWSCGPANLFRKMAFEIMTNKNVTLWKKVHVIYSFFVVRKLVAHIVTFIFYCVILPATVLVPEVTVPKWGAVYIPSVITLLNAVGTPRSLHLMVFWILFENVMSLHRTKATFIGLLEGGRVNEWIVTEKLGD-VKFRFGDRIHVLELGVGMYLLFVGCYDAFFGKNHYYLYLFAQAIAFFIAGFGQIGTIVP
>AT5G16190.1
---------------------------------------------------------------------M-QEDLENQNFPMVLVQIPMYNEREVFKLSIGAACRLIWPLDRLIVQVLDDSTDPTIMEMVSTECGKWATKGINIKCERRDNRNGYKAGALKQGMRHSYVKTCTYIAIFDADFQPEPDYLERTVPFLIHNPELALVQARWKFVNAKKCLMTRMQEMSLNYHFTAEQESGSTRHAFFGFNGTAGVWRLAAMEEAGGWKDRTTVEDMDLAVRVGLHGWKFVFVNDVSVKSELPSQFKAFRFQQHRWSCGPANLFRKMTMEIIRNKRVTIWKKLYVIYSFFFVRKIIVHFFTFFFYCFILPTSVFFPEVNIPTWSTVYFPFMITLFNAIATPRSFYLVIFWVLFENVMAMHRTKGTFIGLLEGGRVNEWVVTEKLGDALENGFLERINSKEMMVGIYILCCASYNLVFGKTVLYIYLYMQALAFIIAGIGFIGT---
>AT5G22740.1
MVRMEITGQLGMIWELVKAPVIVPLLQLAVYICLLMSVMLLCERVYMGIVIVLVKLFWKKPDKRYKFEPI-HDDEESSNFPVVLVQIPMFNEREVYKLSIGAACGLSWPSDRLVIQVLDDSTDPTVKQMVEVECQRWASKGINIRYQIRENRVGYKAGALKEGLKRSYVKHCEYVVIFDADFQPEPDFLRRSIPFLMHNPNIALVQARWRFVNSDECLLTRMQEMSLDYHFTVEQEVGSSTHAFFGFNGTAGIWRIAAINEAGGWKDRTTVEDMDLAVRASLRGWKFLYLGDLQVKSELPSTFRAFRFQQHRWSCGPANLFRKMVMEIVRNKKVRFWKKVYVIYSFFFVRKIIAHWVTFCFYCVVLPLTILVPEVKVPIWGSVYIPSIITILNSVGTPRSIHLLFYWILFENVMSLHRTKATLIGLFEAGRANEWVVTAKLGSGQSFKLPDRLNTLELGFAAFLFVCGCYDFVHGKNNYFIYLFLQTMSFFISGLGWIGTYVP
>cr_7614
MSMGGRAPGHYYRVASHRRRPRIPTALTHGQVCYWLLSFQ-------------VALRKRSKENSGKREQAKKKELQKERPPKVLVQLPMYNEEAHAAAIIQACCRIRYPRDRLLIQVLDDSTKEAVRQRVDSAAAACIEEGHPVQVMRRDNRSGFKAGAMVEGLNRVEGLGYEYCAIFDADFSPPADFLEETIP-----------------------------KVNLCFHFDVEQRARSYLGWFFNFNGTAGVWRIQS---------DTVVEDMDLSLRCYLRGWDALYLPHVDNPNELPCTLSSYKTQQFRWLSGPMQILIKSFSNIWHAKDIGIGRRLNAFW--FFMRYVL--FAAITV------------GVLAVPPVALYVT---------------PFSIFYLFFSVAIGYFKL-----GLLGLEKSKTWKVTQKFGAKQTLHRIHKPYALETCLALYYGGMAAAAGVYGSWIMVGYCGLMTLVFLAISFGDAYM---
>mpc_1941
M---------------------------------------------------------------------------VHLFPTVVVQLPMFNEKEVCEHVIDAACALEYPRSRILVQILDDSTCSETRRRIEHKVFEWKERGANIAYRWRSNRSGYKSGAMEEAMED--IAAYEYVAIFDADFDPEPDFLLKTVVYLRDNPAAGFAQARWVYTNGDESVLTRVQEISLNYHIRCEQYARHAADVFFNFNGTAGVWRRACIEDAGGWNHRTTVEDMDLSLRAYLRGWKFIFLDDVTCPNEIPACYDAFRKQQHRWSCGPMQLWRAATTAVWTAKDVPFAKKCYLVVFFFGTRMFATHVVSFFLYCVLIPLCATAPEVTIPFWALVYAPVLVTLSTIAFTPRGWRVAAQYVLFENAMCIVKLTAMLAGLLHWSNAHEWVVTTKLGRFVDLKRARKVYARELCMGAFFLSCGLYGVCVAMWYYAIFLCAQGVVFLAFGLNYVDGR--
>mpr_6973
M-----------------------------------SALVAADRIFHFYVALYWRWVSVDPKSKWRFEPL------VKDFPNVVVQLPMFNEKEVCQAVIDAACQLDWPKSRMMVQVLDDSTCAETRRRIEDKVFEHRERGVNVQHRTRTNRGGYKAGAMNDAMCD--IEQFDHCAVFDADFDPAPDFLRRTVPYLTHNPKVGFVQARWVYSNGTESLLTRVQEISLNYHIRCEQYARHAASLFFNFNGTAGVWRRKCIVDSGGWNCRTTVEDMDLSLRAYLRGWRFVFLDDVTCLNEIPAQYGAYRKQQHRWSCGPMQLWRQAIVDVWNAKDIPLAKKLYLNVFFFGTRMFATHLVSFFLYGCLIPICATAPEVAIPFWALVYMPLLITLSTVWFTPGGWVYFVPYVLYENAMTIVKTTAMCAGLLQWSNAHEWVVTAKLGKFVDRVKKRNMYGKELVMGIFFLTCAAYGSVVDMWQYGVFLCMQGCVFIAFGLDYVDSA--
>ol_2008
MSANERANVISEGITAVRFLWISPCVQFAVGVLALLSSLVAADRFFHCYVAFYWRYISKSALKRFDYFEL------EAKYPSVVVQLPMFNETDVCAHVIQCAREIQWPRNKFLIQVLDDSTCAETRETIEECLHTCNEQGVQTQYRWRSNRTGYKAGAMAEAMDD--IVDYDYVCVFDADFSPEPDFLLKTIPWIHSNPQCGFVQARWVYANASENLLTRVQSISLNYHIRCEQFARFSAGLFFNFNGTAGVWRRTCIEDAGGWDCRSTVEDLDLSLRAHLRRWKFIFLDHVTCLNEIPAQYDAFRKQQHRWSAGPMALWRKAMTSIWEAD-IPFASKLYLNIFFFGTRMAATHLVSFFFYLLLIPLCATMPEVVVPFWALVYAPVLVTISTCTFTKNGLLYAIPYVLFENANTLVKLNAMISGLLGLEHANEWVVTTKLGKWVATLRAKPFHFKELLMSVFFLFCAVWGVLRRLFGYSVFLCLQSVVFAVFGFNVVDAL--
>os_13812
MTVAAVVESLVQAWRQVRMELLVPLLRGAVVACMVMSVIVLAEKVFLGVVSAVVKLLRRRPARLYRCDPV-EDDDERASFPMVLVQIPMYNEKEVYQLSIGAACRLTWPADRLIVQVLDDSTDAIVKELVRKECERWGKKGINVKYETRKDRAGYKAGNLREGMRRGYVQGCEFVAMLDADFQPPPDFLLKTVPFLVHNPRLALVQTRWEFVNANDCLLTRMQEMSMDYHFKVEQEAGSSLCNFFGYNGTAGVWRRQVIDESGGWEDRTTAEDMDLALRAGLLGWEFVYVGSIKVKSELPSTLKAYRSQQHRWSCGPALLFKKMFWEILAAKKVSFWKKLYMTYDFFIARRIISTFFTFFFFSVLLPMKVFFPEVQIPLWELILIPTAIILLHSVGTPRSIHLIILWFLFENVMALHRLKATLIGFFEAGRANEWIVTQKLGNIQKCRFKDRFHCLELFIGGFLLTSACYDYLYRDDIFYIFLLSQSIIYFAIGFEFMGVSVS
>os_15632
MAASSSGDQIAAAWAVVRARAVAPVLQFAVWACMAMSVMLVLEVAYMSLVSLVVKLLRRVPERRYKWEPIDGEDEEAAAFPMVLVQIPMYNEKEVYKLSIGAACALTWPPDRIIIQVLDDSTDPAIKDLVELECKDWARKEINIKYEIRDNRKGYKAGALKKGMEHIYTQQCDFVAIFDADFQPESDFLLKTIPFLVHNPKIGLVQTRWEFVNYDVCLMTRIQKMSLDYHFKVEQESGSSMHSFFGFNGTAGVWRVSAINEAGGWKDRTTVEDMDLAVRASLKGWQFLYVGDIRVKSELPSTFKAYRHQQHRWTCGAANLFRKMATEIAKNKGVSVWKKLHLLYSFFFVRRVVAPILTFLFYCVVIPLSVMVPEVSIPVWGMVYIPTAITIMNAIRNPGSIHLMPFWILFENVMAMHRMRAALTGLLETMNVNQWVVTEKVGDHVKTDCVERIYIPELMVAFYLLVCASYDLVLGAKHYYLYIYLQAFAFIALGFGFAGTSTP
>os_17855
MPGSGGGAWWREAWVGARSRAVAPALQVGVWACMVMSVMLVVEATYNSAVSVAARLVGWRPERWFKWEPLDEEKGEAAAYPMVMVQIPMYNELEVYKLSIGAVCGLKWPKERLIIQVLDDSTDAFIKNLVELECEDWASKGLNIKYATRSGRKGFKAGALKKGMEWDYAKQCEYVAIFDADFQPEPDFLLRTVPFLMHNQNVALVQARWVFVNDRVSLLTRIQKTFLDYHFKAEQEAGSATFAFFSFNGTAGVWRTEAINDAGGWKDRTTVEDMDLAVRATLKGWKFIYLGDLRVKSELPSTYKAYCRQQFRWSCGGANLFRKMIWDVLVAKKVSSLKKIYILYSFFLVRRVVAPAVAFILYNVIIPVSVMIPELFLPIWGVAYIPTALLIVTAIRNPENLHTVPLWILFESVMSMHRLRAAVAGLLQLQEFNQWIVTKKVGNNAFKRLINRVNLPEIGLSVFLIFCASYNLVFGKNSFYINLYLQGLAFFLLGLNCVGTLPD
>os_20858
---------------------------------------------------------------------------------MVLVQIPMCNEKEVYQQSIAAVCNLDWPRSNFLVQVLDDSDDPTTQTLIREEVLKWQQNGARIVYRHRVLRDGYKAGNLKSAMSCSYVKDYEFVAIFDADFQPNPDFLKRTVPHFKDNDELGLVQARWSFVNKDENLLTRLQNINLCFHFEVEQQVNGIFLNFFGFNGTAGVWRIKALDDSGGWMERTTVEDMDIAVRAHLRGWKFIFLNDVECQCELPESYEAYRKQQHRWHSGPMQLFRLCLPDIIKCK-IVFWKKANLIFLFFLLRKLILPFYSFTLFCIILPMTMFVPEAELPDWVVCYIPALMSLLNILPSPKSFPFIIPYLLFENTMSVTKFNAMISGLFQLGNAYEWVVTKKSGRSSEKKKHNRIYKKELALSLLLLTAAARSLLSKQGIHFYFLLFQGISFLLVGLDLIGEQIE
>os_32687
MAVDGLFAASYAGWMRLRLDYLAPPLQFLTNACVALFMVQSIDRLVLCLGCFWIRFKGIKPVPQAAAA--GKPDVEAGDYPMVLVQMPMCNEREVYQQSIGAVCNLDWPKSNFLVQVLDDSDDATTSALIKEEVEKWQREGVRIIYRHRVIRDGYKAGNLKSAMNCSYVKDYEFVVIFDADFQPQADFLKRTVPHFKGKDDVGLVQARWSFVNKDENLLTRLQNVNLCFHFEVEQQVNGAFLNFFGFNGTAGVWRIKALEDSGGWMERTTVEDMDIAVRAHLKGWKFVFLNDVECQCELPESYEAYRKQQHRWHSGPMQLFRLCFVDIIKSK-IGFWKKFNLIFLFFLLRKLILPFYSFTLFCVILPMTMFVPEAELPAWVVCYIPATMSILNILPAPKSFPFIVPYLLFENTMSVTKFNAMISGLFQLGSAYEWVVTKKSGRSSEKKKHNRIYRKELALSFLLLTAAARSLLSAQGIHFYFLLFQGVSFLVVGLDLIGEQVE
>os_38044
M----LPEQIAAMWEQVKAPVVVPLLRLSVAACLAMSVMLFVEKVYMSVVLVGVHLFGRRPDRRYRCDPIDNDDPENAAFPMVLIQIPMYNEREVYKLSIGAACGLSWPSDRVIVQVLDDSTDPVIKEMVQVECKRWESKGVRIKYEIRDNRVGYKAGALREGMKHGYVRDCDYVAIFDADFQPDPDFLARTIPFLVHNPDIALVQARWKFVNANECLMTRMQEMSLDYHFKVEQEVGSSTHAFFGFNGTAGVWRISAMNEAGGWKDRTTVEDMDLAVRAGLKGWKFVYLGDLMVKSELPSTFKAFRYQQHRWSCGPANLFRKMLVEIATNKKVTLWKKIYVIYNFFLVRKIIGHIVTFVFYCLVVPATVLIPEVEIPRWGYVYLPSIVTILNSIGTPRSLHLLIFWVLFENVMSLHRTKATLIGLLETGRVNEWVVTEKLGDALKMRIGDRVNALELGFSAYLSFCGCYDIAYGKGYYSLFLFLQSITFFIIGVGYVGTIVP
>os_39481
M--AASVDSFHSSWVRFRAAYVAPPLQLLADACVVLFLVQSADRLVQCLGCLYIHLNRIKPKPISSPA--LPDLEDGDYYPMVLVQIPMCNEKEVYQQSIAAVCNLDWPRSNILVQVLDDSDDPITQSLIKEEVEKWRQNGARIVYRHRVLREGYKAGNLKSAMSCSYVKDYEYVAIFDADFQPYPDFLKRTVPHFKDNEELGLVQARWSFVNKDENLLTRLQNINLCFHFEVEQQVNGIFINFFGFNGTAGVWRIKALEDSGGWMERTTVEDMDIAVRAHLNGWKFVFLNDVECQCELPESYEAYRKQQHRWHSGPMQLFRLCLPDIIRCK-IAFWKKANLIFLFFLLRKLILPFYSFTLFCIILPMTMFIPEAELPDWVVCYIPALMSFLNILPAPKSFPFIIPYLLFENTMSVTKFNAMISGLFQLGSAYEWVVTKKSGRSSEKKKYNRIYKKELALSLLLLTAAARSLLSKQGIHFYFLMFQGLSFLLVGLDLIGEDVK
>os_43738
MGVSVGVAAWYEVWVRVRGGVIAPTLQVAVWVCMVMSVMLVVEATFNSAVSLGVKAIGWRPEWRFKWEPL-GADEERGEYPMVMVQIPMYNELEVYKLSIGAACELKWPKDKLIVQVLDDSTDPFIKNLVELECESWASKGVNIKYVTRSSRKGFKAGALKKGMECDYTKQCEYIAIFDADFQPEPNFLLRTVPFLMHNPNVALVQARWAFVNDTTSLLTRVQKMFFDYHFKVEQEAGSATFAFFSFNGTAGVWRTTAINEAGGWKDRTTVEDMDLAVRASLNGWKFIYVGDIRVKSELPSTYGAYCRQQFRWACGGANLFRKIAMDVLVAKDISLLKKFYMLYSFFLVRRVVAPMVACVLYNIIVPLSVMIPELFIPIWGVAYIPMALLIITTIRNPRNLHIMPFWILFESVMTVLRMRAALTGLMELSGFNKWTVTKKIGSSVEKRLRDRINLPEIGFSVFLIFCASYNLIFGKTSYYFNLYLQGLAFLLLGFNFTGNFAC
>os_46095
MEIEGWLHRAYVAWLAFRIDYIAWAIQKLSGFCIALFMVQSVDRLVLCLGCFWIKLRGIKPVADTSI---SNDDIEGGYFPMVLIQMPMCNEKEVYETSISHVCQIDWPRERMLVQVLDDSDDETCQMLIKAEVTKWSQRGVNIIYRHRLNRTGYKAGNLKSAMSCDYVRDYEFVAIFDADFQPNPDFLKLTVPHFKGNPELGLVQARWSFVNKDENLLTRLQNINLCFHFEVEQQVNGVYLSFFGFNGTAGVWRIKALEDSGGWMERTTVEDMDIAVRAHLNGWKFIFLNDVKVLCELPESYQAYRKQQHRWHSGPMQLFRLCLPAVFKSK-ISTWKKANLVMLFFLLRKLILPFYSFTLFCVILPLTMFVPEAELPIWVICYVPVIMSVLNILPAPKSFPFVIPYLLFENTMSVTKFNAMVSGLFQLGSSYEWVVTKKAGRSSEAKAPNRIFKKELALAFLLLTAATRSLLSAQGLHFYFLLFQGVTFLAVGLDLIGEQVS
>os_47946
-VWAAVAAQWAAAAAAARAAVVVPAVRALVAVSLAMTVMILAEKLFVAAVCLAVRAFRLRPDRRYKWLPISSEDDEAAAFPMVLVQIPMFNEREVYKLSIGAACSLDWPSDRVVIQVLDDSTDLVVKDLVEKECQKWQGKGVNIKYEVRGNRKGYKAGALKEGLKHDYVKECEYIAMFDADFQPESDFLLRTVPFLVHNSEIALVQTRWKFVNANECLLTRFQEMSLDYHFKYEQEAGSSVYSFFGFNGTAGVWRIAAIDDAGGWKDRTTVEDMDLAVRATLQGWKFVYVGDVKVKSELPSTFKAYRFQQHRWSCGPANLFKKMMVEILENKKVSFWNKIHLWYDFFFVGKIAAHTVTFIYYCFVIPVSVWLPEIEIPLWGVVYVPTVITLCKAVGTPSSFHLVILWVLFENVMSLHRIKAAVTGILEAGRVNEWVVTEKLGDANKTRFWDKYHYSEIFVGICIILSGFYDVLYAKKGYYIFLFIQGLAFLIVGFDYIGVCPP
>os_51805
MEIEGWAHSAYISWMSFRADYIRRPIEFLSKACILLFVIQSMDRLVLCLGCFWIKLRKIKPRIEGDPF------REGYQHPMVLVQIPMCNEKEVYEQSISAACQLDWPREKFLIQVLDDSSDESIQLLIKAEVSKWSHQGVNIVYRHRVLRTGYKAGNLKSAMSCDYVKDYEFVAIFDADFQPTPDFLKKTIPHFEGNPELGLVQARWSFVNKDENLLTRLQNINLCFHFEVEQQVNGVFLNFFGFNGTAGVWRIQALEESGGWLERTTVEDMDIAVRAHLNGWKFIFLNDVKVLCELPESYEAYRKQQHRWHSGPMHLFRLCLPDILTAK-ISSWKKANLILLFFLLRKLILPFYSFTLFCVILPLTMFVPEAELPVWVICYVPVCMSFLNILPSPRSFPFIVPYLLFENTMSVTKFNAMVSGLFKLGSSYEWIVTKKSGRSSEAKKANKVYKKELALSLLLLTAATRSLLSAQGIHFYFLLFQGVSFLFVGLDLIGEQID
>os_51904
M-------------KKFNGTATKPRLSVFSNRQLYAMLVDDHNKKILFYGSTLQKAIC-------------------GDPPCGAVEIRACKELDITEISSYDRNGFARGEKMMAFEV---------PDLVELECIDWARKEINIKYEIRDNRKGYKAGALKKGMEHIYTQQCDFVAIFDADFQPESDFLLKIIPFLVHNPKIGLVQTRWEFVNYDVCLMTRIQKMSLDYHFKVEQESGSSMHSFFGFNGTAAVWRVSAINEAGGWKDHTTVEDMDLAVRL------------LRVNSQVPSK--------------PTDI-----GSIDGLVGVSVWKKLHLLYSFFFVRRVVAPILTFLFYRVVIPLSVMVPEISIPVWGM-------------------------ILFENVMAMHRMRAALTGLLETMNVNQWVVTEKVGDHVKTDCVERIYIPELVVAFYLLE-----------------------------GFSGRNAT
>os_51905
M-------------KKFNGTATKPRLSVFSNRQLYAMLVDDHNKKILFYGSTLQKAIC-------------------GDPPCGAVEIRACKELDITEISSYDRNGFARGEKMMAFEV---------PDLVELECIDWARKEINIKYEIRDNRKGYKAGALKKGMEHIYTQQCDFVAIFDADFQPESDFLLKIIPFLVHNPKIGLVQTRWEFVNYDVCLMTRIQKMSLDYHFKVEQESGSSMHSFFGFNGTAAVWRVSAINEAGGWKDHTTVEDMDLAVRL------------LRVNSQVPSK--------------PTDI-----GSIDGLVGVSVWKKLHLLYSFFFVRRVVAPILTFLFYRVVIPLSVMVPEISIPVWGM-------------------------ILFENVMAMHRMRAALTGLLETMNVNQWVVTEKVGDHVKTDCVERIYIPELVVAFYLLE-----------------------------GFSGRNAT
>os_51906
M-------------KKFNGTATKPRLSVFSNRQLYAMLVDDHNKKILFYGSTLQKAIC-------------------GDPPCGAVEIRACKELDITEISSYDRNGFARGEKMMAFEV---------PDLVELECIDWARKEINIKYEIRDNRKGYKAGALKKGMEHIYTQQCDFVAIFDADFQPESDFLLKIIPFLVHNPKIGLVQTRWEFVNYDVCLMTRIQKMSLDYHFKVEQESGSSMHSFFGFNGTAAVWRVSAINEAGGWKDHTTVEDMDLAVRLYGQA----------------------------------------------------------------------------------------------------------------------------------------------------------SRDGN-----------------SCMLVI-------------------------------------
>os_53309
M----MSGGLAWAWRAVRCGVVLPTLQLAVYVCVAMSIMLFLERLYMALVVAALWLIRRRRRRSNRREQD-LQDPEAANSPMVLVQIPMFNEKQVYRLSIGAACGMTWPSDKLVIQVLDDSTDPAIREMVEGECGRWAGKGVSIRYENRRNRSGYKAGAMREGLRKAYARECELVAIFDADFQPDADFLLRTVPVLVADPGVALVQARWRFVNADECLLTRIQEMSLDYHFRVEQEVGSACHGFFGFNGTAGVWRVRALEEAGGWKERTTVEDMDLAVRASLRGWRFVYVGHVGVRNELPSTLRAYRYQQHRWSCGPANLFRKIFLEAPPPA-CPPGRSST-------SSTISSSSASSSPTSSPSPSTASSSPASSPAPTTSASPSTSPSTSPPPSPSSTPPAPAPAISSSSGSSSRTSCPCTGPRPRSSACSRPPAPTSGSSPT----------SIMTSMSPRSSSSASATSPSSYYYYSTCIHV----------------
>os_55572
M--SSSSSSLPAAWAAVRAWAVAPALRAAVWACLAMSAMLVAEAAWMGLASLAAAAARRLRGYGYRWEPM--PDVEPAEFPMVLVQIPMYNEKEVYKLSIGAACALTWPPDRIIIQVLDDSTDPFVKELVELECKEWASKKINIKYEVRNNRKGYKAGALRKGMEHTYAQLCDFVAIFDADFEPESDFLLKTMPYLLHNPKIALVQTRWEFVNYNVCLMTRIQKMSLDYHFKVEQESGSFMHAFFGFNGTAGVWRVSAINQSGGWKDRTTVEDMDLAVRASLKGWEFLYVGDIRVKSELPSTFQAYRHQQHRWTCGAANLFRKMAWEIITNKEVSMWKKYHLLYSFFFVRRAIAPILTFLFYCIVIPLSAMVPEVTIPVWGLVYIPTAITIMNAIRNPGSVHLMPFWILFENVMAMHRMRAALSGLLETARANDWVVTEKVGDQVKTECAERIYIPELLLALYLLICASYDFVLGNHKYYIYIYLQAVAFTVMGFGFVGTRTP
>os_5889
MAVEGLFAAAYASWLRVRLEYLAPGLQFLANACVVLFLIQSADRLILCLGCLWIKLKGIKPVPKASGG--GSDDVEADEFPMVLVQIPMCNEKEVYQQSIGAVCNLDWPRSNFLVQVLDDSDDAATSALIKEEVEKWQREGVRILYRHRVIRDGYKAGNLKSAMNCSYVKDYEFVVIFDADFQPQADFLKRTVPHFKGNEDVGLVQARWSFVNKDENLLTRLQNINLCFHFEVEQQVNGVFLNFFGFNGTAGVWRIKALEDSGGWMERTTVEDMDIAVRAHLKGWKFLYINDVECQCELPESYEAYRKQQHRWHSGPMQLFRLCFVDIIKSK-IGVWKKFNLIFLFFLLRKLILPFYSFTLFCIILPMTMFVPEAELPAWVVCYIPATMSLLNILPAPKSFPFIVPYLLFENTMSVTKFNAMISGLFQLGSAYEWVVTKKSGRSSEKKKHNRIYQKELALSFLLLTAAARSLLSVQGIHFYFLLFQGVSFLVVGLDLIGEQVE
>os_9179
MVNGGGAAGLPEAWSQVRAPVIVPLLRLAVAVCLTMSVLLFLERMYMAVVISGVKILRRRPDRRYRCDPIPDDDPETSAFPVVLIQIPMFNEREVYQLSIGAVCGLSWPSDRLVVQVLDDSTDPVIKEMVRIECERWAHKGVNITYQIRENRKGYKAGALKEGMKHGYVRECEYVAIFDADFQPDPDFLRRTIPFLVHNSDIALVQARWRFVNADECLMTRMQEMSLDYHFTVEQEVSSSVCAFFGFNGTAGVWRVSAVNEAGGWKDRTTVEDMDLAIRASLKGWKFVYLGDVQVKSELPSTFKAFRFQQHRWSCGPANLFRKMLMEIVRNKKVTIWKKIHVIYNFFLIRKIIAHIVTFAFYCLIIPATIFVPEVRIPKWGCVYIPTIITLLNSVGTPRSFHLLFFWILFENVMSLHRTKATLIGLLEAGRANEWVVTEKLGNALKMRVWDRLNVTELGVAAFLFSCGWYDLAFGKDHFFIYLFFQGAAFFIVGIGYVGTIVP
>os_9180
MVNGGGAAGLPEAWSQVRAPVIVPLLRLAVAVCLTMSVLLFLERMYMAVVISGVKILRRRPDRRYRCDPIPDDDPETSAFPVVLIQIPMFNEREVYQLSIGAVCGLSWPSDRLVVQVLDDSTDPVIKEMVRIECERWAHKGVNITYQIRENRKGYKAGALKEGMKHGYVRECEYVAIFDADFQPDPDFLRRTIPFLVHNSDIALVQARWRFVNADECLMTRMQEMSLDYHFTVEQEVSSSVCAFFGFNGTAGVWRVSAVNEAGGWKDRTTVEDMDLAIRASLKGWKFVYLGDVQVKSELPSTFKAFRFQQHRWSCGPANLFRKMLMEIVRNKKVTIWKKIHVIYNFFLIRKIIAHIVTFAFYCLIIPATIFVPEVRIPKWGCVYIPTIITLLNSVGTPRSFHLLFFWILFENVMSLHRTKATLIGLLEAGRANEWVVTEKLGNALKMRVWDR---------------------------------------------------
>ot_830
M---------------------------------------------------------------------------------VVIQLPMFNETDVCVHAIECAREMEWPRSKLLIQILDDSTCPETRATIEEALEVCKEQGVHTQYRWRSDRTGFKAGAMHDAMDD--IVEYDYVCVFDADFSPDPDFLMKTVPWIHSNNHVGFVQARWTYINSSENLLTRVQSISLNYHIRCEQFARFSANLFFNFNGTAGIWRRTCIVDSGGWNHRTTVEDLDLSLRAHLRGWKFIFLDDVTCLNEIPAQYDAYRKQQHRWSAGPMQLWRKAMGSIWASNEIPLASKLYLNVFFFGTRMFATHLVSFFFYLLLIPLSTLCPEVVLPLWALVYTPMLVTLSTCIFTPGGIYYAIPYVLFENAMTIVKLSAMVSGLFAMENANEWVVTTKVGKWVAAARKKPFHAKELLMGAFFATCGLWGVFRALFGFCIFLFAQASVFFLFGANAVDNLFR
>pp_12902
MRIQDLPHVVYVGWMYFRASYIAPTLQKLTDFCIWLFLIQSVDRIVLFLGCVYIRWKGLKPVPINPSL--ESDDAEDSGHPMVLVQIPMCNEREVYEQSISAVCQLDWPKSRILIQVLDDSSDVETRFLIKSEVSKWQQKGVNIVYRHRVNRTGYKAGNMKSAMQCDYVKKYEFVAIFDADFQPKSDFLKRTVPHFRDNPELALVQTRWSFVNKDENLLTRLQNINLSFHFEVEQQVNGIFINFFGFNGTAGVWRITALEESGGWLERTTVEDMDIAVRAHLQGWKFIFLNDVRCLCELPESYEAYRKQQHRWHSGPMQLFRLCFPDIIKAK-ISWMKKANMIFLFFLLRKLILPFYSFTLFCIILPLTMFVPEATLPVWVVCYIPALMSILNVIPSPKSFPFLVPYLLFENTMSVTKFNAMISGLFQLSSAHEWVVTKKTGRASEMKKKNRLYRKELLLSFLLLTAAARSLLSAQGIHFYFLLFQGISFLVVGLDLIGEQVS
>pp_18179
MGIRDIPHAVYVGWMYSRANYIAPALQKLTNFCIGLFLIQSVDRIVLFLGCVYIKWKKIRPVPVNPSL--ESDDAEDGGHPMVLVQIPMCNEREVYEQSIAAVCQLDWPQSRILIQVLDDSSDVETRFLIKGEVNKWQQKGANIKYRHRPDRTGYKAGNMKSAMQCDYVKNYEFVAIFDADFQPKPDFLKRTVPHFRDNPELALVQARWSFVNTDENLLTRLQNINLSFHFEVEQQVNGAFINFFGFNGTAGVWRIKALEESGGWLERTTVEDMDIAVRAHLQGWKFIFLNDVRCLCEVPESYEAYRKQQHRWHSGPMQLFRLCLPDIIRAK-ITWMKKANMIFLFFLLRKLILPFYSFTLFCIILPMTMFVPEATLPIWVVCYIPALMSILNVLPSPKSFPFLVPYLLFENTMSVTKFNAMISGLFQLSSAHEWVVTKKTGRASEKKKKNRLYRKELALAFLLLTASARSLLSAQGVHFYFLLFQGITFLVVGLDLIGEQVS
>pp_1877
MNVSSLPHALFMGWLFIRASYIAPALQKVTDFCIWLFLLQSLDRIILCMGAVYIKWKKIKPTPVSPSL--ESDDIEDKGHPMCLVQIPMCNERECYEQSISAVCQLDWPKNRILIQVLDDSSDEEVAGLIETEVKKWQQKGINIIYRHRTDRTGYKAGNMKAGMECDYVKDYEFVAIFDADFQPKSDFLKLTIPHFKDNPELGLVQARWAFVNKDENLLTRLQNINLSFHFEVEQQVNGVFLNFFGFNGTAGVWRIKALEDSGGWLDRTTVEDMDIAVRAHLKGWKFIFLNDVRSLCELPESYEAYRKQQHRWHSGPMQLFRLALPDIINAQ-ISWSKKFNMIFLFFLLRKLILPFYSFTLFCIILPMTMFVPEATLPAWVVCYIPALMSLLNVIPSPKSFPFLVPFLLFENTMSVTKFNAMISGLFQLRSSHEWVVTKKSGSKGLKKKGSRLYRKELTLSFLLLTAAGRSLLSAQGIHFYFLLFQGISFLVVGLDLIGEPTG
>pp_20391
MNLWNLPHAVYMAWMVIRLQYIGPALQLAADSCIVLFLVQSADRITQFMGCMYVKLRGIKPIPVDPSF--ESDDPEDKGYPMVLIQIPMCNEREVYEQSISAVCQIDWPKNRMLVQVLDDSDDVETQELIAAEVHKWHLKGVNIIYRHRENRTGYKAGNLRSAMECEYVKDYEFVAIFDADFQPKSDFLKRSMPHFKGQPELCLVQTRWAFVNKDENLLTRLQNINLCFHFEVEQQVNGHFLNFFGFNGTAGVWRISALEDCGGWMDRTTVEDMDIAVRAHLCGWKFIFLNDVRCLCELPESYEAYRKQQHRWHSGPMQLFRLCLPDIIKSK------KSNLIFLFFLLRKLILPFYSFTLFCVILPLTMFVPEAQLPVWVVCYIPAVMSFMNILPSPKSFPFLIPYLLFENTMSVTKFQAMISGLFQLSSSLEWVVTKKSGRASEKKKKNRLYWNELALACLLLTAAMRSLLTEHGLHFYFLLFQGISFLVVGLDLIGEQVS
>pp_20645
MTFSVLVDQLLQLWLDVRSPIVAPLLQFAINVCLVMVTMLFVERIFMCGVMVFVKLLRRTPETQFKFEPL-RDDLENSSFPMVLVQIPMFNEREVYQLSIQAACGLSWPGDRMIIQVLDDSTDQTTRDLVQMECQRWASKGINIRYETRPNRKGYKAGALRQGMKWPYVQTCDYVAIFDADFQPEPEFLQRTVPFLVHNSNLALVQARWKFVNANECLMTKMQEVSLNYHFSVEQRVGSATYGFFGFNGTAGVWRIRAMEEAGGWNDRTTVEDMDLAVRASLCGWKFVYIHDLEVKNELPSTFKAFRFQQHRWSCGPANLFRKVLPSILKNQNLKLWKRLHMIYAFFFVRKVVAHIVTFTFYCVVIPASVLVPEVDLPFWGAVYVPSIITLLNAITTPKSLHLLVFWILFENVMSLHRTKATIIGLFDIGNVNEWVVTEKLGNLMKWKM---MHLLEVWTGGFLMFCAVYDFYFGKNHFYVYLFLQSCAFLVMGFGYVGTFVP
>pp_20716
MTFPVLVDQLINLWLSVRGPIVAPILQFAINVCLVMVTMLFIERIFMCGVMIFVKLLGRTPETQFKFEPI-GDDLENTAFPMVLVQIPMFNEREVYQLSIQAACGLSWPGDRMIIQVLDDSTDQTIRELVQMECQRWASKGINIKYETRPNRKGYKAGALRQGMKHPYVSMCDYVAIFDADFQPEPEFLHRTVPFLVHNSNLALVQARWKFVNANECLMTKMQEVSLNYHFSVEQRVGSATYGFFGFNGTAGVWRIRAMEEAGGWNDRTTVEDMDLAVRASMCGWKFVYIHDLEVKNELPSTFKAFRFQQHRWSCGPANLFRKVLPSILKNQKLKLWKRLHMIYAFFFVRKIVAHIVTFTFYCLVIPASVLVPEVDLPFWGAVYVPSIITLLNAITTPKSLHLLVFWILFENVMSLHRTKATIIGLFDIGNVNEWVVTEKLGNLMKWRMSERMHILELWTGGFLMFCAAYDFYFGKNHFYVYLFLQSFAFIIMGLGYVGTFVP
>pp_26813
MNVSSLPHAVFMGWMYIRASYIAPALQRVTDFCIWLFLLQSLDRIILCMGAVYIKWKKIKPIPKNPSL--ESDNVEDKGHPMCLVQIPMCNERECYEQSISAVCQLDWPKERILIQVLDDSSDEEVQWLIENEVKKWKAKGINIIYRHRTDRTGYKAGNMKSAMECDYVKDYEFVTIFDADFQPKSDFLKLTIPHFKDNPELGLVQARWAFVNKDENLLTRLQNINLSFHFEVEQQVNGVFLNFFGFNGTAGVWRIKALEESGGWLDRTTVEDMDIAVRAHLHGWKFIFLNDVRSLCELPESYEAYRKQQHRWHSGPMQLFRLALPDIIKAK-ISWSKKFNMIFLFFLLRKLILPFYSFTLFCIILPMTMFVPEATLPAWVVCYIPALMSLLNVIPSPKSFPFLVPFLLFENTMSVTKFNAMISGLFQLRSSHEWVVTKKSGSKGLKKKGSRLYRKELTLSFLLLTAAGRSLLSAQGIHFYFLLFQGISFLVVGLDLIGEPTG
>pp_28846
MGLPMLVDQLVKIWLEVRGPVVAPVLQFAINVCLVMVTMLFVERIFMCGVMVFVKLLRRTPETQFKFEAI-QDDLENSSYPMVLVQIPMFNEREVYQLSIQAACGLSWPQDRMIIQVLDDSTDQTTRELVQVEVQRWASKGINIKYETRPNRKGYKAGALRQGMRHPYVQTCDYVAIFDADFQPEPEFLQRTVPFLVHNSNLALVQARWKFVNANECLMTKMQEVSLNYHFSVEQRVGSATYGFFGFNGTAGVWRIRAMEEAGGWNDRTTVEDMDLAVRASLCGWKFVYIHDLEVKNELPSTFKAFRFQQHRWSCGPANLFRKVLFTILKNQNLRLWKRLHMIYAFFFVRKIVAHIVTFTFYCVVIPASVLVPEVDLPFWGAVYVPSIITLLNAITTPKSLHLLVFWILFENVMSLHRTKATIIGLFDIGNVNEWVVTEKLGNLMKWKMSERLHILELWTGGFLMFCAVYDFYFGKNHFYVYLFLQSCAFLIMGFGYVGTFVP
>pp_29689
MGIRDIPHAVYVGWMYTRAHYVAPALQTLTNFCIWLFLIQSVDRIVLFFGCVYIKWKNIKPVPVNPSL--ESDDAEDSGHPMVLIQIPMCNEREVYEQSIGAVCQLDWPKSRILIQVLDDSSEVETRFLIKGEVNKWHQKGVNIVYRHRVDRTGYKAGNMKSAMQCEYVKNYEFVAIFDADFQPKPDFLKRTVPHFRDNPELALVQARWSFVNKDENLLTRLQNINLSFHFEVEQQVNGAFINFFGFNGTAGVWRIKALEESGGWLERTTVEDMDIAVRAHLQGWKFIFLNDVRCLCELPESYEAYRKQQHRWHSGPMQLFRLSLPDIIRSK-ISWMKKANMIFLFFLLRKLILPFYSFTLFCIILPMTMFVPEATLPIWVVCYIPALMSILNVLPSPKSFPFLVPYLLFENTMSVTKFNAMISGLFQLSSSHEWVVTKKTGRASEAKKKNRLYRKELALAFLLLTASARSLLTAQGVHFYFLLFQGISFLVVGLDLIGEQVS
>pp_5660
MNLINLPHAIYMGWMVIRLQYIGPALQLAADSCIVLFLIQSADRITQFMGFMYVKFRGIKPIPANPSF--ESDDPEDKGYPMVLIQIPMCNEREVYEQSISAVCQIDWPRTRMLVQVLDDSDDVETQELIAAEVHKWQLKGVNIVYRHRENRTGYKAGNLRSAMECDYVRDYEFVAIFDADFQPKADFLKRSMPHFKDQPKLCLVQTRWAFVNKDENLLTRLQNINLCFHFEVEQQVNGHFLNFFGFNGTAGVWRISALEDCGGWMDRTTVEDMDIAVRAHLCGWKFIFLNDVRCLCELPESYEAYRKQQHRWHSGPMQLFRLCLPDIIKSKKVTGLQKSNLIFLFFLLRKLILPFYSFTLFCVILPLTMFVPEAQLPVWVVCYIPAVMSFMNILPSPKSFPFLIPYLLFENTMSVTKFQAMISGLLQLSSSLEWVVTKKSGRTSEKKKKNRLYWNELALACLLLTAAMRSLLTEHGLHFYFLLFQGVSFLVVGLDLIGEQVS
>pt_15958
MDLQGWLHVVYVAWLTFRADYIAPLIQALSQFCVVLFLIQSVDRLILCLGCFWIKYKKIKPRIEVDPF--KSDDVEGYEYPMVLVQIPMCNEREVYEQSISAVCQMDWPKDRILIQVLDDSNDESIQWLIKAEVAKWNQKGVNIIYRHRLIRTGYKAGNLKSAMGCDYVKDYEFVTIFDADFQPNPDFLKLTVPHFKGNPELGLVQARWAFVNKDENLLTRLQNINLCFHFEVEQQVNGTFLNFFGFNGTAGVWRIKALEESGGWLERTTVEDMDIAVRAHLNGWKFIFLNDVKVLCEVPESYEAYRKQQHRWHSGPMQLFRLCLPAIITSK-MAFWKKANLIFLFFLLRKLILPFYSFTLFCIILPLTMFVPEAELPMWVICYVPVLMSFLNILPTPKSIPFIVPYLLFENTMSVTKFNAMVSGLFQLGSSYEWVVTKKAGRSSEVKKVNKIYRKELALAFLLLTASVRSLLSAQGVHFYFLLFQGVTFLVVGLDLIGEQIS
>pt_22150
MSSSDIAGQLTLIWELLKAPLIVPLLTLGVYICLAMSLMLFMERVYMGIVIILVKLFWKKPDKRYKWEPM-QDDLENLNFPVVLVQIPMFNEREVYKLSIGAASNLSWPADRLVIQVLDDSTDPAIKQMVELECQRWASKGINIRYQIRENRTGYKAGALKEGLKRSYVKHCEYVCIFDADFQPEPDYLRRAIPFLIHNPEIALVQGRWRFVNADECLLTRMQEMSLDYHFTVEQEVGSATHAFFGFNGTAGVWRIAAINEAGGWKDRTTVEDMDLAVRASLRGWKFLYLGDLQVKSELPSTFKAFRFQQHRWSCGPANLFRKMVMEIVRNKKVRFWKKVYVIYSFFFVRKIIAHMVTFSFYCVVLPLTILVPEVKVPIWGAVYIPSVITILNSVGTPRSIHLLFYWILFENVMSLHRTKATFIGLLEAGRANEWVVTEKLGNTLQFKFTDRLNTLELGFSAFLFLCGCYDFVNGKNCYFVYLWLQTVTFFITGIGYVGTII-
>pt_31788
MDLQGLLHMVFVAWLTFRADYIAPVIQVLSQFCVVLFLIQSVDRLVLCLGCFWIKYKKIKPRIDGDPF--KSDDVEGYEYPMVLVQIPMCNEREVYEQSISAVCQMDWPKDRILIQVLDDSNDESIQWLIKAEVTKWNQKGVNIIYRHRLIRTGYKAGNLKSAMSCDYVKDYDFVAIFDADFQPNPDFLKLTVPHFKNNPELGLVQARWAFVNKDENLLTRLQNINLCFHFEVEQQVNGAFLNFFGFNGTAGVWRIKALEESGGWLERTTVEDMDIAVRAHLNGWKFIFLNDVKVLCEVPESYEAYRKQQHRWHSGPMQLFRLCLPAIITSK-IALWKKANLIFLFFLLRKLILPFYSFTLFCIILPLTMFVPEAELPMWVICYVPVLMSFLNILPAPKSFPFIVPYLLFENTMSVTKFNAMVSGLFQLGSSYEWVVTKKAGRSSEVKKVNKIYRKELALAFLLLTASVRSLLSAQGVHFYFLLFQGVTFLVVGLDLIGEQIS
>pt_38630
MARDDVTMQFAMIWGQIKAPLIVPLLRLAVAICLIMSLMLFIERVYMGIVIVLVKLFGRKPDRRYKWEPM-KDDVENSTYPMVLVQIPMYNEREVYQLSIGAACGLSWPSDRIIIQVLDDSTDPTIKDMVELECQRWASKGINIKYEIRDSRNGYKSGALKEGMKRSYVKSCDYVAIFDADFQPEPDFLRRTIPFLVHNPELGLVQTRWKFVNADECLMTRMQEMSLDYHFTVEQEVGSSTYAFFGFNGTAGVWRIAALNEAGGWKDRTTVEDMDLAVRASLKGWEFLYLSSVKVKNELPSTLKAYRYQQHRWSCGPANLFRKMFMEIITNKAMTSWKKVHVIYSFFLVRKIVAHLVTFIFYCVVLPATVLVPEVEVPKWGAVYIPSIITILNAVGTPRSLHLLVFWILFENVMSLHRTKATFIGLLEAGRVNEWIVTEKLGDALKFRFGERLHLLELGTGAYLFFCGCYDVVFGKNHYFIYLYAQAIAFFIVGLGCVGTIVP
>pt_41925
MSSYDISGQLKLIWELIKAPLIVPLLTLGVYISLAMSLMLLMERVYMGIVIILVKLFWKKPEKRYKWEPM-QDDIENLNFPVVLVQIPMFNEKEVYKLSIGAASNLSWPADRLVIQVLDDSTDPAIKQMVELECQRWASKGINIRYQIRENRTGYKAGALKEGLKRSYVKHCEYVCIFDADFQPEPDFLRRAIPFLVHNPDVALVQARWRFVNADECLLTRMQEMSLDYHFTVEQEVGSATHAFFGFNGTAGVWRIAAINDAGGWKDRTTVEDMDLAVRASLRGWKFVYLGDLHVKSELPSTFKAFRFQQHRWSCGPANLFRKMVMEIVRNKRVNFWKKVYVIYSFFFVRKIIAHMVTFCFYCVVLPLTILVPEVKVPIWGAVYIPSVITILNSVGTPRSIHLLFYWILFENVMSLHRTKAALIGLLEAGRVNEWVVTEKLGNTLQFKFTDRINTLELGFAAFLFLCGCYDFVNGKNNYFIYLWLQTVTFFITGIGYVGTIIP
>pt_51770
MGRDGVTGQIGLIWQVIIEPLIVPVLKLLVVVCLGMSIMLFIERVYMGVVIVFVKLFGKKPNKRYKWEPI-KDDIENSAYPMVLVQVPMYNEKEVYQLSIGAACGLSWPSDRIIIQVLDDSTDPAIKSMVEVECQRWASKGINIKYEIRDNRNGYKAGALKEGMKHSYVKQCDYVAIFDADFQPEPDFLWRTIPFLAHNPEIALVQARWKFVNSDECLMTRMQEMSLDYHFTVEQEVGSATYAFFGFNGTAGVWRISAVNEAGGWKARTTVEDMDLAVRASLKGWKFVYVGDLKVKNELPSTFKAYRYQQHRWSCGPANLFRKMAIEIVKNKKVSLWKKCYVIYSFFFVRKIVAHIVTFLFYCVVLPATVLVPEVTVPKWGAVYIPSVVTLLNAVGTPRSLHLMVFWILFENVMSLHRTKATFIGLLEAGRVNEWVVTEKLGDALKIRIGERLHLLELCAGAYLFFCGCYDFAFGKNRYYIFLFLQSIAFFIAGFGYIGTFVP
>pt_51899
MGRDDITGQFGLIWQVLKEPLIVPALKLLVVVCLGMSIMLFIERVYMGIVIVFVKLFGKKPNKMYKWEPM-KDDIENSAYPMVLVQIPMYNEKEVYQLSIGAACGLSWPSDRIIIQVLDDSTDPAIKSLVELECQRWASKGINIKYEIRDNRKGYKAGALKEGMKHSYVKQCDYVAIFDADFQPEPNYLWRTIPFLVHNPEIALVQARWKFVNSDECLMTRMQEMSLDYHFTVEQEVGSATYAFFGFNGTAGVWRISAVNEAGGWKDRTTVEDMDLAVRASLKGWKFVYVGDLKVKNELPSTFKAYRYQQHRWSCGPANLFKKMAIEIIKNKKVSLWKKCYVIYSFFFVRKIVAHIVTFVFYCVVLPSTVLVPEVSVPKWGAVYIPSIVTLLNAVGTPRSLHLMVFWILFENVMSLHRTKATFIGLLEIGRVNEWVVTEKLGDALKIRIRERLHLLELCAGAYLFFCGCYDFAFGKNRYYIFLFLQSIAFFIAGFGYIGTFVP
>pt_52590
MSAEAAVERVYAKWLEIRASYLAPPLQSLTNVCIVLFLIQSVDRVVLMLGCFWIKFWKLRPVAAVEYD-----GSEVEDYPMVLVQIPMCNEREVYQQSIAACCVQDWPKERMLIQVLDDSDELDAQLLIKAEVQKWQQRGVHILYRHRLIRTGYKAGNLKSAMSCDYVKDYEFVAIFDADFQPGPDFLKKTIPHFKGKDDLALVQTRWAFVNKDENLLTRLQNINLSFHFEVEQQVNGVFINFFGFNGTAGVWRIKALEECGGWLERTTVEDMDIAVRAHLCGWKFIYLNDVKCLCELPESYEAYKKQQHRWHSGPMQLFRLCFVDTLRAK-VSLGKKANLIFLFFLLRKLILPFYSFTLFCIILPLSMFLPEAELPAWVVCYIPGLMSILNILPAPRSFPFIVPYLLFENTMSVTKFNAMISGLFRLGSSYEWVVTKKLGRSSEKKKRNSLYRKELALALILLTASVRSLLSAQGIHFYFLLFQGISFLVVGLDLIGEQVS
>pt_52680
MGFKDIFDSLYSRWVLFRVEYLAPPLQFLANACIVLFLIQSIDRLVLCLGCFWIRFKNIKPIPKQDAV---ADLESNGFFPMVLVQIPMCNEKEVYQQSIAAVCNLDWPKSKFLIQILDDSDDPTTQLLIKEEVHKWQQEGARILYRHRVIRDGYKAGNLKSAMNCSYVKDYEYVAIFDADFQPTPDFLKKTVPHFKDNEEIGLVQARWSFVNKDENLLTRLQNINLAFHFEVEQQVNGTFINFFGFNGTAGVWRIKALEESGGWLERTTVEDMDIAVRAHLHGWKFIFLNDVECQCELPESYEAYRKQQHRWHSGPMQLFRLCLPDIIRSK-ISIWKKFNMIFLFFLLRKLILPFYSFTLFCIILPMTMFIPEAELPAWVVCYIPATMSFLNILPAPKSFPFIVPYLLFENTMSVTKFNAMISGLFQLGSAYEWVVTKKSGRSSEKRKHNRIYMKELALAFLLLTASARSLLSAQGIHFYFLLFQGISFLLVGLDLIGEQVQ
>pt_53038
MGFQDIFDSLYSRWVLFRVEYLAPPLQFLANACIVLFLVQSIDRLVLCLGCFWIRFKNIKPIPNQDAV---ADLESNGFFPMVLVQIPMCNEKEVYQQSIAAVCNLDWPKSKILVQILDDSDDPTTQLLIKEEVNKWQQEGAHILYRHRVIRDGYKAGNLKSAMNCSYVKDYEFVAIFDADFQPTPDFLKRTVPHFKGNEELGLVQARWSFVNKDENLLTRLQNINLAFHFEVEQQVNGIFINFFGFNGTAGVWRIKALEDSGGWLERTTVEDMDIAVRAHLHGWKFIFLNDVECQCELPESYEAYRKQQHRWHSGPMQLFRLCLPAIIRSK-ISIWKKFNMVFLFFLLRKLILPFYSFTLFCIILPMTMFIPEAELPAWVVCYIPATMSFLNILPAPKSFPFIVPYLLFENTMSVTKFNAMISGLFQLGSAYEWVVTKKSGRSSEKKKHNRIYMKELALAFLLLTASARSLLSAQGIHFYFLLFQGISFLLVGLDLIGEQVQ
>sb_12130
-----------------------------------MSVMLFAEKVYMAVVLLVSRLLG----RRYRWEPIGDGDLEAACYPMVLVQIPMYNEREVYHVSIGAACGLSWPSDRIIVQVLDDSTDPVIKELVRAECWRWASKGVNVKYEVRDSRRGYKAGALRDGMKRAYVRGCDVVAIFDADFQPDPDFLRRTVPFLLHNPDLALVQARWNFVNADECLMTRMQEISLDYHFTVEQEVGSSTYAFFGFNGTAGVWRISALNEAGGWKDRTTVEDMDLAVRASLKGWKFVFLGDLMVKNELPSTLKAYRYQQHRWSCGPANLFRKMLMEIVRNKKVTLWKKIHVIYNFFLVRKIIAHIVTFVFYCIVIPATVLVPEVEIPKWGSVYIPTIISLLNAVGTPRSVHLIVFWILFENVMSLHRTKATFIGLLEAGRVNEWVVTEKLGDALRIKIGDRLHILELGVAAYLFFCGCYDIAFGNNHYYIFLFLQSIAFFIVGIGYVGTFVP
>sb_14272
MEIQGWLHRAYVAWLEFRVDYIAWAIQKLSCFCILLFMVQSVDRIVQCLACFWIKIRGIKPRIPPPAS--KSADVEDGYFPMVLIQMPMCNEKEVYETSISHVCQMDWPRDRLLIQVLDDSDDEVCQMLIRAEVTKWSQRGVNIIYRHRLSRTGYKAGNLKSAMACDYVKDYEFVAIFDADFQPNPDFLKLTVPHFKEDPELGLVQARWSFVNKDENLLTRLQNINLCFHFEVEQQVNGVYLNFFGFNGTAGVWRIKALEDSGGWMERTTVEDMDIAVRAHLNGWKFIFLNDVKVLCELPESYQAYRKQQHRWHSGPMQLFRLCIPAIIRSK-IPFWKKANLVMLFFLLRKLVLPFYSFTLFCVILPLTMFVPEAELPIWVICYIPVLMSLLNIMPAPKSFPFIIPYLLFENTMSVTKFNAMVSGLFQLGSSYEWIVTKKAGRSSAAKKPNRIFKKELALACLLLTAATRSLLSKQGLHFYFLLFQGVTFLAVGLDLIGEQVS
>sb_14311
MDWAAVAAQCASLWAHARALVLVPAVRLLVFLSLAMTVMILLEKLFVCAVCLAVRAFRLGPHRRYRWEPIAGDDEEEAKYPMVLVQIPMYNEREVYKLSIGAACALEWPTERFVIQVLDDSTDPVVKDLVEMECQRWKSKGVNIKYEVRGNRKGYKAGALKEGLKHDYVKDCEYIAMFDADFQPESDFLLRTIPFLVHNPEIALVQTRWKFVNSDECLLTRFQEMSLDYHFKYEQEAGSSVYSFFGFNGTAGVWRISAIDDAGGWKDRTTVEDMDLAVRAMLQGWKFVYVGDIKVKSELPSTFKAYRFQQHRWSCGPANLFKKMMVEILENKKVSLWSKIHLWYDFFFVGKVAAHTVTFIYYCFAIPVSVLLPEIQIPLWGVVYVPTAITLLKALGTPSSFHLVILWVLFENVMSLHRIKAAISGLLDAGRVNEWVVTEKLGDTNKARFWERYHCSELFVGTCILMCGFYDLLLAKKGYYIFLFLQGTAFLVAGFGYVGTLPP
>sb_14654
MAVDGLFAAAYAAWMRARLDYLAPPLQFLTNACVVLFLIQSVDRIVLCLGCFWIRLKGIKPVPLAAA---DKEDVEPEDFPMVLVQMPMCNEREVYQQSIGAVCSLDWPRSNFLVQVLDDSDDATTSALIKEEVEKWQREGVRIVYRHRVIRDGYKAGNLKSAMNCSYVKDYEFVVIFDADFQPQADFLKRTVPHFKGKDDVGLVQARWSFVNKDENLLTRLQNINLCFHFEVEQQVNGAFLNFFGFNGTAGVWRIKALEESGGWMERTTVEDMDIAVRAHLKGWKFLFLNDVECQCELPESYEAYRKQQHRWHSGPMQLFRLCFVDIIKSK-IGFWKKFNLIFLFFLLRKLILPFYSFTLFCVILPMTMFVPEAELPAWVVCYIPATMSILNILPAPKSFPFIVPYLLFENTMSVTKFNAMISGLFQLGSAYEWVVTKKSGRSSEKKKHNRIYRKELALSFLLLTAAARSLLSAQGIHFYFLLFQGVSFLVVGLDLIGEQVD
>sb_33674
MAAAGTAAALPEAWSQVRAPVIVPLLRLAVAVCLTMSVLLFLERMYMAIVITGVRLLRFRPDRRYRCDPLPDDDPESSAFPVVLVQIPMFNEREVYQLSIGAVCGLSWPADRLVVQVLDDSTDEMIKEMVRLECERWARKGINITYQIRDDRKGYKAGALRAGMKHAYVRECEYVVIFDADFQPDPDFLKRTVPYLVHNPEIALVQARWRFVNADECLMTRMQEMSLDYHFTVEQEVSSSVCAFFGFNGTAGVWRISAINEAGGWKDRTTVEDMDLAIRASLKGWKFVYLGDVQVKSELPSTFKAFRFQQHRWSCGPANLFRKMLMEIVTNKKVTIWKKIHVIYNFFLIRKIIAHIITFSFYCLVIPATIFVPEVRIPKWGCVYIPSAITLMNSVGTPRSFHLLFFWVAFENVMSLHRTKATLIGLLEAGRANEWVVTAKLGSAMKMRIWERLHVTELGVAAFLFSCGWYDFAYGRDHFFIYLFFQSVAFFIVGIGYVGTIVP
>sb_33864
MTIAAFVESLLQGWAEVRAGLLVPLLRAAVLLCTAMSVIVLAEKVFLGAVSSVMKLRRRRPSRVYRCDPI-PDKDEAAAYPMVLVQIPMYNEKEVYQLSIGAACRLTWPVDRLIVQVLDDSTDAVIKELVKGECERWAAEGINVKYETRKDRAGYKAGNLKEGMRHAYVRGCEFVAMFDADFQPAPDFLVKTVPFLVHNPSLALVQTRWKFVNANDCLLTRMQEMSMDYHFKVEQEAGSSLCNFFGYNGTAGVWRTQAIVESGGWEDRTTAEDMDLALRAGLLGWEFVYVGSIKVKNELPSTLKAYRSQQHRWSCGPALLFKKMFWEILAAKKVSVWKKLYIIYDFFIARRIIGTFFTFFFFSVLIPLYILLPEAQIPVWELIYIPTAITLLNSVGTPRSIHLIILWVLFENVMALHRFKAILIGFFEADRANEWIVTQKLGNLQKYRFKDRFHFLEVFIGLFLLASACFDYFYRDDYFYLFVLPQSIMYFAIGFQFIGLSVS
>sb_5965
MIPVIGLESLYASWLRFRATYVAPGIQFLTDACVVLFLIQSADRLIQCLGCFYIHIKRIKPKPKSLA---LPDAEDAGYYPMVLVQIPMCNEKEVYQQSIAAVCNLDWPKSNFLVQVLDDSDDPLTQTLIREEVAKWQQQGARIVYRHRVLRDGYKAGNLKSAMSCSYVKDYEFVAIFDADFQPHPDFLKRTVPHFKDNDELGLVQARWSFVNKDENLLTRLQYINLCFHFEVEQQVNGVFLNFFGFNGTAGVWRIKALEDSGGWMERTTVEDMDIAVRAHLHGWKFIFLNDVECQCELPESYEAYRKQQHRWHSGPMQLFRLCLPDIIKCK-IAFWKKANLIFLFFLLRKLILPFYSFTLFCIILPMTMFVPEAELPDWVVCYIPALMSLLNILPSPKSFPFIIPYLLFENTMSVTKFNAMISGLFQLGSAYEWVVTKKSGRSSEKKKHNRIYKKELALSMLLLTAAARSLLSKQGIHFYFLLFQGISFLLVGLDLIGEQVE
>sb_6079
---------MAEAWAVAALTAAAWALRAAVWACLAASAMLVAEAAYMGLASLVAMLWRRRLDERYRWEPMGRDDVEAADFPMVLVQIPMYNEREVYKLSIAAACALTWPPDRIVIQVLDDSTDPIIKELVELECQDWATKKINIKYEVRDNRKGYKAGALKKGMEHIYAKQCDFVAIFDADFQPEPDFLLKTIPFLVHNPKIALVQARWEFVNYDVCLMTRIQKMSLDYHFKVEQESGSFVYSFFGFNGTAGVWRVSAINQSGGWKDRTTVEDMDLAVRAGLKGWEFLYVGDIRVKSELPSTFKAYRHQQHRWTCGAANLFRKMAWEIITNKEVSIWKKHHLLYSFFFVRRVIAPLVTFLFYCVVIPLSAMVPGVSIPLWGLVYIPTAITCMNAIRNPGSLHLMPFWILFENVMSMHRMRAAVTGLLETARANDWVVTEKVGDLVKTECVERIYFPELLLALLLLICASYDFVLGSHKYYLYLYLQAFAYVVMGFGFVGTKTP
>sb_6268
-----------------------------------MSVMLVLEVCYMSVASFVVNLLRRTPERRYRWEPMQQDDEEGEAYPMVLVQIPMYNEREVYKLSIGAACALTWPLDRIIIQVLDDSTDPFIKELVELECEDWARKKINIKYETRESRKGYKAGALKKGMEQGYAQECDFVAIFDADFQPDPDFLLRTIPFLVHNPKIALVQTRWEFVNYNICLLTRIQKMSLDYHFKVEQESGSSMHAFFGFNGTAGVWRVSAIREAGGWKDRTTVEDMDLAVRASLKGWQFLYVGDIRVKSELPSTFKAYRHQQHRWTCGAANLFRKMAGDIVRSKAVTVWKKLHLLYSFFFVRRVIAPILTFLFYCVVIPLSVMVPEVSIPVWGMFYIPTAITVMNAIRNPWSIHLVPIWILFENVMSMHRMRAALTGLLETMYVDEWVVTEKVGDHVKTECVERIYVPELLVAFYLLLCASYDVVLGTGHCYLYIFLQAFAFLVLGFGFVGTATP
>sb_6420
MDIQGWLHTAYLAWMSFRADYIRRPIEFLSKVCILLFVVQSLDRLALCIGCFWIKLRKIKPRIEGDPF------REGYLHPMVLVQIPMCNEKEVYEQSISAVCQLDWPRDKFLIQVLDDSSDESIQMLIKAEVSKWNQLGVNIIYRHRVLRTGYKAGNLNSAMSYDYVKNFEFVAIFDADFQPSPDFLKKTIPHFEGNPEVGLVQARWSFVNKDENLLTRLQNINLCFHFEVEQQVNGVFLNFFGFNGTAGVWRIQALEESGGWLERTTVEDMDIAVRAHLNGWKFIFLNDVKVLCEVPESYEAYRKQQHRWHSGPMHLFRLCLPDIITAK-ISSWKKANLILLFFLLRKLILPFYSFTLFCVILPLTMFVPEAELPVWVICYVPVFMSFLNILPSPRSFPFIVPYLLFENTMSVTKFNAMVSGLFKLGSSYEWVVTKKSGRSSEAKKANKIYKKELALSLLLLTAATRSLLSAQGIHFYFLLFQGVSFLVVGLDLIGEQIS
>sb_6547
MGTSSAAADVYGAWVAVRAGLIAPVLQVAVWACMVMSVMLVVEAVYNSVVSLGVKAIGWRPEWRFKWKPL-GADEESAHFPMVLVQIPMYNELEVYKLSIAAACGLQWPKDRIMVQVLDDSTDPFIKNLVELECEHWANKGVNIKYATRTSRKGFKAGALKKGMECDYARQSEYIAIFDADFQPEPDFLLRTVPFLLHNPEVALVQARWSFVNGTTSLLTRVQKMFYDYHFKVEQEAGSATFAFFSFNGTAGVWRTIAIRDAGGWKDRTTVEDMDLAVRATLKGWKFVYVGDIRVKSELPSTYKAYCRQQFRWSSGGANLFRKMAKDVLFAKDISLVKKIHMLYSFFFVRRVVAPTAACILFNVIIPISVTVPELYLPVWGVAYIPMVLTIVTVIRHPKNLHIMPFWILFESVMTLHRMRAAVTGLLELEGFNQWTVTKKVGNDLEKRLRDRVNFLEIGFSVFLFLCASYNLVFGTRSYYLYMYLQGLAFLLLGLNFTGTCSC
>sb_8735
---------MRAAWQAVRWSVVVPTLQVAVYVCAAMSLMLFLERLYMAAVITGLWLRRRRNKQRSRRRLADDDDLEDHCCPMVLVQIPMFNEGQVYRLSIGAACGMSWPSDRLVIQVLDDSTNPAIRELVEVECLRWAGKGVRIRYENRSNRNGYKAGAMREGLKKHYARECEFVAIFDADFQPDSDFLRRTVPLLQRDPGVALVQARWRYVNADDCILTRIQEMSLNYHFAVEQEVGSACHAFFGFNGTAGVWRVAALADAGGWKERTTVEDMDLAVRASLRGWRFVYVGDLVVRNELPSTFKAYRYQQHRWSCGPANLFRKVLPEILRSDRVSLGKKLHLLYAFFFVRKVVAHLVTFLFYCVVIPACVLVQDVRLPKYVAMYVPALITLLNAACTPRSCHLLIFWILFENVMSMHRSKAAVIGLLEASRANEWVVTDKLGSGKACSTRREMHVLELAMGACLLYCAVYDIVFGRDHYYMYLLLQSAAAFIVGFGYVGASAP
>sb_8936
-----SLGSLHASWVRFRAAYVAPPLQRLADACVALFLVQSADRVAQCLGCLYIRLRRVRPEPVSPPA--VPDAEDAGYFPMVLVQIPMCNEKEVYQQSIAAVCNLDWPRSSLLVQVLDDSDEPVTQALIREEVDKWRHHGARIVYRHRVLRDGYKAGNLKSAMSCSYVKDYEYVAIFDADFQPYPDFLRRTVPHFMDNEELGLVQARWSFVNKDENLLTRLQNINLCFHFEVEQQVNGVFINFFGFNGTAGVWRIRALEDSGGWMERTTVEDMDVAVRAHLKGWKFIFLNDVECQCELPESYEAYRKQQHRWHSGPMQLFRLCLPDIIRCK-LSVWKKANLILLFFLLRKLILPFYSFTLFCIILPLTMFVPEASLPDWVVCYVPALMSLLNVVPAPRSFPFVIPYLLFENTMSVTKFNAMVSGLFQLRGAYEWVVTKKSGRCPSTAKYNRMYKKELALSLLLLTAAARSLLSKQGTHFYFLLFQGVSFLLVGLDLIGEDVK
>sb_9668
-AVEGLFAAGYASWVRVRLEYLAPALQFMANACVVLFLIQSADRLILCLGCLWIKLKGIKPVPKAAGK--SDDDVETGEFPMVLVQIPMCNEKEVYQQSIGAVCGLDWPRPNFLVQVLDDSDDAATSALIKEEVEKWQREGVRILYRHRVIRDGYKAGNLKSAMNCSYVKDYEFVVIFDADFQPQPDFLKRTVPHFKGNEDVGLVQARWSFVNKDENLLTRLQNINLCFHFEVEQQVNGIFLNFFGFNGTAGVWRIKALEDSGGWMERTTVEDMDIAVRAHLKGWKFMFLNDVECQCELPESYEAYRKQQHRWHSGPMQLFRLCFVDIIKSK-IGFWKKFNLIFLFFLLRKLILPFYSFTLFCIILPMTMFIPEAELPAWVVCYIPATMSLLNILPAPKSFPFIVPYLLFENTMSVTKFNAMVSGLFQLGSAYEWVVTKKSGRSSEKKKHNRIYRKELALSFLLLTAAARSLLSVQGIHFYFLLFQGVSFLVVGLDLIGEQVE
>sm_12593
MSLHSMLQAVYVFWVQLRANYIAPPLQTLANFCIVLFLIQSADRIILCVGCLWIKYRRIKVVANPATL--ESQDLEGVGFPMVLVQVPMCNEREVYEQSVSAICQLDWPKDRLLIQVLDDSDEPDIQLLIQGEVQKWRQKGVNIVYRHRLVRSGYKAGNLKSAMACDYVKDYEFVAIFDADFQPKPDFLKVTVPHLKEDPELALVQARWSFTNKDENLLTRLQNVNLSFHFEVEQQVNGVFLSFFGFNGTAGVWRIKALEESGGWLERTTVEDMDIAVRAHLQGWKFLFVNDVRCLCELPESYEAYRKQQHRWHSGPMQLFRLCMPDIVTAK-IPLWKKGNLIFLFFLLRKLILPFYSFTLFCIILPMTMFVPESHLPVWVICYVPAVMSFLNVLPAPRSFPFLVPYLLFENTMSVTKFNAMISGLFQLGSAYEWVVTKKTGRASEGKKGNRLYRKELTLAFLLLTAAARSLLSAQGVHFYFLLFQGISFLVIGLDLIGEQVS
>sm_18401
MGEPSMIDQINAMWLQIRAPYIAPALQVGVNICLVMLLMLFVERLYMALVMVLVKLSGKRPENKYKWEPI-KDDLENSAYPMVLVQVPMYNEREVYQLSIGAACGLSWPSDRIIVQILDDSTDLTIKNLVELECQRWASKGVNIKYEIRDNRNGYKAGALKEGMKRSYVKDCDYVAIFDADFQPEPDFLWRTIPYLVHNADIGLVQARWKFVNADECMMTRMQEMSLSYHFTVEQSVGSATYAFFGFNGTAGVWRIAAISEAGGWNSRTTVEDMDLAVRAGLRGWKFVYLDDLSVKNELPSTFKAYRYQQHRWSCGPANLFRKMIPGVLAAKKVSMLKKFSILYSFFLVRKIVAHLVTFIFFCVVVPTCVLVPEVNLPKWGSIYLPSMITLLNCMATPKSLPFLVFWVLFENVMSMHRTKATFTGLLDIGRVNEWIVTEKLGDALKQKIGERFHVFELIVGLYIFFCASYDLAFGRDRYYIYLYLQAVAFFIMGFGYIGTYVP
>sm_19854
MSLHSLLQTIYLGWVYVRATFIAPPLQALADGCIVLFLIQSADRVLLCLGCIWIKYKRIRPEASVELL--DSGDPEYNGYPMVLCQIPMCNEREVYEQSISAVSQLDWPRDRILVQVLDDSSDEEIQMLIKAEVLKWHQKGIRIVYRHRPIRTGYKAGNLKSAMTCDYVNDYEFVAIFDADFQPRPDFLKRTIPHLKQDPKLALVQARWAFVNKDDNLLTRLQNVNLSFHFEVEQQVNGVFLNFFGFNGTAGVWRKTALEDSGGWLERTTVEDMDIAVRAHLRGWKFIFLNDVNVLCELPESYEAYRKQQHRWHSGPMQLFRLCLPDVVTAKAIPLWRKANLVFLFFLLRKLILPFYSFTLFCIILPMTMFVPESHLPVWVICYVPALMSFLNVLPSPRSFPFIVPYLLFENTMSVTKFNAMISGLFQLSSAYEWVVTKKKGRASEKKPKARFYRKELSLAFLLLTAAARSLLSAQGVHFYFLLFQGISFLVIGLDLIGEQKD
>sm_31942
MSLHSMLQAVYVFWVQLRANYIAPPLQTLANFCIVLFLIQSADRIILCVGCLWIKYRRIKVVANPATL--ESQDLEGVGFPMVLVQVPMCNEREVYEQSVSAICQLDWPKDRLLIQVLDDSDEPDIQLLIQGEVQKWRQKGVNIVYRHRLVRSGYKAGNLKSAMACDYVKDYEFVAIFDADFQPKPDFLKVTVPHLKEDPELALVQARWSFTNKDENLLTRLQNVNLSFHFEVEQQVNGVFLSFFGFNGTAGVWRIKALEESGGWLERTTVEDMDIAVRAHLQGWKFLFVNDVRCLCELPESYEAYRKQQHRWHSGPMQLFRLCMPDIVTAK-IPLWKKGNLIFLFFLLRKLILPFYSFTLFCIILPMTMFVPESHLPVWVICYVPAVMSFLNVLPAPRSFPFLVPYLLFENTMSVTKFNAMISGLFQLGSAYEWVVTKKTGRASEGKKGNRLYRKELTLAFLLLTAAARSLLSAQGVHFYFLLFQGISFLVIGLDLIGEQVS
>sm_5898
-SLHSLLQTIYLAWVYVRATFIAPPLQALADGCIVLFLIQSADRVLLCLGCIWIKYKRIRPEASVELL--DSGDPEYNGYPMVLCQIPMCNEREVYEQSISAVSQLDWPRDRILVQVLDDSSDEEIQMLIKAEVLKWHQKGIRIVYRHRPIRTGYKAGNLKSAMTCDYVNDYEFVAIFDADFQPRPDFLKRTIPHLKQDPKLALVQARWAFVNKDDNLLTRLQNVNLSFHFEVEQQVNGVFLNFFGFNGTAGVWRKTALEDSGGWLERTTVEDMDIAVRAHLRGWKFIFLNDVNVLCELPESYEAYRKQQHRWHSGPMQLFRLCLPDVVTAKAIPLWRKANLVFLFFLLRKLILPFYSFTLFCIILPMTMFVPESHLPVWVICYVPALMSFLNVLPSPRSFPFIVPYLLFENTMSVTKFNAMISGLFQLSSAYEWVVTKKKGRASEKKPKARFYRKELSLAFLLLTAAARSLLSAQGVHFYFLLFQGISFLVIGLDLIGEQKD
>sm_9063
MGEPSMIDQINAMWLQIRAPYIAPALQVGVNICLVMLLMLFVERLYMALVMVLVKLSGKRPENKYKWEPI-KDDLENSAYPMVLVQVPMYNEREVYQLSIGAACGLSWPSDRIIVQILDDSTDLTIKNLVELECQRWASKGVNIKYEIRDNRNGYKAGALKEGMKRSYVKDCDYVAIFDADFQPEPDFLWRTIPYLVHNADIGLVQARWKFVNADECMMTRMQEMSLSYHFTVEQSVGSATYAFFGFNGTAGVWRIAAISEAGGWNSRTTVEDMDLAVRAGLRGWKFVYLDDLSVKNELPSTFKAYRYQQHRWSCGPANLFRKMIPGVLAAKKVSMLKKFSILYSFFLVRKIVAHLVTFIFFCVVVPTCVLVPEVNLPKWGSIYLPSMITLLNCMATPKSLPFLVFWVLFENVMSMHRTKATITGLLDIGRVNEWIVTEKLGDALKQKIGERFHVFHLIVGLYIFFCASYDLAFGRDRYYIYLYLQAVAFFIMGFGYIGTYVP
>vc_1073
M--------FYLSL-------------------GILFTVYAMDLLILVIVSAIVALRKKVKDR--RRKKLAAAAAAGAKAPKVLIQLPMYNEEAHAASIIEACCRMKYPRDRLLIQVLDDSTKEAVRQKVDAAAALCIENGDPVQVMRRDNRSGFKAGAMVEGLNRVEGLGFEYCAIFDADFDPPADFLEETIPVMHRDKTLAYVQTRWSFANGNESFLTWVQKVNLGFHFDVEQRSRSYLGWFFNFNGTAGVWRIQSIHDAGGWQSDTVVEDMDLSLRCYLKGWNAIYLPHVDNSNELPCTLSSYKTQQFRWLSGPMQILTKSFGNIMRARDIGIGRRLNAFW--FFIRYIL--FAAITSWDWSWPQIYFIVSINFALAVYLYVT---------------PFSIAYLFFSVAIGYFKLWAMVSGLLGLEKSKTWKVTQKFGSKQTLHRIHRPYALEAFLALYYAGMGAAAGVYRSWIMLGYCAIMFLVFLVISFGDAFM---
>vv_10325
MGVKDIFNSLYSRWVLIRVEYLAPPLQFLANACIVLFLIQSVDRLVLCLGCFWIKFKKIKPVPKGT-----VDLESNGYFPRVLVQIPMCNEKEVYQQSIAACCNLDWPKSSILIQVLDDSDDPVTQLMIKEEVTKWQQEGAHILYRHRVIRDGYKAGNLKSAMNCSYVKDYEFVAIFDADFQPTPDFLKRTVPHFKDNEELGLVQARWSFVNKDENLLTRLQNINLSFHFEVEQQVNGVFINFFGFNGTAGVWRIKALEDSGGWLERTTVEDMDIAVRAHLQGWKFIFLNDVECQCELPESYEAYRKQQHRWHSGPMQLFRLCLPDVIRSK-ISIWKKANLIFLFFLLRKLILPFYSFTLFCIILPMTMFIPEAELPSWVVCYIPATMSFLNILPSPKSFPFIVPYLLFENTMSVTKFNAMISGLFQLGSAYEWVVTKKSGRSSEKKKHNRIYTKELALAFLLLTASARSLLSAQGIHFYFLLFQGISFLLVGLDLIGEQVE
>vv_15251
MEVQGLVQWSYMAWLSFRVDYIAPLVLILSKFCIVLFLIQSLDRLFLCFGCFWIKHKKLKPEMDADAY-----DIEGSSFPMVLVQIPMCNEKEVYAQSISAVCQLDWPRERLLIQVLDDSDDENVQLLIKNEVSSWNQKGVNIIYRHRFVRTGYKAGNLKSAMACDYVKDYEFVAIFDADFQPNPDFLKQTIPHFKGNPEVGLVQARWSFVNKDENLLTRLQNINLCFHFEVEQQVNGLFLEFFGFNGTAGVWRIKALEESGGWLERTTVEDMDIAVRAHLHGWKFIFLNDVKVPCELPESYQAYKKQQHRWHSGPMQLFRLCLPAIVTSK-MGIWKKANLIFLFFLLRKLILPFYSFTLFCIILPLTMFIPEAELPVWVICYIPIFMSLLNILPAPKSFPFLVPYLLFENTMSVTKFNAMVSGLFQLGSAYEWVVTKKTGRSSEKKKRNRLYRKELALAFLLLTASARSLLSAHGVHFYFLLFQGLSFLVVGLDLIGEQMS
>vv_16011
MTRDDISEQLGVVWSQIKAPVIVPLMSIAVAVCLAMSLMLFFERVYLSIVIVLVKLFGRKPDKRYKWEPM-KDDVENSAYPMVLVQIPMYNEKEVYQLSIGAACGLSWPSDRIIIQVLDDSTDPTIKDLVELECQRWASKGINIKYEIRNNRNGYKAGALKEGMKHSYVKECDYVAIFDADFQPEPDFLWRTVPFLVHNPEIALVQARWKFVNSDECLMTRMQEMSLDYHFTVEQEVGSSTYAFFGFNGTAGVWRIAALNEAGGWKDRTTVEDMDLAVRASLKGWKFVYLGTLKVKNELPSTFKAYRYQQHRWSCGPANLFRKMVMEIVRNKKVSLWKKVHVIYSFFIVRKLVAHIVTFVFYCVVLPATVLVPDVEVPRWGAVYIPTIITILNAVGTPRSLHLMVFWILFENVMSLHRTKATFIGLLEGGRVNEWVVTEKLGDALKFKIGERLHLLELGVGAFLFFCGCYDVAFGRNHYFIYLYVQAIAFFIVGFGYVGTFVP
>vv_16352
MTRLDIAGQIGLVWELVKAPLIVPLLRVAVYICLTMSLMLFVERLYMGIVIILVKIFWKKPDKRYKWEPL-REDLENSNFPHVVVQIPMYNEKEVYKLSIGAACGLSWPADRLVIQVLDDSTDPAIKNLVETECQRWAAKGINIRYQIRENRVGYKAGALREGLKRSYVKHCEYVAIFDADFQPEPDYLKRAIPFLVYNSDIALVQGRWRFVNADECLMTRMQEMSLDYHFTVEQEVGSATHAFFGFNGTAGVWRIAAINEAGGWKDRTTVEDMDLAVRASLKGWKFVYLGDLQVKSELPSTFKAFRFQQHRWSCGPANLFRKMVMEIVRNKKVRFWKKVYVIYSFFLVRKIVAHMVTFCLYCVVLPLTILIPEVEIPIWGIVYIPSIITTLNAVGTPRSIHLLFYWILFENVMSFHRTKATLIGLLEAGRANEWVVTEKLGDTLKFKIGDRINTMELGFSAFLFFCACYDFLYGKYYFYVYLFLQTITYFIVGIGYVGTIVP
>vv_17281
MVTDDVTSSLSYAWQCIRVPVIAPLLWFAIFVCAAMSIMLFIERVYMAIIILCVKVMRKKRYTKYKLDTM-KEDLENKSYPKVLIQIPMYNEKEVYKLSIGAACSVSWPSDRFIIQVLDDSTNEALRVMVELECRKWIDKGVNVKYETRNNRNGYKAGALREGLQKQYVEDCEFVAIFDADFQPEENFLWRTIPFLLENPGLGLVQARWKFVNADECLMTRLQEMSLDYHFSVEQEVGSSTCSFFGFNGTAGVWRIQAINDAGGWKDRTTVEDMDLAVRASLKGWKFLFVGDLSVKNELPSTFKAYRYQQHRWSCGPANLFRKMTKEIILCEASINLEEISCHLCILLCEEDNRALGHFLLLLCGYPI-----KLALPKPIAIYIPATITFLNAVCTPRSLHLVVFWILFENVMSLHRTKAAIIGLLEANRVNEWVVTEKLGNLMKSRVGERIHLLELIMGMFMLHCAIYNLLFREDHFFIYLILQAGAFFIMGFGYVGTFVS
>vv_18998
MEIKGWLHAIYVAWLEFRADYIAPSIQVLSSFCVALFLIQSADRMLLCLGCFWIKYKKIKPRIEGDPF--KSDDLEGYDYPMVLVQIPMCNEREVYEQSISAVCQLDWPKDRLLIQVLDDSDDESIQWLIKGEVSKWSQKGINIIYRHRLVRTGYKAGNLKSAMNCDYVKAYEFVAIFDADFQPNPDFLMQTVPHFKDNPELGLVQARWAFVNKDENLLTRLQNINLCFHFEVEQQVNGVFINFFGFNGTAGVWRIKTLEDSGGWLERTTVEDMDIAVRAHLNGWKFIFLNDVKVLCEVPESYEAYRKQQHRWHSGPMHLFRLCLPAIITSK-IAVWKKANLILLFFLLRKLILPFYSFTLFCIILPLTMFVPEAELPVWVICYVPVFMSFLNILPAPRSFPFIVPYLLFENTMSVTKFNAMVSGLFQLGSSYEWVVTKKAGRASEPKKTNKLYRKELALAFLLLTAAVRSLLSAQGVHFYFLLFQGVSFLLVGLDLIGEQMS
>vv_27162
MTSYGIGDRIGLIWEQTREPLMVPLLKLMVVVCLTMSVMLFVERVYMGIVIALVKLFGRKPEQRYNWEPM-KDDVENSAYPMVLVQIPMYNEKEVYQLSIGAACGLSWPSERIIIQVLDDSTDPTIKDLVEMECQRWASKGINIKYEIRGNRHGYKAGALKEGMKHSYVKQCDYVAIFDADFQPEPDFLWRTIPFLVHNPEIGLVQARWKFVNSDECLMTRMQEMSLDYHFTVEQEVGSSSHAFFGFNGTAGVWRISALNEAGGWKDRTTVEDMDLAVRASLKGWKFVYVGALKVKNELPSTFKAYRYQQHRWSCGPANLFKKMAIEIARNKKVNLWKKVYVIYSFFFVRKIVAHIVTFLFYCVVFPATVFFPEVEVPMWGAVYIPSTITLLNAVGTPRSLHLLVFWILFENVMSLHRTKATFMGLLEVGRVNEWVVTEKLGDALKIRIGERMHLLELGVGAYLFFCGCYDVTYGKNGFFIYLFFQSMAFFIAGFGYVGTFVP
>vv_637
MDFQGLLHMVYVAWLTLRADYIAPLIQALSKFCVALFLIQSADRMVLCLGCLWIKYKKIKPRIDGDPF--KLEDVEGYEYPMVLVQIPMCNEREVYEQSISAVCQIDWPKDRLLIQVLDDSDDESIQCLIKAEVYNWSQQGINIVYRHRLVRTGYKAGNLKSAMSCDYVKNYEFVAIFDADFQPNPDFLKQTVPHFQGNPDLGLVQARWAFVNKDENLLTRLQNINLCFHFEVEQQVNGVFLNFFGFNGTAGVWRIKALEDSGGWLERTTVEDMDIAVRAHLNGWKFIFLNDVKVLCEVPESYEAYRKQQHRWHSGPMQLFRLCLPAVITSK-ISIWKKANMLLLFFLLRKLILPFYSFTLFCIILPLTMFVPEAELPVWVICYVPVFMSFLNILPAPKSFPFIVPYLLFENTMSVTKFNAMVSGLFQLGSSYEWIVTKKAGRASEVKKINKIYRKELTLAFLLLTASVRSLLASQGVHFYFLLFQGVTFLLVGLDLIGEQMS
