# Supplementary material for: The cellulose synthase superfamily in fully sequenced plants and algae
Source: BMC Plant Biol. 2009 Jul 31;9:99. doi: 10.1186/1471-2229-9-99 (PMC3091534; doi:10.1186/1471-2229-9-99)
Supplement: Additional file 4 — The original MSAs, the edited MSAs and the resulting phylogenetic trees. [file 1471-2229-9-99-S4.zip › GT2.full.fa.msa.l.2]

>AT1G23480.1
MSPIIYIWKQTRIFVFIPILKCLVTICLVMSLLLFIERVYMSIVVVFVKLLRRTPEKVHKWEPIDDDLEANTNYPMVLIQIPMYNEKEVCQLSIGAACRLSWPLDRMIVQVLDDSTDPASKELVNAECDKWARKGINIMSEIRDNRIGYKAGALKAGMMHNYVKQCEFVAIFDADFQPDPDFLERTIPFLIHNHEISLVQCRWKFVNANECLMTRMQEMSLNYHFVAEQESGSSIHAFFGFNGTAGVWRIAALNEAGGWKDRTTVEDMDLAVRACLHGWKFVYVHDVEVKNELPSTFKAYRFQQHRWSCGPANLWRKMTMEILQNKKVSAWKKLYLIYNFFFIRKIVVHIFTFVFYCLILPTTVLFPELQVPKWATVYFPTTITILNAIATPRSLHLLVFWILFENVMSMHRTKATFIGLLEAGRVNEWVVTEKLGDTLKSKLIGKATTKTRFGQRLNWRELVVGLYIFFCGCYDFAYGGSYFYVYLFLQSCAFFVAGVGYIGTFV
>AT1G23480.2
MSPIIYIWKQTRIFVFIPILKCLVTICLVMSLLLFIERVYMSIVVVFVKLLRRTPEKVHKWEPIDDDLEANTNYPMVLIQIPMYNEKEVCQLSIGAACRLSWPLDRMIVQVLDDSTDPASKELVNAECDKWARKGINIMSEIRDNRIGYKAGALKAGMMHNYVKQCEFVAIFDADFQPDPDFLERTIPFLIHNHEISLVQCRWKFVNANECLMTRMQEMSLNYHFVAEQESGSSIHAFFGFNGTAGVWRIAALNEAGGWKDRTTVEDMDLAVRACLHGWKFVYVHDVEVKNELPSTFKAYRFQQHRWSCGPANLWRKMTMEILQNKKVSAWKKLYLIYNFFFIRKIVVHIFTFVFYCLILPTTVLFPELQVPKWATVYFPTTITILNAIATPRSLHLLVFWILFENVMSMHRTKATFIGLLEAGRVNEWVVTEKLGDTLKSKLIGKATTKTRFGQRLNWRELVVGLYIFFCGCYDFAYGGSYFYVYLFLQSCAFFVAGVGYIGTFV
>AT1G23480.3
-----------------------------MSLLLFIERVYMSIVVVFVKLLRRTPEKVHKWEPIDDDLEANTNYPMVLIQIPMYNEKEVCQLSIGAACRLSWPLDRMIVQVLDDSTDPASKELVNAECDKWARKGINIMSEIRDNRIGYKAGALKAGMMHNYVKQCEFVAIFDADFQPDPDFLERTIPFLIHNHEISLVQCRWKFVNANECLMTRMQEMSLNYHFVAEQESGSSIHAFFGFNGTAGVWRIAALNEAGGWKDRTTVEDMDLAVRACLHGWKFVYVHDVEVKNELPSTFKAYRFQQHRWSCGPANLWRKMTMEILQNKKVSAWKKLYLIYNFFFIRKIVVHIFTFVFYCLILPTTVLFPELQVPKWATVYFPTTITILNAIATPRSLHLLVFWILFENVMSMHRTKATFIGLLEAGRVNEWVVTEKLGDTLKSKLIGKATTKTRFGQRLNWRELVVGLYIFFCGCYDFAYGGSYFYVYLFLQSCAFFVAGVGYIGTFV
>AT1G24070.1
MTTFDTTWREFRSLFIVPLFKCLVAFCLIISLLVFIEGIYMNLVVLYVKVFERKPEKVYRWEAMQEDIEGHETYPMVLVQIPMYNEKEVLQLSIGAACRLIWPLDRLIVQVLDDSTDQTIKELVNTECAKWESKGVNIKCERRDNRNGYKAGALKEGMKHNYVKLCNYVVIFDADFQPEPDYLQHSVPFLVHNPEVALVQARWRFMNANKCLMTRMQEMSLNYHFMAEQESGSTRHAFFSFNGTAGVWRMAAMEEAGGWHDRTTVEDMDLAVRAGLLGWKFVFLNDLTVKSELPSKFKAFRFQQHRWSCGPANLFRKMIMEIIRNKRVTIWKKLYLVYSFFFLRKIIVHCFTFIFYCVILPTSVFFPEVNIPAWSTFYIPSMITLCIVIATPRSFYLVIFWILFENVMSMHRTKGTFIGILERQRVNEWVVTEKLGDALKTKLLPRI-GKNMFLERVNSKEIMVGIYILCCACYGLFFGNTLLYLYLFMQAVAFLISGVGFVGT--
>AT2G24630.1
MAPFYVGWLSLRADYIAPPIKALSKFCIVLFLVQSVDRLILCLGCLWIKFKKIKPRIDEEHF--NDDFESGSEYPMVLVQIPMCNEREVYEQSISAVCQLDWPKDRLLVQVLDDSDDESIQELIRDEVTKWSQKGVNIIYRHRLVRTGYKAGNLKSAMSCDYVEAYEFVAIFDADFQPNSDFLKLTVPHFKEKPELGLVQARWAFVNKDENLLTRLQNINLCFHFEVEQQVNGVFLNFFGFNGTAGVWRIKALEESGGWLERTTVEDMDIAVRAHLHGWKFIYLNDVKVLCEVPESYEAYKKQQHRWHSGPMQLFRLCLRSILTSK-IAMWKKANLILLFFLLRKLILPFYSFTLFCVILPITMFVPEAELPIWVICYVPIFMSLLNILPAPKSFPFIVPYLLFENTMSVTKFNAMVSGLFQLGSSYEWIVTKKAGRSSESDLLALTLRGVKKTNKIFHKELALAFLLLTAAVRSLLASQGVHFYFLLFQGLTFLLVGLDLIGEQM
>AT2G35650.1
MSPIGLWWQLIRAVVVVPVFKFLVLLCLVMSVMFFVEVMYMGIVVLYVKLFKRKPEKFYKWEAMEDDVEGSASYPMVLVQIPMYNEKEVCEQSIAAACKISWPSNRIIIQVLDDSTDPASKELVKKECDRWSKEGVNITFEIRDNRNGYKAGALREGMRHSYVKQCDYVAIFDADFQPDPDFLHRTVPFLIHNPKLALVQGRWEFVNAGQCMMTRLQEMSLSYHFTIEQQVGSSTFAFFGFNGTAGVWRISALNESGGWNDQTTVEDMDLAVRATLRGWKFLYIDDLKVKSELPCSFKALRSQQHRWTCGPANLLRKMAGQIIRSENVSLWKKWYMLYSFFFMRKIVAHILTFCFYCVILPATVLFPEVTVPKWAAFYLPSLITLLIAIGRLRSIHLLAFWVLFENAMSLLRAKALVMGLFETGRVQEWVVTEKLGDTLKTKLIPQV---VRFRERVHLLELLVGAYLLFCGIYDIVYGKNTLYVYLLFQSVAFFVVGFGFVGKYV
>AT3G07330.1
MSRVYAWWLEIRASYLAPPLQSLTNVCIVLFLIQSVDRLVLVLGCFWIKLRRIKPVASMEYP--KLVGEVLEDYPMVIVQIPMCNEKEVYQQSIGAVCMLDWPRERMLVQVLDDSSELDVQQLIKAEVQKWQQRGVRIVYRHRLIRTGYKAGNLKAAMNCEYVKDYEFVAIFDADFQPPADFLKKTVPHFKGNEELALVQTRWAFVNKDENLLTRLQNINLSFHFEVEQQVNGVFINFFGFNGTAGVWRIKALEDCGGWLERTTVEDMDIAVRAHLCGWKFIYLNDVKCLCELPESYEAYKKQQYRWHSGPMQLFRLCFFDILRSK-VSAAKKANMIFLFFLLRKLILPFYSFTLFCVILPLTMFFPEANLPSWVVCYIPGIMSILNIIPAPRSFPFIVPYLLFENTMSVTKFGAMISGLFKFDSSYEWVVTKKLGRSSEADLVAYAQRSKTKRNRLYRTEIALAFILLAASVRSLLSAQGIHFYFLLFQGITFVIVGLDLIGEQV
>AT3G28180.1
MAPSYMAWLSFRSDYIAPLVISLSRFCTVLFLIQSLDRLVLCLGCFWIKFKKIEPKLTEESI----DLEP-SSFPMVLIQIPMCNEREVYEQSIGAASQLDWPKDRILIQVLDDSDDPNLQLLIKEEVSVWAEKGVNIIYRHRLIRTGYKAGNLKSAMTCDYVKDYEFVTIFDADFTPNPDFLKKTVPHFKGNPELGLVQARWSFVNKDENLLTRLQNINLCFHFEVEQQVNGVFLNFFGFNGTAGVWRIKALEESGGWLERTTVEDMDIAVRAHLNGWKFIYLNDVEVTCELPESYEAYKKQQHRWHSGPMQLFRLCLPSIIKSK-ISVWKKANLIFLFFLLRKLILPFYSFTLFCIILPLTMFIPEAELPLWIICYVPIFISLLNILPSPKSFPFLVPYLLFENTMSITKFNAMISGLFQFGSAYEWVVTKKTGRSSESDLLAFAHRRKKKTNMVFKKELGLAFLLLTAAARSFLSAHGLHFYFLLFQGLSFLVVGLDLIGEQI
>AT3G56000.1
MATIGYVLEQTRFIFLVPILKRLVNLCQVVSVLLFVDAAYMAIVVAIVKLLGRTPQKVLKWESFSDDIEASSNHPMVLIQIPIFNEKEVCQLSIGAACKLSWPLDRMIIQVLDDSTEEESQKLVRLECKKWESEGITIKSEVRGGREGFKAGALTAGMKHSYVDECEFVVIFDADFQPEPDFLERTVPFLVHNPEIALVQAGWKYGNADECCMTRIQEMSLNYHFAVEQKSGSSILGFFGFNGTAGVWRIKALNEAEGWKDRTIVEDMDLAVRAYLRGSKFVYVDDVKVKNELPSSFQAYRFQQHRWSCGPANLFKKIAMEIIKNQNVSLWKKVYLIYNFFFLRKIVVHIFTFVFYCVILPATVIFPEIEVPKWTTIYIPATITILNAIATPKSFYLILYWILFENVMAMHRSIGTLIGLLETSRVKEWIVTQKLGESNNLRENLIF--PYSFPERLRWREIMVGMYLFICGYYDFVFGRTYLYVYLFLQSIAFFVVGVGYVGMPV
>AT4G07960.1
MAPVYTRWVLLRVEYLAPPLQFLANGCIVLFLVQSLDRLILCLGCFWIRFKKIKPVPKPDS---SDLESDGAFLPMVLVQIPMCNEKEVYQQSIAAVCNLDWPKGKILIQILDDSDDPITQSLIKEEVHKWQKLGARIVYRHRVNREGYKAGNLKSAMNCSYVKDYEFVAIFDADFQPLPDFLKKTIPHFKDNEEIGLVQARWSFVNKEENLLTRLQNINLAFHFEVEQQVNSVFLNFFGFNGTAGVWRIKALEDSGGWLERTTVEDMDIAVRAHLHGWKFVFLNDVECQCELPESYEAYRKQQHRWHSGPMQLFRLCLPAVIKSK-ISIGKKFNLIFLFFLLRKLILPFYSFTLFCIILPMTMFVPEAELPAWVVCYIPATMSFLNILPAPKSFPFIVPYLLFENTMSVTKFNAMVSGLFQLGSAYEWVVTKKSGRSSEGDLAALVQRGKKKHNRIYMKELSLAFLLLTAATRSLLSAQGIHFYFLLFQGISFLLVGLDLIGEQV
>AT4G13410.1
MFLMSTMWRETRNVFIVPLFKCIVVMCLIISLLVFVESVYMNLVVLYVKLFNRKPEKVYKWEAMQEDMEGHQNYPMVLVQIPMYNEREVFELSIGAACRLTWPSDRLIVQVLDDSTDPAIMELVSMECTKWASKDININYERRENRNGYKAGALKHGMRHSYVKQCQYLAIFDADFQPEPDYLQRAIPFLIHNPEVALVQARWRFVNANTCLMTRMQEMSLNYHFMAEQQSGSTRHAFFGFNGTAGVWRMVAMEEAGGWKDRTTVEDMDLAVRVGLLGWKFIFVNDLEVKSELPSQFKAFRFQQHRWSCGPANLIRKMTMEIIHNKRVKIWKKFYVIYSFFFLRKIVVHFFTYFFYCVILPTSVFLPEVNIPNWSTIYVPSVITLLSAIATPRSFYLVIFWVLFENVMAMHRTKGTLIGLFEGGRVNEWVVTEKLGDTLNTKLLPQN---GRLPKRVNLKEMMMGIYILCCACYDFAFGNAFLYLYLFMQATAFLISGVGFVGT--
>AT4G31590.1
MAPVYVGWLTLRADYIAPPIKALSKFCIVLFLIQSVDRLVLCLGCFWIKYKKIKPRFDEEPF--NDDAESGSEYPMVLVQIPMCNEREVYEQSISAVCQLDWPKDRILVQVLDDSNDESIQQLIKAEVAKWSQKGVNIIYRHRLVRTGYKAGNLKSAMSCDYVEAYEYVAIFDADFQPTPDFLKLTVPHFKDNPELGLVQARWTFVNKDENLLTRLQNINLCFHFEVEQQVNGVFLNFFGFNGTAGVWRIKALEESGGWLERTTVEDMDIAVRAHLHGWKFIYLNDVKVLCEVPESYEAYKKQQHRWHSGPMQLFRLCLGSILTSK-IAIWKKANLILLFFLLRKLILPFYSFTLFCIILPLTMFVPEAELPVWVICYIPVFMSFLNLLPSPKSFPFIVPYLLFENTMSVTKFNAMVSGLFQLGSSYEWIVTKKAGRSSESDLLSITLRGVKKTNKIYHKELALAFLLLTAALRSLLAAQGVHFYFLLFQGVTFLLVGLDLIGEQM
>AT5G03760.1
MELMSMVLDQIRAPLIVPALRLGVYICLTMSVMLFVERVYMGIVISLVKLFGRKPDKRFKYEPIKDDIEGNSAYPMVLIQIPMFNEREVYQLSIGAACGLSWPSDRIVIQVLDDSTDPTIKDLVEMECSRWASKGVNIKYEIRDNRNGYKAGALKEGMKKSYVKSCDYVAIFDADFQPEADFLWRTVPYLLHNPKLALVQARWKFVNSDECLMTRMQEMSLDYHFTVEQEVGSSTYAFFGFNGTAGIWRISALNEAGGWKDRTTVEDMDLAVRASLKGWKFLYLGSLKVKNELPSTFKAYRYQQHRWSCGPANLFRKMAFEIMTNKNVTLWKKVHVIYSFFVVRKLVAHIVTFIFYCVILPATVLVPEVTVPKWGAVYIPSVITLLNAVGTPRSLHLMVFWILFENVMSLHRTKATFIGLLEGGRVNEWIVTEKLGD-VKAKSATKTSKKFRFGDRIHVLELGVGMYLLFVGCYDAFFGKNHYYLYLFAQAIAFFIAGFGQIGTIV
>AT5G16190.1
---------------------------------------------------------------MQEDLEGNQNFPMVLVQIPMYNEREVFKLSIGAACRLIWPLDRLIVQVLDDSTDPTIMEMVSTECGKWATKGINIKCERRDNRNGYKAGALKQGMRHSYVKTCTYIAIFDADFQPEPDYLERTVPFLIHNPELALVQARWKFVNAKKCLMTRMQEMSLNYHFTAEQESGSTRHAFFGFNGTAGVWRLAAMEEAGGWKDRTTVEDMDLAVRVGLHGWKFVFVNDVSVKSELPSQFKAFRFQQHRWSCGPANLFRKMTMEIIRNKRVTIWKKLYVIYSFFFVRKIIVHFFTFFFYCFILPTSVFFPEVNIPTWSTVYFPFMITLFNAIATPRSFYLVIFWVLFENVMAMHRTKGTFIGLLEGGRVNEWVVTEKLGDALETKLLPQV-RKNGFLERINSKEMMVGIYILCCASYNLVFGKTVLYIYLYMQALAFIIAGIGFIGT--
>AT5G22740.1
MDGLGMIWELVKAPVIVPLLQLAVYICLLMSVMLLCERVYMGIVIVLVKLFWKKPDKRYKFEPIHDDEEGSSNFPVVLVQIPMFNEREVYKLSIGAACGLSWPSDRLVIQVLDDSTDPTVKQMVEVECQRWASKGINIRYQIRENRVGYKAGALKEGLKRSYVKHCEYVVIFDADFQPEPDFLRRSIPFLMHNPNIALVQARWRFVNSDECLLTRMQEMSLDYHFTVEQEVGSSTHAFFGFNGTAGIWRIAAINEAGGWKDRTTVEDMDLAVRASLRGWKFLYLGDLQVKSELPSTFRAFRFQQHRWSCGPANLFRKMVMEIVRNKKVRFWKKVYVIYSFFFVRKIIAHWVTFCFYCVVLPLTILVPEVKVPIWGSVYIPSIITILNSVGTPRSIHLLFYWILFENVMSLHRTKATLIGLFEAGRANEWVVTAKLGSGQSAKGNTKGIKRFKLPDRLNTLELGFAAFLFVCGCYDFVHGKNNYFIYLFLQTMSFFISGLGWIGTYV
>cr_7614
MDIHYYRVASHRRRPRIPTALTHGQVCYWLLSFLLRKRSKENSGKREQR-LKKKQEKDAKKKELQKDTD--ERPPKVLVQLPMYNEEAHAAAIIQACCRIRYPRDRLLIQVLDDSTKEAVRQRVDSAAAACIEEGHPVQVMRRDNRSGFKAGAMVEGLNRVEGLGYEYCAIFDADFSPPADFLEETIP-----------------------------KVNLCFHFDVEQRARSYLGWFFNFNGTAGVWRIQS---------DTVVEDMDLSLRCYLRGWDALYLPHVDNPNELPCTLSSYKTQQFRWLSGPMQILIKSFSNIWHAKDIGIGRRLNAFW--FFMRYVL--FAAITV------------GVLAVPPVALYVT---------------PFSIFYLFFSVAIGYFKL-----GLLGLEKSKTWKVTQKFGAKQTGGGL------LHRIHKPYALETCLALYYGGMAAAAGVYGSWIMVGYCGLMTLVFLAISFGDAYM--
>mpc_1941
M--------------------------------------------------------------------DVHLFPTVVVQLPMFNEKEVCEHVIDAACALEYPRSRILVQILDDSTCSETRRRIEHKVFEWKERGANIAYRWRSNRSGYKSGAMEEAMED--IAAYEYVAIFDADFDPEPDFLLKTVVYLRDNPAAGFAQARWVYTNGDESVLTRVQEISLNYHIRCEQYARHAADVFFNFNGTAGVWRRACIEDAGGWNHRTTVEDMDLSLRAYLRGWKFIFLDDVTCPNEIPACYDAFRKQQHRWSCGPMQLWRAATTAVWTAKDVPFAKKCYLVVFFFGTRMFATHVVSFFLYCVLIPLCATAPEVTIPFWALVYAPVLVTLSTIAFTPRGWRVAAQYVLFENAMCIVKLTAMLAGLLHWSNAHEWVVTTKLGRFVDKRVAASVPEKLKRARKVYARELCMGAFFLSCGLYGVCVAMWYYAIFLCAQGVVFLAFGLNYVDGR-
>mpr_6973
M-----------------------------SALVAADRIFHFYVALYWWVSRVDPKSKWRFEPL-----EVKDFPNVVVQLPMFNEKEVCQAVIDAACQLDWPKSRMMVQVLDDSTCAETRRRIEDKVFEHRERGVNVQHRTRTNRGGYKAGAMNDAMCD--IEQFDHCAVFDADFDPAPDFLRRTVPYLTHNPKVGFVQARWVYSNGTESLLTRVQEISLNYHIRCEQYARHAASLFFNFNGTAGVWRRKCIVDSGGWNCRTTVEDMDLSLRAYLRGWRFVFLDDVTCLNEIPAQYGAYRKQQHRWSCGPMQLWRQAIVDVWNAKDIPLAKKLYLNVFFFGTRMFATHLVSFFLYGCLIPICATAPEVAIPFWALVYMPLLITLSTVWFTPGGWVYFVPYVLYENAMTIVKTTAMCAGLLQWSNAHEWVVTAKLGKFVDKVAHSKVGQIRVKKRNMYGKELVMGIFFLTCAAYGSVVDMWQYGVFLCMQGCVFIAFGLDYVDSA-
>ol_2008
M--ISEGITAVRFLWISPCVQFAVGVLALLSSLVAADRFFHCYVAFYWYISRKSALKRFDYFEL-----GEAKYPSVVVQLPMFNETDVCAHVIQCAREIQWPRNKFLIQVLDDSTCAETRETIEECLHTCNEQGVQTQYRWRSNRTGYKAGAMAEAMDD--IVDYDYVCVFDADFSPEPDFLLKTIPWIHSNPQCGFVQARWVYANASENLLTRVQSISLNYHIRCEQFARFSAGLFFNFNGTAGVWRRTCIEDAGGWDCRSTVEDLDLSLRAHLRRWKFIFLDHVTCLNEIPAQYDAFRKQQHRWSAGPMALWRKAMTSIWEAD-IPFASKLYLNIFFFGTRMAATHLVSFFFYLLLIPLCATMPEVVVPFWALVYAPVLVTISTCTFTKNGLLYAIPYVLFENANTLVKLNAMISGLLGLEHANEWVVTTKLGKWVAQKVERAKARRTLRAKPFHFKELLMSVFFLFCAVWGVLRRLFGYSVFLCLQSVVFAVFGFNVVDAL-
>os_13812
MQ-LVQAWRQVRMELLVPLLRGAVVACMVMSVIVLAEKVFLGVVSAVVKLLRRRPARLYRCDPVEDDDEGRASFPMVLVQIPMYNEKEVYQLSIGAACRLTWPADRLIVQVLDDSTDAIVKELVRKECERWGKKGINVKYETRKDRAGYKAGNLREGMRRGYVQGCEFVAMLDADFQPPPDFLLKTVPFLVHNPRLALVQTRWEFVNANDCLLTRMQEMSMDYHFKVEQEAGSSLCNFFGYNGTAGVWRRQVIDESGGWEDRTTAEDMDLALRAGLLGWEFVYVGSIKVKSELPSTLKAYRSQQHRWSCGPALLFKKMFWEILAAKKVSFWKKLYMTYDFFIARRIISTFFTFFFFSVLLPMKVFFPEVQIPLWELILIPTAIILLHSVGTPRSIHLIILWFLFENVMALHRLKATLIGFFEAGRANEWIVTQKLGNIQKLKSIVRVTKNCRFKDRFHCLELFIGGFLLTSACYDYLYRDDIFYIFLLSQSIIYFAIGFEFMGVSV
>os_15632
MEGIAAAWAVVRARAVAPVLQFAVWACMAMSVMLVLEVAYMSLVSLVAKLLRRVPERRYKWEPIGEDEEEAAAFPMVLVQIPMYNEKEVYKLSIGAACALTWPPDRIIIQVLDDSTDPAIKDLVELECKDWARKEINIKYEIRDNRKGYKAGALKKGMEHIYTQQCDFVAIFDADFQPESDFLLKTIPFLVHNPKIGLVQTRWEFVNYDVCLMTRIQKMSLDYHFKVEQESGSSMHSFFGFNGTAGVWRVSAINEAGGWKDRTTVEDMDLAVRASLKGWQFLYVGDIRVKSELPSTFKAYRHQQHRWTCGAANLFRKMATEIAKNKGVSVWKKLHLLYSFFFVRRVVAPILTFLFYCVVIPLSVMVPEVSIPVWGMVYIPTAITIMNAIRNPGSIHLMPFWILFENVMAMHRMRAALTGLLETMNVNQWVVTEKVGDHVKDKLEVPLLEPTDCVERIYIPELMVAFYLLVCASYDLVLGAKHYYLYIYLQAFAFIALGFGFAGTST
>os_17855
ME-WREAWVGARSRAVAPALQVGVWACMVMSVMLVVEATYNSAVSVAARLVGWRPERWFKWEPLEEKGEAAAAYPMVMVQIPMYNELEVYKLSIGAVCGLKWPKERLIIQVLDDSTDAFIKNLVELECEDWASKGLNIKYATRSGRKGFKAGALKKGMEWDYAKQCEYVAIFDADFQPEPDFLLRTVPFLMHNQNVALVQARWVFVNDRVSLLTRIQKTFLDYHFKAEQEAGSATFAFFSFNGTAGVWRTEAINDAGGWKDRTTVEDMDLAVRATLKGWKFIYLGDLRVKSELPSTYKAYCRQQFRWSCGGANLFRKMIWDVLVAKKVSSLKKIYILYSFFLVRRVVAPAVAFILYNVIIPVSVMIPELFLPIWGVAYIPTALLIVTAIRNPENLHTVPLWILFESVMSMHRLRAAVAGLLQLQEFNQWIVTKKVGNNAFDNNETPLLQKKRLINRVNLPEIGLSVFLIFCASYNLVFGKNSFYINLYLQGLAFFLLGLNCVGTLP
>os_20858
---------------------------------------------------------------------------MVLVQIPMCNEKEVYQQSIAAVCNLDWPRSNFLVQVLDDSDDPTTQTLIREEVLKWQQNGARIVYRHRVLRDGYKAGNLKSAMSCSYVKDYEFVAIFDADFQPNPDFLKRTVPHFKDNDELGLVQARWSFVNKDENLLTRLQNINLCFHFEVEQQVNGIFLNFFGFNGTAGVWRIKALDDSGGWMERTTVEDMDIAVRAHLRGWKFIFLNDVECQCELPESYEAYRKQQHRWHSGPMQLFRLCLPDIIKCK-IVFWKKANLIFLFFLLRKLILPFYSFTLFCIILPMTMFVPEAELPDWVVCYIPALMSLLNILPSPKSFPFIIPYLLFENTMSVTKFNAMISGLFQLGNAYEWVVTKKSGRSSEGDLISLAQKTKKKHNRIYKKELALSLLLLTAAARSLLSKQGIHFYFLLFQGISFLLVGLDLIGEQI
>os_32687
MAPSYAGWMRLRLDYLAPPLQFLTNACVALFMVQSIDRLVLCLGCFWIRFKGIKPVPQAAAA--KPDVE-AGDYPMVLVQMPMCNEREVYQQSIGAVCNLDWPKSNFLVQVLDDSDDATTSALIKEEVEKWQREGVRIIYRHRVIRDGYKAGNLKSAMNCSYVKDYEFVVIFDADFQPQADFLKRTVPHFKGKDDVGLVQARWSFVNKDENLLTRLQNVNLCFHFEVEQQVNGAFLNFFGFNGTAGVWRIKALEDSGGWMERTTVEDMDIAVRAHLKGWKFVFLNDVECQCELPESYEAYRKQQHRWHSGPMQLFRLCFVDIIKSK-IGFWKKFNLIFLFFLLRKLILPFYSFTLFCVILPMTMFVPEAELPAWVVCYIPATMSILNILPAPKSFPFIVPYLLFENTMSVTKFNAMISGLFQLGSAYEWVVTKKSGRSSEGDLVGLVQRVKKKHNRIYRKELALSFLLLTAAARSLLSAQGIHFYFLLFQGVSFLVVGLDLIGEQV
>os_38044
MAAIAAMWEQVKAPVVVPLLRLSVAACLAMSVMLFVEKVYMSVVLVGVHLFGRRPDRRYRCDPINDDPEANAAFPMVLIQIPMYNEREVYKLSIGAACGLSWPSDRVIVQVLDDSTDPVIKEMVQVECKRWESKGVRIKYEIRDNRVGYKAGALREGMKHGYVRDCDYVAIFDADFQPDPDFLARTIPFLVHNPDIALVQARWKFVNANECLMTRMQEMSLDYHFKVEQEVGSSTHAFFGFNGTAGVWRISAMNEAGGWKDRTTVEDMDLAVRAGLKGWKFVYLGDLMVKSELPSTFKAFRYQQHRWSCGPANLFRKMLVEIATNKKVTLWKKIYVIYNFFLVRKIIGHIVTFVFYCLVVPATVLIPEVEIPRWGYVYLPSIVTILNSIGTPRSLHLLIFWVLFENVMSLHRTKATLIGLLETGRVNEWVVTEKLGDALKLKLPGKAFRRMRIGDRVNALELGFSAYLSFCGCYDIAYGKGYYSLFLFLQSITFFIIGVGYVGTIV
>os_39481
MAPFHSSWVRFRAAYVAPPLQLLADACVVLFLVQSADRLVQCLGCLYIHLNRIKPKPISSPA--PDLEDDGDYYPMVLVQIPMCNEKEVYQQSIAAVCNLDWPRSNILVQVLDDSDDPITQSLIKEEVEKWRQNGARIVYRHRVLREGYKAGNLKSAMSCSYVKDYEYVAIFDADFQPYPDFLKRTVPHFKDNEELGLVQARWSFVNKDENLLTRLQNINLCFHFEVEQQVNGIFINFFGFNGTAGVWRIKALEDSGGWMERTTVEDMDIAVRAHLNGWKFVFLNDVECQCELPESYEAYRKQQHRWHSGPMQLFRLCLPDIIRCK-IAFWKKANLIFLFFLLRKLILPFYSFTLFCIILPMTMFIPEAELPDWVVCYIPALMSFLNILPAPKSFPFIIPYLLFENTMSVTKFNAMISGLFQLGSAYEWVVTKKSGRSSEGDLIALAQKIKKKYNRIYKKELALSLLLLTAAARSLLSKQGIHFYFLMFQGLSFLLVGLDLIGEDV
>os_43738
MVEWYEVWVRVRGGVIAPTLQVAVWVCMVMSVMLVVEATFNSAVSLGVKAIGWRPEWRFKWEPL-ADEEGRGEYPMVMVQIPMYNELEVYKLSIGAACELKWPKDKLIVQVLDDSTDPFIKNLVELECESWASKGVNIKYVTRSSRKGFKAGALKKGMECDYTKQCEYIAIFDADFQPEPNFLLRTVPFLMHNPNVALVQARWAFVNDTTSLLTRVQKMFFDYHFKVEQEAGSATFAFFSFNGTAGVWRTTAINEAGGWKDRTTVEDMDLAVRASLNGWKFIYVGDIRVKSELPSTYGAYCRQQFRWACGGANLFRKIAMDVLVAKDISLLKKFYMLYSFFLVRRVVAPMVACVLYNIIVPLSVMIPELFIPIWGVAYIPMALLIITTIRNPRNLHIMPFWILFESVMTVLRMRAALTGLMELSGFNKWTVTKKIGSSVE-DTQVPLLPKKRLRDRINLPEIGFSVFLIFCASYNLIFGKTSYYFNLYLQGLAFLLLGFNFTGNFA
>os_46095
MAPAYVAWLAFRIDYIAWAIQKLSGFCIALFMVQSVDRLVLCLGCFWIKLRGIKPVADTSI---NDDIEDGGYFPMVLIQMPMCNEKEVYETSISHVCQIDWPRERMLVQVLDDSDDETCQMLIKAEVTKWSQRGVNIIYRHRLNRTGYKAGNLKSAMSCDYVRDYEFVAIFDADFQPNPDFLKLTVPHFKGNPELGLVQARWSFVNKDENLLTRLQNINLCFHFEVEQQVNGVYLSFFGFNGTAGVWRIKALEDSGGWMERTTVEDMDIAVRAHLNGWKFIFLNDVKVLCELPESYQAYRKQQHRWHSGPMQLFRLCLPAVFKSK-ISTWKKANLVMLFFLLRKLILPFYSFTLFCVILPLTMFVPEAELPIWVICYVPVIMSVLNILPAPKSFPFVIPYLLFENTMSVTKFNAMVSGLFQLGSSYEWVVTKKAGRSSESDILALAHRGAKAPNRIFKKELALAFLLLTAATRSLLSAQGLHFYFLLFQGVTFLAVGLDLIGEQV
>os_47946
MSSWAAAAAAARAAVVVPAVRALVAVSLAMTVMILAEKLFVAAVCLAVRAFRLRPDRRYKWLPISEDDEAAAAFPMVLVQIPMFNEREVYKLSIGAACSLDWPSDRVVIQVLDDSTDLVVKDLVEKECQKWQGKGVNIKYEVRGNRKGYKAGALKEGLKHDYVKECEYIAMFDADFQPESDFLLRTVPFLVHNSEIALVQTRWKFVNANECLLTRFQEMSLDYHFKYEQEAGSSVYSFFGFNGTAGVWRIAAIDDAGGWKDRTTVEDMDLAVRATLQGWKFVYVGDVKVKSELPSTFKAYRFQQHRWSCGPANLFKKMMVEILENKKVSFWNKIHLWYDFFFVGKIAAHTVTFIYYCFVIPVSVWLPEIEIPLWGVVYVPTVITLCKAVGTPSSFHLVILWVLFENVMSLHRIKAAVTGILEAGRVNEWVVTEKLGDANKTKPDTNGLKKTRFWDKYHYSEIFVGICIILSGFYDVLYAKKGYYIFLFIQGLAFLIVGFDYIGVCP
>os_51805
MAPAYISWMSFRADYIRRPIEFLSKACILLFVIQSMDRLVLCLGCFWIKLRKIKPRIEGDPF-----RESGYQHPMVLVQIPMCNEKEVYEQSISAACQLDWPREKFLIQVLDDSSDESIQLLIKAEVSKWSHQGVNIVYRHRVLRTGYKAGNLKSAMSCDYVKDYEFVAIFDADFQPTPDFLKKTIPHFEGNPELGLVQARWSFVNKDENLLTRLQNINLCFHFEVEQQVNGVFLNFFGFNGTAGVWRIQALEESGGWLERTTVEDMDIAVRAHLNGWKFIFLNDVKVLCELPESYEAYRKQQHRWHSGPMHLFRLCLPDILTAK-ISSWKKANLILLFFLLRKLILPFYSFTLFCVILPLTMFVPEAELPVWVICYVPVCMSFLNILPSPRSFPFIVPYLLFENTMSVTKFNAMVSGLFKLGSSYEWIVTKKSGRSSESDLSTAAQKQAKKANKVYKKELALSLLLLTAATRSLLSAQGIHFYFLLFQGVSFLFVGLDLIGEQI
>os_51904
MASRNRRLKKFNGTATKPRLSFCSNRQLYAMLVDDHNKKILFYGSTLQKAICGDP-------------------PCGAVEIRACKELDITEISSYDRNGFARGEKMMAFEV---------PDLVELECIDWARKEINIKYEIRDNRKGYKAGALKKGMEHIYTQQCDFVAIFDADFQPESDFLLKIIPFLVHNPKIGLVQTRWEFVNYDVCLMTRIQKMSLDYHFKVEQESGSSMHSFFGFNGTAAVWRVSAINEAGGWKDHTTVEDMDLAVRL------------LRVNSQVPSK--------------PTDI-----GSIDGLVGVSVWKKLHLLYSFFFVRRVVAPILTFLFYRVVIPLSVMVPEISIPVWGM-------------------------ILFENVMAMHRMRAALTGLLETMNVNQWVVTEKVGDHVKDKLEVPLLEPTDCVERIYIPELVVAFYLLEGFS------------------------GRNATGVNR
>os_51905
MASRNRRLKKFNGTATKPRLSFCSNRQLYAMLVDDHNKKILFYGSTLQKAICGDP-------------------PCGAVEIRACKELDITEISSYDRNGFARGEKMMAFEV---------PDLVELECIDWARKEINIKYEIRDNRKGYKAGALKKGMEHIYTQQCDFVAIFDADFQPESDFLLKIIPFLVHNPKIGLVQTRWEFVNYDVCLMTRIQKMSLDYHFKVEQESGSSMHSFFGFNGTAAVWRVSAINEAGGWKDHTTVEDMDLAVRL------------LRVNSQVPSK--------------PTDI-----GSIDGLVGVSVWKKLHLLYSFFFVRRVVAPILTFLFYRVVIPLSVMVPEISIPVWGM-------------------------ILFENVMAMHRMRAALTGLLETMNVNQWVVTEKVGDHVKDKLEVPLLEPTDCVERIYIPELVVAFYLLEGFS------------------------GRNATGVNR
>os_51906
MASRNRRLKKFNGTATKPRLSFCSNRQLYAMLVDDHNKKILFYGSTLQKAICGDP-------------------PCGAVEIRACKELDITEISSYDRNGFARGEKMMAFEV---------PDLVELECIDWARKEINIKYEIRDNRKGYKAGALKKGMEHIYTQQCDFVAIFDADFQPESDFLLKIIPFLVHNPKIGLVQTRWEFVNYDVCLMTRIQKMSLDYHFKVEQESGSSMHSFFGFNGTAAVWRVSAINEAGGWKDHTTVEDMDLAVRL------------YGQASRD----------------------------------------------------------------------------------------------------------------------------------GNSCMLVI---------------------------------------------------------------------------
>os_53309
MMSLAWAWRAVRCGVVLPTLQLAVYVCVAMSIMLFLERLYMALVVAALWLIRRRRRRSNRREQDLQDPE--ANSPMVLVQIPMFNEKQVYRLSIGAACGMTWPSDKLVIQVLDDSTDPAIREMVEGECGRWAGKGVSIRYENRRNRSGYKAGAMREGLRKAYARECELVAIFDADFQPDADFLLRTVPVLVADPGVALVQARWRFVNADECLLTRIQEMSLDYHFRVEQEVGSACHGFFGFNGTAGVWRVRALEEAGGWKERTTVEDMDLAVRASLRGWRFVYVGHVGVRNELPSTLRAYRYQQHRWSCGPANLFRKIFLEAPPPA-CPPGRSST-------SSTISSSSASSSPTSSPSPSTASSSPASSPAPTTSASPSTSPSTSPPPSPSSTPPAPAPAISSSSGSSSRTSCPCTGPRPRSSACSRPPAPTSGSSPTSEATPTPGGRTSPTAATASTSTCSSSRPPPSSSASATSPSSYYYSYSTCIHV--------------
>os_55572
M--LPAAWAAVRAWAVAPALRAAVWACLAMSAMLVAEAAWMGLASLAAAAARRLRGYGYRWEPMPPDVEAPAEFPMVLVQIPMYNEKEVYKLSIGAACALTWPPDRIIIQVLDDSTDPFVKELVELECKEWASKKINIKYEVRNNRKGYKAGALRKGMEHTYAQLCDFVAIFDADFEPESDFLLKTMPYLLHNPKIALVQTRWEFVNYNVCLMTRIQKMSLDYHFKVEQESGSFMHAFFGFNGTAGVWRVSAINQSGGWKDRTTVEDMDLAVRASLKGWEFLYVGDIRVKSELPSTFQAYRHQQHRWTCGAANLFRKMAWEIITNKEVSMWKKYHLLYSFFFVRRAIAPILTFLFYCIVIPLSAMVPEVTIPVWGLVYIPTAITIMNAIRNPGSVHLMPFWILFENVMAMHRMRAALSGLLETARANDWVVTEKVGDQVKDELDVPLLEPTECAERIYIPELLLALYLLICASYDFVLGNHKYYIYIYLQAVAFTVMGFGFVGTRT
>os_5889
MARAYASWLRVRLEYLAPGLQFLANACVVLFLIQSADRLILCLGCLWIKLKGIKPVPKASGG--SDDVE-ADEFPMVLVQIPMCNEKEVYQQSIGAVCNLDWPRSNFLVQVLDDSDDAATSALIKEEVEKWQREGVRILYRHRVIRDGYKAGNLKSAMNCSYVKDYEFVVIFDADFQPQADFLKRTVPHFKGNEDVGLVQARWSFVNKDENLLTRLQNINLCFHFEVEQQVNGVFLNFFGFNGTAGVWRIKALEDSGGWMERTTVEDMDIAVRAHLKGWKFLYINDVECQCELPESYEAYRKQQHRWHSGPMQLFRLCFVDIIKSK-IGVWKKFNLIFLFFLLRKLILPFYSFTLFCIILPMTMFVPEAELPAWVVCYIPATMSLLNILPAPKSFPFIVPYLLFENTMSVTKFNAMISGLFQLGSAYEWVVTKKSGRSSEGDLVSLVQRVKKKHNRIYQKELALSFLLLTAAARSLLSVQGIHFYFLLFQGVSFLVVGLDLIGEQV
>os_9179
ME-LPEAWSQVRAPVIVPLLRLAVAVCLTMSVLLFLERMYMAVVISGVKILRRRPDRRYRCDPIDDDPEGTSAFPVVLIQIPMFNEREVYQLSIGAVCGLSWPSDRLVVQVLDDSTDPVIKEMVRIECERWAHKGVNITYQIRENRKGYKAGALKEGMKHGYVRECEYVAIFDADFQPDPDFLRRTIPFLVHNSDIALVQARWRFVNADECLMTRMQEMSLDYHFTVEQEVSSSVCAFFGFNGTAGVWRVSAVNEAGGWKDRTTVEDMDLAIRASLKGWKFVYLGDVQVKSELPSTFKAFRFQQHRWSCGPANLFRKMLMEIVRNKKVTIWKKIHVIYNFFLIRKIIAHIVTFAFYCLIIPATIFVPEVRIPKWGCVYIPTIITLLNSVGTPRSFHLLFFWILFENVMSLHRTKATLIGLLEAGRANEWVVTEKLGNALKMKSSSKSAKKMRVWDRLNVTELGVAAFLFSCGWYDLAFGKDHFFIYLFFQGAAFFIVGIGYVGTIV
>os_9180
ME-LPEAWSQVRAPVIVPLLRLAVAVCLTMSVLLFLERMYMAVVISGVKILRRRPDRRYRCDPIDDDPEGTSAFPVVLIQIPMFNEREVYQLSIGAVCGLSWPSDRLVVQVLDDSTDPVIKEMVRIECERWAHKGVNITYQIRENRKGYKAGALKEGMKHGYVRECEYVAIFDADFQPDPDFLRRTIPFLVHNSDIALVQARWRFVNADECLMTRMQEMSLDYHFTVEQEVSSSVCAFFGFNGTAGVWRVSAVNEAGGWKDRTTVEDMDLAIRASLKGWKFVYLGDVQVKSELPSTFKAFRFQQHRWSCGPANLFRKMLMEIVRNKKVTIWKKIHVIYNFFLIRKIIAHIVTFAFYCLIIPATIFVPEVRIPKWGCVYIPTIITLLNSVGTPRSFHLLFFWILFENVMSLHRTKATLIGLLEAGRANEWVVTEKLGNALKMKSSSKSAKKMRVWDR--------------------------------------------------
>ot_830
M---------------------------------------------------------------------------VVIQLPMFNETDVCVHAIECAREMEWPRSKLLIQILDDSTCPETRATIEEALEVCKEQGVHTQYRWRSDRTGFKAGAMHDAMDD--IVEYDYVCVFDADFSPDPDFLMKTVPWIHSNNHVGFVQARWTYINSSENLLTRVQSISLNYHIRCEQFARFSANLFFNFNGTAGIWRRTCIVDSGGWNHRTTVEDLDLSLRAHLRGWKFIFLDDVTCLNEIPAQYDAYRKQQHRWSAGPMQLWRKAMGSIWASNEIPLASKLYLNVFFFGTRMFATHLVSFFFYLLLIPLSTLCPEVVLPLWALVYTPMLVTLSTCIFTPGGIYYAIPYVLFENAMTIVKLSAMVSGLFAMENANEWVVTTKVGKWVAKRVEKARVQKAARKKPFHAKELLMGAFFATCGLWGVFRALFGFCIFLFAQASVFFLFGANAVDNLF
>pp_12902
MAPVYVGWMYFRASYIAPTLQKLTDFCIWLFLIQSVDRIVLFLGCVYIRWKGLKPVPINPSL--SDDAEPDSGHPMVLVQIPMCNEREVYEQSISAVCQLDWPKSRILIQVLDDSSDVETRFLIKSEVSKWQQKGVNIVYRHRVNRTGYKAGNMKSAMQCDYVKKYEFVAIFDADFQPKSDFLKRTVPHFRDNPELALVQTRWSFVNKDENLLTRLQNINLSFHFEVEQQVNGIFINFFGFNGTAGVWRITALEESGGWLERTTVEDMDIAVRAHLQGWKFIFLNDVRCLCELPESYEAYRKQQHRWHSGPMQLFRLCFPDIIKAK-ISWMKKANMIFLFFLLRKLILPFYSFTLFCIILPLTMFVPEATLPVWVVCYIPALMSILNVIPSPKSFPFLVPYLLFENTMSVTKFNAMISGLFQLSSAHEWVVTKKTGRASEGDVLE--DKTMKKKNRLYRKELLLSFLLLTAAARSLLSAQGIHFYFLLFQGISFLVVGLDLIGEQV
>pp_18179
MTPVYVGWMYSRANYIAPALQKLTNFCIGLFLIQSVDRIVLFLGCVYIKWKKIRPVPVNPSL--SDDAEPDGGHPMVLVQIPMCNEREVYEQSIAAVCQLDWPQSRILIQVLDDSSDVETRFLIKGEVNKWQQKGANIKYRHRPDRTGYKAGNMKSAMQCDYVKNYEFVAIFDADFQPKPDFLKRTVPHFRDNPELALVQARWSFVNTDENLLTRLQNINLSFHFEVEQQVNGAFINFFGFNGTAGVWRIKALEESGGWLERTTVEDMDIAVRAHLQGWKFIFLNDVRCLCEVPESYEAYRKQQHRWHSGPMQLFRLCLPDIIRAK-ITWMKKANMIFLFFLLRKLILPFYSFTLFCIILPMTMFVPEATLPIWVVCYIPALMSILNVLPSPKSFPFLVPYLLFENTMSVTKFNAMISGLFQLSSAHEWVVTKKTGRASEGELLNMEDRAKKKKNRLYRKELALAFLLLTASARSLLSAQGVHFYFLLFQGITFLVVGLDLIGEQV
>pp_1877
MPSLFMGWLFIRASYIAPALQKVTDFCIWLFLLQSLDRIILCMGAVYIKWKKIKPTPVSPSL--SDDIEPDKGHPMCLVQIPMCNERECYEQSISAVCQLDWPKNRILIQVLDDSSDEEVAGLIETEVKKWQQKGINIIYRHRTDRTGYKAGNMKAGMECDYVKDYEFVAIFDADFQPKSDFLKLTIPHFKDNPELGLVQARWAFVNKDENLLTRLQNINLSFHFEVEQQVNGVFLNFFGFNGTAGVWRIKALEDSGGWLDRTTVEDMDIAVRAHLKGWKFIFLNDVRSLCELPESYEAYRKQQHRWHSGPMQLFRLALPDIINAQ-ISWSKKFNMIFLFFLLRKLILPFYSFTLFCIILPMTMFVPEATLPAWVVCYIPALMSLLNVIPSPKSFPFLVPFLLFENTMSVTKFNAMISGLFQLRSSHEWVVTKKSGSKGLADIAPSSGRGKKKGSRLYRKELTLSFLLLTAAGRSLLSAQGIHFYFLLFQGISFLVVGLDLIGEPT
>pp_20391
MAPVYMAWMVIRLQYIGPALQLAADSCIVLFLVQSADRITQFMGCMYVKLRGIKPIPVDPSF--SDDPEPDKGYPMVLIQIPMCNEREVYEQSISAVCQIDWPKNRMLVQVLDDSDDVETQELIAAEVHKWHLKGVNIIYRHRENRTGYKAGNLRSAMECEYVKDYEFVAIFDADFQPKSDFLKRSMPHFKGQPELCLVQTRWAFVNKDENLLTRLQNINLCFHFEVEQQVNGHFLNFFGFNGTAGVWRISALEDCGGWMDRTTVEDMDIAVRAHLCGWKFIFLNDVRCLCELPESYEAYRKQQHRWHSGPMQLFRLCLPDIIKSK------KSNLIFLFFLLRKLILPFYSFTLFCVILPLTMFVPEAQLPVWVVCYIPAVMSFMNILPSPKSFPFLIPYLLFENTMSVTKFQAMISGLFQLSSSLEWVVTKKSGRASEADLLAGVNRVKKKKNRLYWNELALACLLLTAAMRSLLTEHGLHFYFLLFQGISFLVVGLDLIGEQV
>pp_20645
MAELLQLWLDVRSPIVAPLLQFAINVCLVMVTMLFVERIFMCGVMVFVKLLRRTPETQFKFEPLRDDLEGNSSFPMVLVQIPMFNEREVYQLSIQAACGLSWPGDRMIIQVLDDSTDQTTRDLVQMECQRWASKGINIRYETRPNRKGYKAGALRQGMKWPYVQTCDYVAIFDADFQPEPEFLQRTVPFLVHNSNLALVQARWKFVNANECLMTKMQEVSLNYHFSVEQRVGSATYGFFGFNGTAGVWRIRAMEEAGGWNDRTTVEDMDLAVRASLCGWKFVYIHDLEVKNELPSTFKAFRFQQHRWSCGPANLFRKVLPSILKNQNLKLWKRLHMIYAFFFVRKVVAHIVTFTFYCVVIPASVLVPEVDLPFWGAVYVPSIITLLNAITTPKSLHLLVFWILFENVMSLHRTKATIIGLFDIGNVNEWVVTEKLGNLMKYRSSKYGLQRWKM---MHLLEVWTGGFLMFCAVYDFYFGKNHFYVYLFLQSCAFLVMGFGYVGTFV
>pp_20716
MADLINLWLSVRGPIVAPILQFAINVCLVMVTMLFIERIFMCGVMIFVKLLGRTPETQFKFEPIGDDLEANTAFPMVLVQIPMFNEREVYQLSIQAACGLSWPGDRMIIQVLDDSTDQTIRELVQMECQRWASKGINIKYETRPNRKGYKAGALRQGMKHPYVSMCDYVAIFDADFQPEPEFLHRTVPFLVHNSNLALVQARWKFVNANECLMTKMQEVSLNYHFSVEQRVGSATYGFFGFNGTAGVWRIRAMEEAGGWNDRTTVEDMDLAVRASMCGWKFVYIHDLEVKNELPSTFKAFRFQQHRWSCGPANLFRKVLPSILKNQKLKLWKRLHMIYAFFFVRKIVAHIVTFTFYCLVIPASVLVPEVDLPFWGAVYVPSIITLLNAITTPKSLHLLVFWILFENVMSLHRTKATIIGLFDIGNVNEWVVTEKLGNLMKYRSAKYGLQRWRMSERMHILELWTGGFLMFCAAYDFYFGKNHFYVYLFLQSFAFIIMGLGYVGTFV
>pp_26813
MPPVFMGWMYIRASYIAPALQRVTDFCIWLFLLQSLDRIILCMGAVYIKWKKIKPIPKNPSL--SDNVEPDKGHPMCLVQIPMCNERECYEQSISAVCQLDWPKERILIQVLDDSSDEEVQWLIENEVKKWKAKGINIIYRHRTDRTGYKAGNMKSAMECDYVKDYEFVTIFDADFQPKSDFLKLTIPHFKDNPELGLVQARWAFVNKDENLLTRLQNINLSFHFEVEQQVNGVFLNFFGFNGTAGVWRIKALEESGGWLDRTTVEDMDIAVRAHLHGWKFIFLNDVRSLCELPESYEAYRKQQHRWHSGPMQLFRLALPDIIKAK-ISWSKKFNMIFLFFLLRKLILPFYSFTLFCIILPMTMFVPEATLPAWVVCYIPALMSLLNVIPSPKSFPFLVPFLLFENTMSVTKFNAMISGLFQLRSSHEWVVTKKSGSKGLADMPPSADRGKKKGSRLYRKELTLSFLLLTAAGRSLLSAQGIHFYFLLFQGISFLVVGLDLIGEPT
>pp_28846
MAELVKIWLEVRGPVVAPVLQFAINVCLVMVTMLFVERIFMCGVMVFVKLLRRTPETQFKFEAIQDDLEGNSSYPMVLVQIPMFNEREVYQLSIQAACGLSWPQDRMIIQVLDDSTDQTTRELVQVEVQRWASKGINIKYETRPNRKGYKAGALRQGMRHPYVQTCDYVAIFDADFQPEPEFLQRTVPFLVHNSNLALVQARWKFVNANECLMTKMQEVSLNYHFSVEQRVGSATYGFFGFNGTAGVWRIRAMEEAGGWNDRTTVEDMDLAVRASLCGWKFVYIHDLEVKNELPSTFKAFRFQQHRWSCGPANLFRKVLFTILKNQNLRLWKRLHMIYAFFFVRKIVAHIVTFTFYCVVIPASVLVPEVDLPFWGAVYVPSIITLLNAITTPKSLHLLVFWILFENVMSLHRTKATIIGLFDIGNVNEWVVTEKLGNLMKYRSAKYGLQRWKMSERLHILELWTGGFLMFCAVYDFYFGKNHFYVYLFLQSCAFLIMGFGYVGTFV
>pp_29689
MTAVYVGWMYTRAHYVAPALQTLTNFCIWLFLIQSVDRIVLFFGCVYIKWKNIKPVPVNPSL--SDDAEPDSGHPMVLIQIPMCNEREVYEQSIGAVCQLDWPKSRILIQVLDDSSEVETRFLIKGEVNKWHQKGVNIVYRHRVDRTGYKAGNMKSAMQCEYVKNYEFVAIFDADFQPKPDFLKRTVPHFRDNPELALVQARWSFVNKDENLLTRLQNINLSFHFEVEQQVNGAFINFFGFNGTAGVWRIKALEESGGWLERTTVEDMDIAVRAHLQGWKFIFLNDVRCLCELPESYEAYRKQQHRWHSGPMQLFRLSLPDIIRSK-ISWMKKANMIFLFFLLRKLILPFYSFTLFCIILPMTMFVPEATLPIWVVCYIPALMSILNVLPSPKSFPFLVPYLLFENTMSVTKFNAMISGLFQLSSSHEWVVTKKTGRASEGDSLVVGEKAAKKKNRLYRKELALAFLLLTASARSLLTAQGVHFYFLLFQGISFLVVGLDLIGEQV
>pp_5660
MAPIYMGWMVIRLQYIGPALQLAADSCIVLFLIQSADRITQFMGFMYVKFRGIKPIPANPSF--SDDPEPDKGYPMVLIQIPMCNEREVYEQSISAVCQIDWPRTRMLVQVLDDSDDVETQELIAAEVHKWQLKGVNIVYRHRENRTGYKAGNLRSAMECDYVRDYEFVAIFDADFQPKADFLKRSMPHFKDQPKLCLVQTRWAFVNKDENLLTRLQNINLCFHFEVEQQVNGHFLNFFGFNGTAGVWRISALEDCGGWMDRTTVEDMDIAVRAHLCGWKFIFLNDVRCLCELPESYEAYRKQQHRWHSGPMQLFRLCLPDIIKSKKVTGLQKSNLIFLFFLLRKLILPFYSFTLFCVILPLTMFVPEAQLPVWVVCYIPAVMSFMNILPSPKSFPFLIPYLLFENTMSVTKFQAMISGLLQLSSSLEWVVTKKSGRTSEADLLAGVNRVKKKKNRLYWNELALACLLLTAAMRSLLTEHGLHFYFLLFQGVSFLVVGLDLIGEQV
>pt_15958
MAPVYVAWLTFRADYIAPLIQALSQFCVVLFLIQSVDRLILCLGCFWIKYKKIKPRIEVDPF--SDDVESGYEYPMVLVQIPMCNEREVYEQSISAVCQMDWPKDRILIQVLDDSNDESIQWLIKAEVAKWNQKGVNIIYRHRLIRTGYKAGNLKSAMGCDYVKDYEFVTIFDADFQPNPDFLKLTVPHFKGNPELGLVQARWAFVNKDENLLTRLQNINLCFHFEVEQQVNGTFLNFFGFNGTAGVWRIKALEESGGWLERTTVEDMDIAVRAHLNGWKFIFLNDVKVLCEVPESYEAYRKQQHRWHSGPMQLFRLCLPAIITSK-MAFWKKANLIFLFFLLRKLILPFYSFTLFCIILPLTMFVPEAELPMWVICYVPVLMSFLNILPTPKSIPFIVPYLLFENTMSVTKFNAMVSGLFQLGSSYEWVVTKKAGRSSESDLLAAACRGVKKVNKIYRKELALAFLLLTASVRSLLSAQGVHFYFLLFQGVTFLVVGLDLIGEQI
>pt_22150
MAELTLIWELLKAPLIVPLLTLGVYICLAMSLMLFMERVYMGIVIILVKLFWKKPDKRYKWEPMQDDLEGNLNFPVVLVQIPMFNEREVYKLSIGAASNLSWPADRLVIQVLDDSTDPAIKQMVELECQRWASKGINIRYQIRENRTGYKAGALKEGLKRSYVKHCEYVCIFDADFQPEPDYLRRAIPFLIHNPEIALVQGRWRFVNADECLLTRMQEMSLDYHFTVEQEVGSATHAFFGFNGTAGVWRIAAINEAGGWKDRTTVEDMDLAVRASLRGWKFLYLGDLQVKSELPSTFKAFRFQQHRWSCGPANLFRKMVMEIVRNKKVRFWKKVYVIYSFFFVRKIIAHMVTFSFYCVVLPLTILVPEVKVPIWGAVYIPSVITILNSVGTPRSIHLLFYWILFENVMSLHRTKATFIGLLEAGRANEWVVTEKLGNTLQKKSNPKAPRKFKFTDRLNTLELGFSAFLFLCGCYDFVNGKNCYFVYLWLQTVTFFITGIGYVGTII
>pt_31788
MAPVFVAWLTFRADYIAPVIQVLSQFCVVLFLIQSVDRLVLCLGCFWIKYKKIKPRIDGDPF--SDDVEPGYEYPMVLVQIPMCNEREVYEQSISAVCQMDWPKDRILIQVLDDSNDESIQWLIKAEVTKWNQKGVNIIYRHRLIRTGYKAGNLKSAMSCDYVKDYDFVAIFDADFQPNPDFLKLTVPHFKNNPELGLVQARWAFVNKDENLLTRLQNINLCFHFEVEQQVNGAFLNFFGFNGTAGVWRIKALEESGGWLERTTVEDMDIAVRAHLNGWKFIFLNDVKVLCEVPESYEAYRKQQHRWHSGPMQLFRLCLPAIITSK-IALWKKANLIFLFFLLRKLILPFYSFTLFCIILPLTMFVPEAELPMWVICYVPVLMSFLNILPAPKSFPFIVPYLLFENTMSVTKFNAMVSGLFQLGSSYEWVVTKKAGRSSESDLLAAACRGVKKVNKIYRKELALAFLLLTASVRSLLSAQGVHFYFLLFQGVTFLVVGLDLIGEQI
>pt_38630
MERFAMIWGQIKAPLIVPLLRLAVAICLIMSLMLFIERVYMGIVIVLVKLFGRKPDRRYKWEPMKDDVEGNSTYPMVLVQIPMYNEREVYQLSIGAACGLSWPSDRIIIQVLDDSTDPTIKDMVELECQRWASKGINIKYEIRDSRNGYKSGALKEGMKRSYVKSCDYVAIFDADFQPEPDFLRRTIPFLVHNPELGLVQTRWKFVNADECLMTRMQEMSLDYHFTVEQEVGSSTYAFFGFNGTAGVWRIAALNEAGGWKDRTTVEDMDLAVRASLKGWEFLYLSSVKVKNELPSTLKAYRYQQHRWSCGPANLFRKMFMEIITNKAMTSWKKVHVIYSFFLVRKIVAHLVTFIFYCVVLPATVLVPEVEVPKWGAVYIPSIITILNAVGTPRSLHLLVFWILFENVMSLHRTKATFIGLLEAGRVNEWIVTEKLGDALKSK-ANKAAKKFRFGERLHLLELGTGAYLFFCGCYDVVFGKNHYFIYLYAQAIAFFIVGLGCVGTIV
>pt_41925
MGELKLIWELIKAPLIVPLLTLGVYISLAMSLMLLMERVYMGIVIILVKLFWKKPEKRYKWEPMQDDIEGNLNFPVVLVQIPMFNEKEVYKLSIGAASNLSWPADRLVIQVLDDSTDPAIKQMVELECQRWASKGINIRYQIRENRTGYKAGALKEGLKRSYVKHCEYVCIFDADFQPEPDFLRRAIPFLVHNPDVALVQARWRFVNADECLLTRMQEMSLDYHFTVEQEVGSATHAFFGFNGTAGVWRIAAINDAGGWKDRTTVEDMDLAVRASLRGWKFVYLGDLHVKSELPSTFKAFRFQQHRWSCGPANLFRKMVMEIVRNKRVNFWKKVYVIYSFFFVRKIIAHMVTFCFYCVVLPLTILVPEVKVPIWGAVYIPSVITILNSVGTPRSIHLLFYWILFENVMSLHRTKAALIGLLEAGRVNEWVVTEKLGNTLQKKANTKAPRKFKFTDRINTLELGFAAFLFLCGCYDFVNGKNNYFIYLWLQTVTFFITGIGYVGTII
>pt_51770
M--IGLIWQVIIEPLIVPVLKLLVVVCLGMSIMLFIERVYMGVVIVFVKLFGKKPNKRYKWEPIKDDIEGNSAYPMVLVQVPMYNEKEVYQLSIGAACGLSWPSDRIIIQVLDDSTDPAIKSMVEVECQRWASKGINIKYEIRDNRNGYKAGALKEGMKHSYVKQCDYVAIFDADFQPEPDFLWRTIPFLAHNPEIALVQARWKFVNSDECLMTRMQEMSLDYHFTVEQEVGSATYAFFGFNGTAGVWRISAVNEAGGWKARTTVEDMDLAVRASLKGWKFVYVGDLKVKNELPSTFKAYRYQQHRWSCGPANLFRKMAIEIVKNKKVSLWKKCYVIYSFFFVRKIVAHIVTFLFYCVVLPATVLVPEVTVPKWGAVYIPSVVTLLNAVGTPRSLHLMVFWILFENVMSLHRTKATFIGLLEAGRVNEWVVTEKLGDALKAKLPAKATKKIRIGERLHLLELCAGAYLFFCGCYDFAFGKNRYYIFLFLQSIAFFIAGFGYIGTFV
>pt_51899
MDRFGLIWQVLKEPLIVPALKLLVVVCLGMSIMLFIERVYMGIVIVFVKLFGKKPNKMYKWEPMKDDIEGNSAYPMVLVQIPMYNEKEVYQLSIGAACGLSWPSDRIIIQVLDDSTDPAIKSLVELECQRWASKGINIKYEIRDNRKGYKAGALKEGMKHSYVKQCDYVAIFDADFQPEPNYLWRTIPFLVHNPEIALVQARWKFVNSDECLMTRMQEMSLDYHFTVEQEVGSATYAFFGFNGTAGVWRISAVNEAGGWKDRTTVEDMDLAVRASLKGWKFVYVGDLKVKNELPSTFKAYRYQQHRWSCGPANLFKKMAIEIIKNKKVSLWKKCYVIYSFFFVRKIVAHIVTFVFYCVVLPSTVLVPEVSVPKWGAVYIPSIVTLLNAVGTPRSLHLMVFWILFENVMSLHRTKATFIGLLEIGRVNEWVVTEKLGDALKGKLPAKATKKIRIRERLHLLELCAGAYLFFCGCYDFAFGKNRYYIFLFLQSIAFFIAGFGYIGTFV
>pt_52590
MSSVYAKWLEIRASYLAPPLQSLTNVCIVLFLIQSVDRVVLMLGCFWIKFWKLRPVAAVEY----DGSE-VEDYPMVLVQIPMCNEREVYQQSIAACCVQDWPKERMLIQVLDDSDELDAQLLIKAEVQKWQQRGVHILYRHRLIRTGYKAGNLKSAMSCDYVKDYEFVAIFDADFQPGPDFLKKTIPHFKGKDDLALVQTRWAFVNKDENLLTRLQNINLSFHFEVEQQVNGVFINFFGFNGTAGVWRIKALEECGGWLERTTVEDMDIAVRAHLCGWKFIYLNDVKCLCELPESYEAYKKQQHRWHSGPMQLFRLCFVDTLRAK-VSLGKKANLIFLFFLLRKLILPFYSFTLFCIILPLSMFLPEAELPAWVVCYIPGLMSILNILPAPRSFPFIVPYLLFENTMSVTKFNAMISGLFRLGSSYEWVVTKKLGRSSEADLVAFAHRSKKKRNSLYRKELALALILLTASVRSLLSAQGIHFYFLLFQGISFLVVGLDLIGEQV
>pt_52680
MAPLYSRWVLFRVEYLAPPLQFLANACIVLFLIQSIDRLVLCLGCFWIRFKNIKPIPKQDA---ADLESENGFFPMVLVQIPMCNEKEVYQQSIAAVCNLDWPKSKFLIQILDDSDDPTTQLLIKEEVHKWQQEGARILYRHRVIRDGYKAGNLKSAMNCSYVKDYEYVAIFDADFQPTPDFLKKTVPHFKDNEEIGLVQARWSFVNKDENLLTRLQNINLAFHFEVEQQVNGTFINFFGFNGTAGVWRIKALEESGGWLERTTVEDMDIAVRAHLHGWKFIFLNDVECQCELPESYEAYRKQQHRWHSGPMQLFRLCLPDIIRSK-ISIWKKFNMIFLFFLLRKLILPFYSFTLFCIILPMTMFIPEAELPAWVVCYIPATMSFLNILPAPKSFPFIVPYLLFENTMSVTKFNAMISGLFQLGSAYEWVVTKKSGRSSEGDLVSLVQRGKRKHNRIYMKELALAFLLLTASARSLLSAQGIHFYFLLFQGISFLLVGLDLIGEQV
>pt_53038
MAPLYSRWVLFRVEYLAPPLQFLANACIVLFLVQSIDRLVLCLGCFWIRFKNIKPIPNQDA---ADLESENGFFPMVLVQIPMCNEKEVYQQSIAAVCNLDWPKSKILVQILDDSDDPTTQLLIKEEVNKWQQEGAHILYRHRVIRDGYKAGNLKSAMNCSYVKDYEFVAIFDADFQPTPDFLKRTVPHFKGNEELGLVQARWSFVNKDENLLTRLQNINLAFHFEVEQQVNGIFINFFGFNGTAGVWRIKALEDSGGWLERTTVEDMDIAVRAHLHGWKFIFLNDVECQCELPESYEAYRKQQHRWHSGPMQLFRLCLPAIIRSK-ISIWKKFNMVFLFFLLRKLILPFYSFTLFCIILPMTMFIPEAELPAWVVCYIPATMSFLNILPAPKSFPFIVPYLLFENTMSVTKFNAMISGLFQLGSAYEWVVTKKSGRSSEGDLVSLAQRGKKKHNRIYMKELALAFLLLTASARSLLSAQGIHFYFLLFQGISFLLVGLDLIGEQV
>sb_12130
-----------------------------MSVMLFAEKVYMAVVLLVSRL--PLLGRRYRWEPIDGDLEGGACYPMVLVQIPMYNEREVYHVSIGAACGLSWPSDRIIVQVLDDSTDPVIKELVRAECWRWASKGVNVKYEVRDSRRGYKAGALRDGMKRAYVRGCDVVAIFDADFQPDPDFLRRTVPFLLHNPDLALVQARWNFVNADECLMTRMQEISLDYHFTVEQEVGSSTYAFFGFNGTAGVWRISALNEAGGWKDRTTVEDMDLAVRASLKGWKFVFLGDLMVKNELPSTLKAYRYQQHRWSCGPANLFRKMLMEIVRNKKVTLWKKIHVIYNFFLVRKIIAHIVTFVFYCIVIPATVLVPEVEIPKWGSVYIPTIISLLNAVGTPRSVHLIVFWILFENVMSLHRTKATFIGLLEAGRVNEWVVTEKLGDALRMKMPAKACKKIKIGDRLHILELGVAAYLFFCGCYDIAFGNNHYYIFLFLQSIAFFIVGIGYVGTFV
>sb_14272
MAPAYVAWLEFRVDYIAWAIQKLSCFCILLFMVQSVDRIVQCLACFWIKIRGIKPRIPPPAS--SADVEDDGYFPMVLIQMPMCNEKEVYETSISHVCQMDWPRDRLLIQVLDDSDDEVCQMLIRAEVTKWSQRGVNIIYRHRLSRTGYKAGNLKSAMACDYVKDYEFVAIFDADFQPNPDFLKLTVPHFKEDPELGLVQARWSFVNKDENLLTRLQNINLCFHFEVEQQVNGVYLNFFGFNGTAGVWRIKALEDSGGWMERTTVEDMDIAVRAHLNGWKFIFLNDVKVLCELPESYQAYRKQQHRWHSGPMQLFRLCIPAIIRSK-IPFWKKANLVMLFFLLRKLVLPFYSFTLFCVILPLTMFVPEAELPIWVICYIPVLMSLLNIMPAPKSFPFIIPYLLFENTMSVTKFNAMVSGLFQLGSSYEWIVTKKAGRSSANDILAMAARRAKKPNRIFKKELALACLLLTAATRSLLSKQGLHFYFLLFQGVTFLAVGLDLIGEQV
>sb_14311
MDPCASLWAHARALVLVPAVRLLVFLSLAMTVMILLEKLFVCAVCLAVRAFRLGPHRRYRWEPIGDDEEGEAKYPMVLVQIPMYNEREVYKLSIGAACALEWPTERFVIQVLDDSTDPVVKDLVEMECQRWKSKGVNIKYEVRGNRKGYKAGALKEGLKHDYVKDCEYIAMFDADFQPESDFLLRTIPFLVHNPEIALVQTRWKFVNSDECLLTRFQEMSLDYHFKYEQEAGSSVYSFFGFNGTAGVWRISAIDDAGGWKDRTTVEDMDLAVRAMLQGWKFVYVGDIKVKSELPSTFKAYRFQQHRWSCGPANLFKKMMVEILENKKVSLWSKIHLWYDFFFVGKVAAHTVTFIYYCFAIPVSVLLPEIQIPLWGVVYVPTAITLLKALGTPSSFHLVILWVLFENVMSLHRIKAAISGLLDAGRVNEWVVTEKLGDTNKAKPGTNGLVKARFWERYHCSELFVGTCILMCGFYDLLLAKKGYYIFLFLQGTAFLVAGFGYVGTLP
>sb_14654
MAPAYAAWMRARLDYLAPPLQFLTNACVVLFLIQSVDRIVLCLGCFWIRLKGIKPVPLAAA---KEDVE-PEDFPMVLVQMPMCNEREVYQQSIGAVCSLDWPRSNFLVQVLDDSDDATTSALIKEEVEKWQREGVRIVYRHRVIRDGYKAGNLKSAMNCSYVKDYEFVVIFDADFQPQADFLKRTVPHFKGKDDVGLVQARWSFVNKDENLLTRLQNINLCFHFEVEQQVNGAFLNFFGFNGTAGVWRIKALEESGGWMERTTVEDMDIAVRAHLKGWKFLFLNDVECQCELPESYEAYRKQQHRWHSGPMQLFRLCFVDIIKSK-IGFWKKFNLIFLFFLLRKLILPFYSFTLFCVILPMTMFVPEAELPAWVVCYIPATMSILNILPAPKSFPFIVPYLLFENTMSVTKFNAMISGLFQLGSAYEWVVTKKSGRSSEGDLLALVQRVKKKHNRIYRKELALSFLLLTAAARSLLSAQGIHFYFLLFQGVSFLVVGLDLIGEQV
>sb_33674
MD-LPEAWSQVRAPVIVPLLRLAVAVCLTMSVLLFLERMYMAIVITGVRLLRFRPDRRYRCDPLDDDPEGSSAFPVVLVQIPMFNEREVYQLSIGAVCGLSWPADRLVVQVLDDSTDEMIKEMVRLECERWARKGINITYQIRDDRKGYKAGALRAGMKHAYVRECEYVVIFDADFQPDPDFLKRTVPYLVHNPEIALVQARWRFVNADECLMTRMQEMSLDYHFTVEQEVSSSVCAFFGFNGTAGVWRISAINEAGGWKDRTTVEDMDLAIRASLKGWKFVYLGDVQVKSELPSTFKAFRFQQHRWSCGPANLFRKMLMEIVTNKKVTIWKKIHVIYNFFLIRKIIAHIITFSFYCLVIPATIFVPEVRIPKWGCVYIPSAITLMNSVGTPRSFHLLFFWVAFENVMSLHRTKATLIGLLEAGRANEWVVTAKLGSAMKMKAANKALRKMRIWERLHVTELGVAAFLFSCGWYDFAYGRDHFFIYLFFQSVAFFIVGIGYVGTIV
>sb_33864
MEALLQGWAEVRAGLLVPLLRAAVLLCTAMSVIVLAEKVFLGAVSSVMKLRRRRPSRVYRCDPIPDKDEEAAAYPMVLVQIPMYNEKEVYQLSIGAACRLTWPVDRLIVQVLDDSTDAVIKELVKGECERWAAEGINVKYETRKDRAGYKAGNLKEGMRHAYVRGCEFVAMFDADFQPAPDFLVKTVPFLVHNPSLALVQTRWKFVNANDCLLTRMQEMSMDYHFKVEQEAGSSLCNFFGYNGTAGVWRTQAIVESGGWEDRTTAEDMDLALRAGLLGWEFVYVGSIKVKNELPSTLKAYRSQQHRWSCGPALLFKKMFWEILAAKKVSVWKKLYIIYDFFIARRIIGTFFTFFFFSVLIPLYILLPEAQIPVWELIYIPTAITLLNSVGTPRSIHLIILWVLFENVMALHRFKAILIGFFEADRANEWIVTQKLGNLQKLKSIASLTGNYRFKDRFHFLEVFIGLFLLASACFDYFYRDDYFYLFVLPQSIMYFAIGFQFIGLSV
>sb_5965
MAPLYASWLRFRATYVAPGIQFLTDACVVLFLIQSADRLIQCLGCFYIHIKRIKPKPKSLA---PDAEDD-GYYPMVLVQIPMCNEKEVYQQSIAAVCNLDWPKSNFLVQVLDDSDDPLTQTLIREEVAKWQQQGARIVYRHRVLRDGYKAGNLKSAMSCSYVKDYEFVAIFDADFQPHPDFLKRTVPHFKDNDELGLVQARWSFVNKDENLLTRLQYINLCFHFEVEQQVNGVFLNFFGFNGTAGVWRIKALEDSGGWMERTTVEDMDIAVRAHLHGWKFIFLNDVECQCELPESYEAYRKQQHRWHSGPMQLFRLCLPDIIKCK-IAFWKKANLIFLFFLLRKLILPFYSFTLFCIILPMTMFVPEAELPDWVVCYIPALMSLLNILPSPKSFPFIIPYLLFENTMSVTKFNAMISGLFQLGSAYEWVVTKKSGRSSEGDLISLALKTKKKHNRIYKKELALSMLLLTAAARSLLSKQGIHFYFLLFQGISFLLVGLDLIGEQV
>sb_6079
---MAEAWAVAALTAAAWALRAAVWACLAASAMLVAEAAYMGLASLVAMLWRRRLDERYRWEPMRDDVEAAADFPMVLVQIPMYNEREVYKLSIAAACALTWPPDRIVIQVLDDSTDPIIKELVELECQDWATKKINIKYEVRDNRKGYKAGALKKGMEHIYAKQCDFVAIFDADFQPEPDFLLKTIPFLVHNPKIALVQARWEFVNYDVCLMTRIQKMSLDYHFKVEQESGSFVYSFFGFNGTAGVWRVSAINQSGGWKDRTTVEDMDLAVRAGLKGWEFLYVGDIRVKSELPSTFKAYRHQQHRWTCGAANLFRKMAWEIITNKEVSIWKKHHLLYSFFFVRRVIAPLVTFLFYCVVIPLSAMVPGVSIPLWGLVYIPTAITCMNAIRNPGSLHLMPFWILFENVMSMHRMRAAVTGLLETARANDWVVTEKVGDLVKDDLDVPLLEPTECVERIYFPELLLALLLLICASYDFVLGSHKYYLYLYLQAFAYVVMGFGFVGTKT
>sb_6268
-----------------------------MSVMLVLEVCYMSVASFVANLLRRTPERRYRWEPMQDDEEGGEAYPMVLVQIPMYNEREVYKLSIGAACALTWPLDRIIIQVLDDSTDPFIKELVELECEDWARKKINIKYETRESRKGYKAGALKKGMEQGYAQECDFVAIFDADFQPDPDFLLRTIPFLVHNPKIALVQTRWEFVNYNICLLTRIQKMSLDYHFKVEQESGSSMHAFFGFNGTAGVWRVSAIREAGGWKDRTTVEDMDLAVRASLKGWQFLYVGDIRVKSELPSTFKAYRHQQHRWTCGAANLFRKMAGDIVRSKAVTVWKKLHLLYSFFFVRRVIAPILTFLFYCVVIPLSVMVPEVSIPVWGMFYIPTAITVMNAIRNPWSIHLVPIWILFENVMSMHRMRAALTGLLETMYVDEWVVTEKVGDHVKGKLEIPLLTPTECVERIYVPELLVAFYLLLCASYDVVLGTGHCYLYIFLQAFAFLVLGFGFVGTAT
>sb_6420
MVPAYLAWMSFRADYIRRPIEFLSKVCILLFVVQSLDRLALCIGCFWIKLRKIKPRIEGDPF-----RESGYLHPMVLVQIPMCNEKEVYEQSISAVCQLDWPRDKFLIQVLDDSSDESIQMLIKAEVSKWNQLGVNIIYRHRVLRTGYKAGNLNSAMSYDYVKNFEFVAIFDADFQPSPDFLKKTIPHFEGNPEVGLVQARWSFVNKDENLLTRLQNINLCFHFEVEQQVNGVFLNFFGFNGTAGVWRIQALEESGGWLERTTVEDMDIAVRAHLNGWKFIFLNDVKVLCEVPESYEAYRKQQHRWHSGPMHLFRLCLPDIITAK-ISSWKKANLILLFFLLRKLILPFYSFTLFCVILPLTMFVPEAELPVWVICYVPVFMSFLNILPSPRSFPFIVPYLLFENTMSVTKFNAMVSGLFKLGSSYEWVVTKKSGRSSELDLLTSSQKQAKKANKIYKKELALSLLLLTAATRSLLSAQGIHFYFLLFQGVSFLVVGLDLIGEQI
>sb_6547
ME-VYGAWVAVRAGLIAPVLQVAVWACMVMSVMLVVEAVYNSVVSLGVKAIGWRPEWRFKWKPL-ADEEGSAHFPMVLVQIPMYNELEVYKLSIAAACGLQWPKDRIMVQVLDDSTDPFIKNLVELECEHWANKGVNIKYATRTSRKGFKAGALKKGMECDYARQSEYIAIFDADFQPEPDFLLRTVPFLLHNPEVALVQARWSFVNGTTSLLTRVQKMFYDYHFKVEQEAGSATFAFFSFNGTAGVWRTIAIRDAGGWKDRTTVEDMDLAVRATLKGWKFVYVGDIRVKSELPSTYKAYCRQQFRWSSGGANLFRKMAKDVLFAKDISLVKKIHMLYSFFFVRRVVAPTAACILFNVIIPISVTVPELYLPVWGVAYIPMVLTIVTVIRHPKNLHIMPFWILFESVMTLHRMRAAVTGLLELEGFNQWTVTKKVGNDLE-DTEVPLLQKKRLRDRVNFLEIGFSVFLFLCASYNLVFGTRSYYLYMYLQGLAFLLLGLNFTGTCS
>sb_8735
---MRAAWQAVRWSVVVPTLQVAVYVCAAMSLMLFLERLYMAAVITGLWLRRRRNKQRSRRRLADDDLEGDDDHPMVLVQIPMFNEGQVYRLSIGAACGMSWPSDRLVIQVLDDSTNPAIRELVEVECLRWAGKGVRIRYENRSNRNGYKAGAMREGLKKHYARECEFVAIFDADFQPDSDFLRRTVPLLQRDPGVALVQARWRYVNADDCILTRIQEMSLNYHFAVEQEVGSACHAFFGFNGTAGVWRVAALADAGGWKERTTVEDMDLAVRASLRGWRFVYVGDLVVRNELPSTFKAYRYQQHRWSCGPANLFRKVLPEILRSDRVSLGKKLHLLYAFFFVRKVVAHLVTFLFYCVVIPACVLVQDVRLPKYVAMYVPALITLLNAACTPRSCHLLIFWILFENVMSMHRSKAAVIGLLEASRANEWVVTDKLGSGKAAPVVARKLRSCSTRREMHVLELAMGACLLYCAVYDIVFGRDHYYMYLLLQSAAAFIVGFGYVGASA
>sb_8936
---LHASWVRFRAAYVAPPLQRLADACVALFLVQSADRVAQCLGCLYIRLRRVRPEPVSPPA--PDAEDDAGYFPMVLVQIPMCNEKEVYQQSIAAVCNLDWPRSSLLVQVLDDSDEPVTQALIREEVDKWRHHGARIVYRHRVLRDGYKAGNLKSAMSCSYVKDYEYVAIFDADFQPYPDFLRRTVPHFMDNEELGLVQARWSFVNKDENLLTRLQNINLCFHFEVEQQVNGVFINFFGFNGTAGVWRIRALEDSGGWMERTTVEDMDVAVRAHLKGWKFIFLNDVECQCELPESYEAYRKQQHRWHSGPMQLFRLCLPDIIRCK-LSVWKKANLILLFFLLRKLILPFYSFTLFCIILPLTMFVPEASLPDWVVCYVPALMSLLNVVPAPRSFPFVIPYLLFENTMSVTKFNAMVSGLFQLRGAYEWVVTKKSGRCPSSS-----QETTAKYNRMYKKELALSLLLLTAAARSLLSKQGTHFYFLLFQGVSFLLVGLDLIGEDV
>sb_9668
---GYASWVRVRLEYLAPALQFMANACVVLFLIQSADRLILCLGCLWIKLKGIKPVPKAAGK--DDDVEDTGEFPMVLVQIPMCNEKEVYQQSIGAVCGLDWPRPNFLVQVLDDSDDAATSALIKEEVEKWQREGVRILYRHRVIRDGYKAGNLKSAMNCSYVKDYEFVVIFDADFQPQPDFLKRTVPHFKGNEDVGLVQARWSFVNKDENLLTRLQNINLCFHFEVEQQVNGIFLNFFGFNGTAGVWRIKALEDSGGWMERTTVEDMDIAVRAHLKGWKFMFLNDVECQCELPESYEAYRKQQHRWHSGPMQLFRLCFVDIIKSK-IGFWKKFNLIFLFFLLRKLILPFYSFTLFCIILPMTMFIPEAELPAWVVCYIPATMSLLNILPAPKSFPFIVPYLLFENTMSVTKFNAMVSGLFQLGSAYEWVVTKKSGRSSEGDLIALVQRVKKKHNRIYRKELALSFLLLTAAARSLLSVQGIHFYFLLFQGVSFLVVGLDLIGEQV
>sm_12593
MPPVYVFWVQLRANYIAPPLQTLANFCIVLFLIQSADRIILCVGCLWIKYRRIKVVANPATL--SQDLEPGVGFPMVLVQVPMCNEREVYEQSVSAICQLDWPKDRLLIQVLDDSDEPDIQLLIQGEVQKWRQKGVNIVYRHRLVRSGYKAGNLKSAMACDYVKDYEFVAIFDADFQPKPDFLKVTVPHLKEDPELALVQARWSFTNKDENLLTRLQNVNLSFHFEVEQQVNGVFLSFFGFNGTAGVWRIKALEESGGWLERTTVEDMDIAVRAHLQGWKFLFVNDVRCLCELPESYEAYRKQQHRWHSGPMQLFRLCMPDIVTAK-IPLWKKGNLIFLFFLLRKLILPFYSFTLFCIILPMTMFVPESHLPVWVICYVPAVMSFLNVLPAPRSFPFLVPYLLFENTMSVTKFNAMISGLFQLGSAYEWVVTKKTGRASEADLLAAILRVGKKGNRLYRKELTLAFLLLTAAARSLLSAQGVHFYFLLFQGISFLVIGLDLIGEQV
>sm_18401
MQGINAMWLQIRAPYIAPALQVGVNICLVMLLMLFVERLYMALVMVLVKLSGKRPENKYKWEPIKDDLEGNSAYPMVLVQVPMYNEREVYQLSIGAACGLSWPSDRIIVQILDDSTDLTIKNLVELECQRWASKGVNIKYEIRDNRNGYKAGALKEGMKRSYVKDCDYVAIFDADFQPEPDFLWRTIPYLVHNADIGLVQARWKFVNADECMMTRMQEMSLSYHFTVEQSVGSATYAFFGFNGTAGVWRIAAISEAGGWNSRTTVEDMDLAVRAGLRGWKFVYLDDLSVKNELPSTFKAYRYQQHRWSCGPANLFRKMIPGVLAAKKVSMLKKFSILYSFFLVRKIVAHLVTFIFFCVVVPTCVLVPEVNLPKWGSIYLPSMITLLNCMATPKSLPFLVFWVLFENVMSMHRTKATFTGLLDIGRVNEWIVTEKLGDALKIKFAKLK-QKAYISQRFHVFELIVGLYIFFCASYDLAFGRDRYYIYLYLQAVAFFIMGFGYIGTYV
>sm_19854
MPPIYLGWVYVRATFIAPPLQALADGCIVLFLIQSADRVLLCLGCIWIKYKRIRPEASVELL--SGDPEPYNGYPMVLCQIPMCNEREVYEQSISAVSQLDWPRDRILVQVLDDSSDEEIQMLIKAEVLKWHQKGIRIVYRHRPIRTGYKAGNLKSAMTCDYVNDYEFVAIFDADFQPRPDFLKRTIPHLKQDPKLALVQARWAFVNKDDNLLTRLQNVNLSFHFEVEQQVNGVFLNFFGFNGTAGVWRKTALEDSGGWLERTTVEDMDIAVRAHLRGWKFIFLNDVNVLCELPESYEAYRKQQHRWHSGPMQLFRLCLPDVVTAKAIPLWRKANLVFLFFLLRKLILPFYSFTLFCIILPMTMFVPESHLPVWVICYVPALMSFLNVLPSPRSFPFIVPYLLFENTMSVTKFNAMISGLFQLSSAYEWVVTKKKGRASEADLSLVTLRGKKPKARFYRKELSLAFLLLTAAARSLLSAQGVHFYFLLFQGISFLVIGLDLIGEQK
>sm_31942
MPPVYVFWVQLRANYIAPPLQTLANFCIVLFLIQSADRIILCVGCLWIKYRRIKVVANPATL--SQDLEPGVGFPMVLVQVPMCNEREVYEQSVSAICQLDWPKDRLLIQVLDDSDEPDIQLLIQGEVQKWRQKGVNIVYRHRLVRSGYKAGNLKSAMACDYVKDYEFVAIFDADFQPKPDFLKVTVPHLKEDPELALVQARWSFTNKDENLLTRLQNVNLSFHFEVEQQVNGVFLSFFGFNGTAGVWRIKALEESGGWLERTTVEDMDIAVRAHLQGWKFLFVNDVRCLCELPESYEAYRKQQHRWHSGPMQLFRLCMPDIVTAK-IPLWKKGNLIFLFFLLRKLILPFYSFTLFCIILPMTMFVPESHLPVWVICYVPAVMSFLNVLPAPRSFPFLVPYLLFENTMSVTKFNAMISGLFQLGSAYEWVVTKKTGRASEADLLAAILRVGKKGNRLYRKELTLAFLLLTAAARSLLSAQGVHFYFLLFQGISFLVIGLDLIGEQV
>sm_5898
---IYLAWVYVRATFIAPPLQALADGCIVLFLIQSADRVLLCLGCIWIKYKRIRPEASVELL--SGDPEPYNGYPMVLCQIPMCNEREVYEQSISAVSQLDWPRDRILVQVLDDSSDEEIQMLIKAEVLKWHQKGIRIVYRHRPIRTGYKAGNLKSAMTCDYVNDYEFVAIFDADFQPRPDFLKRTIPHLKQDPKLALVQARWAFVNKDDNLLTRLQNVNLSFHFEVEQQVNGVFLNFFGFNGTAGVWRKTALEDSGGWLERTTVEDMDIAVRAHLRGWKFIFLNDVNVLCELPESYEAYRKQQHRWHSGPMQLFRLCLPDVVTAKAIPLWRKANLVFLFFLLRKLILPFYSFTLFCIILPMTMFVPESHLPVWVICYVPALMSFLNVLPSPRSFPFIVPYLLFENTMSVTKFNAMISGLFQLSSAYEWVVTKKKGRASEADLSLVTLRGKKPKARFYRKELSLAFLLLTAAARSLLSAQGVHFYFLLFQGISFLVIGLDLIGEQK
>sm_9063
MQGINAMWLQIRAPYIAPALQVGVNICLVMLLMLFVERLYMALVMVLVKLSGKRPENKYKWEPIKDDLEGNSAYPMVLVQVPMYNEREVYQLSIGAACGLSWPSDRIIVQILDDSTDLTIKNLVELECQRWASKGVNIKYEIRDNRNGYKAGALKEGMKRSYVKDCDYVAIFDADFQPEPDFLWRTIPYLVHNADIGLVQARWKFVNADECMMTRMQEMSLSYHFTVEQSVGSATYAFFGFNGTAGVWRIAAISEAGGWNSRTTVEDMDLAVRAGLRGWKFVYLDDLSVKNELPSTFKAYRYQQHRWSCGPANLFRKMIPGVLAAKKVSMLKKFSILYSFFLVRKIVAHLVTFIFFCVVVPTCVLVPEVNLPKWGSIYLPSMITLLNCMATPKSLPFLVFWVLFENVMSMHRTKATITGLLDIGRVNEWIVTEKLGDALKIKFAKLK-QKAYISRRFHVFHLIVGLYIFFCASYDLAFGRDRYYIYLYLQAVAFFIMGFGYIGTYV
>vc_1073
MIFVTSAAVSPGANALSPPASGAAGGGRAIGGGGGAAAAAAAAGRIVVGSLEPNPSGSSGYNSSSSDDDPDAKAPKVLIQLPMYNEEAHAASIIEACCRMKYPRDRLLIQVLDDSTKEAVRQKVDAAAALCIENGDPVQVMRRDNRSGFKAGAMVEGLNRVEGLGFEYCAIFDADFDPPADFLEETIPVMHRDKTLAYVQTRWSFANGNESFLTWVQKVNLGFHFDVEQRSRSYLGWFFNFNGTAGVWRIQSIHDAGGWQSDTVVEDMDLSLRCYLKGWNAIYLPHVDNSNELPCTLSSYKTQQFRWLSGPMQILTKSFGNIMRARDIGIGRRLNAFW--FFIRYIL--FAAITSWDWSWPQIYFIVSINFALAVYLYVT---------------PFSIAYLFFSVAIGYFKLWAMVSGLLGLEKSKTWKVTQKFGSKQTGTGL------LHRIHRPYALEAFLALYYAGMGAAAGVYRSWIMLGYCAIMFLVFLVISFGDAFM--
>vv_10325
MAPLYSRWVLIRVEYLAPPLQFLANACIVLFLIQSVDRLVLCLGCFWIKFKKIKPVPKG-----VDLESDNGYFPRVLVQIPMCNEKEVYQQSIAACCNLDWPKSSILIQVLDDSDDPVTQLMIKEEVTKWQQEGAHILYRHRVIRDGYKAGNLKSAMNCSYVKDYEFVAIFDADFQPTPDFLKRTVPHFKDNEELGLVQARWSFVNKDENLLTRLQNINLSFHFEVEQQVNGVFINFFGFNGTAGVWRIKALEDSGGWLERTTVEDMDIAVRAHLQGWKFIFLNDVECQCELPESYEAYRKQQHRWHSGPMQLFRLCLPDVIRSK-ISIWKKANLIFLFFLLRKLILPFYSFTLFCIILPMTMFIPEAELPSWVVCYIPATMSFLNILPSPKSFPFIVPYLLFENTMSVTKFNAMISGLFQLGSAYEWVVTKKSGRSSEGDLVSLVQRGKKKHNRIYTKELALAFLLLTASARSLLSAQGIHFYFLLFQGISFLLVGLDLIGEQV
>vv_15251
MAPSYMAWLSFRVDYIAPLVLILSKFCIVLFLIQSLDRLFLCFGCFWIKHKKLKPEMDADAY----DIE-GSSFPMVLVQIPMCNEKEVYAQSISAVCQLDWPRERLLIQVLDDSDDENVQLLIKNEVSSWNQKGVNIIYRHRFVRTGYKAGNLKSAMACDYVKDYEFVAIFDADFQPNPDFLKQTIPHFKGNPEVGLVQARWSFVNKDENLLTRLQNINLCFHFEVEQQVNGLFLEFFGFNGTAGVWRIKALEESGGWLERTTVEDMDIAVRAHLHGWKFIFLNDVKVPCELPESYQAYKKQQHRWHSGPMQLFRLCLPAIVTSK-MGIWKKANLIFLFFLLRKLILPFYSFTLFCIILPLTMFIPEAELPVWVICYIPIFMSLLNILPAPKSFPFLVPYLLFENTMSVTKFNAMVSGLFQLGSAYEWVVTKKTGRSSESDLLAMAQRRKKKRNRLYRKELALAFLLLTASARSLLSAHGVHFYFLLFQGLSFLVVGLDLIGEQM
>vv_16011
MDRLGVVWSQIKAPVIVPLMSIAVAVCLAMSLMLFFERVYLSIVIVLVKLFGRKPDKRYKWEPMKDDVEGNSAYPMVLVQIPMYNEKEVYQLSIGAACGLSWPSDRIIIQVLDDSTDPTIKDLVELECQRWASKGINIKYEIRNNRNGYKAGALKEGMKHSYVKECDYVAIFDADFQPEPDFLWRTVPFLVHNPEIALVQARWKFVNSDECLMTRMQEMSLDYHFTVEQEVGSSTYAFFGFNGTAGVWRIAALNEAGGWKDRTTVEDMDLAVRASLKGWKFVYLGTLKVKNELPSTFKAYRYQQHRWSCGPANLFRKMVMEIVRNKKVSLWKKVHVIYSFFIVRKLVAHIVTFVFYCVVLPATVLVPDVEVPRWGAVYIPTIITILNAVGTPRSLHLMVFWILFENVMSLHRTKATFIGLLEGGRVNEWVVTEKLGDALKVKAATKAPKKFKIGERLHLLELGVGAFLFFCGCYDVAFGRNHYFIYLYVQAIAFFIVGFGYVGTFV
>vv_16352
MAEIGLVWELVKAPLIVPLLRVAVYICLTMSLMLFVERLYMGIVIILVKIFWKKPDKRYKWEPLREDLEGNSNFPHVVVQIPMYNEKEVYKLSIGAACGLSWPADRLVIQVLDDSTDPAIKNLVETECQRWAAKGINIRYQIRENRVGYKAGALREGLKRSYVKHCEYVAIFDADFQPEPDYLKRAIPFLVYNSDIALVQGRWRFVNADECLMTRMQEMSLDYHFTVEQEVGSATHAFFGFNGTAGVWRIAAINEAGGWKDRTTVEDMDLAVRASLKGWKFVYLGDLQVKSELPSTFKAFRFQQHRWSCGPANLFRKMVMEIVRNKKVRFWKKVYVIYSFFLVRKIVAHMVTFCLYCVVLPLTILIPEVEIPIWGIVYIPSIITTLNAVGTPRSIHLLFYWILFENVMSFHRTKATLIGLLEAGRANEWVVTEKLGDTLKNKANTKAAKRFKIGDRINTMELGFSAFLFFCACYDFLYGKYYFYVYLFLQTITYFIVGIGYVGTIV
>vv_17281
MRNLSYAWQCIRVPVIAPLLWFAIFVCAAMSIMLFIERVYMAIIILCVKVMRKKRYTKYKLDTMKEDLE-NKSYPKVLIQIPMYNEKEVYKLSIGAACSVSWPSDRFIIQVLDDSTNEALRVMVELECRKWIDKGVNVKYETRNNRNGYKAGALREGLQKQYVEDCEFVAIFDADFQPEENFLWRTIPFLLENPGLGLVQARWKFVNADECLMTRLQEMSLDYHFSVEQEVGSSTCSFFGFNGTAGVWRIQAINDAGGWKDRTTVEDMDLAVRASLKGWKFLFVGDLSVKNELPSTFKAYRYQQHRWSCGPANLFRKMTKEIILCEASINLEEISCHLCILLCEEDNRALGHFLLLLCGYPI-----KLALPKPIAIYIPATITFLNAVCTPRSLHLVVFWILFENVMSLHRTKAAIIGLLEANRVNEWVVTEKLGNLMKQKNAKAS-KKSRVGERIHLLELIMGMFMLHCAIYNLLFREDHFFIYLILQAGAFFIMGFGYVGTFV
>vv_18998
MAPIYVAWLEFRADYIAPSIQVLSSFCVALFLIQSADRMLLCLGCFWIKYKKIKPRIEGDPF--SDDLELGYDYPMVLVQIPMCNEREVYEQSISAVCQLDWPKDRLLIQVLDDSDDESIQWLIKGEVSKWSQKGINIIYRHRLVRTGYKAGNLKSAMNCDYVKAYEFVAIFDADFQPNPDFLMQTVPHFKDNPELGLVQARWAFVNKDENLLTRLQNINLCFHFEVEQQVNGVFINFFGFNGTAGVWRIKTLEDSGGWLERTTVEDMDIAVRAHLNGWKFIFLNDVKVLCEVPESYEAYRKQQHRWHSGPMHLFRLCLPAIITSK-IAVWKKANLILLFFLLRKLILPFYSFTLFCIILPLTMFVPEAELPVWVICYVPVFMSFLNILPAPRSFPFIVPYLLFENTMSVTKFNAMVSGLFQLGSSYEWVVTKKAGRASEPDLLAAAYRGPKKTNKLYRKELALAFLLLTAAVRSLLSAQGVHFYFLLFQGVSFLLVGLDLIGEQM
>vv_27162
MDRIGLIWEQTREPLMVPLLKLMVVVCLTMSVMLFVERVYMGIVIALVKLFGRKPEQRYNWEPMKDDVEGNSAYPMVLVQIPMYNEKEVYQLSIGAACGLSWPSERIIIQVLDDSTDPTIKDLVEMECQRWASKGINIKYEIRGNRHGYKAGALKEGMKHSYVKQCDYVAIFDADFQPEPDFLWRTIPFLVHNPEIGLVQARWKFVNSDECLMTRMQEMSLDYHFTVEQEVGSSSHAFFGFNGTAGVWRISALNEAGGWKDRTTVEDMDLAVRASLKGWKFVYVGALKVKNELPSTFKAYRYQQHRWSCGPANLFKKMAIEIARNKKVNLWKKVYVIYSFFFVRKIVAHIVTFLFYCVVFPATVFFPEVEVPMWGAVYIPSTITLLNAVGTPRSLHLLVFWILFENVMSLHRTKATFMGLLEVGRVNEWVVTEKLGDALKMKSSTKTSKKIRIGERMHLLELGVGAYLFFCGCYDVTYGKNGFFIYLFFQSMAFFIAGFGYVGTFV
>vv_637
MAPVYVAWLTLRADYIAPLIQALSKFCVALFLIQSADRMVLCLGCLWIKYKKIKPRIDGDPF--LEDVESGYEYPMVLVQIPMCNEREVYEQSISAVCQIDWPKDRLLIQVLDDSDDESIQCLIKAEVYNWSQQGINIVYRHRLVRTGYKAGNLKSAMSCDYVKNYEFVAIFDADFQPNPDFLKQTVPHFQGNPDLGLVQARWAFVNKDENLLTRLQNINLCFHFEVEQQVNGVFLNFFGFNGTAGVWRIKALEDSGGWLERTTVEDMDIAVRAHLNGWKFIFLNDVKVLCEVPESYEAYRKQQHRWHSGPMQLFRLCLPAVITSK-ISIWKKANMLLLFFLLRKLILPFYSFTLFCIILPLTMFVPEAELPVWVICYVPVFMSFLNILPAPKSFPFIVPYLLFENTMSVTKFNAMVSGLFQLGSSYEWIVTKKAGRASESDLLAAAHRGVKKINKIYRKELTLAFLLLTASVRSLLASQGVHFYFLLFQGVTFLLVGLDLIGEQM
