# Supplementary material for: The cellulose synthase superfamily in fully sequenced plants and algae
Source: BMC Plant Biol. 2009 Jul 31;9:99. doi: 10.1186/1471-2229-9-99 (PMC3091534; doi:10.1186/1471-2229-9-99)
Supplement: Additional file 4 — The original MSAs, the edited MSAs and the resulting phylogenetic trees. [file 1471-2229-9-99-S4.zip › readme.txt]

1. Original multiple sequence alignment of full length proteins using MAFFT L-INS-i method

GT2.full.fa.msa.l: Pfam Glycos_transf_2 domain (CslA and CslC families)
CesA.full.fa.msa.l: Pfam Cellulose_synt domain (other Csl families)
CesA.full.fa.l.pdf: phylogeny


2. Modified multiple sequence alignment of full length proteins using MAFFT L-INS-i method

GT2.full.fa.msa.l.2: Pfam Glycos_transf_2 domain (CslA and CslC families)
CesA.full.fa.msa.l.2: Pfam Cellulose_synt domain (other Csl families)
CesA.full.fa.l.2.pdf: phylogeny


3. Original multiple sequence alignment of full length proteins using MAFFT E-INS-i method

GT2.full.fa.msa.e: Pfam Glycos_transf_2 domain (CslA and CslC families)
CesA.full.fa.msa.e: Pfam Cellulose_synt domain (other Csl families)
CesA.full.fa.e.pdf: phylogeny


4. Modified multiple sequence alignment of full length proteins using MAFFT E-INS-i method

GT2.full.fa.msa.e.2: Pfam Glycos_transf_2 domain (CslA and CslC families)
CesA.full.fa.msa.e.2: Pfam Cellulose_synt domain (other Csl families)
CesA.full.fa.e.2.pdf: phylogeny
